# Supplementary material for: Interpersonal variability of the human gut virome confounds disease signal detection in IBD
Source: Commun Biol. 2023 Feb 25;6:221. doi: 10.1038/s42003-023-04592-w (PMC9968284; doi:10.1038/s42003-023-04592-w)
Supplement: Supplementary file 3 — Supplementary data [file 42003_2023_4592_MOESM3_ESM.zip]

Archive with 14 entries (13 files):
- Supplementary_Data_V3/input/
- Supplementary_Data_V3/input/contig_data.csv
- Supplementary_Data_V3/input/df_16S_genus.csv
- Supplementary_Data_V3/input/df_16S_phyloseq.csv
- Supplementary_Data_V3/input/hmmscan_butyrateKinase_prodSelectedContigs_e-5.txt
- Supplementary_Data_V3/input/hmmscan_mainCompViral_Ig-like_E-5.txt
- Supplementary_Data_V3/input/metadata_vlp_V2.csv
- Supplementary_Data_V3/input/otu_legend.csv
- Supplementary_Data_V3/input/phyloseq_16S_prop.RDS
- Supplementary_Data_V3/input/vir_counts.csv
- Supplementary_Data_V3/input/vir_counts_custom_BOC.csv
- Supplementary_Data_V3/input/vir_coverage.csv
- Supplementary_Data_V3/Main_comp_R_code.R
- Supplementary_Data_V3/Raw data for figure generation.xlsx
