# Supplementary material for: Interpersonal variability of the human gut virome confounds disease signal detection in IBD
Source: Commun Biol. 2023 Feb 25;6:221. doi: 10.1038/s42003-023-04592-w (PMC9968284; doi:10.1038/s42003-023-04592-w)
Supplement: Supplementary file 3 — Supplementary data [file 42003_2023_4592_MOESM3_ESM.zip › Supplementary_Data_V3/input/contig_data.csv]

	name	size	coverage	circular	gc_content	virsorter_positive	virsorter_category	pvogs_positive	hit_to_vir_refseq	hit_to_crasslike	hit_to_GVD	hit_to_IMGVR	demovir	vir_refseq	crasslike	ribo_prot_count	pvogs_count	integrase	vcontact_cluster	good	crispr_host	cumul_abundance
NG-17954_320_T1_NODE_6_length_32149_cov_6.894996	NG-17954_320_T1_NODE_6_length_32149_cov_6.894996	32149	6.894996	FALSE	45.93	TRUE	2	TRUE	FALSE	FALSE	TRUE	TRUE	Siphoviridae	NA	NA	0	20	TRUE	NA	TRUE	NA	4.87984084706087e-06
NG-17954_320_T1_NODE_8_length_21731_cov_6.381989	NG-17954_320_T1_NODE_8_length_21731_cov_6.381989	21731	6.381989	TRUE	45.02	FALSE	NA	FALSE	FALSE	FALSE	FALSE	FALSE	Myoviridae	NA	NA	0	6	TRUE	VC_1766_0	TRUE	NA	9.23150355608101e-05
NG-17954_320_T1_NODE_13_length_16166_cov_3.622866	NG-17954_320_T1_NODE_13_length_16166_cov_3.622866	16166	3.622866	FALSE	29.73	TRUE	2	TRUE	FALSE	FALSE	FALSE	FALSE	Podoviridae	NA	NA	0	9	FALSE	VC_619_0	TRUE	NA	2.16724719739086e-05
NG-17954_320_T1_NODE_38_length_6267_cov_6.594977	NG-17954_320_T1_NODE_38_length_6267_cov_6.594977	6267	6.594977	TRUE	32.69	FALSE	NA	FALSE	FALSE	FALSE	FALSE	FALSE	Unassigned	NA	NA	0	0	FALSE	VC_2865_0	TRUE	NA	3.11917972686925e-05
NG-17954_320_T1_NODE_39_length_6148_cov_2.543082	NG-17954_320_T1_NODE_39_length_6148_cov_2.543082	6148	2.543082	FALSE	34.8	TRUE	2	FALSE	FALSE	FALSE	TRUE	FALSE	Unassigned	NA	NA	0	1	FALSE	NA	TRUE	NA	3.61544499844328e-07
NG-17954_320_T1_NODE_42_length_6120_cov_5.868590	NG-17954_320_T1_NODE_42_length_6120_cov_5.868590	6120	5.86859	TRUE	39.79	TRUE	1	TRUE	FALSE	FALSE	TRUE	FALSE	Unassigned	NA	NA	0	3	FALSE	VC_1110_0	TRUE	NA	3.35691038402946e-05
NG-17954_320_T1_NODE_145_length_3182_cov_97.221938	NG-17954_320_T1_NODE_145_length_3182_cov_97.221938	3182	97.221938	FALSE	49.09	FALSE	NA	FALSE	FALSE	FALSE	FALSE	TRUE	Unassigned	NA	NA	0	0	FALSE	NA	FALSE	NA	0.000228788995144506
NG-17954_320_T1_NODE_174_length_2999_cov_1.647079	NG-17954_320_T1_NODE_174_length_2999_cov_1.647079	2999	1.647079	FALSE	31.66	FALSE	NA	FALSE	FALSE	FALSE	TRUE	TRUE	Unassigned	NA	NA	0	1	FALSE	NA	FALSE	NA	1.2926730720691e-07
NG-17954_320_T1_NODE_261_length_2541_cov_1.854787	NG-17954_320_T1_NODE_261_length_2541_cov_1.854787	2541	1.854787	FALSE	51.02	FALSE	NA	FALSE	FALSE	FALSE	TRUE	TRUE	Unassigned	NA	NA	0	0	FALSE	NA	FALSE	NA	1.09069290455831e-07
NG-17954_320_T1_NODE_349_length_2274_cov_1.464173	NG-17954_320_T1_NODE_349_length_2274_cov_1.464173	2274	1.464173	FALSE	55.76	FALSE	NA	FALSE	FALSE	FALSE	TRUE	TRUE	Siphoviridae	NA	NA	0	2	FALSE	NA	FALSE	NA	7.47326619789951e-08
NG-17954_320_T1_NODE_511_length_1944_cov_2.193753	NG-17954_320_T1_NODE_511_length_1944_cov_2.193753	1944	2.193753	FALSE	28.59	FALSE	NA	TRUE	FALSE	FALSE	FALSE	FALSE	Unassigned	NA	NA	0	4	FALSE	NA	FALSE	NA	9.69504804051829e-08
NG-17954_320_T1_NODE_513_length_1943_cov_1.836335	NG-17954_320_T1_NODE_513_length_1943_cov_1.836335	1943	1.836335	FALSE	51.19	FALSE	NA	FALSE	FALSE	FALSE	FALSE	TRUE	Unassigned	NA	NA	0	0	FALSE	VC_1387_0	TRUE	NA	2.48435606038281e-07
NG-17954_320_T1_NODE_605_length_1827_cov_2.619074	NG-17954_320_T1_NODE_605_length_1827_cov_2.619074	1827	2.619074	FALSE	40.98	FALSE	NA	FALSE	FALSE	FALSE	TRUE	FALSE	Unassigned	NA	NA	0	0	FALSE	NA	FALSE	NA	2.70249464129447e-06
NG-17954_320_T1_NODE_612_length_1821_cov_1.945074	NG-17954_320_T1_NODE_612_length_1821_cov_1.945074	1821	1.945074	FALSE	38.74	FALSE	NA	FALSE	FALSE	FALSE	TRUE	FALSE	Unassigned	NA	NA	0	1	FALSE	NA	FALSE	NA	9.49306787300749e-08
NG-17954_320_T1_NODE_686_length_1736_cov_1.474717	NG-17954_320_T1_NODE_686_length_1736_cov_1.474717	1736	1.474717	FALSE	49.07	FALSE	NA	FALSE	FALSE	FALSE	FALSE	TRUE	Unassigned	NA	NA	0	2	FALSE	NA	FALSE	NA	6.05940502532393e-08
NG-17954_320_T1_NODE_1054_length_1447_cov_1.671695	NG-17954_320_T1_NODE_1054_length_1447_cov_1.671695	1447	1.671695	FALSE	46.13	FALSE	NA	FALSE	FALSE	FALSE	FALSE	TRUE	Unassigned	NA	NA	0	0	FALSE	NA	FALSE	NA	5.45346452279154e-08
NG-17954_320_T1_NODE_1215_length_1365_cov_1.696947	NG-17954_320_T1_NODE_1215_length_1365_cov_1.696947	1365	1.696947	FALSE	26.26	FALSE	NA	FALSE	FALSE	FALSE	FALSE	TRUE	Unassigned	NA	NA	0	1	FALSE	NA	FALSE	NA	5.25148435528074e-08
NG-17954_320_T1_NODE_1230_length_1357_cov_1.281874	NG-17954_320_T1_NODE_1230_length_1357_cov_1.281874	1357	1.281874	FALSE	53.77	FALSE	NA	FALSE	FALSE	FALSE	TRUE	FALSE	Unassigned	NA	NA	0	1	FALSE	VC_2280_0	TRUE	NA	1.13108893806047e-07
NG-17954_320_T1_NODE_1344_length_1301_cov_1.569823	NG-17954_320_T1_NODE_1344_length_1301_cov_1.569823	1301	1.569823	FALSE	40.58	TRUE	3	FALSE	FALSE	FALSE	FALSE	FALSE	Unassigned	NA	NA	0	0	FALSE	NA	TRUE	NA	4.44356368523755e-08
NG-17954_320_T1_NODE_1449_length_1258_cov_2.083126	NG-17954_320_T1_NODE_1449_length_1258_cov_2.083126	1258	2.083126	FALSE	35.44	FALSE	NA	TRUE	FALSE	FALSE	FALSE	FALSE	Unassigned	NA	NA	0	3	FALSE	NA	FALSE	NA	5.85742485781313e-08
NG-17954_320_T1_NODE_1551_length_1220_cov_2.163948	NG-17954_320_T1_NODE_1551_length_1220_cov_2.163948	1220	2.163948	FALSE	55.79	FALSE	NA	FALSE	FALSE	FALSE	FALSE	TRUE	Unassigned	NA	NA	0	0	FALSE	NA	FALSE	NA	6.26138519283473e-08
NG-17954_320_T1_NODE_1601_length_1203_cov_2.817944	NG-17954_320_T1_NODE_1601_length_1203_cov_2.817944	1203	2.817944	FALSE	52.5	FALSE	NA	FALSE	FALSE	FALSE	FALSE	TRUE	Unassigned	NA	NA	0	1	FALSE	NA	FALSE	NA	1.82872843664276e-05
NG-17954_320_T1_NODE_1675_length_1178_cov_2.702582	NG-17954_320_T1_NODE_1675_length_1178_cov_2.702582	1178	2.702582	FALSE	46.97	FALSE	NA	FALSE	FALSE	FALSE	TRUE	TRUE	Unassigned	NA	NA	0	2	FALSE	NA	FALSE	NA	8.07920670043191e-08
NG-17954_320_T1_NODE_1781_length_1143_cov_1.492647	NG-17954_320_T1_NODE_1781_length_1143_cov_1.492647	1143	1.492647	FALSE	35.67	FALSE	NA	FALSE	FALSE	FALSE	TRUE	TRUE	Unassigned	NA	NA	0	2	FALSE	NA	FALSE	NA	4.03960335021595e-08
NG-17954_320_T1_NODE_1870_length_1115_cov_2.775472	NG-17954_320_T1_NODE_1870_length_1115_cov_2.775472	1115	2.775472	FALSE	43.3	FALSE	NA	FALSE	FALSE	FALSE	TRUE	TRUE	Siphoviridae	NA	NA	0	2	FALSE	NA	FALSE	NA	1.81782150759718e-07
NG-17954_343_T3_NODE_2_length_103537_cov_7.484548	NG-17954_343_T3_NODE_2_length_103537_cov_7.484548	103537	7.484548	FALSE	40.87	TRUE	6	FALSE	FALSE	FALSE	FALSE	TRUE	Podoviridae	NA	NA	0	12	FALSE	VC_412_4	TRUE	NA	2.75379760384222e-05
NG-17954_343_T3_NODE_3_length_102553_cov_17.113007	NG-17954_343_T3_NODE_3_length_102553_cov_17.113007	102553	17.113007	TRUE	62.52	TRUE	2	FALSE	FALSE	FALSE	FALSE	FALSE	Podoviridae	NA	NA	0	28	TRUE	VC_406_2	TRUE	NA	4.22926272750859e-05
NG-17954_343_T3_NODE_51_length_6309_cov_1.998401	NG-17954_343_T3_NODE_51_length_6309_cov_1.998401	6309	1.998401	FALSE	34.05	FALSE	NA	FALSE	FALSE	FALSE	TRUE	TRUE	Unassigned	NA	NA	0	0	FALSE	NA	FALSE	NA	3.07009854616412e-07
NG-17954_343_T3_NODE_53_length_6196_cov_18.744178	NG-17954_343_T3_NODE_53_length_6196_cov_18.744178	6196	18.744178	TRUE	42.08	TRUE	1	FALSE	FALSE	FALSE	TRUE	FALSE	Unassigned	NA	NA	0	2	FALSE	VC_1110_0	TRUE	NA	2.89639560210484e-06
NG-17954_343_T3_NODE_91_length_5040_cov_66.635707	NG-17954_343_T3_NODE_91_length_5040_cov_66.635707	5040	66.635707	TRUE	53.65	TRUE	1	TRUE	FALSE	FALSE	TRUE	TRUE	Microviridae	NA	NA	0	6	FALSE	VC_3884_0	TRUE	NA	1.8499363542314e-05
NG-17954_343_T3_NODE_92_length_5018_cov_2.281080	NG-17954_343_T3_NODE_92_length_5018_cov_2.281080	5018	2.28108	FALSE	40.51	FALSE	NA	FALSE	FALSE	FALSE	FALSE	FALSE	Unassigned	NA	NA	0	1	FALSE	NA	FALSE	NA	2.96910846240873e-07
NG-17954_343_T3_NODE_113_length_4731_cov_9.361420	NG-17954_343_T3_NODE_113_length_4731_cov_9.361420	4731	9.36142	FALSE	44.64	FALSE	NA	TRUE	FALSE	FALSE	FALSE	FALSE	Unassigned	NA	NA	0	3	TRUE	VC_848_0	TRUE	NA	1.30216613994211e-05
NG-17954_343_T3_NODE_228_length_3513_cov_1.914691	NG-17954_343_T3_NODE_228_length_3513_cov_1.914691	3513	1.914691	FALSE	37.2	FALSE	NA	FALSE	FALSE	FALSE	FALSE	TRUE	Unassigned	NA	NA	0	1	FALSE	NA	FALSE	NA	1.63603935683746e-07
NG-17954_343_T3_NODE_240_length_3431_cov_2.402251	NG-17954_343_T3_NODE_240_length_3431_cov_2.402251	3431	2.402251	FALSE	48.07	FALSE	NA	FALSE	FALSE	FALSE	TRUE	FALSE	Unassigned	NA	NA	0	0	FALSE	NA	FALSE	NA	2.08039572536122e-07
NG-17954_343_T3_NODE_250_length_3377_cov_2.574654	NG-17954_343_T3_NODE_250_length_3377_cov_2.574654	3377	2.574654	FALSE	51.76	FALSE	NA	FALSE	FALSE	FALSE	TRUE	TRUE	Unassigned	NA	NA	0	1	FALSE	NA	FALSE	NA	2.14098977561446e-07
NG-17954_343_T3_NODE_254_length_3349_cov_2.185792	NG-17954_343_T3_NODE_254_length_3349_cov_2.185792	3349	2.185792	FALSE	53.21	FALSE	NA	FALSE	FALSE	FALSE	FALSE	FALSE	Unassigned	NA	NA	0	0	FALSE	NA	FALSE	NA	1.7976234908461e-07
NG-17954_343_T3_NODE_264_length_3304_cov_2.537396	NG-17954_343_T3_NODE_264_length_3304_cov_2.537396	3304	2.537396	FALSE	33.26	FALSE	NA	FALSE	FALSE	FALSE	FALSE	FALSE	Unassigned	NA	NA	0	1	FALSE	NA	FALSE	NA	2.1005937421123e-07
NG-17954_343_T3_NODE_268_length_3286_cov_4.379140	NG-17954_343_T3_NODE_268_length_3286_cov_4.379140	3286	4.37914	FALSE	63.3	FALSE	NA	FALSE	FALSE	FALSE	FALSE	FALSE	Unassigned	NA	NA	0	2	FALSE	NA	FALSE	NA	3.53465293143896e-07
NG-17954_343_T3_NODE_305_length_3136_cov_2.864979	NG-17954_343_T3_NODE_305_length_3136_cov_2.864979	3136	2.864979	FALSE	43.75	FALSE	NA	FALSE	FALSE	FALSE	FALSE	FALSE	Unassigned	NA	NA	0	2	FALSE	VC_2546_0	TRUE	NA	4.96871212076562e-07
NG-17954_343_T3_NODE_316_length_3101_cov_2.336835	NG-17954_343_T3_NODE_316_length_3101_cov_2.336835	3101	2.336835	FALSE	47.39	FALSE	NA	FALSE	FALSE	FALSE	FALSE	FALSE	Unassigned	NA	NA	0	1	FALSE	NA	FALSE	NA	1.73702944059286e-07
NG-17954_343_T3_NODE_452_length_2666_cov_2.659517	NG-17954_343_T3_NODE_452_length_2666_cov_2.659517	2666	2.659517	FALSE	45.19	FALSE	NA	FALSE	FALSE	FALSE	FALSE	TRUE	Unassigned	NA	NA	0	0	FALSE	NA	FALSE	NA	5.5948506400491e-07
NG-17954_343_T3_NODE_496_length_2536_cov_2.893188	NG-17954_343_T3_NODE_496_length_2536_cov_2.893188	2536	2.893188	FALSE	28.97	FALSE	NA	FALSE	FALSE	FALSE	FALSE	TRUE	Unassigned	NA	NA	0	1	FALSE	NA	FALSE	NA	1.83801952434826e-07
NG-17954_343_T3_NODE_544_length_2442_cov_2.363217	NG-17954_343_T3_NODE_544_length_2442_cov_2.363217	2442	2.363217	FALSE	50.56	FALSE	NA	FALSE	FALSE	FALSE	FALSE	TRUE	Unassigned	NA	NA	0	1	FALSE	NA	FALSE	NA	1.37346513907342e-07
NG-17954_343_T3_NODE_612_length_2335_cov_2.732895	NG-17954_343_T3_NODE_612_length_2335_cov_2.732895	2335	2.732895	FALSE	53.59	FALSE	NA	FALSE	FALSE	FALSE	FALSE	TRUE	Unassigned	NA	NA	0	0	FALSE	NA	FALSE	NA	1.5956433233353e-07
NG-17954_343_T3_NODE_693_length_2234_cov_1.881597	NG-17954_343_T3_NODE_693_length_2234_cov_1.881597	2234	1.881597	FALSE	37.24	FALSE	NA	FALSE	FALSE	FALSE	FALSE	TRUE	Unassigned	NA	NA	0	0	FALSE	NA	FALSE	NA	1.00990083755399e-07
NG-17954_343_T3_NODE_767_length_2139_cov_2.164107	NG-17954_343_T3_NODE_767_length_2139_cov_2.164107	2139	2.164107	FALSE	40.59	FALSE	NA	TRUE	FALSE	FALSE	FALSE	TRUE	Myoviridae	NA	NA	0	3	FALSE	NA	FALSE	NA	1.11089092130939e-07
NG-17954_343_T3_NODE_778_length_2114_cov_1.661972	NG-17954_343_T3_NODE_778_length_2114_cov_1.661972	2114	1.661972	FALSE	37.76	TRUE	2	TRUE	FALSE	FALSE	FALSE	TRUE	Podoviridae	NA	NA	0	3	FALSE	NA	TRUE	NA	1.35326712232234e-07
NG-17954_343_T3_NODE_887_length_2000_cov_2.325964	NG-17954_343_T3_NODE_887_length_2000_cov_2.325964	2000	2.325964	FALSE	64.63	FALSE	NA	FALSE	FALSE	FALSE	TRUE	TRUE	Unassigned	NA	NA	0	0	FALSE	NA	FALSE	NA	1.03009885430507e-07
NG-17954_343_T3_NODE_957_length_1942_cov_2.782194	NG-17954_343_T3_NODE_957_length_1942_cov_2.782194	1942	2.782194	FALSE	30	FALSE	NA	FALSE	FALSE	FALSE	FALSE	TRUE	Unassigned	NA	NA	0	0	FALSE	NA	FALSE	NA	2.40356399337849e-07
NG-17954_343_T3_NODE_1005_length_1905_cov_4.242703	NG-17954_343_T3_NODE_1005_length_1905_cov_4.242703	1905	4.242703	FALSE	34.7	FALSE	NA	FALSE	FALSE	FALSE	TRUE	FALSE	Unassigned	NA	NA	0	0	FALSE	NA	FALSE	NA	3.47405888118572e-07
NG-17954_343_T3_NODE_1060_length_1854_cov_1.958866	NG-17954_343_T3_NODE_1060_length_1854_cov_1.958866	1854	1.958866	FALSE	34.59	FALSE	NA	FALSE	FALSE	FALSE	TRUE	TRUE	Unassigned	NA	NA	0	0	FALSE	NA	FALSE	NA	1.53504927308206e-07
NG-17954_343_T3_NODE_1089_length_1838_cov_2.241167	NG-17954_343_T3_NODE_1089_length_1838_cov_2.241167	1838	2.241167	FALSE	35.65	FALSE	NA	FALSE	FALSE	FALSE	FALSE	TRUE	Unassigned	NA	NA	0	0	FALSE	NA	FALSE	NA	9.69504804051829e-08
NG-17954_343_T3_NODE_1121_length_1814_cov_1.891416	NG-17954_343_T3_NODE_1121_length_1814_cov_1.891416	1814	1.891416	FALSE	35.83	FALSE	NA	FALSE	FALSE	FALSE	TRUE	TRUE	Unassigned	NA	NA	0	0	FALSE	VC_6532_0	TRUE	NA	8.4831670354535e-08
NG-17954_343_T3_NODE_1126_length_1811_cov_1.787585	NG-17954_343_T3_NODE_1126_length_1811_cov_1.787585	1811	1.787585	FALSE	44.19	FALSE	NA	FALSE	FALSE	FALSE	FALSE	TRUE	Unassigned	NA	NA	0	2	FALSE	NA	FALSE	NA	5.45346452279154e-08
NG-17954_343_T3_NODE_1205_length_1755_cov_1.524118	NG-17954_343_T3_NODE_1205_length_1755_cov_1.524118	1755	1.524118	FALSE	47.81	FALSE	NA	FALSE	FALSE	FALSE	FALSE	TRUE	Unassigned	NA	NA	0	1	FALSE	NA	FALSE	NA	6.46336536034552e-08
NG-17954_343_T3_NODE_1249_length_1726_cov_2.417714	NG-17954_343_T3_NODE_1249_length_1726_cov_2.417714	1726	2.417714	FALSE	33.53	FALSE	NA	FALSE	FALSE	FALSE	FALSE	TRUE	Unassigned	NA	NA	0	1	FALSE	NA	FALSE	NA	1.00990083755399e-07
NG-17954_343_T3_NODE_1359_length_1663_cov_1.978856	NG-17954_343_T3_NODE_1359_length_1663_cov_1.978856	1663	1.978856	FALSE	35.27	FALSE	NA	FALSE	FALSE	FALSE	FALSE	TRUE	Myoviridae	NA	NA	0	2	FALSE	NA	FALSE	NA	7.87722653292111e-08
NG-17954_343_T3_NODE_1360_length_1662_cov_1.940261	NG-17954_343_T3_NODE_1360_length_1662_cov_1.940261	1662	1.940261	FALSE	32.81	FALSE	NA	FALSE	FALSE	FALSE	FALSE	TRUE	Siphoviridae	NA	NA	0	2	FALSE	VC_6533_0	TRUE	NA	8.07920670043191e-08
NG-17954_343_T3_NODE_1370_length_1655_cov_1.763125	NG-17954_343_T3_NODE_1370_length_1655_cov_1.763125	1655	1.763125	FALSE	42.73	FALSE	NA	FALSE	FALSE	FALSE	TRUE	TRUE	Unassigned	NA	NA	0	2	FALSE	NA	FALSE	NA	6.26138519283473e-08
NG-17954_343_T3_NODE_1415_length_1635_cov_1.466456	NG-17954_343_T3_NODE_1415_length_1635_cov_1.466456	1635	1.466456	FALSE	38.41	FALSE	NA	FALSE	FALSE	FALSE	FALSE	TRUE	Unassigned	NA	NA	0	1	FALSE	NA	FALSE	NA	5.04950418776994e-08
NG-17954_343_T3_NODE_1478_length_1606_cov_2.281109	NG-17954_343_T3_NODE_1478_length_1606_cov_2.281109	1606	2.281109	FALSE	39.17	FALSE	NA	FALSE	FALSE	FALSE	TRUE	TRUE	Unassigned	NA	NA	0	1	FALSE	NA	FALSE	NA	5.85742485781313e-08
NG-17954_343_T3_NODE_1487_length_1602_cov_1.952812	NG-17954_343_T3_NODE_1487_length_1602_cov_1.952812	1602	1.952812	FALSE	37.15	FALSE	NA	FALSE	FALSE	FALSE	FALSE	TRUE	Unassigned	NA	NA	0	1	TRUE	NA	FALSE	NA	7.27128603038872e-08
NG-17954_343_T3_NODE_1589_length_1558_cov_1.524950	NG-17954_343_T3_NODE_1589_length_1558_cov_1.524950	1558	1.52495	FALSE	31.6	FALSE	NA	FALSE	FALSE	FALSE	TRUE	TRUE	Unassigned	NA	NA	0	1	FALSE	NA	FALSE	NA	1.41386117257558e-07
NG-17954_343_T3_NODE_1606_length_1551_cov_2.514706	NG-17954_343_T3_NODE_1606_length_1551_cov_2.514706	1551	2.514706	FALSE	45.87	FALSE	NA	FALSE	FALSE	FALSE	FALSE	TRUE	Unassigned	NA	NA	0	0	FALSE	NA	FALSE	NA	8.8871273704751e-08
NG-17954_343_T3_NODE_1743_length_1505_cov_3.444828	NG-17954_343_T3_NODE_1743_length_1505_cov_3.444828	1505	3.444828	FALSE	30.99	FALSE	NA	FALSE	FALSE	FALSE	FALSE	TRUE	Unassigned	NA	NA	0	1	TRUE	NA	FALSE	NA	1.28176614302352e-05
NG-17954_343_T3_NODE_1747_length_1503_cov_2.756906	NG-17954_343_T3_NODE_1747_length_1503_cov_2.756906	1503	2.756906	FALSE	38.74	FALSE	NA	FALSE	FALSE	FALSE	FALSE	TRUE	Unassigned	NA	NA	0	1	FALSE	NA	FALSE	NA	1.87841555785042e-07
NG-17954_343_T3_NODE_1803_length_1485_cov_3.144755	NG-17954_343_T3_NODE_1803_length_1485_cov_3.144755	1485	3.144755	FALSE	33.92	FALSE	NA	FALSE	FALSE	FALSE	TRUE	TRUE	Unassigned	NA	NA	0	0	FALSE	NA	FALSE	NA	1.09069290455831e-07
NG-17954_343_T3_NODE_1846_length_1465_cov_2.382270	NG-17954_343_T3_NODE_1846_length_1465_cov_2.382270	1465	2.38227	FALSE	37.98	FALSE	NA	FALSE	FALSE	FALSE	FALSE	TRUE	Unassigned	NA	NA	0	1	FALSE	NA	FALSE	NA	8.2811868679427e-08
NG-17954_343_T3_NODE_1932_length_1435_cov_3.031159	NG-17954_343_T3_NODE_1932_length_1435_cov_3.031159	1435	3.031159	FALSE	33.03	FALSE	NA	FALSE	FALSE	FALSE	FALSE	TRUE	Unassigned	NA	NA	0	2	FALSE	NA	FALSE	NA	1.00990083755399e-07
NG-17954_343_T3_NODE_1944_length_1429_cov_3.372635	NG-17954_343_T3_NODE_1944_length_1429_cov_3.372635	1429	3.372635	FALSE	42.5	FALSE	NA	FALSE	FALSE	FALSE	FALSE	TRUE	Unassigned	NA	NA	0	0	FALSE	NA	FALSE	NA	1.09069290455831e-07
NG-17954_343_T3_NODE_1988_length_1416_cov_1.538575	NG-17954_343_T3_NODE_1988_length_1416_cov_1.538575	1416	1.538575	FALSE	40.59	FALSE	NA	TRUE	FALSE	FALSE	FALSE	TRUE	Unassigned	NA	NA	0	3	FALSE	NA	FALSE	NA	4.84752402025914e-08
NG-17954_343_T3_NODE_2068_length_1397_cov_1.897914	NG-17954_343_T3_NODE_2068_length_1397_cov_1.897914	1397	1.897914	FALSE	35.25	FALSE	NA	FALSE	FALSE	FALSE	FALSE	TRUE	Unassigned	NA	NA	0	1	FALSE	VC_6534_0	TRUE	NA	6.46336536034552e-08
NG-17954_343_T3_NODE_2080_length_1394_cov_1.951456	NG-17954_343_T3_NODE_2080_length_1394_cov_1.951456	1394	1.951456	FALSE	51.8	FALSE	NA	FALSE	FALSE	FALSE	FALSE	TRUE	Unassigned	NA	NA	0	1	FALSE	NA	FALSE	NA	1.37346513907342e-07
NG-17954_343_T3_NODE_2143_length_1378_cov_2.656085	NG-17954_343_T3_NODE_2143_length_1378_cov_2.656085	1378	2.656085	FALSE	64.72	FALSE	NA	FALSE	FALSE	FALSE	FALSE	TRUE	Unassigned	NA	NA	0	2	FALSE	NA	FALSE	NA	8.07920670043191e-08
NG-17954_343_T3_NODE_2156_length_1375_cov_2.322727	NG-17954_343_T3_NODE_2156_length_1375_cov_2.322727	1375	2.322727	FALSE	32.21	FALSE	NA	FALSE	FALSE	FALSE	TRUE	TRUE	Unassigned	NA	NA	0	1	FALSE	NA	FALSE	NA	5.25148435528074e-08
NG-17954_343_T3_NODE_2165_length_1373_cov_1.457511	NG-17954_343_T3_NODE_2165_length_1373_cov_1.457511	1373	1.457511	FALSE	63.84	FALSE	NA	FALSE	FALSE	FALSE	FALSE	TRUE	Unassigned	NA	NA	0	2	FALSE	NA	FALSE	NA	5.04950418776994e-08
NG-17954_343_T3_NODE_2174_length_1369_cov_2.192542	NG-17954_343_T3_NODE_2174_length_1369_cov_2.192542	1369	2.192542	FALSE	38.87	FALSE	NA	FALSE	FALSE	FALSE	FALSE	TRUE	Unassigned	NA	NA	0	1	FALSE	NA	FALSE	NA	6.86732569536712e-08
NG-17954_343_T3_NODE_2285_length_1338_cov_1.598597	NG-17954_343_T3_NODE_2285_length_1338_cov_1.598597	1338	1.598597	FALSE	32.48	FALSE	NA	FALSE	FALSE	FALSE	FALSE	TRUE	Unassigned	NA	NA	0	1	FALSE	NA	FALSE	NA	5.04950418776994e-08
NG-17954_343_T3_NODE_2300_length_1334_cov_2.096951	NG-17954_343_T3_NODE_2300_length_1334_cov_2.096951	1334	2.096951	FALSE	36.02	FALSE	NA	FALSE	FALSE	FALSE	FALSE	TRUE	Unassigned	NA	NA	0	0	FALSE	NA	FALSE	NA	7.06930586287792e-08
NG-17954_343_T3_NODE_2301_length_1334_cov_2.007037	NG-17954_343_T3_NODE_2301_length_1334_cov_2.007037	1334	2.007037	FALSE	31.29	FALSE	NA	FALSE	FALSE	FALSE	FALSE	TRUE	Unassigned	NA	NA	0	1	FALSE	NA	FALSE	NA	6.26138519283473e-08
NG-17954_343_T3_NODE_2344_length_1325_cov_2.491339	NG-17954_343_T3_NODE_2344_length_1325_cov_2.491339	1325	2.491339	FALSE	43.32	FALSE	NA	FALSE	FALSE	FALSE	FALSE	TRUE	Unassigned	NA	NA	0	0	FALSE	NA	FALSE	NA	3.13069259641736e-07
NG-17954_343_T3_NODE_2358_length_1322_cov_2.038674	NG-17954_343_T3_NODE_2358_length_1322_cov_2.038674	1322	2.038674	FALSE	39.42	FALSE	NA	FALSE	FALSE	FALSE	TRUE	TRUE	Unassigned	NA	NA	0	1	FALSE	NA	FALSE	NA	1.31287108882018e-07
NG-17954_343_T3_NODE_2366_length_1321_cov_2.018167	NG-17954_343_T3_NODE_2366_length_1321_cov_2.018167	1321	2.018167	FALSE	43.15	FALSE	NA	FALSE	FALSE	FALSE	FALSE	TRUE	Unassigned	NA	NA	0	0	FALSE	NA	FALSE	NA	6.05940502532393e-08
NG-17954_343_T3_NODE_2393_length_1315_cov_2.444444	NG-17954_343_T3_NODE_2393_length_1315_cov_2.444444	1315	2.444444	FALSE	32.46	FALSE	NA	FALSE	FALSE	FALSE	FALSE	TRUE	Unassigned	NA	NA	0	1	FALSE	NA	FALSE	NA	7.67524636541031e-08
NG-17954_343_T3_NODE_2453_length_1301_cov_1.648475	NG-17954_343_T3_NODE_2453_length_1301_cov_1.648475	1301	1.648475	FALSE	36.88	FALSE	NA	FALSE	FALSE	FALSE	TRUE	TRUE	Unassigned	NA	NA	0	0	FALSE	VC_3549_0	TRUE	NA	5.45346452279154e-08
NG-17954_343_T3_NODE_2541_length_1284_cov_2.591538	NG-17954_343_T3_NODE_2541_length_1284_cov_2.591538	1284	2.591538	FALSE	33.13	FALSE	NA	FALSE	FALSE	FALSE	FALSE	TRUE	Unassigned	NA	NA	0	1	FALSE	NA	FALSE	NA	2.22178184261877e-08
NG-17954_343_T3_NODE_2601_length_1270_cov_1.861728	NG-17954_343_T3_NODE_2601_length_1270_cov_1.861728	1270	1.861728	FALSE	35.82	FALSE	NA	FALSE	FALSE	FALSE	TRUE	TRUE	Unassigned	NA	NA	0	0	FALSE	NA	FALSE	NA	6.05940502532393e-08
NG-17954_343_T3_NODE_2664_length_1259_cov_1.697674	NG-17954_343_T3_NODE_2664_length_1259_cov_1.697674	1259	1.697674	FALSE	33.52	FALSE	NA	FALSE	FALSE	FALSE	TRUE	TRUE	Unassigned	NA	NA	0	1	FALSE	NA	FALSE	NA	5.25148435528074e-08
NG-17954_343_T3_NODE_2700_length_1252_cov_2.035088	NG-17954_343_T3_NODE_2700_length_1252_cov_2.035088	1252	2.035088	FALSE	40.63	FALSE	NA	FALSE	FALSE	FALSE	TRUE	TRUE	Unassigned	NA	NA	0	0	FALSE	NA	FALSE	NA	1.37346513907342e-07
NG-17954_343_T3_NODE_2811_length_1231_cov_1.383503	NG-17954_343_T3_NODE_2811_length_1231_cov_1.383503	1231	1.383503	FALSE	27.78	FALSE	NA	FALSE	FALSE	FALSE	TRUE	TRUE	Unassigned	NA	NA	0	0	FALSE	NA	FALSE	NA	5.04950418776994e-08
NG-17954_343_T3_NODE_2814_length_1230_cov_2.010213	NG-17954_343_T3_NODE_2814_length_1230_cov_2.010213	1230	2.010213	FALSE	33.83	FALSE	NA	FALSE	FALSE	FALSE	FALSE	TRUE	Unassigned	NA	NA	0	1	FALSE	NA	FALSE	NA	5.65544469030233e-08
NG-17954_343_T3_NODE_2823_length_1228_cov_2.467178	NG-17954_343_T3_NODE_2823_length_1228_cov_2.467178	1228	2.467178	FALSE	61.92	FALSE	NA	FALSE	FALSE	FALSE	TRUE	TRUE	Unassigned	NA	NA	0	1	FALSE	NA	FALSE	NA	7.27128603038872e-08
NG-17954_343_T3_NODE_2857_length_1222_cov_2.453299	NG-17954_343_T3_NODE_2857_length_1222_cov_2.453299	1222	2.453299	FALSE	42.25	FALSE	NA	FALSE	FALSE	FALSE	FALSE	TRUE	Unassigned	NA	NA	0	1	FALSE	NA	FALSE	NA	6.86732569536712e-08
NG-17954_343_T3_NODE_2868_length_1220_cov_1.649785	NG-17954_343_T3_NODE_2868_length_1220_cov_1.649785	1220	1.649785	FALSE	27.21	FALSE	NA	FALSE	FALSE	FALSE	FALSE	TRUE	Unassigned	NA	NA	0	0	FALSE	NA	FALSE	NA	4.64554385274835e-08
NG-17954_343_T3_NODE_2944_length_1206_cov_2.186794	NG-17954_343_T3_NODE_2944_length_1206_cov_2.186794	1206	2.186794	FALSE	43.32	FALSE	NA	FALSE	FALSE	FALSE	TRUE	TRUE	Unassigned	NA	NA	0	0	FALSE	NA	FALSE	NA	5.85742485781313e-08
NG-17954_343_T3_NODE_3027_length_1191_cov_2.864437	NG-17954_343_T3_NODE_3027_length_1191_cov_2.864437	1191	2.864437	FALSE	34.3	FALSE	NA	FALSE	FALSE	FALSE	FALSE	TRUE	Unassigned	NA	NA	0	0	FALSE	NA	FALSE	NA	1.13108893806047e-07
NG-17954_343_T3_NODE_3204_length_1163_cov_1.638989	NG-17954_343_T3_NODE_3204_length_1163_cov_1.638989	1163	1.638989	FALSE	34.99	FALSE	NA	FALSE	FALSE	FALSE	FALSE	TRUE	Unassigned	NA	NA	0	0	FALSE	NA	FALSE	NA	4.24158351772675e-08
NG-17954_343_T3_NODE_3219_length_1161_cov_1.952080	NG-17954_343_T3_NODE_3219_length_1161_cov_1.952080	1161	1.95208	FALSE	26.99	FALSE	NA	FALSE	FALSE	FALSE	TRUE	TRUE	Unassigned	NA	NA	0	1	FALSE	NA	FALSE	NA	1.3936631558245e-07
NG-17954_343_T3_NODE_3256_length_1155_cov_2.374545	NG-17954_343_T3_NODE_3256_length_1155_cov_2.374545	1155	2.374545	FALSE	34.56	FALSE	NA	FALSE	TRUE	FALSE	TRUE	TRUE	Myoviridae	NC_003444.1 Enterobacteria phage SfV, complete genome	NA	0	2	FALSE	NA	TRUE	NA	6.05940502532393e-08
NG-17954_343_T3_NODE_3316_length_1146_cov_3.760770	NG-17954_343_T3_NODE_3316_length_1146_cov_3.760770	1146	3.76077	FALSE	44	FALSE	NA	FALSE	FALSE	FALSE	FALSE	TRUE	Unassigned	NA	NA	0	0	FALSE	NA	FALSE	NA	2.36316795987633e-07
NG-17954_343_T3_NODE_3474_length_1117_cov_1.768362	NG-17954_343_T3_NODE_3474_length_1117_cov_1.768362	1117	1.768362	FALSE	61.27	FALSE	NA	FALSE	FALSE	FALSE	FALSE	TRUE	Unassigned	NA	NA	0	0	FALSE	NA	FALSE	NA	4.64554385274835e-08
NG-17954_343_T3_NODE_3718_length_1084_cov_1.866861	NG-17954_343_T3_NODE_3718_length_1084_cov_1.866861	1084	1.866861	FALSE	36.26	FALSE	NA	FALSE	FALSE	FALSE	TRUE	FALSE	Unassigned	NA	NA	0	0	FALSE	NA	FALSE	NA	4.44356368523755e-08
NG-17954_343_T3_NODE_3755_length_1078_cov_2.671554	NG-17954_343_T3_NODE_3755_length_1078_cov_2.671554	1078	2.671554	FALSE	38.4	FALSE	NA	FALSE	FALSE	FALSE	TRUE	TRUE	Unassigned	NA	NA	0	1	FALSE	NA	FALSE	NA	6.26138519283473e-08
NG-17954_343_T3_NODE_3806_length_1073_cov_1.756385	NG-17954_343_T3_NODE_3806_length_1073_cov_1.756385	1073	1.756385	FALSE	49.81	FALSE	NA	FALSE	FALSE	FALSE	TRUE	TRUE	Unassigned	NA	NA	0	1	FALSE	NA	FALSE	NA	5.04950418776994e-08
NG-17954_343_T3_NODE_3848_length_1068_cov_2.131293	NG-17954_343_T3_NODE_3848_length_1068_cov_2.131293	1068	2.131293	FALSE	46.53	FALSE	NA	FALSE	TRUE	FALSE	FALSE	TRUE	Myoviridae	NC_029003.2 Salmonella phage SEN1, complete genome	NA	0	2	FALSE	NA	TRUE	NA	5.25148435528074e-08
NG-17954_343_T3_NODE_4024_length_1050_cov_1.733668	NG-17954_343_T3_NODE_4024_length_1050_cov_1.733668	1050	1.733668	FALSE	61.4	FALSE	NA	FALSE	FALSE	FALSE	FALSE	TRUE	Unassigned	NA	NA	0	1	FALSE	NA	FALSE	NA	4.24158351772675e-08
NG-17954_343_T3_NODE_4175_length_1035_cov_2.315306	NG-17954_343_T3_NODE_4175_length_1035_cov_2.315306	1035	2.315306	FALSE	46.96	FALSE	NA	FALSE	FALSE	FALSE	FALSE	TRUE	Unassigned	NA	NA	0	0	FALSE	NA	FALSE	NA	5.85742485781313e-08
NG-17954_343_T3_NODE_4285_length_1022_cov_1.627715	NG-17954_343_T3_NODE_4285_length_1022_cov_1.627715	1022	1.627715	FALSE	61.58	FALSE	NA	FALSE	FALSE	FALSE	TRUE	FALSE	Unassigned	NA	NA	0	1	FALSE	NA	FALSE	NA	3.83762318270516e-08
NG-17954_343_T3_NODE_4408_length_1009_cov_2.459119	NG-17954_343_T3_NODE_4408_length_1009_cov_2.459119	1009	2.459119	FALSE	38.62	FALSE	NA	FALSE	FALSE	FALSE	FALSE	TRUE	Unassigned	NA	NA	0	0	FALSE	NA	FALSE	NA	5.45346452279154e-08
NG-17954_343_T3_NODE_4476_length_1004_cov_2.596417	NG-17954_343_T3_NODE_4476_length_1004_cov_2.596417	1004	2.596417	FALSE	32.57	FALSE	NA	FALSE	FALSE	FALSE	TRUE	TRUE	Unassigned	NA	NA	0	0	FALSE	NA	FALSE	NA	6.26138519283473e-08
NG-17954_343_T3_NODE_4479_length_1004_cov_2.141201	NG-17954_343_T3_NODE_4479_length_1004_cov_2.141201	1004	2.141201	FALSE	36.17	TRUE	1	TRUE	TRUE	FALSE	TRUE	TRUE	Myoviridae	NC_004313.1 Salmonella phage ST64B, complete genome	NA	0	3	FALSE	NA	TRUE	NA	5.45346452279154e-08
NG-17954_343_T3_NODE_4497_length_1003_cov_1.699367	NG-17954_343_T3_NODE_4497_length_1003_cov_1.699367	1003	1.699367	FALSE	41.23	FALSE	NA	FALSE	FALSE	FALSE	FALSE	TRUE	Unassigned	NA	NA	0	0	FALSE	NA	FALSE	NA	4.03960335021595e-08
NG-17954_350_T1_NODE_15_length_111081_cov_8.642156	NG-17954_350_T1_NODE_15_length_111081_cov_8.642156	111081	8.642156	FALSE	30.48	TRUE	3	FALSE	FALSE	FALSE	FALSE	FALSE	Myoviridae	NA	NA	0	30	TRUE	NA	TRUE	Bacteroides	2.38780954031265e-05
NG-17954_350_T1_NODE_32_length_85941_cov_16.821473	NG-17954_350_T1_NODE_32_length_85941_cov_16.821473	85941	16.821473	FALSE	39.24	TRUE	2	FALSE	FALSE	FALSE	FALSE	FALSE	Siphoviridae	NA	NA	0	23	TRUE	NA	TRUE	NA	0.00011158798314469
NG-17954_350_T1_NODE_56_length_63077_cov_7.238917	NG-17954_350_T1_NODE_56_length_63077_cov_7.238917	63077	7.238917	FALSE	41.55	TRUE	2	FALSE	FALSE	FALSE	FALSE	FALSE	Siphoviridae	NA	NA	0	15	FALSE	VC_530_0	TRUE	NA	1.71965914618693e-05
NG-17954_350_T1_NODE_99_length_45908_cov_7.241685	NG-17954_350_T1_NODE_99_length_45908_cov_7.241685	45908	7.241685	FALSE	45.04	TRUE	2	FALSE	FALSE	FALSE	FALSE	FALSE	Unassigned	NA	NA	0	9	FALSE	VC_1039_0	TRUE	NA	5.52819718477053e-06
NG-17954_350_T1_NODE_130_length_37026_cov_20.712748	NG-17954_350_T1_NODE_130_length_37026_cov_20.712748	37026	20.712748	TRUE	41.83	FALSE	NA	FALSE	FALSE	FALSE	FALSE	FALSE	Podoviridae	NA	NA	0	9	TRUE	VC_3067_0	TRUE	NA	1.83175813915542e-05
NG-17954_350_T1_NODE_148_length_33445_cov_4.449985	NG-17954_350_T1_NODE_148_length_33445_cov_4.449985	33445	4.449985	FALSE	35.41	FALSE	NA	FALSE	FALSE	FALSE	FALSE	FALSE	Unassigned	NA	NA	0	1	FALSE	VC_2411_0	TRUE	NA	3.71643508219868e-06
NG-17954_350_T1_NODE_163_length_30731_cov_6.131764	NG-17954_350_T1_NODE_163_length_30731_cov_6.131764	30731	6.131764	FALSE	40.96	TRUE	5	FALSE	FALSE	FALSE	FALSE	FALSE	Siphoviridae	NA	NA	0	8	FALSE	VC_414_0	TRUE	NA	4.64352405107324e-06
NG-17954_350_T1_NODE_211_length_25083_cov_3.839739	NG-17954_350_T1_NODE_211_length_25083_cov_3.839739	25083	3.839739	FALSE	36.7	FALSE	NA	FALSE	FALSE	FALSE	FALSE	FALSE	Siphoviridae	NA	NA	0	3	FALSE	NA	FALSE	NA	2.38538577830252e-06
NG-17954_350_T1_NODE_259_length_21171_cov_5.610059	NG-17954_350_T1_NODE_259_length_21171_cov_5.610059	21171	5.610059	FALSE	45.86	FALSE	NA	FALSE	FALSE	FALSE	FALSE	FALSE	Unassigned	NA	NA	0	2	FALSE	VC_1251_0	TRUE	NA	2.95496985068297e-06
NG-17954_350_T1_NODE_263_length_21086_cov_4.979887	NG-17954_350_T1_NODE_263_length_21086_cov_4.979887	21086	4.979887	FALSE	48.72	FALSE	NA	FALSE	FALSE	FALSE	FALSE	FALSE	Unassigned	NA	NA	0	1	FALSE	VC_1255_0	TRUE	NA	2.6338213843408e-06
NG-17954_350_T1_NODE_276_length_20185_cov_4.295380	NG-17954_350_T1_NODE_276_length_20185_cov_4.295380	20185	4.29538	FALSE	40.11	FALSE	NA	TRUE	FALSE	FALSE	FALSE	FALSE	Myoviridae	NA	NA	0	7	FALSE	NA	FALSE	NA	8.52558287063077e-06
NG-17954_350_T1_NODE_279_length_19931_cov_5.990642	NG-17954_350_T1_NODE_279_length_19931_cov_5.990642	19931	5.990642	FALSE	39.26	FALSE	NA	TRUE	FALSE	FALSE	FALSE	FALSE	Unassigned	NA	NA	0	6	TRUE	VC_5496_0	TRUE	NA	2.90043520545505e-06
NG-17954_350_T1_NODE_288_length_19396_cov_4.668631	NG-17954_350_T1_NODE_288_length_19396_cov_4.668631	19396	4.668631	FALSE	58.88	FALSE	NA	FALSE	FALSE	FALSE	FALSE	FALSE	Unassigned	NA	NA	0	1	FALSE	VC_317_0	TRUE	NA	3.81742516595408e-06
NG-17954_350_T1_NODE_292_length_19192_cov_5.208758	NG-17954_350_T1_NODE_292_length_19192_cov_5.208758	19192	5.208758	FALSE	42.8	FALSE	NA	FALSE	FALSE	FALSE	FALSE	FALSE	Unassigned	NA	NA	0	2	FALSE	VC_5497_0	TRUE	NA	2.506573878809e-06
NG-17954_350_T1_NODE_293_length_19106_cov_5.004042	NG-17954_350_T1_NODE_293_length_19106_cov_5.004042	19106	5.004042	FALSE	42.51	FALSE	NA	FALSE	FALSE	FALSE	FALSE	FALSE	Unassigned	NA	NA	0	0	FALSE	VC_5498_0	TRUE	NA	2.35912835652612e-06
NG-17954_350_T1_NODE_294_length_19037_cov_4.919713	NG-17954_350_T1_NODE_294_length_19037_cov_4.919713	19037	4.919713	FALSE	61.57	FALSE	NA	FALSE	FALSE	FALSE	FALSE	FALSE	Unassigned	NA	NA	0	0	FALSE	VC_5499_0	TRUE	NA	2.35306895150079e-06
NG-17954_350_T1_NODE_298_length_18892_cov_4.776185	NG-17954_350_T1_NODE_298_length_18892_cov_4.776185	18892	4.776185	FALSE	36.48	FALSE	NA	FALSE	FALSE	FALSE	FALSE	FALSE	Unassigned	NA	NA	1	1	FALSE	VC_2061_0	TRUE	NA	2.24601946272007e-06
NG-17954_350_T1_NODE_301_length_18624_cov_4.907803	NG-17954_350_T1_NODE_301_length_18624_cov_4.907803	18624	4.907803	FALSE	33.1	FALSE	NA	TRUE	FALSE	FALSE	FALSE	FALSE	Myoviridae	NA	NA	2	6	FALSE	VC_2882_0	TRUE	NA	9.27088968874561e-06
NG-17954_350_T1_NODE_302_length_18611_cov_3.938457	NG-17954_350_T1_NODE_302_length_18611_cov_3.938457	18611	3.938457	FALSE	31.93	FALSE	NA	FALSE	FALSE	FALSE	FALSE	FALSE	Unassigned	NA	NA	0	4	FALSE	VC_1211_0	TRUE	NA	1.87235615282509e-06
NG-17954_350_T1_NODE_308_length_18111_cov_5.552337	NG-17954_350_T1_NODE_308_length_18111_cov_5.552337	18111	5.552337	FALSE	60.79	FALSE	NA	FALSE	FALSE	FALSE	FALSE	FALSE	Unassigned	NA	NA	0	1	FALSE	NA	FALSE	NA	2.48637586205792e-06
NG-17954_350_T1_NODE_316_length_17924_cov_3.956069	NG-17954_350_T1_NODE_316_length_17924_cov_3.956069	17924	3.956069	FALSE	35.17	FALSE	NA	FALSE	FALSE	FALSE	FALSE	FALSE	Unassigned	NA	NA	0	0	FALSE	VC_1383_0	TRUE	NA	1.77944527577013e-06
NG-17954_350_T1_NODE_320_length_17843_cov_4.743141	NG-17954_350_T1_NODE_320_length_17843_cov_4.743141	17843	4.743141	FALSE	54.02	FALSE	NA	FALSE	FALSE	FALSE	FALSE	FALSE	Myoviridae	NA	NA	0	3	FALSE	VC_1381_0	TRUE	NA	2.09655413876208e-06
NG-17954_350_T1_NODE_321_length_17762_cov_5.784831	NG-17954_350_T1_NODE_321_length_17762_cov_5.784831	17762	5.784831	FALSE	37.99	TRUE	2	TRUE	FALSE	FALSE	FALSE	TRUE	Siphoviridae	NA	NA	0	7	FALSE	VC_634_0	TRUE	NA	2.05817790693503e-06
NG-17954_350_T1_NODE_343_length_16933_cov_4.280602	NG-17954_350_T1_NODE_343_length_16933_cov_4.280602	16933	4.280602	FALSE	63.47	FALSE	NA	FALSE	FALSE	FALSE	FALSE	FALSE	Unassigned	NA	NA	0	2	FALSE	VC_2289_0	TRUE	NA	1.84205912769847e-06
NG-17954_350_T1_NODE_365_length_16312_cov_4.613274	NG-17954_350_T1_NODE_365_length_16312_cov_4.613274	16312	4.613274	FALSE	42.23	TRUE	2	TRUE	FALSE	FALSE	FALSE	FALSE	Myoviridae	NA	NA	0	14	FALSE	NA	TRUE	NA	4.12443502057049e-06
NG-17954_350_T1_NODE_373_length_16158_cov_5.292119	NG-17954_350_T1_NODE_373_length_16158_cov_5.292119	16158	5.292119	FALSE	40.05	FALSE	NA	FALSE	FALSE	FALSE	FALSE	FALSE	Unassigned	NA	NA	0	0	FALSE	VC_4801_0	TRUE	NA	2.12281156053848e-06
NG-17954_350_T1_NODE_380_length_15957_cov_5.004276	NG-17954_350_T1_NODE_380_length_15957_cov_5.004276	15957	5.004276	FALSE	31.89	TRUE	3	FALSE	FALSE	FALSE	FALSE	TRUE	Unassigned	NA	NA	0	3	FALSE	VC_827_0	TRUE	NA	3.98910830833825e-06
NG-17954_350_T1_NODE_390_length_15662_cov_4.651567	NG-17954_350_T1_NODE_390_length_15662_cov_4.651567	15662	4.651567	FALSE	38.5	FALSE	NA	FALSE	FALSE	FALSE	FALSE	FALSE	Unassigned	NA	NA	0	2	FALSE	VC_3286_0	TRUE	NA	1.8238809126225e-06
NG-17954_350_T1_NODE_409_length_15244_cov_5.652446	NG-17954_350_T1_NODE_409_length_15244_cov_5.652446	15244	5.652446	FALSE	42.73	FALSE	NA	FALSE	FALSE	FALSE	FALSE	FALSE	Unassigned	NA	NA	0	1	FALSE	VC_3071_0	TRUE	NA	2.15108878399e-06
NG-17954_350_T1_NODE_412_length_15221_cov_16.005539	NG-17954_350_T1_NODE_412_length_15221_cov_16.005539	15221	16.005539	FALSE	30.88	TRUE	2	TRUE	FALSE	FALSE	TRUE	FALSE	Podoviridae	NA	NA	0	10	FALSE	NA	TRUE	NA	7.41065234597117e-06
NG-17954_350_T1_NODE_418_length_15189_cov_4.217127	NG-17954_350_T1_NODE_418_length_15189_cov_4.217127	15189	4.217127	FALSE	38.01	FALSE	NA	FALSE	FALSE	FALSE	FALSE	FALSE	Unassigned	NA	NA	0	0	FALSE	NA	FALSE	NA	1.61382153841127e-06
NG-17954_350_T1_NODE_424_length_15151_cov_4.305114	NG-17954_350_T1_NODE_424_length_15151_cov_4.305114	15151	4.305114	FALSE	48.86	FALSE	NA	FALSE	FALSE	FALSE	FALSE	FALSE	Unassigned	NA	NA	0	2	FALSE	VC_3297_0	TRUE	NA	1.70269281211602e-06
NG-17954_350_T1_NODE_432_length_14946_cov_3.445705	NG-17954_350_T1_NODE_432_length_14946_cov_3.445705	14946	3.445705	FALSE	37.03	FALSE	NA	FALSE	FALSE	FALSE	FALSE	FALSE	Unassigned	NA	NA	0	0	FALSE	VC_3564_0	TRUE	NA	1.28863346871889e-06
NG-17954_350_T1_NODE_434_length_14895_cov_4.689084	NG-17954_350_T1_NODE_434_length_14895_cov_4.689084	14895	4.689084	FALSE	39.6	FALSE	NA	FALSE	FALSE	FALSE	FALSE	FALSE	Unassigned	NA	NA	3	1	FALSE	NA	FALSE	NA	2.35306895150079e-06
NG-17954_350_T1_NODE_454_length_14607_cov_4.905030	NG-17954_350_T1_NODE_454_length_14607_cov_4.905030	14607	4.90503	FALSE	45.73	FALSE	NA	FALSE	FALSE	FALSE	FALSE	FALSE	Unassigned	NA	NA	0	3	FALSE	NA	FALSE	NA	1.77944527577013e-06
NG-17954_350_T1_NODE_472_length_14153_cov_3.277557	NG-17954_350_T1_NODE_472_length_14153_cov_3.277557	14153	3.277557	FALSE	62.91	FALSE	NA	FALSE	FALSE	FALSE	FALSE	FALSE	Unassigned	NA	NA	0	1	FALSE	NA	FALSE	NA	1.17148497156263e-06
NG-17954_350_T1_NODE_475_length_14048_cov_4.793825	NG-17954_350_T1_NODE_475_length_14048_cov_4.793825	14048	4.793825	FALSE	41.28	FALSE	NA	FALSE	FALSE	FALSE	FALSE	FALSE	Unassigned	NA	NA	0	1	FALSE	NA	FALSE	NA	1.65421757191343e-06
NG-17954_350_T1_NODE_494_length_13648_cov_7.817921	NG-17954_350_T1_NODE_494_length_13648_cov_7.817921	13648	7.817921	FALSE	39.89	FALSE	NA	TRUE	FALSE	FALSE	FALSE	FALSE	Myoviridae	NA	NA	0	6	FALSE	VC_1859_0	TRUE	NA	9.42843421940403e-06
NG-17954_350_T1_NODE_507_length_13368_cov_5.462856	NG-17954_350_T1_NODE_507_length_13368_cov_5.462856	13368	5.462856	FALSE	47.58	FALSE	NA	FALSE	FALSE	FALSE	FALSE	FALSE	Unassigned	NA	NA	0	1	FALSE	NA	FALSE	NA	1.81176210257186e-06
NG-17954_350_T1_NODE_511_length_13314_cov_9.054529	NG-17954_350_T1_NODE_511_length_13314_cov_9.054529	13314	9.054529	FALSE	42.56	FALSE	NA	TRUE	FALSE	FALSE	FALSE	FALSE	Unassigned	NA	NA	0	4	TRUE	VC_802_0	TRUE	NA	2.9872866774847e-06
NG-17954_350_T1_NODE_515_length_13270_cov_4.622777	NG-17954_350_T1_NODE_515_length_13270_cov_4.622777	13270	4.622777	FALSE	39.57	FALSE	NA	TRUE	FALSE	FALSE	FALSE	FALSE	Myoviridae	NA	NA	0	6	FALSE	VC_716_0	TRUE	NA	1.54110867810739e-06
NG-17954_350_T1_NODE_525_length_13181_cov_5.012113	NG-17954_350_T1_NODE_525_length_13181_cov_5.012113	13181	5.012113	FALSE	48.81	FALSE	NA	TRUE	FALSE	FALSE	FALSE	FALSE	Unassigned	NA	NA	0	4	FALSE	VC_3900_0	TRUE	NA	1.63603935683746e-06
NG-17954_350_T1_NODE_539_length_12947_cov_4.778390	NG-17954_350_T1_NODE_539_length_12947_cov_4.778390	12947	4.77839	FALSE	32.37	TRUE	2	TRUE	FALSE	FALSE	FALSE	TRUE	Siphoviridae	NA	NA	0	7	FALSE	VC_1486_0	TRUE	NA	3.21956387012211e-06
NG-17954_350_T1_NODE_555_length_12737_cov_5.789702	NG-17954_350_T1_NODE_555_length_12737_cov_5.789702	12737	5.789702	FALSE	40.55	FALSE	NA	TRUE	FALSE	FALSE	FALSE	FALSE	Other	NA	NA	0	4	FALSE	VC_4803_0	TRUE	NA	1.47647502450393e-05
NG-17954_350_T1_NODE_566_length_12542_cov_5.263314	NG-17954_350_T1_NODE_566_length_12542_cov_5.263314	12542	5.263314	FALSE	36.56	FALSE	NA	FALSE	FALSE	FALSE	FALSE	FALSE	Unassigned	NA	NA	0	1	FALSE	VC_957_0	TRUE	NA	1.63199975348725e-06
NG-17954_350_T1_NODE_597_length_11956_cov_4.565919	NG-17954_350_T1_NODE_597_length_11956_cov_4.565919	11956	4.565919	FALSE	41.18	FALSE	NA	FALSE	FALSE	FALSE	FALSE	FALSE	Unassigned	NA	NA	0	3	FALSE	VC_397_0	TRUE	NA	1.3674057340481e-06
NG-17954_350_T1_NODE_599_length_11935_cov_6.567340	NG-17954_350_T1_NODE_599_length_11935_cov_6.567340	11935	6.56734	FALSE	30.52	FALSE	NA	TRUE	FALSE	FALSE	FALSE	FALSE	Unassigned	NA	NA	0	5	FALSE	VC_5505_0	TRUE	NA	8.82653332022186e-06
NG-17954_350_T1_NODE_617_length_11697_cov_4.854321	NG-17954_350_T1_NODE_617_length_11697_cov_4.854321	11697	4.854321	FALSE	62.61	FALSE	NA	FALSE	FALSE	FALSE	FALSE	FALSE	Unassigned	NA	NA	0	0	FALSE	VC_4302_0	TRUE	NA	1.88649476455085e-06
NG-17954_350_T1_NODE_636_length_11470_cov_8.285151	NG-17954_350_T1_NODE_636_length_11470_cov_8.285151	11470	8.285151	FALSE	42.91	FALSE	NA	FALSE	FALSE	FALSE	FALSE	FALSE	Unassigned	NA	NA	0	2	FALSE	VC_5506_0	TRUE	NA	5.74633576568219e-06
NG-17954_350_T1_NODE_645_length_11343_cov_4.630227	NG-17954_350_T1_NODE_645_length_11343_cov_4.630227	11343	4.630227	FALSE	42.13	FALSE	NA	FALSE	FALSE	FALSE	FALSE	FALSE	Unassigned	NA	NA	0	2	FALSE	VC_4303_0	TRUE	NA	1.28055426201846e-06
NG-17954_350_T1_NODE_651_length_11280_cov_4.327929	NG-17954_350_T1_NODE_651_length_11280_cov_4.327929	11280	4.327929	FALSE	44.06	FALSE	NA	FALSE	FALSE	FALSE	FALSE	FALSE	Unassigned	NA	NA	0	1	FALSE	NA	FALSE	NA	1.24217803019141e-06
NG-17954_350_T1_NODE_654_length_11249_cov_5.388422	NG-17954_350_T1_NODE_654_length_11249_cov_5.388422	11249	5.388422	FALSE	30.89	FALSE	NA	FALSE	FALSE	FALSE	FALSE	TRUE	Unassigned	NA	NA	0	1	FALSE	VC_3902_0	TRUE	NA	2.13493037058913e-06
NG-17954_350_T1_NODE_681_length_11009_cov_6.085448	NG-17954_350_T1_NODE_681_length_11009_cov_6.085448	11009	6.085448	FALSE	42.16	FALSE	NA	TRUE	FALSE	FALSE	FALSE	FALSE	Myoviridae	NA	NA	0	6	FALSE	NA	FALSE	NA	3.20542525839636e-06
NG-17954_350_T1_NODE_691_length_10940_cov_5.948921	NG-17954_350_T1_NODE_691_length_10940_cov_5.948921	10940	5.948921	FALSE	39.17	FALSE	NA	FALSE	FALSE	FALSE	FALSE	FALSE	Unassigned	NA	NA	0	0	FALSE	NA	FALSE	NA	1.62392054678681e-06
NG-17954_350_T1_NODE_699_length_10872_cov_4.103448	NG-17954_350_T1_NODE_699_length_10872_cov_4.103448	10872	4.103448	FALSE	37.81	FALSE	NA	FALSE	FALSE	FALSE	FALSE	FALSE	Unassigned	NA	NA	0	1	FALSE	NA	FALSE	NA	1.14118794643601e-06
NG-17954_350_T1_NODE_705_length_10829_cov_4.426118	NG-17954_350_T1_NODE_705_length_10829_cov_4.426118	10829	4.426118	FALSE	43.74	FALSE	NA	FALSE	FALSE	FALSE	FALSE	FALSE	Unassigned	NA	NA	0	2	FALSE	VC_315_0	TRUE	NA	1.17754437658795e-06
NG-17954_350_T1_NODE_717_length_10652_cov_3.317071	NG-17954_350_T1_NODE_717_length_10652_cov_3.317071	10652	3.317071	FALSE	42.07	FALSE	NA	TRUE	FALSE	FALSE	FALSE	FALSE	Unassigned	NA	NA	0	5	TRUE	VC_3566_0	TRUE	NA	6.90772172886928e-07
NG-17954_350_T1_NODE_720_length_10561_cov_3.104607	NG-17954_350_T1_NODE_720_length_10561_cov_3.104607	10561	3.104607	FALSE	41.04	FALSE	NA	FALSE	FALSE	FALSE	FALSE	FALSE	Unassigned	NA	NA	0	1	FALSE	VC_6545_0	TRUE	NA	8.05900868368083e-07
NG-17954_350_T1_NODE_729_length_10501_cov_5.355160	NG-17954_350_T1_NODE_729_length_10501_cov_5.355160	10501	5.35516	FALSE	33.87	FALSE	NA	TRUE	FALSE	FALSE	FALSE	FALSE	Unassigned	NA	NA	0	4	FALSE	VC_716_0	TRUE	NA	6.32197924308797e-06
NG-17954_350_T1_NODE_733_length_10472_cov_4.327158	NG-17954_350_T1_NODE_733_length_10472_cov_4.327158	10472	4.327158	FALSE	31.61	FALSE	NA	TRUE	FALSE	FALSE	FALSE	FALSE	Unassigned	NA	NA	0	4	FALSE	VC_2290_0	TRUE	NA	2.06019770861014e-06
NG-17954_350_T1_NODE_740_length_10387_cov_4.692605	NG-17954_350_T1_NODE_740_length_10387_cov_4.692605	10387	4.692605	FALSE	37.76	FALSE	NA	FALSE	FALSE	FALSE	FALSE	FALSE	Unassigned	NA	NA	0	0	FALSE	NA	FALSE	NA	1.20784140171457e-06
NG-17954_350_T1_NODE_741_length_10369_cov_3.169866	NG-17954_350_T1_NODE_741_length_10369_cov_3.169866	10369	3.169866	FALSE	37.97	FALSE	NA	FALSE	FALSE	FALSE	FALSE	FALSE	Unassigned	NA	NA	0	0	FALSE	VC_2888_0	TRUE	NA	3.53061332808874e-06
NG-17954_350_T1_NODE_742_length_10361_cov_5.543664	NG-17954_350_T1_NODE_742_length_10361_cov_5.543664	10361	5.543664	FALSE	43.46	FALSE	NA	FALSE	FALSE	FALSE	FALSE	FALSE	Unassigned	NA	NA	0	1	FALSE	NA	FALSE	NA	1.41184137090048e-06
NG-17954_350_T1_NODE_753_length_10190_cov_5.351159	NG-17954_350_T1_NODE_753_length_10190_cov_5.351159	10190	5.351159	FALSE	62.2	FALSE	NA	FALSE	FALSE	FALSE	FALSE	FALSE	Unassigned	NA	NA	0	2	FALSE	VC_2709_0	TRUE	NA	1.44011859435199e-06
NG-17954_350_T1_NODE_758_length_10156_cov_4.903970	NG-17954_350_T1_NODE_758_length_10156_cov_4.903970	10156	4.90397	FALSE	45.96	FALSE	NA	FALSE	FALSE	FALSE	FALSE	FALSE	Unassigned	NA	NA	0	0	FALSE	VC_4807_0	TRUE	NA	1.22803941846565e-06
NG-17954_350_T1_NODE_762_length_10115_cov_5.198012	NG-17954_350_T1_NODE_762_length_10115_cov_5.198012	10115	5.198012	FALSE	53.48	FALSE	NA	FALSE	FALSE	FALSE	FALSE	FALSE	Unassigned	NA	NA	1	1	FALSE	NA	FALSE	NA	1.36942553572321e-06
NG-17954_350_T1_NODE_763_length_10110_cov_35.405271	NG-17954_350_T1_NODE_763_length_10110_cov_35.405271	10110	35.405271	FALSE	45.06	FALSE	NA	FALSE	FALSE	FALSE	FALSE	FALSE	Unassigned	NA	NA	0	1	FALSE	VC_3299_0	TRUE	NA	2.58049862011795e-05
NG-17954_350_T1_NODE_783_length_9908_cov_6.086370	NG-17954_350_T1_NODE_783_length_9908_cov_6.086370	9908	6.08637	FALSE	40.71	FALSE	NA	TRUE	FALSE	FALSE	FALSE	FALSE	Other	NA	NA	2	3	FALSE	VC_2711_0	TRUE	NA	1.57746510825933e-06
NG-17954_350_T1_NODE_793_length_9822_cov_5.187263	NG-17954_350_T1_NODE_793_length_9822_cov_5.187263	9822	5.187263	FALSE	34.13	FALSE	NA	FALSE	FALSE	FALSE	FALSE	FALSE	Unassigned	NA	NA	0	0	FALSE	NA	FALSE	NA	1.27651465866824e-06
NG-17954_350_T1_NODE_798_length_9802_cov_4.211757	NG-17954_350_T1_NODE_798_length_9802_cov_4.211757	9802	4.211757	FALSE	45.85	FALSE	NA	TRUE	FALSE	FALSE	FALSE	FALSE	Unassigned	NA	NA	0	4	FALSE	VC_2291_0	TRUE	NA	5.15453387487556e-06
NG-17954_350_T1_NODE_807_length_9722_cov_5.310748	NG-17954_350_T1_NODE_807_length_9722_cov_5.310748	9722	5.310748	FALSE	49.33	FALSE	NA	FALSE	FALSE	FALSE	FALSE	FALSE	Unassigned	NA	NA	0	2	FALSE	VC_2065_0	TRUE	NA	1.30883148546997e-06
NG-17954_350_T1_NODE_809_length_9706_cov_5.558595	NG-17954_350_T1_NODE_809_length_9706_cov_5.558595	9706	5.558595	FALSE	26.8	FALSE	NA	TRUE	FALSE	FALSE	FALSE	FALSE	Unassigned	NA	NA	0	3	TRUE	NA	FALSE	NA	1.33306910557126e-06
NG-17954_350_T1_NODE_814_length_9673_cov_4.971304	NG-17954_350_T1_NODE_814_length_9673_cov_4.971304	9673	4.971304	FALSE	42.19	FALSE	NA	FALSE	FALSE	FALSE	FALSE	TRUE	Unassigned	NA	NA	0	0	FALSE	NA	FALSE	NA	1.45425720607774e-06
NG-17954_350_T1_NODE_820_length_9615_cov_3.822280	NG-17954_350_T1_NODE_820_length_9615_cov_3.822280	9615	3.82228	FALSE	40.69	FALSE	NA	FALSE	FALSE	FALSE	FALSE	FALSE	Unassigned	NA	NA	0	0	FALSE	VC_2712_0	TRUE	NA	9.08910753798589e-07
NG-17954_350_T1_NODE_831_length_9495_cov_3.153284	NG-17954_350_T1_NODE_831_length_9495_cov_3.153284	9495	3.153284	FALSE	47.71	FALSE	NA	FALSE	FALSE	FALSE	FALSE	FALSE	Siphoviridae	NA	NA	0	1	FALSE	NA	FALSE	NA	7.43287016439735e-07
NG-17954_350_T1_NODE_834_length_9467_cov_6.424564	NG-17954_350_T1_NODE_834_length_9467_cov_6.424564	9467	6.424564	FALSE	31.37	FALSE	NA	TRUE	FALSE	FALSE	FALSE	FALSE	Unassigned	NA	NA	0	3	FALSE	NA	FALSE	NA	3.43770245103378e-06
NG-17954_350_T1_NODE_838_length_9445_cov_4.253035	NG-17954_350_T1_NODE_838_length_9445_cov_4.253035	9445	4.253035	FALSE	41.62	FALSE	NA	TRUE	FALSE	FALSE	FALSE	FALSE	Siphoviridae	NA	NA	0	3	FALSE	VC_3300_0	TRUE	NA	9.93742424153125e-07
NG-17954_350_T1_NODE_847_length_9388_cov_3.880210	NG-17954_350_T1_NODE_847_length_9388_cov_3.880210	9388	3.88021	FALSE	41.77	FALSE	NA	FALSE	FALSE	FALSE	FALSE	FALSE	Unassigned	NA	NA	5	1	FALSE	VC_48_0	FALSE	NA	1.17956417826306e-06
NG-17954_350_T1_NODE_848_length_9386_cov_4.290858	NG-17954_350_T1_NODE_848_length_9386_cov_4.290858	9386	4.290858	FALSE	29.39	FALSE	NA	TRUE	FALSE	FALSE	FALSE	FALSE	Unassigned	NA	NA	0	3	FALSE	NA	FALSE	NA	2.0500987002346e-06
NG-17954_350_T1_NODE_859_length_9277_cov_5.996313	NG-17954_350_T1_NODE_859_length_9277_cov_5.996313	9277	5.996313	FALSE	40.95	FALSE	NA	FALSE	FALSE	FALSE	FALSE	FALSE	Unassigned	NA	NA	0	1	FALSE	NA	FALSE	NA	1.37346513907342e-06
NG-17954_350_T1_NODE_867_length_9216_cov_4.989848	NG-17954_350_T1_NODE_867_length_9216_cov_4.989848	9216	4.989848	FALSE	48.76	FALSE	NA	TRUE	FALSE	FALSE	FALSE	FALSE	Unassigned	NA	NA	0	4	FALSE	VC_3903_0	TRUE	NA	1.14926715313644e-06
NG-17954_350_T1_NODE_870_length_9171_cov_4.813953	NG-17954_350_T1_NODE_870_length_9171_cov_4.813953	9171	4.813953	FALSE	59.62	FALSE	NA	FALSE	FALSE	FALSE	FALSE	FALSE	Unassigned	NA	NA	0	0	FALSE	VC_4808_0	TRUE	NA	1.08463349953298e-06
NG-17954_350_T1_NODE_872_length_9156_cov_3.465883	NG-17954_350_T1_NODE_872_length_9156_cov_3.465883	9156	3.465883	FALSE	48.04	FALSE	NA	FALSE	FALSE	FALSE	FALSE	FALSE	Unassigned	NA	NA	0	0	FALSE	VC_4809_0	TRUE	NA	8.13980075068515e-07
NG-17954_350_T1_NODE_877_length_9120_cov_7.839382	NG-17954_350_T1_NODE_877_length_9120_cov_7.839382	9120	7.839382	FALSE	55.79	FALSE	NA	TRUE	FALSE	FALSE	FALSE	FALSE	Unassigned	NA	NA	0	3	TRUE	NA	FALSE	NA	2.90851441215549e-06
NG-17954_350_T1_NODE_878_length_9119_cov_4.099404	NG-17954_350_T1_NODE_878_length_9119_cov_4.099404	9119	4.099404	FALSE	35.68	FALSE	NA	FALSE	FALSE	FALSE	FALSE	FALSE	Unassigned	NA	NA	0	0	FALSE	NA	FALSE	NA	9.37187977250101e-07
NG-17954_350_T1_NODE_879_length_9114_cov_4.115907	NG-17954_350_T1_NODE_879_length_9114_cov_4.115907	9114	4.115907	FALSE	44.83	FALSE	NA	TRUE	FALSE	FALSE	FALSE	FALSE	Siphoviridae	NA	NA	2	3	FALSE	NA	FALSE	NA	1.39972256084983e-06
NG-17954_350_T1_NODE_885_length_9079_cov_4.336769	NG-17954_350_T1_NODE_885_length_9079_cov_4.336769	9079	4.336769	FALSE	63.02	FALSE	NA	FALSE	FALSE	FALSE	FALSE	FALSE	Unassigned	NA	NA	0	1	FALSE	VC_2563_0	TRUE	NA	9.85663217452693e-07
NG-17954_350_T1_NODE_894_length_9046_cov_4.333667	NG-17954_350_T1_NODE_894_length_9046_cov_4.333667	9046	4.333667	FALSE	38.2	FALSE	NA	FALSE	FALSE	FALSE	FALSE	FALSE	Unassigned	NA	NA	0	1	FALSE	VC_3567_0	TRUE	NA	1.4421383960271e-06
NG-17954_350_T1_NODE_896_length_9033_cov_4.828804	NG-17954_350_T1_NODE_896_length_9033_cov_4.828804	9033	4.828804	FALSE	45.19	FALSE	NA	TRUE	FALSE	FALSE	FALSE	FALSE	Unassigned	NA	NA	0	3	FALSE	VC_5487_0	TRUE	NA	1.08261369785788e-06
NG-17954_350_T1_NODE_902_length_8982_cov_5.772040	NG-17954_350_T1_NODE_902_length_8982_cov_5.772040	8982	5.77204	FALSE	29.7	FALSE	NA	TRUE	FALSE	FALSE	FALSE	FALSE	Unassigned	NA	NA	0	3	FALSE	NA	FALSE	NA	1.31085128714508e-06
NG-17954_350_T1_NODE_904_length_8915_cov_4.171332	NG-17954_350_T1_NODE_904_length_8915_cov_4.171332	8915	4.171332	FALSE	48.36	FALSE	NA	FALSE	FALSE	FALSE	FALSE	FALSE	Unassigned	NA	NA	0	0	FALSE	VC_2421_0	TRUE	NA	9.27088968874561e-07
NG-17954_350_T1_NODE_908_length_8876_cov_6.206212	NG-17954_350_T1_NODE_908_length_8876_cov_6.206212	8876	6.206212	FALSE	33.88	FALSE	NA	FALSE	FALSE	FALSE	FALSE	FALSE	Unassigned	NA	NA	0	2	TRUE	VC_4305_0	TRUE	NA	1.35326712232234e-06
NG-17954_350_T1_NODE_913_length_8814_cov_3.511816	NG-17954_350_T1_NODE_913_length_8814_cov_3.511816	8814	3.511816	FALSE	42.02	FALSE	NA	FALSE	FALSE	FALSE	FALSE	FALSE	Unassigned	NA	NA	0	1	FALSE	VC_3077_0	TRUE	NA	7.75603843241463e-07
NG-17954_350_T1_NODE_914_length_8810_cov_5.734666	NG-17954_350_T1_NODE_914_length_8810_cov_5.734666	8810	5.734666	FALSE	41.06	FALSE	NA	FALSE	FALSE	FALSE	FALSE	FALSE	Unassigned	NA	NA	0	2	FALSE	NA	FALSE	NA	1.25429684024205e-06
NG-17954_350_T1_NODE_916_length_8800_cov_3.012693	NG-17954_350_T1_NODE_916_length_8800_cov_3.012693	8800	3.012693	FALSE	38.9	FALSE	NA	FALSE	FALSE	FALSE	FALSE	FALSE	Unassigned	NA	NA	0	1	FALSE	NA	FALSE	NA	6.6855435446074e-07
NG-17954_350_T1_NODE_921_length_8771_cov_4.868977	NG-17954_350_T1_NODE_921_length_8771_cov_4.868977	8771	4.868977	FALSE	40.7	FALSE	NA	TRUE	FALSE	FALSE	FALSE	FALSE	Unassigned	NA	NA	0	3	FALSE	VC_640_0	TRUE	NA	8.26906805789206e-06
NG-17954_350_T1_NODE_925_length_8747_cov_4.495628	NG-17954_350_T1_NODE_925_length_8747_cov_4.495628	8747	4.495628	FALSE	62.22	FALSE	NA	FALSE	FALSE	FALSE	FALSE	FALSE	Unassigned	NA	NA	0	1	FALSE	NA	FALSE	NA	9.71524605726937e-07
NG-17954_350_T1_NODE_929_length_8689_cov_4.337387	NG-17954_350_T1_NODE_929_length_8689_cov_4.337387	8689	4.337387	FALSE	33.23	FALSE	NA	FALSE	FALSE	FALSE	FALSE	FALSE	Unassigned	NA	NA	0	0	FALSE	VC_3301_0	TRUE	NA	9.27088968874561e-07
NG-17954_350_T1_NODE_930_length_8684_cov_6.564376	NG-17954_350_T1_NODE_930_length_8684_cov_6.564376	8684	6.564376	FALSE	43.28	FALSE	NA	TRUE	FALSE	FALSE	FALSE	FALSE	Siphoviridae	NA	NA	0	7	FALSE	NA	FALSE	NA	1.37750474242364e-06
NG-17954_350_T1_NODE_932_length_8683_cov_4.827191	NG-17954_350_T1_NODE_932_length_8683_cov_4.827191	8683	4.827191	FALSE	41.08	TRUE	3	FALSE	FALSE	FALSE	FALSE	FALSE	Unassigned	NA	NA	0	0	FALSE	NA	TRUE	NA	8.22059281768946e-07
NG-17954_350_T1_NODE_933_length_8677_cov_5.145094	NG-17954_350_T1_NODE_933_length_8677_cov_5.145094	8677	5.145094	FALSE	42.9	FALSE	NA	FALSE	FALSE	FALSE	FALSE	FALSE	Unassigned	NA	NA	0	2	FALSE	NA	FALSE	NA	1.15532655816176e-06
NG-17954_350_T1_NODE_935_length_8676_cov_4.570467	NG-17954_350_T1_NODE_935_length_8676_cov_4.570467	8676	4.570467	FALSE	42.3	FALSE	NA	TRUE	FALSE	FALSE	FALSE	FALSE	Unassigned	NA	NA	0	4	TRUE	NA	FALSE	NA	2.21370263591834e-06
NG-17954_350_T1_NODE_946_length_8640_cov_3.657076	NG-17954_350_T1_NODE_946_length_8640_cov_3.657076	8640	3.657076	FALSE	38.8	FALSE	NA	TRUE	FALSE	FALSE	FALSE	FALSE	Unassigned	NA	NA	1	3	FALSE	VC_640_0	TRUE	NA	9.00831547098158e-07
NG-17954_350_T1_NODE_948_length_8628_cov_3.440803	NG-17954_350_T1_NODE_948_length_8628_cov_3.440803	8628	3.440803	FALSE	29.81	FALSE	NA	TRUE	FALSE	FALSE	FALSE	FALSE	Myoviridae	NA	NA	0	3	FALSE	NA	FALSE	NA	7.45306818114843e-07
NG-17954_350_T1_NODE_950_length_8604_cov_4.057668	NG-17954_350_T1_NODE_950_length_8604_cov_4.057668	8604	4.057668	FALSE	40.47	FALSE	NA	FALSE	FALSE	FALSE	FALSE	FALSE	Unassigned	NA	NA	0	0	FALSE	NA	FALSE	NA	1.76530666404437e-06
NG-17954_350_T1_NODE_959_length_8558_cov_5.803716	NG-17954_350_T1_NODE_959_length_8558_cov_5.803716	8558	5.803716	FALSE	43.19	TRUE	3	FALSE	FALSE	FALSE	FALSE	FALSE	Unassigned	NA	NA	0	0	FALSE	NA	TRUE	NA	3.51647471636299e-06
NG-17954_350_T1_NODE_961_length_8557_cov_2.830863	NG-17954_350_T1_NODE_961_length_8557_cov_2.830863	8557	2.830863	FALSE	29.59	TRUE	2	TRUE	FALSE	FALSE	TRUE	FALSE	Siphoviridae	NA	NA	0	5	FALSE	VC_531_0	TRUE	Ruminococcus	6.14019709232825e-07
NG-17954_350_T1_NODE_968_length_8511_cov_4.184484	NG-17954_350_T1_NODE_968_length_8511_cov_4.184484	8511	4.184484	FALSE	59.77	FALSE	NA	FALSE	FALSE	FALSE	FALSE	FALSE	Unassigned	NA	NA	0	0	FALSE	NA	FALSE	NA	8.82653332022186e-07
NG-17954_350_T1_NODE_969_length_8508_cov_4.427777	NG-17954_350_T1_NODE_969_length_8508_cov_4.427777	8508	4.427777	FALSE	68.16	FALSE	NA	FALSE	FALSE	FALSE	FALSE	FALSE	Unassigned	NA	NA	0	0	FALSE	VC_3302_0	TRUE	NA	9.43247382275425e-07
NG-17954_350_T1_NODE_977_length_8424_cov_4.068228	NG-17954_350_T1_NODE_977_length_8424_cov_4.068228	8424	4.068228	FALSE	42.65	FALSE	NA	TRUE	FALSE	FALSE	FALSE	FALSE	Unassigned	NA	NA	0	3	TRUE	VC_6555_0	TRUE	NA	1.27045525364292e-06
NG-17954_350_T1_NODE_985_length_8330_cov_4.394320	NG-17954_350_T1_NODE_985_length_8330_cov_4.394320	8330	4.39432	FALSE	44.92	FALSE	NA	FALSE	FALSE	FALSE	FALSE	FALSE	Unassigned	NA	NA	0	1	FALSE	VC_3303_0	TRUE	NA	8.96791943747942e-07
NG-17954_350_T1_NODE_990_length_8302_cov_4.907239	NG-17954_350_T1_NODE_990_length_8302_cov_4.907239	8302	4.907239	FALSE	42.66	FALSE	NA	TRUE	FALSE	FALSE	FALSE	FALSE	Unassigned	NA	NA	0	3	FALSE	VC_469_0	TRUE	NA	3.55687074986515e-06
NG-17954_350_T1_NODE_994_length_8267_cov_3.479786	NG-17954_350_T1_NODE_994_length_8267_cov_3.479786	8267	3.479786	FALSE	44.37	FALSE	NA	TRUE	FALSE	FALSE	FALSE	FALSE	Siphoviridae	NA	NA	0	3	FALSE	VC_3300_0	TRUE	NA	1.94102940977877e-06
NG-17954_350_T1_NODE_1003_length_8231_cov_3.530700	NG-17954_350_T1_NODE_1003_length_8231_cov_3.530700	8231	3.5307	FALSE	39.9	FALSE	NA	TRUE	FALSE	FALSE	FALSE	FALSE	Unassigned	NA	NA	0	3	FALSE	NA	FALSE	NA	7.57425628165491e-07
NG-17954_350_T1_NODE_1008_length_8211_cov_3.434895	NG-17954_350_T1_NODE_1008_length_8211_cov_3.434895	8211	3.434895	FALSE	59.81	FALSE	NA	FALSE	FALSE	FALSE	FALSE	FALSE	Unassigned	NA	NA	0	1	FALSE	VC_1157_0	TRUE	NA	7.10970189638008e-07
NG-17954_350_T1_NODE_1010_length_8191_cov_4.586160	NG-17954_350_T1_NODE_1010_length_8191_cov_4.586160	8191	4.58616	FALSE	60.96	FALSE	NA	TRUE	FALSE	FALSE	FALSE	FALSE	Unassigned	NA	NA	0	3	FALSE	NA	FALSE	NA	9.27088968874561e-07
NG-17954_350_T1_NODE_1011_length_8191_cov_3.201082	NG-17954_350_T1_NODE_1011_length_8191_cov_3.201082	8191	3.201082	FALSE	55.08	FALSE	NA	TRUE	FALSE	FALSE	FALSE	FALSE	Unassigned	NA	NA	0	4	FALSE	VC_2407_0	TRUE	NA	6.46336536034553e-07
NG-17954_350_T1_NODE_1015_length_8185_cov_3.662977	NG-17954_350_T1_NODE_1015_length_8185_cov_3.662977	8185	3.662977	FALSE	56.07	FALSE	NA	FALSE	FALSE	FALSE	FALSE	FALSE	Unassigned	NA	NA	0	2	FALSE	VC_6535_0	TRUE	NA	7.75603843241463e-07
NG-17954_350_T1_NODE_1035_length_8076_cov_4.889789	NG-17954_350_T1_NODE_1035_length_8076_cov_4.889789	8076	4.889789	FALSE	35.29	FALSE	NA	TRUE	FALSE	FALSE	FALSE	FALSE	Unassigned	NA	NA	0	3	FALSE	VC_3551_0	TRUE	NA	9.37187977250101e-07
NG-17954_350_T1_NODE_1038_length_8055_cov_5.020125	NG-17954_350_T1_NODE_1038_length_8055_cov_5.020125	8055	5.020125	FALSE	43.09	FALSE	NA	FALSE	FALSE	FALSE	FALSE	TRUE	Unassigned	NA	NA	0	0	FALSE	VC_4786_0	TRUE	NA	1.5188908596812e-06
NG-17954_350_T1_NODE_1048_length_8030_cov_3.123511	NG-17954_350_T1_NODE_1048_length_8030_cov_3.123511	8030	3.123511	FALSE	45	FALSE	NA	FALSE	FALSE	FALSE	FALSE	FALSE	Unassigned	NA	NA	0	0	FALSE	VC_2547_0	TRUE	NA	6.22098915933257e-07
NG-17954_350_T1_NODE_1054_length_7987_cov_3.731846	NG-17954_350_T1_NODE_1054_length_7987_cov_3.731846	7987	3.731846	FALSE	57.49	FALSE	NA	FALSE	FALSE	FALSE	FALSE	FALSE	Unassigned	NA	NA	0	0	FALSE	VC_3885_0	TRUE	NA	7.59445429840599e-07
NG-17954_350_T1_NODE_1061_length_7938_cov_4.108208	NG-17954_350_T1_NODE_1061_length_7938_cov_4.108208	7938	4.108208	FALSE	44.37	FALSE	NA	FALSE	FALSE	FALSE	FALSE	TRUE	Unassigned	NA	NA	0	0	FALSE	VC_4787_0	TRUE	NA	2.80752432840009e-06
NG-17954_350_T1_NODE_1067_length_7899_cov_5.248470	NG-17954_350_T1_NODE_1067_length_7899_cov_5.248470	7899	5.24847	FALSE	58.34	FALSE	NA	FALSE	FALSE	FALSE	FALSE	FALSE	Unassigned	NA	NA	0	0	FALSE	NA	FALSE	NA	1.00788103587888e-06
NG-17954_350_T1_NODE_1074_length_7873_cov_4.928626	NG-17954_350_T1_NODE_1074_length_7873_cov_4.928626	7873	4.928626	FALSE	60.47	FALSE	NA	FALSE	FALSE	FALSE	FALSE	FALSE	Unassigned	NA	NA	0	0	FALSE	NA	FALSE	NA	9.81623614102477e-07
NG-17954_350_T1_NODE_1076_length_7867_cov_4.068740	NG-17954_350_T1_NODE_1076_length_7867_cov_4.068740	7867	4.06874	FALSE	41.72	FALSE	NA	FALSE	FALSE	FALSE	FALSE	FALSE	Unassigned	NA	NA	0	2	FALSE	VC_1548_0	TRUE	NA	7.83683049941895e-07
NG-17954_350_T1_NODE_1078_length_7859_cov_3.026909	NG-17954_350_T1_NODE_1078_length_7859_cov_3.026909	7859	3.026909	FALSE	42.73	FALSE	NA	TRUE	FALSE	FALSE	FALSE	FALSE	Unassigned	NA	NA	0	3	FALSE	NA	FALSE	NA	6.01900899182177e-07
NG-17954_350_T1_NODE_1086_length_7804_cov_4.005162	NG-17954_350_T1_NODE_1086_length_7804_cov_4.005162	7804	4.005162	FALSE	40.5	FALSE	NA	FALSE	FALSE	FALSE	FALSE	FALSE	Unassigned	NA	NA	0	1	FALSE	NA	FALSE	NA	7.55405826490383e-07
NG-17954_350_T1_NODE_1092_length_7779_cov_4.612506	NG-17954_350_T1_NODE_1092_length_7779_cov_4.612506	7779	4.612506	FALSE	29.01	FALSE	NA	TRUE	FALSE	FALSE	FALSE	FALSE	Unassigned	NA	NA	0	3	FALSE	NA	FALSE	NA	2.15512838734021e-06
NG-17954_350_T1_NODE_1095_length_7760_cov_5.005191	NG-17954_350_T1_NODE_1095_length_7760_cov_5.005191	7760	5.005191	FALSE	42.58	FALSE	NA	FALSE	FALSE	FALSE	FALSE	FALSE	Unassigned	NA	NA	0	0	FALSE	NA	FALSE	NA	9.79603812427369e-07
NG-17954_350_T1_NODE_1096_length_7754_cov_3.290427	NG-17954_350_T1_NODE_1096_length_7754_cov_3.290427	7754	3.290427	FALSE	42.2	FALSE	NA	TRUE	FALSE	FALSE	FALSE	FALSE	Unassigned	NA	NA	0	4	TRUE	VC_1682_0	TRUE	NA	2.16563135605077e-05
NG-17954_350_T1_NODE_1103_length_7724_cov_4.076542	NG-17954_350_T1_NODE_1103_length_7724_cov_4.076542	7724	4.076542	FALSE	35.92	FALSE	NA	FALSE	FALSE	FALSE	FALSE	FALSE	Unassigned	NA	NA	0	2	FALSE	NA	FALSE	NA	1.20178199668925e-06
NG-17954_350_T1_NODE_1119_length_7652_cov_3.603659	NG-17954_350_T1_NODE_1119_length_7652_cov_3.603659	7652	3.603659	FALSE	45.55	FALSE	NA	FALSE	FALSE	FALSE	FALSE	FALSE	Unassigned	NA	NA	0	1	FALSE	NA	FALSE	NA	1.47647502450393e-06
NG-17954_350_T1_NODE_1135_length_7584_cov_3.504051	NG-17954_350_T1_NODE_1135_length_7584_cov_3.504051	7584	3.504051	FALSE	65.9	FALSE	NA	FALSE	FALSE	FALSE	FALSE	FALSE	Unassigned	NA	NA	0	2	FALSE	NA	FALSE	NA	6.6855435446074e-07
NG-17954_350_T1_NODE_1144_length_7554_cov_4.090412	NG-17954_350_T1_NODE_1144_length_7554_cov_4.090412	7554	4.090412	FALSE	36.63	FALSE	NA	FALSE	FALSE	FALSE	FALSE	FALSE	Unassigned	NA	NA	0	1	FALSE	VC_2868_0	TRUE	NA	7.73584041566355e-07
NG-17954_350_T1_NODE_1169_length_7429_cov_3.561975	NG-17954_350_T1_NODE_1169_length_7429_cov_3.561975	7429	3.561975	FALSE	39.3	FALSE	NA	TRUE	FALSE	FALSE	FALSE	FALSE	Unassigned	NA	NA	0	5	FALSE	VC_3064_0	TRUE	NA	6.62494949435416e-07
NG-17954_350_T1_NODE_1186_length_7356_cov_7.082181	NG-17954_350_T1_NODE_1186_length_7356_cov_7.082181	7356	7.082181	FALSE	40.72	FALSE	NA	TRUE	FALSE	FALSE	FALSE	FALSE	Unassigned	NA	NA	0	3	FALSE	NA	FALSE	NA	2.32277192637417e-06
NG-17954_350_T1_NODE_1189_length_7342_cov_6.203788	NG-17954_350_T1_NODE_1189_length_7342_cov_6.203788	7342	6.203788	FALSE	40.75	FALSE	NA	TRUE	FALSE	FALSE	FALSE	FALSE	Unassigned	NA	NA	0	3	TRUE	VC_850_0	TRUE	NA	2.91659361885592e-06
NG-17954_350_T1_NODE_1190_length_7342_cov_3.077261	NG-17954_350_T1_NODE_1190_length_7342_cov_3.077261	7342	3.077261	FALSE	36.86	FALSE	NA	FALSE	FALSE	FALSE	FALSE	FALSE	Unassigned	NA	NA	0	0	FALSE	NA	FALSE	NA	5.57465262329802e-07
NG-17954_350_T1_NODE_1197_length_7299_cov_5.494754	NG-17954_350_T1_NODE_1197_length_7299_cov_5.494754	7299	5.494754	FALSE	39.15	FALSE	NA	TRUE	FALSE	FALSE	FALSE	FALSE	Myoviridae	NA	NA	0	4	FALSE	NA	FALSE	NA	1.01798004425442e-06
NG-17954_350_T1_NODE_1200_length_7298_cov_3.840674	NG-17954_350_T1_NODE_1200_length_7298_cov_3.840674	7298	3.840674	FALSE	64.96	FALSE	NA	FALSE	FALSE	FALSE	FALSE	FALSE	Unassigned	NA	NA	0	1	FALSE	NA	FALSE	NA	7.089503879629e-07
NG-17954_350_T1_NODE_1201_length_7295_cov_5.501519	NG-17954_350_T1_NODE_1201_length_7295_cov_5.501519	7295	5.501519	FALSE	35.74	FALSE	NA	FALSE	FALSE	FALSE	FALSE	FALSE	Unassigned	NA	NA	0	0	FALSE	VC_4789_0	TRUE	NA	8.92752340397726e-07
NG-17954_350_T1_NODE_1208_length_7266_cov_5.269172	NG-17954_350_T1_NODE_1208_length_7266_cov_5.269172	7266	5.269172	FALSE	42.86	FALSE	NA	FALSE	FALSE	FALSE	FALSE	FALSE	Unassigned	NA	NA	0	0	FALSE	VC_3550_0	TRUE	NA	9.67485002376721e-07
NG-17954_350_T1_NODE_1211_length_7261_cov_4.559534	NG-17954_350_T1_NODE_1211_length_7261_cov_4.559534	7261	4.559534	FALSE	43.88	FALSE	NA	FALSE	FALSE	FALSE	FALSE	TRUE	Myoviridae	NA	NA	0	0	FALSE	NA	FALSE	NA	5.28986058710779e-06
NG-17954_350_T1_NODE_1212_length_7254_cov_5.418114	NG-17954_350_T1_NODE_1212_length_7254_cov_5.418114	7254	5.418114	FALSE	47.96	FALSE	NA	FALSE	FALSE	FALSE	FALSE	FALSE	Unassigned	NA	NA	0	0	FALSE	NA	FALSE	NA	1.00586123420377e-06
NG-17954_350_T1_NODE_1213_length_7237_cov_3.906154	NG-17954_350_T1_NODE_1213_length_7237_cov_3.906154	7237	3.906154	FALSE	34.27	FALSE	NA	FALSE	FALSE	FALSE	FALSE	FALSE	Unassigned	NA	NA	0	0	FALSE	NA	FALSE	NA	6.94811776237144e-07
NG-17954_350_T1_NODE_1229_length_7147_cov_4.970248	NG-17954_350_T1_NODE_1229_length_7147_cov_4.970248	7147	4.970248	FALSE	37.57	FALSE	NA	FALSE	FALSE	FALSE	FALSE	FALSE	Unassigned	NA	NA	0	0	FALSE	VC_1604_0	TRUE	NA	8.86692935372402e-07
NG-17954_350_T1_NODE_1232_length_7138_cov_3.933785	NG-17954_350_T1_NODE_1232_length_7138_cov_3.933785	7138	3.933785	FALSE	36.54	FALSE	NA	FALSE	FALSE	FALSE	FALSE	FALSE	Unassigned	NA	NA	2	0	FALSE	NA	FALSE	NA	6.94811776237144e-07
NG-17954_350_T1_NODE_1236_length_7121_cov_3.893858	NG-17954_350_T1_NODE_1236_length_7121_cov_3.893858	7121	3.893858	FALSE	61.55	FALSE	NA	FALSE	FALSE	FALSE	FALSE	FALSE	Unassigned	NA	NA	0	2	FALSE	NA	FALSE	NA	7.15009792988224e-07
NG-17954_350_T1_NODE_1238_length_7116_cov_3.613369	NG-17954_350_T1_NODE_1238_length_7116_cov_3.613369	7116	3.613369	FALSE	64.23	FALSE	NA	FALSE	FALSE	FALSE	FALSE	FALSE	Unassigned	NA	NA	0	0	FALSE	VC_6536_0	TRUE	NA	6.40277131009229e-07
NG-17954_350_T1_NODE_1257_length_7039_cov_2.966781	NG-17954_350_T1_NODE_1257_length_7039_cov_2.966781	7039	2.966781	FALSE	61.22	FALSE	NA	FALSE	FALSE	FALSE	FALSE	FALSE	Myoviridae	NA	NA	0	1	FALSE	NA	FALSE	NA	5.13029625477426e-07
NG-17954_350_T1_NODE_1263_length_7018_cov_3.858107	NG-17954_350_T1_NODE_1263_length_7018_cov_3.858107	7018	3.858107	FALSE	31.75	FALSE	NA	FALSE	FALSE	FALSE	FALSE	FALSE	Unassigned	NA	NA	0	0	FALSE	NA	FALSE	NA	6.66534552785632e-07
NG-17954_350_T1_NODE_1272_length_6992_cov_4.505550	NG-17954_350_T1_NODE_1272_length_6992_cov_4.505550	6992	4.50555	FALSE	41.51	FALSE	NA	TRUE	FALSE	FALSE	FALSE	FALSE	Unassigned	NA	NA	1	3	FALSE	VC_1685_0	TRUE	NA	1.48172650885921e-05
NG-17954_350_T1_NODE_1275_length_6974_cov_4.188756	NG-17954_350_T1_NODE_1275_length_6974_cov_4.188756	6974	4.188756	FALSE	43.96	FALSE	NA	FALSE	FALSE	FALSE	FALSE	FALSE	Unassigned	NA	NA	0	0	FALSE	NA	FALSE	NA	7.1904939633844e-07
NG-17954_350_T1_NODE_1276_length_6972_cov_4.988145	NG-17954_350_T1_NODE_1276_length_6972_cov_4.988145	6972	4.988145	FALSE	39.12	FALSE	NA	TRUE	FALSE	FALSE	FALSE	TRUE	Myoviridae	NA	NA	0	3	FALSE	VC_1482_0	TRUE	NA	5.1666526849262e-06
NG-17954_350_T1_NODE_1283_length_6950_cov_4.194634	NG-17954_350_T1_NODE_1283_length_6950_cov_4.194634	6950	4.194634	FALSE	55.65	FALSE	NA	TRUE	FALSE	FALSE	FALSE	FALSE	Unassigned	NA	NA	0	3	FALSE	VC_1854_0	TRUE	NA	7.25108801363764e-07
NG-17954_350_T1_NODE_1290_length_6921_cov_3.900961	NG-17954_350_T1_NODE_1290_length_6921_cov_3.900961	6921	3.900961	FALSE	35.47	FALSE	NA	FALSE	FALSE	FALSE	FALSE	FALSE	Unassigned	NA	NA	0	2	FALSE	NA	FALSE	NA	6.74613759486064e-07
NG-17954_350_T1_NODE_1340_length_6719_cov_7.278361	NG-17954_350_T1_NODE_1340_length_6719_cov_7.278361	6719	7.278361	FALSE	45.09	FALSE	NA	TRUE	FALSE	FALSE	FALSE	FALSE	Siphoviridae	NA	NA	0	4	FALSE	VC_1159_0	TRUE	NA	1.18158397993817e-06
NG-17954_350_T1_NODE_1349_length_6680_cov_5.405585	NG-17954_350_T1_NODE_1349_length_6680_cov_5.405585	6680	5.405585	FALSE	63.71	FALSE	NA	FALSE	FALSE	FALSE	FALSE	FALSE	Unassigned	NA	NA	0	1	FALSE	NA	FALSE	NA	8.94772142072834e-07
NG-17954_350_T1_NODE_1363_length_6620_cov_3.030008	NG-17954_350_T1_NODE_1363_length_6620_cov_3.030008	6620	3.030008	FALSE	42.25	FALSE	NA	TRUE	FALSE	FALSE	FALSE	FALSE	Unassigned	NA	NA	0	3	FALSE	VC_2870_0	TRUE	NA	2.27631648784669e-06
NG-17954_350_T1_NODE_1366_length_6614_cov_3.651319	NG-17954_350_T1_NODE_1366_length_6614_cov_3.651319	6614	3.651319	FALSE	62.03	FALSE	NA	FALSE	FALSE	FALSE	FALSE	FALSE	Unassigned	NA	NA	0	2	FALSE	VC_955_0	TRUE	NA	6.01900899182177e-07
NG-17954_350_T1_NODE_1371_length_6595_cov_3.084098	NG-17954_350_T1_NODE_1371_length_6595_cov_3.084098	6595	3.084098	FALSE	34.65	FALSE	NA	FALSE	FALSE	FALSE	FALSE	FALSE	Unassigned	NA	NA	1	0	FALSE	VC_6537_0	TRUE	NA	5.02930617101886e-07
NG-17954_350_T1_NODE_1373_length_6583_cov_4.150429	NG-17954_350_T1_NODE_1373_length_6583_cov_4.150429	6583	4.150429	FALSE	29.73	FALSE	NA	TRUE	FALSE	FALSE	FALSE	FALSE	Siphoviridae	NA	NA	0	3	FALSE	NA	FALSE	NA	3.16300942321909e-06
NG-17954_350_T1_NODE_1374_length_6581_cov_4.568342	NG-17954_350_T1_NODE_1374_length_6581_cov_4.568342	6581	4.568342	FALSE	47.28	FALSE	NA	FALSE	FALSE	FALSE	FALSE	FALSE	Unassigned	NA	NA	0	1	FALSE	NA	FALSE	NA	1.07251468948234e-06
NG-17954_350_T1_NODE_1379_length_6569_cov_5.032085	NG-17954_350_T1_NODE_1379_length_6569_cov_5.032085	6569	5.032085	FALSE	45.69	FALSE	NA	FALSE	FALSE	FALSE	FALSE	FALSE	Siphoviridae	NA	NA	0	2	FALSE	VC_3887_0	TRUE	NA	8.2811868679427e-07
NG-17954_350_T1_NODE_1386_length_6558_cov_3.886514	NG-17954_350_T1_NODE_1386_length_6558_cov_3.886514	6558	3.886514	FALSE	46.35	FALSE	NA	FALSE	FALSE	FALSE	FALSE	FALSE	Unassigned	NA	NA	0	2	FALSE	VC_5487_0	TRUE	NA	6.22098915933257e-07
NG-17954_350_T1_NODE_1388_length_6551_cov_4.945351	NG-17954_350_T1_NODE_1388_length_6551_cov_4.945351	6551	4.945351	FALSE	43.29	TRUE	1	TRUE	FALSE	FALSE	FALSE	FALSE	Microviridae	NA	NA	0	4	FALSE	VC_2410_0	TRUE	NA	1.7976234908461e-06
NG-17954_350_T1_NODE_1393_length_6535_cov_4.385957	NG-17954_350_T1_NODE_1393_length_6535_cov_4.385957	6535	4.385957	FALSE	54.59	FALSE	NA	FALSE	FALSE	FALSE	FALSE	FALSE	Unassigned	NA	NA	0	0	FALSE	VC_2871_0	TRUE	NA	7.21069198013548e-07
NG-17954_350_T1_NODE_1405_length_6489_cov_2.861206	NG-17954_350_T1_NODE_1405_length_6489_cov_2.861206	6489	2.861206	FALSE	37.46	FALSE	NA	FALSE	FALSE	FALSE	FALSE	FALSE	Unassigned	NA	NA	0	0	FALSE	NA	FALSE	NA	4.72633591975267e-07
NG-17954_350_T1_NODE_1420_length_6430_cov_5.054588	NG-17954_350_T1_NODE_1420_length_6430_cov_5.054588	6430	5.054588	FALSE	41.56	FALSE	NA	FALSE	FALSE	FALSE	FALSE	FALSE	Unassigned	NA	NA	0	0	FALSE	NA	FALSE	NA	8.01861265017867e-07
NG-17954_350_T1_NODE_1422_length_6425_cov_5.040659	NG-17954_350_T1_NODE_1422_length_6425_cov_5.040659	6425	5.040659	FALSE	45.01	FALSE	NA	FALSE	FALSE	FALSE	FALSE	FALSE	Unassigned	NA	NA	0	1	FALSE	NA	FALSE	NA	8.09940471718299e-07
NG-17954_350_T1_NODE_1427_length_6416_cov_2.949536	NG-17954_350_T1_NODE_1427_length_6416_cov_2.949536	6416	2.949536	FALSE	34.88	FALSE	NA	FALSE	FALSE	FALSE	FALSE	FALSE	Unassigned	NA	NA	0	0	FALSE	NA	FALSE	NA	4.66574186949943e-07
NG-17954_350_T1_NODE_1430_length_6408_cov_3.859122	NG-17954_350_T1_NODE_1430_length_6408_cov_3.859122	6408	3.859122	FALSE	42.13	FALSE	NA	FALSE	FALSE	FALSE	FALSE	FALSE	Unassigned	NA	NA	0	0	FALSE	VC_4791_0	TRUE	NA	6.03920700857285e-07
NG-17954_350_T1_NODE_1432_length_6399_cov_4.116330	NG-17954_350_T1_NODE_1432_length_6399_cov_4.116330	6399	4.11633	FALSE	41.83	FALSE	NA	FALSE	FALSE	FALSE	FALSE	FALSE	Unassigned	NA	NA	0	0	FALSE	VC_3553_0	TRUE	NA	6.584553460852e-07
NG-17954_350_T1_NODE_1433_length_6391_cov_3.126263	NG-17954_350_T1_NODE_1433_length_6391_cov_3.126263	6391	3.126263	FALSE	36.63	FALSE	NA	FALSE	FALSE	FALSE	FALSE	FALSE	Unassigned	NA	NA	0	0	FALSE	NA	FALSE	NA	4.9889101375167e-07
NG-17954_350_T1_NODE_1442_length_6342_cov_3.951169	NG-17954_350_T1_NODE_1442_length_6342_cov_3.951169	6342	3.951169	FALSE	43.14	FALSE	NA	FALSE	FALSE	FALSE	FALSE	FALSE	Unassigned	NA	NA	0	0	FALSE	VC_548_0	TRUE	NA	6.30178122633689e-07
NG-17954_350_T1_NODE_1452_length_6316_cov_5.246925	NG-17954_350_T1_NODE_1452_length_6316_cov_5.246925	6316	5.246925	FALSE	42.65	FALSE	NA	FALSE	FALSE	FALSE	FALSE	FALSE	Unassigned	NA	NA	0	0	FALSE	NA	FALSE	NA	8.24079083444054e-07
NG-17954_350_T1_NODE_1463_length_6287_cov_5.236682	NG-17954_350_T1_NODE_1463_length_6287_cov_5.236682	6287	5.236682	FALSE	42.59	FALSE	NA	TRUE	FALSE	FALSE	FALSE	FALSE	Unassigned	NA	NA	0	3	TRUE	VC_485_0	TRUE	NA	7.75603843241463e-07
NG-17954_350_T1_NODE_1464_length_6282_cov_4.706279	NG-17954_350_T1_NODE_1464_length_6282_cov_4.706279	6282	4.706279	FALSE	40.07	FALSE	NA	TRUE	FALSE	FALSE	FALSE	FALSE	Unassigned	NA	NA	0	3	FALSE	VC_3289_0	TRUE	NA	1.45829680942796e-06
NG-17954_350_T1_NODE_1471_length_6268_cov_2.707871	NG-17954_350_T1_NODE_1471_length_6268_cov_2.707871	6268	2.707871	FALSE	34.35	FALSE	NA	FALSE	FALSE	FALSE	FALSE	FALSE	Unassigned	NA	NA	0	1	FALSE	NA	FALSE	NA	4.24158351772675e-07
NG-17954_350_T1_NODE_1475_length_6247_cov_3.401001	NG-17954_350_T1_NODE_1475_length_6247_cov_3.401001	6247	3.401001	FALSE	37.6	FALSE	NA	TRUE	FALSE	FALSE	FALSE	FALSE	Siphoviridae	NA	NA	0	5	FALSE	VC_6538_0	TRUE	NA	5.33227642228506e-07
NG-17954_350_T1_NODE_1479_length_6240_cov_4.644301	NG-17954_350_T1_NODE_1479_length_6240_cov_4.644301	6240	4.644301	FALSE	27.65	FALSE	NA	TRUE	FALSE	FALSE	FALSE	FALSE	Unassigned	NA	NA	0	4	FALSE	NA	FALSE	NA	2.40760359672871e-06
NG-17954_350_T1_NODE_1483_length_6236_cov_2.699401	NG-17954_350_T1_NODE_1483_length_6236_cov_2.699401	6236	2.699401	FALSE	43.63	FALSE	NA	FALSE	FALSE	FALSE	FALSE	FALSE	Unassigned	NA	NA	0	1	FALSE	VC_3066_0	TRUE	NA	4.26178153447783e-07
NG-17954_350_T1_NODE_1487_length_6228_cov_5.026405	NG-17954_350_T1_NODE_1487_length_6228_cov_5.026405	6228	5.026405	FALSE	40.66	FALSE	NA	FALSE	FALSE	FALSE	FALSE	FALSE	Unassigned	NA	NA	0	1	TRUE	NA	FALSE	NA	7.65504834865923e-07
NG-17954_350_T1_NODE_1488_length_6227_cov_4.224076	NG-17954_350_T1_NODE_1488_length_6227_cov_4.224076	6227	4.224076	FALSE	34.16	FALSE	NA	TRUE	FALSE	FALSE	FALSE	FALSE	Myoviridae	NA	NA	0	5	FALSE	NA	FALSE	NA	1.02807905262996e-06
NG-17954_350_T1_NODE_1498_length_6204_cov_3.283623	NG-17954_350_T1_NODE_1498_length_6204_cov_3.283623	6204	3.283623	FALSE	37.2	FALSE	NA	FALSE	FALSE	FALSE	FALSE	FALSE	Unassigned	NA	NA	0	1	FALSE	VC_1378_0	TRUE	NA	5.17069228827642e-07
NG-17954_350_T1_NODE_1499_length_6195_cov_3.414984	NG-17954_350_T1_NODE_1499_length_6195_cov_3.414984	6195	3.414984	FALSE	36.31	FALSE	NA	FALSE	FALSE	FALSE	FALSE	FALSE	Unassigned	NA	NA	0	1	FALSE	NA	FALSE	NA	5.3928704725383e-07
NG-17954_350_T1_NODE_1508_length_6169_cov_3.376676	NG-17954_350_T1_NODE_1508_length_6169_cov_3.376676	6169	3.376676	FALSE	43.81	FALSE	NA	FALSE	FALSE	FALSE	FALSE	FALSE	Unassigned	NA	NA	0	2	FALSE	NA	FALSE	NA	8.20039480093838e-07
NG-17954_350_T1_NODE_1516_length_6143_cov_3.225361	NG-17954_350_T1_NODE_1516_length_6143_cov_3.225361	6143	3.225361	FALSE	40.46	FALSE	NA	FALSE	FALSE	FALSE	FALSE	FALSE	Unassigned	NA	NA	0	1	FALSE	VC_4289_0	TRUE	NA	5.02930617101886e-07
NG-17954_350_T1_NODE_1523_length_6124_cov_3.677212	NG-17954_350_T1_NODE_1523_length_6124_cov_3.677212	6124	3.677212	FALSE	60.98	FALSE	NA	FALSE	FALSE	FALSE	FALSE	FALSE	Unassigned	NA	NA	0	1	FALSE	NA	FALSE	NA	5.61504865680018e-07
NG-17954_350_T1_NODE_1542_length_6058_cov_5.778777	NG-17954_350_T1_NODE_1542_length_6058_cov_5.778777	6058	5.778777	FALSE	28.92	TRUE	2	FALSE	FALSE	FALSE	FALSE	FALSE	Unassigned	NA	NA	0	2	FALSE	VC_1686_0	TRUE	NA	6.04122681024796e-06
NG-17954_350_T1_NODE_1545_length_6055_cov_5.027167	NG-17954_350_T1_NODE_1545_length_6055_cov_5.027167	6055	5.027167	FALSE	44.1	FALSE	NA	FALSE	FALSE	FALSE	FALSE	FALSE	Unassigned	NA	NA	0	1	FALSE	VC_2872_0	TRUE	NA	7.69544438216139e-07
NG-17954_350_T1_NODE_1547_length_6048_cov_5.476890	NG-17954_350_T1_NODE_1547_length_6048_cov_5.476890	6048	5.47689	FALSE	42.57	FALSE	NA	TRUE	FALSE	FALSE	FALSE	FALSE	Myoviridae	NA	NA	0	4	FALSE	NA	FALSE	NA	8.36197893494702e-07
NG-17954_350_T1_NODE_1550_length_6040_cov_3.214035	NG-17954_350_T1_NODE_1550_length_6040_cov_3.214035	6040	3.214035	FALSE	48.55	FALSE	NA	FALSE	FALSE	FALSE	FALSE	FALSE	Unassigned	NA	NA	0	1	FALSE	NA	FALSE	NA	4.82732600350806e-07
NG-17954_350_T1_NODE_1552_length_6035_cov_3.204682	NG-17954_350_T1_NODE_1552_length_6035_cov_3.204682	6035	3.204682	FALSE	41.98	FALSE	NA	FALSE	FALSE	FALSE	FALSE	FALSE	Unassigned	NA	NA	0	1	FALSE	NA	FALSE	NA	4.82732600350806e-07
NG-17954_350_T1_NODE_1553_length_6033_cov_3.370860	NG-17954_350_T1_NODE_1553_length_6033_cov_3.370860	6033	3.37086	FALSE	35.36	FALSE	NA	FALSE	FALSE	FALSE	FALSE	FALSE	Unassigned	NA	NA	0	0	FALSE	NA	FALSE	NA	5.06970220452102e-07
NG-17954_350_T1_NODE_1555_length_6029_cov_4.807332	NG-17954_350_T1_NODE_1555_length_6029_cov_4.807332	6029	4.807332	FALSE	34.58	FALSE	NA	FALSE	FALSE	FALSE	FALSE	FALSE	Unassigned	NA	NA	0	0	FALSE	NA	FALSE	NA	7.31168206389088e-07
NG-17954_350_T1_NODE_1566_length_5973_cov_3.401994	NG-17954_350_T1_NODE_1566_length_5973_cov_3.401994	5973	3.401994	FALSE	45.03	FALSE	NA	FALSE	FALSE	FALSE	FALSE	TRUE	Unassigned	NA	NA	0	0	FALSE	NA	FALSE	NA	4.74653393650375e-07
NG-17954_350_T1_NODE_1570_length_5956_cov_4.691747	NG-17954_350_T1_NODE_1570_length_5956_cov_4.691747	5956	4.691747	FALSE	67.68	FALSE	NA	FALSE	FALSE	FALSE	FALSE	FALSE	Unassigned	NA	NA	0	0	FALSE	NA	FALSE	NA	6.86732569536712e-07
NG-17954_350_T1_NODE_1577_length_5923_cov_3.975631	NG-17954_350_T1_NODE_1577_length_5923_cov_3.975631	5923	3.975631	FALSE	31.19	FALSE	NA	FALSE	FALSE	FALSE	FALSE	FALSE	Unassigned	NA	NA	0	0	FALSE	VC_2285_0	TRUE	NA	5.93821692481745e-07
NG-17954_350_T1_NODE_1585_length_5902_cov_3.444844	NG-17954_350_T1_NODE_1585_length_5902_cov_3.444844	5902	3.444844	FALSE	64.97	FALSE	NA	FALSE	FALSE	FALSE	FALSE	FALSE	Unassigned	NA	NA	0	0	FALSE	NA	FALSE	NA	5.21108832177858e-07
NG-17954_350_T1_NODE_1586_length_5892_cov_3.601336	NG-17954_350_T1_NODE_1586_length_5892_cov_3.601336	5892	3.601336	FALSE	47.49	FALSE	NA	FALSE	FALSE	FALSE	FALSE	FALSE	Unassigned	NA	NA	0	0	FALSE	VC_413_0	TRUE	NA	5.23128633852966e-07
NG-17954_350_T1_NODE_1590_length_5884_cov_3.124378	NG-17954_350_T1_NODE_1590_length_5884_cov_3.124378	5884	3.124378	FALSE	64.88	FALSE	NA	FALSE	FALSE	FALSE	FALSE	FALSE	Unassigned	NA	NA	0	0	FALSE	NA	FALSE	NA	4.62534583599727e-07
NG-17954_350_T1_NODE_1599_length_5857_cov_4.271458	NG-17954_350_T1_NODE_1599_length_5857_cov_4.271458	5857	4.271458	FALSE	39.15	FALSE	NA	FALSE	FALSE	FALSE	FALSE	FALSE	Unassigned	NA	NA	0	1	FALSE	NA	FALSE	NA	5.87762287456421e-07
NG-17954_350_T1_NODE_1600_length_5856_cov_4.605240	NG-17954_350_T1_NODE_1600_length_5856_cov_4.605240	5856	4.60524	FALSE	49.31	FALSE	NA	FALSE	FALSE	FALSE	FALSE	FALSE	Unassigned	NA	NA	0	0	FALSE	NA	FALSE	NA	6.54415742734984e-07
NG-17954_350_T1_NODE_1606_length_5830_cov_3.673939	NG-17954_350_T1_NODE_1606_length_5830_cov_3.673939	5830	3.673939	FALSE	44.3	TRUE	2	TRUE	FALSE	FALSE	FALSE	FALSE	Unassigned	NA	NA	0	5	FALSE	VC_888_0	TRUE	NA	5.21108832177858e-07
NG-17954_350_T1_NODE_1608_length_5826_cov_4.473921	NG-17954_350_T1_NODE_1608_length_5826_cov_4.473921	5826	4.473921	FALSE	38.79	FALSE	NA	FALSE	FALSE	FALSE	FALSE	FALSE	Unassigned	NA	NA	0	1	FALSE	NA	FALSE	NA	6.44316734359445e-07
NG-17954_350_T1_NODE_1615_length_5807_cov_3.398470	NG-17954_350_T1_NODE_1615_length_5807_cov_3.398470	5807	3.39847	FALSE	36.48	FALSE	NA	FALSE	FALSE	FALSE	FALSE	TRUE	Unassigned	NA	NA	0	1	FALSE	NA	FALSE	NA	1.32902950222105e-06
NG-17954_350_T1_NODE_1622_length_5797_cov_5.381052	NG-17954_350_T1_NODE_1622_length_5797_cov_5.381052	5797	5.381052	FALSE	35.65	FALSE	NA	FALSE	FALSE	FALSE	FALSE	FALSE	Unassigned	NA	NA	0	0	FALSE	NA	FALSE	NA	7.89742454967219e-07
NG-17954_350_T1_NODE_1623_length_5795_cov_5.592334	NG-17954_350_T1_NODE_1623_length_5795_cov_5.592334	5795	5.592334	FALSE	38.97	FALSE	NA	TRUE	FALSE	FALSE	FALSE	FALSE	Unassigned	NA	NA	0	3	FALSE	NA	FALSE	NA	7.99841463342759e-07
NG-17954_350_T1_NODE_1624_length_5790_cov_4.237489	NG-17954_350_T1_NODE_1624_length_5790_cov_4.237489	5790	4.237489	FALSE	55.72	FALSE	NA	FALSE	FALSE	FALSE	FALSE	FALSE	Unassigned	NA	NA	0	0	FALSE	VC_3550_0	TRUE	NA	6.03920700857285e-07
NG-17954_350_T1_NODE_1626_length_5785_cov_4.702094	NG-17954_350_T1_NODE_1626_length_5785_cov_4.702094	5785	4.702094	FALSE	42.84	FALSE	NA	TRUE	FALSE	FALSE	FALSE	FALSE	Unassigned	NA	NA	0	3	FALSE	NA	FALSE	NA	7.33188008064196e-07
NG-17954_350_T1_NODE_1630_length_5774_cov_4.052282	NG-17954_350_T1_NODE_1630_length_5774_cov_4.052282	5774	4.052282	FALSE	36.17	FALSE	NA	FALSE	FALSE	FALSE	FALSE	FALSE	Unassigned	NA	NA	0	0	FALSE	NA	FALSE	NA	5.97861295831961e-07
NG-17954_350_T1_NODE_1634_length_5768_cov_3.428496	NG-17954_350_T1_NODE_1634_length_5768_cov_3.428496	5768	3.428496	FALSE	60.66	FALSE	NA	FALSE	FALSE	FALSE	FALSE	FALSE	Unassigned	NA	NA	2	0	FALSE	NA	FALSE	NA	4.86772203701022e-07
NG-17954_350_T1_NODE_1641_length_5754_cov_4.722583	NG-17954_350_T1_NODE_1641_length_5754_cov_4.722583	5754	4.722583	FALSE	43.09	FALSE	NA	FALSE	FALSE	FALSE	FALSE	FALSE	Unassigned	NA	NA	0	0	FALSE	VC_6540_0	TRUE	NA	6.7865336283628e-07
NG-17954_350_T1_NODE_1643_length_5754_cov_4.259168	NG-17954_350_T1_NODE_1643_length_5754_cov_4.259168	5754	4.259168	FALSE	42.8	FALSE	NA	FALSE	FALSE	FALSE	FALSE	FALSE	Unassigned	NA	NA	0	2	FALSE	VC_1253_0	TRUE	NA	5.85742485781313e-07
NG-17954_350_T1_NODE_1662_length_5694_cov_3.148608	NG-17954_350_T1_NODE_1662_length_5694_cov_3.148608	5694	3.148608	FALSE	64.91	FALSE	NA	FALSE	FALSE	FALSE	FALSE	FALSE	Unassigned	NA	NA	0	2	FALSE	VC_1689_0	TRUE	NA	4.38296963498431e-07
NG-17954_350_T1_NODE_1665_length_5690_cov_4.434960	NG-17954_350_T1_NODE_1665_length_5690_cov_4.434960	5690	4.43496	FALSE	43.59	FALSE	NA	FALSE	FALSE	FALSE	FALSE	FALSE	Unassigned	NA	NA	0	0	FALSE	VC_1254_0	TRUE	NA	6.26138519283473e-07
NG-17954_350_T1_NODE_1668_length_5680_cov_3.514311	NG-17954_350_T1_NODE_1668_length_5680_cov_3.514311	5680	3.514311	FALSE	39.05	FALSE	NA	FALSE	FALSE	FALSE	FALSE	FALSE	Unassigned	NA	NA	0	1	FALSE	NA	FALSE	NA	5.17069228827642e-07
NG-17954_350_T1_NODE_1683_length_5623_cov_3.301724	NG-17954_350_T1_NODE_1683_length_5623_cov_3.301724	5623	3.301724	FALSE	43.51	FALSE	NA	TRUE	FALSE	FALSE	FALSE	FALSE	Unassigned	NA	NA	0	3	FALSE	NA	FALSE	NA	4.48395971873971e-07
NG-17954_350_T1_NODE_1691_length_5604_cov_3.831321	NG-17954_350_T1_NODE_1691_length_5604_cov_3.831321	5604	3.831321	FALSE	41.41	FALSE	NA	FALSE	FALSE	FALSE	FALSE	TRUE	Unassigned	NA	NA	0	1	FALSE	NA	FALSE	NA	7.33188008064196e-07
NG-17954_350_T1_NODE_1692_length_5604_cov_2.761038	NG-17954_350_T1_NODE_1692_length_5604_cov_2.761038	5604	2.761038	FALSE	43.39	FALSE	NA	FALSE	FALSE	FALSE	FALSE	FALSE	Unassigned	NA	NA	0	1	FALSE	VC_6541_0	TRUE	NA	5.3928704725383e-07
NG-17954_350_T1_NODE_1695_length_5598_cov_3.905286	NG-17954_350_T1_NODE_1695_length_5598_cov_3.905286	5598	3.905286	FALSE	41.51	FALSE	NA	FALSE	FALSE	FALSE	FALSE	FALSE	Unassigned	NA	NA	0	0	FALSE	NA	FALSE	NA	7.89742454967219e-07
NG-17954_350_T1_NODE_1700_length_5594_cov_5.331468	NG-17954_350_T1_NODE_1700_length_5594_cov_5.331468	5594	5.331468	FALSE	31.46	FALSE	NA	FALSE	FALSE	FALSE	FALSE	FALSE	Unassigned	NA	NA	0	0	FALSE	VC_4794_0	TRUE	NA	7.3924741308952e-07
NG-17954_350_T1_NODE_1704_length_5587_cov_4.423174	NG-17954_350_T1_NODE_1704_length_5587_cov_4.423174	5587	4.423174	FALSE	40.63	FALSE	NA	TRUE	FALSE	FALSE	FALSE	FALSE	Unassigned	NA	NA	0	3	FALSE	VC_2556_0	TRUE	NA	6.14019709232825e-07
NG-17954_350_T1_NODE_1705_length_5585_cov_3.801447	NG-17954_350_T1_NODE_1705_length_5585_cov_3.801447	5585	3.801447	FALSE	30.67	FALSE	NA	FALSE	FALSE	FALSE	FALSE	FALSE	Unassigned	NA	NA	0	0	FALSE	NA	FALSE	NA	6.84712767861604e-07
NG-17954_350_T1_NODE_1709_length_5563_cov_5.483842	NG-17954_350_T1_NODE_1709_length_5563_cov_5.483842	5563	5.483842	FALSE	65.53	FALSE	NA	FALSE	FALSE	FALSE	FALSE	FALSE	Unassigned	NA	NA	0	0	FALSE	NA	FALSE	NA	7.57425628165491e-07
NG-17954_350_T1_NODE_1717_length_5548_cov_3.427453	NG-17954_350_T1_NODE_1717_length_5548_cov_3.427453	5548	3.427453	FALSE	62.71	FALSE	NA	FALSE	FALSE	FALSE	FALSE	FALSE	Unassigned	NA	NA	0	1	FALSE	VC_428_0	TRUE	NA	4.74653393650375e-07
NG-17954_350_T1_NODE_1719_length_5538_cov_19.060004	NG-17954_350_T1_NODE_1719_length_5538_cov_19.060004	5538	19.060004	FALSE	52.28	FALSE	NA	FALSE	FALSE	FALSE	FALSE	FALSE	Unassigned	NA	NA	0	0	FALSE	NA	FALSE	NA	2.11897393735578e-05
NG-17954_350_T1_NODE_1729_length_5520_cov_5.331199	NG-17954_350_T1_NODE_1729_length_5520_cov_5.331199	5520	5.331199	FALSE	33.43	FALSE	NA	FALSE	FALSE	FALSE	FALSE	FALSE	Unassigned	NA	NA	0	0	FALSE	NA	FALSE	NA	7.12989991313116e-07
NG-17954_350_T1_NODE_1741_length_5500_cov_4.715335	NG-17954_350_T1_NODE_1741_length_5500_cov_4.715335	5500	4.715335	FALSE	33.72	FALSE	NA	FALSE	FALSE	FALSE	FALSE	FALSE	Unassigned	NA	NA	0	0	FALSE	NA	FALSE	NA	6.48356337709661e-07
NG-17954_350_T1_NODE_1742_length_5500_cov_3.655647	NG-17954_350_T1_NODE_1742_length_5500_cov_3.655647	5500	3.655647	FALSE	44.37	FALSE	NA	FALSE	FALSE	FALSE	FALSE	FALSE	Unassigned	NA	NA	0	0	FALSE	VC_6542_0	TRUE	NA	4.92831608726346e-07
NG-17954_350_T1_NODE_1746_length_5495_cov_3.376103	NG-17954_350_T1_NODE_1746_length_5495_cov_3.376103	5495	3.376103	FALSE	44.41	FALSE	NA	FALSE	FALSE	FALSE	FALSE	FALSE	Unassigned	NA	NA	0	0	FALSE	VC_764_0	TRUE	NA	4.56475178574403e-07
NG-17954_350_T1_NODE_1757_length_5471_cov_3.403434	NG-17954_350_T1_NODE_1757_length_5471_cov_3.403434	5471	3.403434	FALSE	63.71	FALSE	NA	FALSE	FALSE	FALSE	FALSE	FALSE	Unassigned	NA	NA	1	0	FALSE	NA	FALSE	NA	4.64554385274835e-07
NG-17954_350_T1_NODE_1762_length_5463_cov_3.984283	NG-17954_350_T1_NODE_1762_length_5463_cov_3.984283	5463	3.984283	FALSE	39.7	FALSE	NA	FALSE	FALSE	FALSE	FALSE	FALSE	Unassigned	NA	NA	0	1	FALSE	VC_3888_0	TRUE	NA	5.3928704725383e-07
NG-17954_350_T1_NODE_1769_length_5444_cov_3.670996	NG-17954_350_T1_NODE_1769_length_5444_cov_3.670996	5444	3.670996	FALSE	43.27	FALSE	NA	FALSE	FALSE	FALSE	FALSE	FALSE	Unassigned	NA	NA	0	0	FALSE	NA	FALSE	NA	5.00910815426778e-07
NG-17954_350_T1_NODE_1775_length_5427_cov_2.917722	NG-17954_350_T1_NODE_1775_length_5427_cov_2.917722	5427	2.917722	FALSE	35.89	FALSE	NA	TRUE	FALSE	FALSE	TRUE	TRUE	Unassigned	NA	NA	0	3	FALSE	VC_1214_0	TRUE	NA	0.000137770672259115
NG-17954_350_T1_NODE_1779_length_5417_cov_4.592130	NG-17954_350_T1_NODE_1779_length_5417_cov_4.592130	5417	4.59213	FALSE	40.26	FALSE	NA	TRUE	FALSE	FALSE	FALSE	FALSE	Unassigned	NA	NA	0	4	FALSE	NA	FALSE	NA	1.26237604694249e-06
NG-17954_350_T1_NODE_1789_length_5391_cov_4.031484	NG-17954_350_T1_NODE_1789_length_5391_cov_4.031484	5391	4.031484	FALSE	38.45	FALSE	NA	FALSE	FALSE	FALSE	FALSE	FALSE	Unassigned	NA	NA	0	1	FALSE	NA	FALSE	NA	9.61425597351397e-07
NG-17954_350_T1_NODE_1790_length_5390_cov_5.267666	NG-17954_350_T1_NODE_1790_length_5390_cov_5.267666	5390	5.267666	FALSE	35.83	FALSE	NA	FALSE	FALSE	FALSE	FALSE	FALSE	Unassigned	NA	NA	0	1	FALSE	VC_3070_0	TRUE	NA	6.9885137958736e-07
NG-17954_350_T1_NODE_1791_length_5383_cov_6.047673	NG-17954_350_T1_NODE_1791_length_5383_cov_6.047673	5383	6.047673	FALSE	56.58	FALSE	NA	FALSE	FALSE	FALSE	FALSE	FALSE	Unassigned	NA	NA	0	0	FALSE	NA	FALSE	NA	8.30138488469378e-07
NG-17954_350_T1_NODE_1793_length_5381_cov_4.317124	NG-17954_350_T1_NODE_1793_length_5381_cov_4.317124	5381	4.317124	FALSE	39.78	FALSE	NA	FALSE	FALSE	FALSE	FALSE	FALSE	Unassigned	NA	NA	0	1	FALSE	VC_6544_0	TRUE	NA	9.39207778925209e-07
NG-17954_350_T1_NODE_1796_length_5375_cov_4.141353	NG-17954_350_T1_NODE_1796_length_5375_cov_4.141353	5375	4.141353	FALSE	49.61	FALSE	NA	FALSE	FALSE	FALSE	FALSE	FALSE	Unassigned	NA	NA	0	0	FALSE	NA	FALSE	NA	8.52356306895566e-07
NG-17954_350_T1_NODE_1797_length_5375_cov_3.443045	NG-17954_350_T1_NODE_1797_length_5375_cov_3.443045	5375	3.443045	FALSE	54.38	FALSE	NA	FALSE	FALSE	FALSE	FALSE	FALSE	Unassigned	NA	NA	0	0	FALSE	NA	FALSE	NA	4.46376170198863e-07
NG-17954_350_T1_NODE_1798_length_5375_cov_2.877632	NG-17954_350_T1_NODE_1798_length_5375_cov_2.877632	5375	2.877632	FALSE	40.48	FALSE	NA	FALSE	FALSE	FALSE	FALSE	TRUE	Unassigned	NA	NA	0	0	FALSE	VC_3889_0	TRUE	NA	2.8115639317503e-06
NG-17954_350_T1_NODE_1805_length_5346_cov_4.136080	NG-17954_350_T1_NODE_1805_length_5346_cov_4.136080	5346	4.13608	FALSE	43.18	FALSE	NA	FALSE	FALSE	FALSE	FALSE	FALSE	Unassigned	NA	NA	0	1	FALSE	VC_6545_0	TRUE	NA	5.47366253954262e-07
NG-17954_350_T1_NODE_1815_length_5334_cov_5.427164	NG-17954_350_T1_NODE_1815_length_5334_cov_5.427164	5334	5.427164	FALSE	47.2	FALSE	NA	TRUE	FALSE	FALSE	FALSE	FALSE	Unassigned	NA	NA	0	4	FALSE	VC_6546_0	TRUE	NA	1.28459386536867e-06
NG-17954_350_T1_NODE_1818_length_5330_cov_3.006256	NG-17954_350_T1_NODE_1818_length_5330_cov_3.006256	5330	3.006256	FALSE	38.57	TRUE	2	TRUE	FALSE	FALSE	FALSE	FALSE	Unassigned	NA	NA	0	6	FALSE	NA	TRUE	NA	3.91841524970947e-07
NG-17954_350_T1_NODE_1820_length_5325_cov_3.405313	NG-17954_350_T1_NODE_1820_length_5325_cov_3.405313	5325	3.405313	FALSE	38.2	FALSE	NA	TRUE	FALSE	FALSE	FALSE	FALSE	Unassigned	NA	NA	0	3	FALSE	NA	FALSE	NA	1.30883148546997e-06
NG-17954_350_T1_NODE_1827_length_5312_cov_2.769640	NG-17954_350_T1_NODE_1827_length_5312_cov_2.769640	5312	2.76964	FALSE	63.39	FALSE	NA	FALSE	FALSE	FALSE	FALSE	FALSE	Unassigned	NA	NA	0	1	FALSE	NA	FALSE	NA	4.8879200537613e-07
NG-17954_350_T1_NODE_1828_length_5310_cov_3.659943	NG-17954_350_T1_NODE_1828_length_5310_cov_3.659943	5310	3.659943	FALSE	41.79	FALSE	NA	TRUE	FALSE	FALSE	FALSE	FALSE	Unassigned	NA	NA	0	3	FALSE	VC_2875_0	TRUE	NA	4.84752402025914e-07
NG-17954_350_T1_NODE_1833_length_5303_cov_4.673590	NG-17954_350_T1_NODE_1833_length_5303_cov_4.673590	5303	4.67359	FALSE	34.56	FALSE	NA	FALSE	FALSE	FALSE	FALSE	FALSE	Unassigned	NA	NA	0	0	FALSE	NA	FALSE	NA	6.14019709232825e-07
NG-17954_350_T1_NODE_1837_length_5298_cov_5.651917	NG-17954_350_T1_NODE_1837_length_5298_cov_5.651917	5298	5.651917	FALSE	34	FALSE	NA	FALSE	FALSE	FALSE	FALSE	FALSE	Unassigned	NA	NA	0	1	TRUE	NA	FALSE	NA	7.37227611414412e-07
NG-17954_350_T1_NODE_1843_length_5291_cov_4.228037	NG-17954_350_T1_NODE_1843_length_5291_cov_4.228037	5291	4.228037	FALSE	61.7	FALSE	NA	FALSE	FALSE	FALSE	FALSE	FALSE	Unassigned	NA	NA	0	0	FALSE	NA	FALSE	NA	5.63524667355126e-07
NG-17954_350_T1_NODE_1846_length_5287_cov_4.244839	NG-17954_350_T1_NODE_1846_length_5287_cov_4.244839	5287	4.244839	FALSE	64.09	FALSE	NA	FALSE	FALSE	FALSE	FALSE	FALSE	Unassigned	NA	NA	0	0	FALSE	NA	FALSE	NA	5.47366253954262e-07
NG-17954_350_T1_NODE_1848_length_5281_cov_5.240911	NG-17954_350_T1_NODE_1848_length_5281_cov_5.240911	5281	5.240911	FALSE	40.79	FALSE	NA	FALSE	FALSE	FALSE	FALSE	FALSE	Unassigned	NA	NA	0	1	FALSE	VC_4292_0	TRUE	NA	1.0139404409042e-06
NG-17954_350_T1_NODE_1850_length_5277_cov_4.474914	NG-17954_350_T1_NODE_1850_length_5277_cov_4.474914	5277	4.474914	FALSE	46.02	FALSE	NA	FALSE	FALSE	FALSE	FALSE	FALSE	Unassigned	NA	NA	0	1	FALSE	NA	FALSE	NA	5.93821692481745e-07
NG-17954_350_T1_NODE_1851_length_5277_cov_3.044619	NG-17954_350_T1_NODE_1851_length_5277_cov_3.044619	5277	3.044619	FALSE	46.51	FALSE	NA	TRUE	FALSE	FALSE	FALSE	FALSE	Myoviridae	NA	NA	0	3	FALSE	VC_3890_0	TRUE	NA	6.82692966186496e-07
NG-17954_350_T1_NODE_1856_length_5269_cov_4.641350	NG-17954_350_T1_NODE_1856_length_5269_cov_4.641350	5269	4.64135	FALSE	36.41	FALSE	NA	FALSE	FALSE	FALSE	FALSE	FALSE	Unassigned	NA	NA	0	2	FALSE	NA	FALSE	NA	6.30178122633689e-07
NG-17954_350_T1_NODE_1858_length_5267_cov_3.468726	NG-17954_350_T1_NODE_1858_length_5267_cov_3.468726	5267	3.468726	FALSE	60.29	FALSE	NA	FALSE	FALSE	FALSE	FALSE	FALSE	Unassigned	NA	NA	0	0	FALSE	NA	FALSE	NA	4.58494980249511e-07
NG-17954_350_T1_NODE_1879_length_5228_cov_4.905664	NG-17954_350_T1_NODE_1879_length_5228_cov_4.905664	5228	4.905664	FALSE	59.1	FALSE	NA	FALSE	FALSE	FALSE	FALSE	FALSE	Unassigned	NA	NA	0	1	FALSE	NA	FALSE	NA	6.26138519283473e-07
NG-17954_350_T1_NODE_1882_length_5218_cov_5.375363	NG-17954_350_T1_NODE_1882_length_5218_cov_5.375363	5218	5.375363	FALSE	54.06	FALSE	NA	FALSE	FALSE	FALSE	FALSE	FALSE	Unassigned	NA	NA	0	2	FALSE	NA	FALSE	NA	6.7865336283628e-07
NG-17954_350_T1_NODE_1886_length_5209_cov_2.414047	NG-17954_350_T1_NODE_1886_length_5209_cov_2.414047	5209	2.414047	FALSE	28.87	FALSE	NA	TRUE	FALSE	FALSE	FALSE	TRUE	Unassigned	NA	NA	0	3	FALSE	NA	FALSE	NA	3.0902965629152e-07
NG-17954_350_T1_NODE_1905_length_5169_cov_3.403989	NG-17954_350_T1_NODE_1905_length_5169_cov_3.403989	5169	3.403989	FALSE	35.5	FALSE	NA	FALSE	FALSE	FALSE	FALSE	FALSE	Unassigned	NA	NA	0	0	FALSE	VC_5488_0	TRUE	NA	4.42336566848647e-07
NG-17954_350_T1_NODE_1906_length_5162_cov_5.996084	NG-17954_350_T1_NODE_1906_length_5162_cov_5.996084	5162	5.996084	FALSE	61.57	FALSE	NA	FALSE	FALSE	FALSE	FALSE	FALSE	Unassigned	NA	NA	0	0	FALSE	NA	FALSE	NA	7.77623644916571e-07
NG-17954_350_T1_NODE_1914_length_5141_cov_3.779198	NG-17954_350_T1_NODE_1914_length_5141_cov_3.779198	5141	3.779198	FALSE	61.38	FALSE	NA	FALSE	FALSE	FALSE	FALSE	FALSE	Unassigned	NA	NA	0	0	FALSE	VC_5489_0	TRUE	NA	4.74653393650375e-07
NG-17954_350_T1_NODE_1921_length_5130_cov_5.336355	NG-17954_350_T1_NODE_1921_length_5130_cov_5.336355	5130	5.336355	FALSE	30.87	FALSE	NA	FALSE	FALSE	FALSE	FALSE	FALSE	Unassigned	NA	NA	0	1	FALSE	VC_5490_0	TRUE	NA	6.96831577912252e-07
NG-17954_350_T1_NODE_1925_length_5125_cov_3.015582	NG-17954_350_T1_NODE_1925_length_5125_cov_3.015582	5125	3.015582	FALSE	35.76	FALSE	NA	FALSE	FALSE	FALSE	FALSE	FALSE	Unassigned	NA	NA	0	0	FALSE	NA	FALSE	NA	3.85782119945624e-07
NG-17954_350_T1_NODE_1927_length_5123_cov_4.587411	NG-17954_350_T1_NODE_1927_length_5123_cov_4.587411	5123	4.587411	FALSE	34.81	TRUE	2	FALSE	FALSE	FALSE	FALSE	FALSE	Unassigned	NA	NA	0	0	FALSE	VC_2876_0	TRUE	NA	5.73623675730665e-07
NG-17954_350_T1_NODE_1930_length_5119_cov_3.170616	NG-17954_350_T1_NODE_1930_length_5119_cov_3.170616	5119	3.170616	FALSE	42.02	FALSE	NA	FALSE	FALSE	FALSE	FALSE	TRUE	Unassigned	NA	NA	0	1	FALSE	VC_2877_0	TRUE	NA	1.08463349953298e-06
NG-17954_350_T1_NODE_1934_length_5112_cov_3.565948	NG-17954_350_T1_NODE_1934_length_5112_cov_3.565948	5112	3.565948	FALSE	65.21	FALSE	NA	FALSE	FALSE	FALSE	FALSE	FALSE	Unassigned	NA	NA	0	0	FALSE	VC_940_0	TRUE	NA	4.46376170198863e-07
NG-17954_350_T1_NODE_1952_length_5086_cov_3.656927	NG-17954_350_T1_NODE_1952_length_5086_cov_3.656927	5086	3.656927	FALSE	31.37	FALSE	NA	TRUE	FALSE	FALSE	FALSE	FALSE	Unassigned	NA	NA	0	3	FALSE	VC_2878_0	TRUE	NA	4.8879200537613e-07
NG-17954_350_T1_NODE_1956_length_5077_cov_5.258463	NG-17954_350_T1_NODE_1956_length_5077_cov_5.258463	5077	5.258463	FALSE	29.49	FALSE	NA	FALSE	FALSE	FALSE	FALSE	TRUE	Unassigned	NA	NA	0	2	FALSE	VC_96_0	TRUE	NA	7.02689002770065e-06
NG-17954_350_T1_NODE_1958_length_5072_cov_3.319912	NG-17954_350_T1_NODE_1958_length_5072_cov_3.319912	5072	3.319912	FALSE	64.99	FALSE	NA	FALSE	FALSE	FALSE	FALSE	FALSE	Unassigned	NA	NA	0	0	FALSE	NA	FALSE	NA	4.07999938371811e-07
NG-17954_350_T1_NODE_1960_length_5068_cov_3.328346	NG-17954_350_T1_NODE_1960_length_5068_cov_3.328346	5068	3.328346	FALSE	40.82	FALSE	NA	FALSE	FALSE	FALSE	FALSE	FALSE	Unassigned	NA	NA	0	0	FALSE	NA	FALSE	NA	4.22138550097567e-07
NG-17954_350_T1_NODE_1962_length_5066_cov_3.384953	NG-17954_350_T1_NODE_1962_length_5066_cov_3.384953	5066	3.384953	FALSE	32.82	FALSE	NA	FALSE	FALSE	FALSE	FALSE	FALSE	Unassigned	NA	NA	0	0	FALSE	NA	FALSE	NA	7.83683049941895e-07
NG-17954_350_T1_NODE_1966_length_5055_cov_3.561400	NG-17954_350_T1_NODE_1966_length_5055_cov_3.561400	5055	3.5614	FALSE	66.14	FALSE	NA	FALSE	FALSE	FALSE	FALSE	FALSE	Unassigned	NA	NA	2	1	FALSE	NA	FALSE	NA	4.44356368523755e-07
NG-17954_350_T1_NODE_1976_length_5034_cov_4.303274	NG-17954_350_T1_NODE_1976_length_5034_cov_4.303274	5034	4.303274	FALSE	41.53	FALSE	NA	FALSE	FALSE	FALSE	FALSE	TRUE	Unassigned	NA	NA	0	1	FALSE	NA	FALSE	NA	5.47366253954262e-07
NG-17954_350_T1_NODE_1991_length_5007_cov_3.568659	NG-17954_350_T1_NODE_1991_length_5007_cov_3.568659	5007	3.568659	FALSE	60.13	FALSE	NA	FALSE	FALSE	FALSE	FALSE	FALSE	Unassigned	NA	NA	0	0	FALSE	VC_6547_0	TRUE	NA	7.69544438216139e-07
NG-17954_350_T1_NODE_1993_length_5000_cov_3.257027	NG-17954_350_T1_NODE_1993_length_5000_cov_3.257027	5000	3.257027	FALSE	42.86	FALSE	NA	FALSE	FALSE	FALSE	FALSE	FALSE	Unassigned	NA	NA	0	0	FALSE	VC_1380_0	TRUE	NA	3.99920731671379e-07
NG-17954_350_T1_NODE_2007_length_4971_cov_2.304312	NG-17954_350_T1_NODE_2007_length_4971_cov_2.304312	4971	2.304312	FALSE	35.25	FALSE	NA	FALSE	FALSE	FALSE	FALSE	FALSE	Unassigned	NA	NA	0	1	FALSE	NA	FALSE	NA	2.90851441215549e-07
NG-17954_350_T1_NODE_2019_length_4941_cov_2.996930	NG-17954_350_T1_NODE_2019_length_4941_cov_2.996930	4941	2.99693	FALSE	35.95	FALSE	NA	FALSE	FALSE	FALSE	FALSE	FALSE	Unassigned	NA	NA	0	0	FALSE	VC_2550_0	TRUE	NA	3.85782119945624e-07
NG-17954_350_T1_NODE_2051_length_4880_cov_4.292435	NG-17954_350_T1_NODE_2051_length_4880_cov_4.292435	4880	4.292435	FALSE	33.88	FALSE	NA	TRUE	FALSE	FALSE	FALSE	FALSE	Unassigned	NA	NA	0	4	FALSE	VC_2169_0	TRUE	NA	5.23128633852966e-07
NG-17954_350_T1_NODE_2060_length_4866_cov_3.009561	NG-17954_350_T1_NODE_2060_length_4866_cov_3.009561	4866	3.009561	FALSE	30.78	FALSE	NA	TRUE	FALSE	FALSE	FALSE	FALSE	Unassigned	NA	NA	0	4	FALSE	VC_1551_0	TRUE	NA	3.75683111570084e-07
NG-17954_350_T1_NODE_2062_length_4865_cov_4.959459	NG-17954_350_T1_NODE_2062_length_4865_cov_4.959459	4865	4.959459	FALSE	40.79	FALSE	NA	FALSE	FALSE	FALSE	FALSE	FALSE	Unassigned	NA	NA	0	0	FALSE	NA	FALSE	NA	5.91801890806637e-07
NG-17954_350_T1_NODE_2067_length_4858_cov_3.831772	NG-17954_350_T1_NODE_2067_length_4858_cov_3.831772	4858	3.831772	FALSE	36.94	FALSE	NA	FALSE	FALSE	FALSE	FALSE	FALSE	Unassigned	NA	NA	0	0	FALSE	NA	FALSE	NA	4.72633591975267e-07
NG-17954_350_T1_NODE_2070_length_4853_cov_4.040017	NG-17954_350_T1_NODE_2070_length_4853_cov_4.040017	4853	4.040017	FALSE	36.27	FALSE	NA	FALSE	FALSE	FALSE	FALSE	FALSE	Unassigned	NA	NA	0	1	FALSE	VC_1690_0	TRUE	NA	4.82732600350806e-07
NG-17954_350_T1_NODE_2073_length_4852_cov_3.037940	NG-17954_350_T1_NODE_2073_length_4852_cov_3.037940	4852	3.03794	FALSE	40.86	FALSE	NA	FALSE	FALSE	FALSE	FALSE	FALSE	Unassigned	NA	NA	0	0	FALSE	NA	FALSE	NA	3.77702913245192e-07
NG-17954_350_T1_NODE_2075_length_4851_cov_2.640117	NG-17954_350_T1_NODE_2075_length_4851_cov_2.640117	4851	2.640117	FALSE	30.68	FALSE	NA	TRUE	FALSE	FALSE	FALSE	FALSE	Unassigned	NA	NA	0	5	FALSE	NA	FALSE	NA	3.13069259641736e-07
NG-17954_350_T1_NODE_2083_length_4841_cov_3.804430	NG-17954_350_T1_NODE_2083_length_4841_cov_3.804430	4841	3.80443	FALSE	42.04	FALSE	NA	TRUE	FALSE	FALSE	FALSE	FALSE	Unassigned	NA	NA	0	3	TRUE	NA	FALSE	NA	2.83943719486679e-05
NG-17954_350_T1_NODE_2106_length_4799_cov_4.200042	NG-17954_350_T1_NODE_2106_length_4799_cov_4.200042	4799	4.200042	FALSE	42.14	FALSE	NA	FALSE	FALSE	FALSE	FALSE	FALSE	Unassigned	NA	NA	0	0	FALSE	NA	FALSE	NA	5.04950418776994e-07
NG-17954_350_T1_NODE_2112_length_4789_cov_4.273131	NG-17954_350_T1_NODE_2112_length_4789_cov_4.273131	4789	4.273131	FALSE	39.74	FALSE	NA	FALSE	FALSE	FALSE	FALSE	FALSE	Unassigned	NA	NA	0	0	FALSE	NA	FALSE	NA	5.04950418776994e-07
NG-17954_350_T1_NODE_2121_length_4766_cov_3.013373	NG-17954_350_T1_NODE_2121_length_4766_cov_3.013373	4766	3.013373	FALSE	35.05	FALSE	NA	FALSE	FALSE	FALSE	FALSE	FALSE	Unassigned	NA	NA	0	0	FALSE	NA	FALSE	NA	3.6962370654476e-07
NG-17954_350_T1_NODE_2122_length_4761_cov_4.427114	NG-17954_350_T1_NODE_2122_length_4761_cov_4.427114	4761	4.427114	FALSE	32.66	FALSE	NA	FALSE	FALSE	FALSE	FALSE	FALSE	Unassigned	NA	NA	0	0	FALSE	NA	FALSE	NA	5.1908903050275e-07
NG-17954_350_T1_NODE_2124_length_4756_cov_4.458200	NG-17954_350_T1_NODE_2124_length_4756_cov_4.458200	4756	4.4582	FALSE	65.8	FALSE	NA	FALSE	FALSE	FALSE	FALSE	FALSE	Unassigned	NA	NA	0	1	FALSE	NA	FALSE	NA	5.2918803887829e-07
NG-17954_350_T1_NODE_2126_length_4755_cov_3.055106	NG-17954_350_T1_NODE_2126_length_4755_cov_3.055106	4755	3.055106	FALSE	41.72	FALSE	NA	FALSE	FALSE	FALSE	FALSE	FALSE	Unassigned	NA	NA	0	2	FALSE	NA	FALSE	NA	5.67564270705341e-07
NG-17954_350_T1_NODE_2131_length_4746_cov_4.068003	NG-17954_350_T1_NODE_2131_length_4746_cov_4.068003	4746	4.068003	FALSE	38.74	FALSE	NA	FALSE	FALSE	FALSE	FALSE	FALSE	Unassigned	NA	NA	0	1	FALSE	NA	FALSE	NA	4.60514781924619e-07
NG-17954_350_T1_NODE_2137_length_4734_cov_4.805941	NG-17954_350_T1_NODE_2137_length_4734_cov_4.805941	4734	4.805941	FALSE	34.54	FALSE	NA	FALSE	FALSE	FALSE	FALSE	FALSE	Unassigned	NA	NA	0	0	FALSE	NA	FALSE	NA	5.65544469030233e-07
NG-17954_350_T1_NODE_2139_length_4733_cov_3.006413	NG-17954_350_T1_NODE_2139_length_4733_cov_3.006413	4733	3.006413	FALSE	36.2	FALSE	NA	FALSE	FALSE	FALSE	FALSE	FALSE	Unassigned	NA	NA	0	0	FALSE	NA	FALSE	NA	3.43366284768356e-07
NG-17954_350_T1_NODE_2141_length_4728_cov_3.773593	NG-17954_350_T1_NODE_2141_length_4728_cov_3.773593	4728	3.773593	FALSE	47.85	FALSE	NA	FALSE	FALSE	FALSE	FALSE	FALSE	Unassigned	NA	NA	0	0	FALSE	NA	FALSE	NA	4.36277161823323e-07
NG-17954_350_T1_NODE_2143_length_4722_cov_2.449539	NG-17954_350_T1_NODE_2143_length_4722_cov_2.449539	4722	2.449539	FALSE	41.76	FALSE	NA	FALSE	FALSE	FALSE	FALSE	FALSE	Unassigned	NA	NA	0	1	FALSE	NA	FALSE	NA	2.84792036190225e-07
NG-17954_350_T1_NODE_2144_length_4717_cov_3.501287	NG-17954_350_T1_NODE_2144_length_4717_cov_3.501287	4717	3.501287	FALSE	45.32	FALSE	NA	FALSE	FALSE	FALSE	FALSE	TRUE	Unassigned	NA	NA	0	0	FALSE	NA	FALSE	NA	1.09069290455831e-06
NG-17954_350_T1_NODE_2146_length_4711_cov_2.798110	NG-17954_350_T1_NODE_2146_length_4711_cov_2.798110	4711	2.79811	FALSE	30.07	FALSE	NA	TRUE	FALSE	FALSE	FALSE	FALSE	Unassigned	NA	NA	0	3	FALSE	NA	FALSE	NA	3.27207871367492e-07
NG-17954_350_T1_NODE_2149_length_4707_cov_3.207438	NG-17954_350_T1_NODE_2149_length_4707_cov_3.207438	4707	3.207438	FALSE	40.71	FALSE	NA	FALSE	FALSE	FALSE	FALSE	FALSE	Unassigned	NA	NA	0	1	FALSE	NA	FALSE	NA	3.75683111570084e-07
NG-17954_350_T1_NODE_2153_length_4698_cov_4.559337	NG-17954_350_T1_NODE_2153_length_4698_cov_4.559337	4698	4.559337	FALSE	34.36	FALSE	NA	FALSE	FALSE	FALSE	FALSE	FALSE	Unassigned	NA	NA	0	0	FALSE	NA	FALSE	NA	5.33227642228506e-07
NG-17954_350_T1_NODE_2155_length_4697_cov_4.540715	NG-17954_350_T1_NODE_2155_length_4697_cov_4.540715	4697	4.540715	FALSE	64.73	FALSE	NA	FALSE	FALSE	FALSE	FALSE	FALSE	Unassigned	NA	NA	0	1	FALSE	NA	FALSE	NA	5.2918803887829e-07
NG-17954_350_T1_NODE_2157_length_4697_cov_3.472210	NG-17954_350_T1_NODE_2157_length_4697_cov_3.472210	4697	3.47221	FALSE	39.35	FALSE	NA	FALSE	FALSE	FALSE	FALSE	FALSE	Unassigned	NA	NA	0	0	FALSE	NA	FALSE	NA	4.10019740046919e-07
NG-17954_350_T1_NODE_2158_length_4693_cov_5.685425	NG-17954_350_T1_NODE_2158_length_4693_cov_5.685425	4693	5.685425	FALSE	31.35	FALSE	NA	FALSE	FALSE	FALSE	FALSE	FALSE	Unassigned	NA	NA	1	0	FALSE	NA	FALSE	NA	6.6855435446074e-07
NG-17954_350_T1_NODE_2169_length_4671_cov_13.578423	NG-17954_350_T1_NODE_2169_length_4671_cov_13.578423	4671	13.578423	FALSE	29.12	FALSE	NA	FALSE	FALSE	FALSE	FALSE	FALSE	Unassigned	NA	NA	0	0	FALSE	NA	FALSE	NA	1.8743759545002e-06
NG-17954_350_T1_NODE_2177_length_4661_cov_3.376683	NG-17954_350_T1_NODE_2177_length_4661_cov_3.376683	4661	3.376683	FALSE	31.21	FALSE	NA	FALSE	FALSE	FALSE	FALSE	FALSE	Unassigned	NA	NA	0	0	FALSE	NA	FALSE	NA	3.91841524970947e-07
NG-17954_350_T1_NODE_2178_length_4661_cov_2.825445	NG-17954_350_T1_NODE_2178_length_4661_cov_2.825445	4661	2.825445	FALSE	43.04	FALSE	NA	FALSE	FALSE	FALSE	FALSE	FALSE	Unassigned	NA	NA	0	0	FALSE	NA	FALSE	NA	3.17108862991952e-07
NG-17954_350_T1_NODE_2183_length_4653_cov_4.131144	NG-17954_350_T1_NODE_2183_length_4653_cov_4.131144	4653	4.131144	FALSE	36.7	FALSE	NA	FALSE	FALSE	FALSE	FALSE	FALSE	Unassigned	NA	NA	0	0	FALSE	VC_1328_0	TRUE	NA	5.2413853469052e-06
NG-17954_350_T1_NODE_2188_length_4639_cov_2.727094	NG-17954_350_T1_NODE_2188_length_4639_cov_2.727094	4639	2.727094	FALSE	43.88	FALSE	NA	FALSE	FALSE	FALSE	FALSE	FALSE	Unassigned	NA	NA	0	1	FALSE	NA	FALSE	NA	3.21148466342168e-07
NG-17954_350_T1_NODE_2192_length_4627_cov_6.050087	NG-17954_350_T1_NODE_2192_length_4627_cov_6.050087	4627	6.050087	FALSE	40.89	FALSE	NA	FALSE	FALSE	FALSE	FALSE	FALSE	Unassigned	NA	NA	0	0	FALSE	NA	FALSE	NA	6.94811776237144e-07
NG-17954_350_T1_NODE_2200_length_4611_cov_3.312774	NG-17954_350_T1_NODE_2200_length_4611_cov_3.312774	4611	3.312774	FALSE	43.22	FALSE	NA	FALSE	FALSE	FALSE	FALSE	FALSE	Unassigned	NA	NA	0	0	FALSE	NA	FALSE	NA	3.85782119945624e-07
NG-17954_350_T1_NODE_2201_length_4606_cov_4.141947	NG-17954_350_T1_NODE_2201_length_4606_cov_4.141947	4606	4.141947	FALSE	42.75	FALSE	NA	FALSE	FALSE	FALSE	FALSE	FALSE	Unassigned	NA	NA	0	1	FALSE	VC_2058_0	TRUE	NA	4.82732600350806e-07
NG-17954_350_T1_NODE_2203_length_4604_cov_3.000220	NG-17954_350_T1_NODE_2203_length_4604_cov_3.000220	4604	3.00022	FALSE	40.64	FALSE	NA	FALSE	FALSE	FALSE	FALSE	FALSE	Unassigned	NA	NA	0	0	FALSE	VC_3219_0	TRUE	NA	3.47405888118572e-07
NG-17954_350_T1_NODE_2205_length_4602_cov_3.382230	NG-17954_350_T1_NODE_2205_length_4602_cov_3.382230	4602	3.38223	FALSE	49.92	FALSE	NA	FALSE	FALSE	FALSE	FALSE	FALSE	Unassigned	NA	NA	0	0	FALSE	NA	FALSE	NA	3.87801921620732e-07
NG-17954_350_T1_NODE_2216_length_4588_cov_4.037944	NG-17954_350_T1_NODE_2216_length_4588_cov_4.037944	4588	4.037944	FALSE	36.31	FALSE	NA	FALSE	FALSE	FALSE	FALSE	FALSE	Unassigned	NA	NA	0	0	FALSE	VC_6542_0	TRUE	NA	4.56475178574403e-07
NG-17954_350_T1_NODE_2217_length_4587_cov_3.662401	NG-17954_350_T1_NODE_2217_length_4587_cov_3.662401	4587	3.662401	FALSE	60.51	FALSE	NA	FALSE	FALSE	FALSE	FALSE	FALSE	Unassigned	NA	NA	0	0	FALSE	NA	FALSE	NA	4.12039541722027e-07
NG-17954_350_T1_NODE_2218_length_4586_cov_5.282719	NG-17954_350_T1_NODE_2218_length_4586_cov_5.282719	4586	5.282719	FALSE	39.82	FALSE	NA	FALSE	FALSE	FALSE	FALSE	FALSE	Unassigned	NA	NA	0	0	FALSE	NA	FALSE	NA	5.91801890806637e-07
NG-17954_350_T1_NODE_2222_length_4576_cov_4.276045	NG-17954_350_T1_NODE_2222_length_4576_cov_4.276045	4576	4.276045	FALSE	40.5	FALSE	NA	FALSE	FALSE	FALSE	FALSE	FALSE	Unassigned	NA	NA	0	0	FALSE	NA	FALSE	NA	4.8879200537613e-07
NG-17954_350_T1_NODE_2248_length_4513_cov_3.099148	NG-17954_350_T1_NODE_2248_length_4513_cov_3.099148	4513	3.099148	FALSE	40.05	FALSE	NA	FALSE	FALSE	FALSE	FALSE	FALSE	Unassigned	NA	NA	0	0	FALSE	NA	FALSE	NA	6.30178122633689e-07
NG-17954_350_T1_NODE_2250_length_4512_cov_3.721337	NG-17954_350_T1_NODE_2250_length_4512_cov_3.721337	4512	3.721337	FALSE	44.92	FALSE	NA	FALSE	FALSE	FALSE	FALSE	FALSE	Unassigned	NA	NA	0	0	FALSE	VC_5492_0	TRUE	NA	4.12039541722027e-07
NG-17954_350_T1_NODE_2253_length_4509_cov_3.841266	NG-17954_350_T1_NODE_2253_length_4509_cov_3.841266	4509	3.841266	FALSE	64.47	FALSE	NA	FALSE	FALSE	FALSE	FALSE	FALSE	Unassigned	NA	NA	0	1	FALSE	NA	FALSE	NA	7.06930586287792e-07
NG-17954_350_T1_NODE_2258_length_4498_cov_2.706955	NG-17954_350_T1_NODE_2258_length_4498_cov_2.706955	4498	2.706955	FALSE	36.75	FALSE	NA	FALSE	FALSE	FALSE	FALSE	FALSE	Unassigned	NA	NA	0	1	FALSE	NA	FALSE	NA	3.0902965629152e-07
NG-17954_350_T1_NODE_2259_length_4497_cov_3.727375	NG-17954_350_T1_NODE_2259_length_4497_cov_3.727375	4497	3.727375	FALSE	42.39	FALSE	NA	FALSE	FALSE	FALSE	FALSE	FALSE	Unassigned	NA	NA	0	2	FALSE	NA	FALSE	NA	8.50336505220458e-07
NG-17954_350_T1_NODE_2261_length_4492_cov_3.956277	NG-17954_350_T1_NODE_2261_length_4492_cov_3.956277	4492	3.956277	FALSE	42.63	FALSE	NA	FALSE	FALSE	FALSE	FALSE	FALSE	Unassigned	NA	NA	0	0	FALSE	VC_765_0	TRUE	NA	5.87762287456421e-07
NG-17954_350_T1_NODE_2271_length_4477_cov_3.778381	NG-17954_350_T1_NODE_2271_length_4477_cov_3.778381	4477	3.778381	FALSE	64.05	FALSE	NA	FALSE	FALSE	FALSE	FALSE	FALSE	Unassigned	NA	NA	0	0	FALSE	NA	FALSE	NA	6.26138519283473e-07
NG-17954_350_T1_NODE_2272_length_4476_cov_5.051572	NG-17954_350_T1_NODE_2272_length_4476_cov_5.051572	4476	5.051572	FALSE	34.38	FALSE	NA	FALSE	FALSE	FALSE	FALSE	FALSE	Unassigned	NA	NA	1	1	FALSE	NA	FALSE	NA	6.01900899182177e-07
NG-17954_350_T1_NODE_2274_length_4472_cov_5.952230	NG-17954_350_T1_NODE_2274_length_4472_cov_5.952230	4472	5.95223	FALSE	33.31	FALSE	NA	FALSE	FALSE	FALSE	FALSE	FALSE	Unassigned	NA	NA	0	1	FALSE	NA	FALSE	NA	6.50376139384769e-07
NG-17954_350_T1_NODE_2275_length_4471_cov_3.876585	NG-17954_350_T1_NODE_2275_length_4471_cov_3.876585	4471	3.876585	FALSE	41.84	FALSE	NA	FALSE	FALSE	FALSE	FALSE	FALSE	Unassigned	NA	NA	0	0	FALSE	NA	FALSE	NA	4.28197955122891e-07
NG-17954_350_T1_NODE_2277_length_4470_cov_5.251189	NG-17954_350_T1_NODE_2277_length_4470_cov_5.251189	4470	5.251189	FALSE	41.59	FALSE	NA	FALSE	FALSE	FALSE	FALSE	TRUE	Unassigned	NA	NA	0	2	TRUE	VC_3555_0	TRUE	NA	1.24217803019141e-06
NG-17954_350_T1_NODE_2288_length_4457_cov_4.029759	NG-17954_350_T1_NODE_2288_length_4457_cov_4.029759	4457	4.029759	FALSE	36.01	FALSE	NA	FALSE	FALSE	FALSE	FALSE	FALSE	Unassigned	NA	NA	0	0	FALSE	NA	FALSE	NA	4.26178153447783e-07
NG-17954_350_T1_NODE_2293_length_4452_cov_4.174437	NG-17954_350_T1_NODE_2293_length_4452_cov_4.174437	4452	4.174437	FALSE	40.12	FALSE	NA	FALSE	FALSE	FALSE	FALSE	FALSE	Unassigned	NA	NA	0	0	FALSE	NA	FALSE	NA	4.56475178574403e-07
NG-17954_350_T1_NODE_2297_length_4445_cov_3.778588	NG-17954_350_T1_NODE_2297_length_4445_cov_3.778588	4445	3.778588	FALSE	43.82	FALSE	NA	FALSE	FALSE	FALSE	FALSE	FALSE	Unassigned	NA	NA	0	0	FALSE	NA	FALSE	NA	4.12039541722027e-07
NG-17954_350_T1_NODE_2304_length_4424_cov_3.858320	NG-17954_350_T1_NODE_2304_length_4424_cov_3.858320	4424	3.85832	FALSE	48.29	FALSE	NA	FALSE	FALSE	FALSE	FALSE	FALSE	Unassigned	NA	NA	2	0	FALSE	NA	FALSE	NA	6.76633561161172e-07
NG-17954_350_T1_NODE_2308_length_4416_cov_4.890851	NG-17954_350_T1_NODE_2308_length_4416_cov_4.890851	4416	4.890851	FALSE	34.44	FALSE	NA	FALSE	FALSE	FALSE	FALSE	FALSE	Unassigned	NA	NA	0	0	FALSE	NA	FALSE	NA	7.04910784612684e-07
NG-17954_350_T1_NODE_2312_length_4413_cov_3.570216	NG-17954_350_T1_NODE_2312_length_4413_cov_3.570216	4413	3.570216	FALSE	44.65	FALSE	NA	FALSE	FALSE	FALSE	FALSE	FALSE	Unassigned	NA	NA	0	0	FALSE	NA	FALSE	NA	6.24118717608365e-07
NG-17954_350_T1_NODE_2313_length_4411_cov_3.500689	NG-17954_350_T1_NODE_2313_length_4411_cov_3.500689	4411	3.500689	FALSE	31.59	FALSE	NA	FALSE	FALSE	FALSE	FALSE	FALSE	Unassigned	NA	NA	0	0	FALSE	NA	FALSE	NA	3.73663309894976e-07
NG-17954_350_T1_NODE_2326_length_4397_cov_3.589820	NG-17954_350_T1_NODE_2326_length_4397_cov_3.589820	4397	3.58982	FALSE	57.58	FALSE	NA	FALSE	FALSE	FALSE	FALSE	FALSE	Unassigned	NA	NA	0	0	FALSE	VC_6544_0	TRUE	NA	3.89821723295839e-07
NG-17954_350_T1_NODE_2330_length_4392_cov_4.655753	NG-17954_350_T1_NODE_2330_length_4392_cov_4.655753	4392	4.655753	FALSE	64.21	FALSE	NA	FALSE	FALSE	FALSE	FALSE	FALSE	Unassigned	NA	NA	1	1	FALSE	VC_2171_0	TRUE	NA	5.04950418776994e-07
NG-17954_350_T1_NODE_2339_length_4381_cov_3.598937	NG-17954_350_T1_NODE_2339_length_4381_cov_3.598937	4381	3.598937	FALSE	43.66	FALSE	NA	FALSE	FALSE	FALSE	FALSE	FALSE	Unassigned	NA	NA	0	0	FALSE	VC_1692_0	TRUE	NA	3.81742516595408e-07
NG-17954_350_T1_NODE_2341_length_4377_cov_3.234151	NG-17954_350_T1_NODE_2341_length_4377_cov_3.234151	4377	3.234151	FALSE	43.76	FALSE	NA	FALSE	FALSE	FALSE	FALSE	FALSE	Unassigned	NA	NA	0	0	FALSE	VC_2704_0	TRUE	NA	3.61544499844328e-07
NG-17954_350_T1_NODE_2343_length_4374_cov_5.490623	NG-17954_350_T1_NODE_2343_length_4374_cov_5.490623	4374	5.490623	FALSE	59.03	FALSE	NA	FALSE	FALSE	FALSE	FALSE	FALSE	Unassigned	NA	NA	0	1	FALSE	VC_5493_0	TRUE	NA	5.83722684106205e-07
NG-17954_350_T1_NODE_2348_length_4369_cov_3.590635	NG-17954_350_T1_NODE_2348_length_4369_cov_3.590635	4369	3.590635	FALSE	30.83	FALSE	NA	FALSE	FALSE	FALSE	FALSE	TRUE	Unassigned	NA	NA	0	0	FALSE	NA	FALSE	NA	4.03960335021595e-07
NG-17954_350_T1_NODE_2352_length_4363_cov_4.650418	NG-17954_350_T1_NODE_2352_length_4363_cov_4.650418	4363	4.650418	FALSE	62.95	FALSE	NA	FALSE	FALSE	FALSE	FALSE	FALSE	Unassigned	NA	NA	0	0	FALSE	NA	FALSE	NA	5.02930617101886e-07
NG-17954_350_T1_NODE_2362_length_4350_cov_3.277532	NG-17954_350_T1_NODE_2362_length_4350_cov_3.277532	4350	3.277532	FALSE	41.73	FALSE	NA	FALSE	FALSE	FALSE	FALSE	FALSE	Unassigned	NA	NA	1	0	FALSE	NA	FALSE	NA	3.65584103194544e-07
NG-17954_350_T1_NODE_2381_length_4326_cov_3.535004	NG-17954_350_T1_NODE_2381_length_4326_cov_3.535004	4326	3.535004	FALSE	62.78	FALSE	NA	FALSE	FALSE	FALSE	FALSE	FALSE	Unassigned	NA	NA	0	1	FALSE	NA	FALSE	NA	3.73663309894976e-07
NG-17954_350_T1_NODE_2386_length_4320_cov_3.276202	NG-17954_350_T1_NODE_2386_length_4320_cov_3.276202	4320	3.276202	FALSE	32.41	FALSE	NA	FALSE	FALSE	FALSE	FALSE	TRUE	Unassigned	NA	NA	0	0	FALSE	NA	FALSE	NA	1.00182163085356e-06
NG-17954_350_T1_NODE_2392_length_4312_cov_3.177825	NG-17954_350_T1_NODE_2392_length_4312_cov_3.177825	4312	3.177825	FALSE	44.18	FALSE	NA	FALSE	FALSE	FALSE	FALSE	FALSE	Unassigned	NA	NA	0	0	FALSE	NA	FALSE	NA	3.47405888118572e-07
NG-17954_350_T1_NODE_2400_length_4298_cov_2.716239	NG-17954_350_T1_NODE_2400_length_4298_cov_2.716239	4298	2.716239	FALSE	34.92	FALSE	NA	FALSE	FALSE	FALSE	FALSE	FALSE	Unassigned	NA	NA	0	1	FALSE	NA	FALSE	NA	2.86811837865333e-07
NG-17954_350_T1_NODE_2406_length_4289_cov_3.003543	NG-17954_350_T1_NODE_2406_length_4289_cov_3.003543	4289	3.003543	FALSE	50.02	FALSE	NA	FALSE	FALSE	FALSE	FALSE	FALSE	Unassigned	NA	NA	0	1	FALSE	NA	FALSE	NA	3.21148466342168e-07
NG-17954_350_T1_NODE_2407_length_4288_cov_4.356249	NG-17954_350_T1_NODE_2407_length_4288_cov_4.356249	4288	4.356249	FALSE	39.28	FALSE	NA	FALSE	FALSE	FALSE	FALSE	FALSE	Unassigned	NA	NA	0	1	FALSE	NA	FALSE	NA	4.54455376899295e-07
NG-17954_350_T1_NODE_2410_length_4279_cov_4.727036	NG-17954_350_T1_NODE_2410_length_4279_cov_4.727036	4279	4.727036	FALSE	37.92	FALSE	NA	FALSE	FALSE	FALSE	FALSE	FALSE	Unassigned	NA	NA	0	1	FALSE	NA	FALSE	NA	4.94851410401454e-07
NG-17954_350_T1_NODE_2414_length_4268_cov_4.250415	NG-17954_350_T1_NODE_2414_length_4268_cov_4.250415	4268	4.250415	FALSE	35.42	FALSE	NA	FALSE	FALSE	FALSE	FALSE	FALSE	Unassigned	NA	NA	1	2	FALSE	VC_3893_0	TRUE	NA	4.60514781924619e-07
NG-17954_350_T1_NODE_2424_length_4254_cov_4.118600	NG-17954_350_T1_NODE_2424_length_4254_cov_4.118600	4254	4.1186	FALSE	60.28	FALSE	NA	FALSE	FALSE	FALSE	FALSE	FALSE	Unassigned	NA	NA	0	1	FALSE	NA	FALSE	NA	4.28197955122891e-07
NG-17954_350_T1_NODE_2428_length_4246_cov_4.157003	NG-17954_350_T1_NODE_2428_length_4246_cov_4.157003	4246	4.157003	FALSE	60.42	FALSE	NA	FALSE	FALSE	FALSE	FALSE	FALSE	Unassigned	NA	NA	2	0	FALSE	NA	FALSE	NA	4.46376170198863e-07
NG-17954_350_T1_NODE_2429_length_4245_cov_3.357518	NG-17954_350_T1_NODE_2429_length_4245_cov_3.357518	4245	3.357518	FALSE	37.5	FALSE	NA	FALSE	FALSE	FALSE	FALSE	FALSE	Unassigned	NA	NA	0	1	FALSE	NA	FALSE	NA	5.3928704725383e-07
NG-17954_350_T1_NODE_2430_length_4244_cov_3.196944	NG-17954_350_T1_NODE_2430_length_4244_cov_3.196944	4244	3.196944	FALSE	43.24	FALSE	NA	FALSE	FALSE	FALSE	FALSE	FALSE	Unassigned	NA	NA	0	2	FALSE	NA	FALSE	NA	3.3932668141814e-07
NG-17954_350_T1_NODE_2432_length_4242_cov_3.161213	NG-17954_350_T1_NODE_2432_length_4242_cov_3.161213	4242	3.161213	FALSE	41.86	FALSE	NA	FALSE	FALSE	FALSE	FALSE	FALSE	Unassigned	NA	NA	0	1	FALSE	NA	FALSE	NA	3.37306879743032e-07
NG-17954_350_T1_NODE_2433_length_4242_cov_3.132553	NG-17954_350_T1_NODE_2433_length_4242_cov_3.132553	4242	3.132553	FALSE	41.42	FALSE	NA	FALSE	FALSE	FALSE	FALSE	TRUE	Unassigned	NA	NA	0	0	FALSE	NA	FALSE	NA	3.15089061316844e-07
NG-17954_350_T1_NODE_2440_length_4228_cov_3.583753	NG-17954_350_T1_NODE_2440_length_4228_cov_3.583753	4228	3.583753	FALSE	43.07	FALSE	NA	FALSE	FALSE	FALSE	FALSE	FALSE	Unassigned	NA	NA	0	0	FALSE	VC_6548_0	TRUE	NA	8.36197893494702e-07
NG-17954_350_T1_NODE_2441_length_4227_cov_2.505273	NG-17954_350_T1_NODE_2441_length_4227_cov_2.505273	4227	2.505273	FALSE	41	FALSE	NA	FALSE	FALSE	FALSE	FALSE	FALSE	Unassigned	NA	NA	0	0	FALSE	NA	FALSE	NA	3.0902965629152e-07
NG-17954_350_T1_NODE_2447_length_4220_cov_4.033133	NG-17954_350_T1_NODE_2447_length_4220_cov_4.033133	4220	4.033133	FALSE	35.65	FALSE	NA	FALSE	FALSE	FALSE	FALSE	FALSE	Unassigned	NA	NA	0	0	FALSE	VC_6549_0	TRUE	NA	4.26178153447783e-07
NG-17954_350_T1_NODE_2449_length_4218_cov_2.711987	NG-17954_350_T1_NODE_2449_length_4218_cov_2.711987	4218	2.711987	FALSE	39.24	FALSE	NA	FALSE	FALSE	FALSE	FALSE	FALSE	Unassigned	NA	NA	0	1	FALSE	NA	FALSE	NA	2.90851441215549e-07
NG-17954_350_T1_NODE_2472_length_4191_cov_3.718085	NG-17954_350_T1_NODE_2472_length_4191_cov_3.718085	4191	3.718085	FALSE	44.28	FALSE	NA	FALSE	FALSE	FALSE	FALSE	TRUE	Unassigned	NA	NA	0	0	FALSE	VC_3071_0	TRUE	NA	3.83762318270516e-07
NG-17954_350_T1_NODE_2475_length_4189_cov_2.963232	NG-17954_350_T1_NODE_2475_length_4189_cov_2.963232	4189	2.963232	FALSE	34.03	FALSE	NA	FALSE	FALSE	FALSE	FALSE	FALSE	Unassigned	NA	NA	0	0	FALSE	NA	FALSE	NA	3.11049457966628e-07
NG-17954_350_T1_NODE_2481_length_4179_cov_3.849176	NG-17954_350_T1_NODE_2481_length_4179_cov_3.849176	4179	3.849176	FALSE	40.13	FALSE	NA	FALSE	FALSE	FALSE	FALSE	FALSE	Unassigned	NA	NA	0	1	FALSE	NA	FALSE	NA	3.93861326646055e-07
NG-17954_350_T1_NODE_2485_length_4170_cov_4.090887	NG-17954_350_T1_NODE_2485_length_4170_cov_4.090887	4170	4.090887	FALSE	42.51	FALSE	NA	FALSE	FALSE	FALSE	FALSE	FALSE	Unassigned	NA	NA	0	0	FALSE	NA	FALSE	NA	5.91801890806637e-07
NG-17954_350_T1_NODE_2488_length_4165_cov_6.314355	NG-17954_350_T1_NODE_2488_length_4165_cov_6.314355	4165	6.314355	FALSE	44.53	FALSE	NA	FALSE	FALSE	FALSE	FALSE	FALSE	Unassigned	NA	NA	0	0	FALSE	NA	FALSE	NA	6.54415742734984e-07
NG-17954_350_T1_NODE_2493_length_4152_cov_2.983402	NG-17954_350_T1_NODE_2493_length_4152_cov_2.983402	4152	2.983402	FALSE	33.18	FALSE	NA	FALSE	FALSE	FALSE	FALSE	FALSE	Unassigned	NA	NA	0	1	FALSE	NA	FALSE	NA	3.00950449591089e-07
NG-17954_350_T1_NODE_2497_length_4150_cov_3.679609	NG-17954_350_T1_NODE_2497_length_4150_cov_3.679609	4150	3.679609	FALSE	37.53	FALSE	NA	FALSE	FALSE	FALSE	FALSE	TRUE	Unassigned	NA	NA	0	2	FALSE	VC_2172_0	TRUE	NA	9.67485002376721e-07
NG-17954_350_T1_NODE_2498_length_4147_cov_4.568182	NG-17954_350_T1_NODE_2498_length_4147_cov_4.568182	4147	4.568182	FALSE	44.65	FALSE	NA	FALSE	FALSE	FALSE	FALSE	FALSE	Unassigned	NA	NA	0	0	FALSE	NA	FALSE	NA	4.80712798675698e-07
NG-17954_350_T1_NODE_2502_length_4144_cov_2.959648	NG-17954_350_T1_NODE_2502_length_4144_cov_2.959648	4144	2.959648	FALSE	52.4	FALSE	NA	FALSE	FALSE	FALSE	FALSE	FALSE	Unassigned	NA	NA	0	2	FALSE	NA	FALSE	NA	3.02970251266196e-07
NG-17954_350_T1_NODE_2526_length_4097_cov_4.016576	NG-17954_350_T1_NODE_2526_length_4097_cov_4.016576	4097	4.016576	FALSE	44.91	FALSE	NA	FALSE	FALSE	FALSE	FALSE	FALSE	Unassigned	NA	NA	0	1	FALSE	VC_96_0	TRUE	NA	3.99920731671379e-07
NG-17954_350_T1_NODE_2539_length_4075_cov_3.503234	NG-17954_350_T1_NODE_2539_length_4075_cov_3.503234	4075	3.503234	FALSE	43.96	FALSE	NA	FALSE	FALSE	FALSE	FALSE	FALSE	Unassigned	NA	NA	0	1	FALSE	NA	FALSE	NA	3.47405888118572e-07
NG-17954_350_T1_NODE_2541_length_4072_cov_3.233757	NG-17954_350_T1_NODE_2541_length_4072_cov_3.233757	4072	3.233757	FALSE	67.96	FALSE	NA	FALSE	FALSE	FALSE	FALSE	FALSE	Unassigned	NA	NA	0	1	FALSE	VC_4292_0	TRUE	NA	3.27207871367492e-07
NG-17954_350_T1_NODE_2548_length_4065_cov_3.627681	NG-17954_350_T1_NODE_2548_length_4065_cov_3.627681	4065	3.627681	FALSE	44.53	FALSE	NA	FALSE	FALSE	FALSE	FALSE	FALSE	Unassigned	NA	NA	0	1	FALSE	NA	FALSE	NA	3.71643508219868e-07
NG-17954_350_T1_NODE_2555_length_4061_cov_3.732901	NG-17954_350_T1_NODE_2555_length_4061_cov_3.732901	4061	3.732901	FALSE	42.72	FALSE	NA	FALSE	FALSE	FALSE	FALSE	TRUE	Unassigned	NA	NA	0	0	FALSE	VC_6551_0	TRUE	NA	5.65544469030233e-07
NG-17954_350_T1_NODE_2566_length_4043_cov_3.811936	NG-17954_350_T1_NODE_2566_length_4043_cov_3.811936	4043	3.811936	FALSE	44.13	FALSE	NA	FALSE	FALSE	FALSE	FALSE	FALSE	Unassigned	NA	NA	0	0	FALSE	NA	FALSE	NA	3.73663309894976e-07
NG-17954_350_T1_NODE_2574_length_4040_cov_4.723212	NG-17954_350_T1_NODE_2574_length_4040_cov_4.723212	4040	4.723212	FALSE	41.74	FALSE	NA	FALSE	FALSE	FALSE	FALSE	FALSE	Unassigned	NA	NA	0	0	FALSE	NA	FALSE	NA	4.62534583599727e-07
NG-17954_350_T1_NODE_2581_length_4030_cov_3.076981	NG-17954_350_T1_NODE_2581_length_4030_cov_3.076981	4030	3.076981	FALSE	37.33	FALSE	NA	FALSE	FALSE	FALSE	FALSE	TRUE	Unassigned	NA	NA	0	1	FALSE	NA	FALSE	NA	8.11960273393407e-07
NG-17954_350_T1_NODE_2584_length_4026_cov_3.650970	NG-17954_350_T1_NODE_2584_length_4026_cov_3.650970	4026	3.65097	FALSE	35.98	FALSE	NA	FALSE	FALSE	FALSE	FALSE	FALSE	Unassigned	NA	NA	0	0	FALSE	VC_3072_0	TRUE	NA	3.73663309894976e-07
NG-17954_350_T1_NODE_2589_length_4018_cov_4.422912	NG-17954_350_T1_NODE_2589_length_4018_cov_4.422912	4018	4.422912	FALSE	35.59	FALSE	NA	FALSE	FALSE	FALSE	FALSE	FALSE	Unassigned	NA	NA	0	0	FALSE	NA	FALSE	NA	4.48395971873971e-07
NG-17954_350_T1_NODE_2599_length_4000_cov_4.528771	NG-17954_350_T1_NODE_2599_length_4000_cov_4.528771	4000	4.528771	FALSE	36.04	FALSE	NA	FALSE	FALSE	FALSE	FALSE	FALSE	Unassigned	NA	NA	0	0	FALSE	NA	FALSE	NA	4.52435575224187e-07
NG-17954_350_T1_NODE_2606_length_3995_cov_5.093655	NG-17954_350_T1_NODE_2606_length_3995_cov_5.093655	3995	5.093655	FALSE	39.07	FALSE	NA	FALSE	FALSE	FALSE	FALSE	FALSE	Unassigned	NA	NA	0	0	FALSE	NA	FALSE	NA	5.00910815426778e-07
NG-17954_350_T1_NODE_2625_length_3970_cov_4.315198	NG-17954_350_T1_NODE_2625_length_3970_cov_4.315198	3970	4.315198	FALSE	36.04	FALSE	NA	FALSE	FALSE	FALSE	FALSE	FALSE	Unassigned	NA	NA	0	2	FALSE	NA	FALSE	NA	4.22138550097567e-07
NG-17954_350_T1_NODE_2628_length_3967_cov_3.004090	NG-17954_350_T1_NODE_2628_length_3967_cov_3.004090	3967	3.00409	FALSE	38.85	FALSE	NA	FALSE	FALSE	FALSE	FALSE	FALSE	Myoviridae	NA	NA	0	1	FALSE	NA	FALSE	NA	2.98930647915981e-07
NG-17954_350_T1_NODE_2632_length_3954_cov_6.786612	NG-17954_350_T1_NODE_2632_length_3954_cov_6.786612	3954	6.786612	FALSE	40.98	FALSE	NA	FALSE	FALSE	FALSE	FALSE	FALSE	Unassigned	NA	NA	0	0	FALSE	NA	FALSE	NA	9.12950357148805e-07
NG-17954_350_T1_NODE_2640_length_3943_cov_3.903292	NG-17954_350_T1_NODE_2640_length_3943_cov_3.903292	3943	3.903292	FALSE	33.37	FALSE	NA	FALSE	FALSE	FALSE	FALSE	FALSE	Unassigned	NA	NA	0	1	TRUE	VC_3558_0	TRUE	NA	3.83762318270516e-07
NG-17954_350_T1_NODE_2648_length_3934_cov_2.893787	NG-17954_350_T1_NODE_2648_length_3934_cov_2.893787	3934	2.893787	FALSE	41.13	FALSE	NA	FALSE	FALSE	FALSE	FALSE	FALSE	Unassigned	NA	NA	0	0	FALSE	NA	FALSE	NA	2.70653424464469e-07
NG-17954_350_T1_NODE_2653_length_3929_cov_3.183531	NG-17954_350_T1_NODE_2653_length_3929_cov_3.183531	3929	3.183531	FALSE	29.49	FALSE	NA	TRUE	FALSE	FALSE	FALSE	FALSE	Unassigned	NA	NA	0	4	FALSE	NA	FALSE	NA	3.04990052941304e-07
NG-17954_350_T1_NODE_2656_length_3928_cov_3.797573	NG-17954_350_T1_NODE_2656_length_3928_cov_3.797573	3928	3.797573	FALSE	40.41	FALSE	NA	FALSE	FALSE	FALSE	FALSE	FALSE	Unassigned	NA	NA	0	0	FALSE	NA	FALSE	NA	3.65584103194544e-07
NG-17954_350_T1_NODE_2668_length_3911_cov_2.648859	NG-17954_350_T1_NODE_2668_length_3911_cov_2.648859	3911	2.648859	FALSE	36.66	FALSE	NA	FALSE	FALSE	FALSE	FALSE	FALSE	Unassigned	NA	NA	0	1	FALSE	NA	FALSE	NA	2.70653424464469e-07
NG-17954_350_T1_NODE_2670_length_3905_cov_4.076104	NG-17954_350_T1_NODE_2670_length_3905_cov_4.076104	3905	4.076104	FALSE	38.64	FALSE	NA	TRUE	FALSE	FALSE	FALSE	FALSE	Unassigned	NA	NA	2	3	FALSE	NA	FALSE	NA	3.81742516595408e-07
NG-17954_350_T1_NODE_2673_length_3901_cov_2.287832	NG-17954_350_T1_NODE_2673_length_3901_cov_2.287832	3901	2.287832	FALSE	33.71	FALSE	NA	FALSE	FALSE	FALSE	FALSE	FALSE	Unassigned	NA	NA	0	1	FALSE	NA	FALSE	NA	2.18138580911661e-07
NG-17954_350_T1_NODE_2691_length_3884_cov_3.316532	NG-17954_350_T1_NODE_2691_length_3884_cov_3.316532	3884	3.316532	FALSE	38.15	FALSE	NA	FALSE	FALSE	FALSE	FALSE	FALSE	Unassigned	NA	NA	0	0	FALSE	VC_2287_0	TRUE	NA	3.17108862991952e-07
NG-17954_350_T1_NODE_2695_length_3879_cov_3.428086	NG-17954_350_T1_NODE_2695_length_3879_cov_3.428086	3879	3.428086	FALSE	36.12	FALSE	NA	FALSE	FALSE	FALSE	FALSE	FALSE	Unassigned	NA	NA	0	0	FALSE	NA	FALSE	NA	3.33267276392816e-07
NG-17954_350_T1_NODE_2699_length_3877_cov_2.717425	NG-17954_350_T1_NODE_2699_length_3877_cov_2.717425	3877	2.717425	FALSE	59.01	FALSE	NA	FALSE	FALSE	FALSE	FALSE	FALSE	Unassigned	NA	NA	0	1	TRUE	NA	FALSE	NA	2.56514812738713e-07
NG-17954_350_T1_NODE_2702_length_3871_cov_2.902516	NG-17954_350_T1_NODE_2702_length_3871_cov_2.902516	3871	2.902516	FALSE	42.85	FALSE	NA	FALSE	FALSE	FALSE	FALSE	FALSE	Unassigned	NA	NA	0	1	FALSE	NA	FALSE	NA	2.68633622789361e-07
NG-17954_350_T1_NODE_2703_length_3870_cov_3.001311	NG-17954_350_T1_NODE_2703_length_3870_cov_3.001311	3870	3.001311	FALSE	60.67	FALSE	NA	FALSE	FALSE	FALSE	FALSE	FALSE	Unassigned	NA	NA	0	1	FALSE	NA	FALSE	NA	2.86811837865333e-07
NG-17954_350_T1_NODE_2705_length_3868_cov_5.439287	NG-17954_350_T1_NODE_2705_length_3868_cov_5.439287	3868	5.439287	FALSE	38.74	FALSE	NA	FALSE	FALSE	FALSE	FALSE	FALSE	Unassigned	NA	NA	0	0	FALSE	NA	FALSE	NA	5.37267245578722e-07
NG-17954_350_T1_NODE_2709_length_3864_cov_3.371226	NG-17954_350_T1_NODE_2709_length_3864_cov_3.371226	3864	3.371226	FALSE	44.12	FALSE	NA	FALSE	FALSE	FALSE	FALSE	TRUE	Unassigned	NA	NA	0	1	FALSE	NA	FALSE	NA	3.1912866466706e-07
NG-17954_350_T1_NODE_2710_length_3863_cov_3.770221	NG-17954_350_T1_NODE_2710_length_3863_cov_3.770221	3863	3.770221	FALSE	29.53	FALSE	NA	FALSE	FALSE	FALSE	FALSE	FALSE	Unassigned	NA	NA	0	0	FALSE	NA	FALSE	NA	5.75643477405773e-07
NG-17954_350_T1_NODE_2718_length_3848_cov_4.666491	NG-17954_350_T1_NODE_2718_length_3848_cov_4.666491	3848	4.666491	FALSE	65.65	FALSE	NA	FALSE	FALSE	FALSE	FALSE	FALSE	Unassigned	NA	NA	0	1	FALSE	NA	FALSE	NA	4.38296963498431e-07
NG-17954_350_T1_NODE_2727_length_3838_cov_3.199048	NG-17954_350_T1_NODE_2727_length_3838_cov_3.199048	3838	3.199048	FALSE	37.01	FALSE	NA	FALSE	FALSE	FALSE	FALSE	FALSE	Unassigned	NA	NA	0	1	FALSE	NA	FALSE	NA	3.13069259641736e-07
NG-17954_350_T1_NODE_2732_length_3832_cov_3.486100	NG-17954_350_T1_NODE_2732_length_3832_cov_3.486100	3832	3.4861	FALSE	46.61	FALSE	NA	FALSE	FALSE	FALSE	FALSE	TRUE	Unassigned	NA	NA	0	2	FALSE	NA	FALSE	NA	3.41346483093248e-07
NG-17954_350_T1_NODE_2734_length_3830_cov_3.272848	NG-17954_350_T1_NODE_2734_length_3830_cov_3.272848	3830	3.272848	FALSE	46.39	FALSE	NA	FALSE	FALSE	FALSE	FALSE	FALSE	Unassigned	NA	NA	0	0	FALSE	NA	FALSE	NA	3.07009854616412e-07
NG-17954_350_T1_NODE_2736_length_3829_cov_3.421834	NG-17954_350_T1_NODE_2736_length_3829_cov_3.421834	3829	3.421834	FALSE	40.53	FALSE	NA	FALSE	FALSE	FALSE	FALSE	TRUE	Unassigned	NA	NA	0	0	FALSE	NA	FALSE	NA	9.04871150448374e-07
NG-17954_350_T1_NODE_2737_length_3829_cov_3.359036	NG-17954_350_T1_NODE_2737_length_3829_cov_3.359036	3829	3.359036	FALSE	40.31	FALSE	NA	FALSE	FALSE	FALSE	FALSE	FALSE	Unassigned	NA	NA	0	1	FALSE	NA	FALSE	NA	3.17108862991952e-07
NG-17954_350_T1_NODE_2752_length_3812_cov_3.591962	NG-17954_350_T1_NODE_2752_length_3812_cov_3.591962	3812	3.591962	FALSE	50.37	FALSE	NA	FALSE	FALSE	FALSE	FALSE	FALSE	Unassigned	NA	NA	0	1	FALSE	NA	FALSE	NA	3.35287078067924e-07
NG-17954_350_T1_NODE_2755_length_3809_cov_2.797283	NG-17954_350_T1_NODE_2755_length_3809_cov_2.797283	3809	2.797283	FALSE	40.6	FALSE	NA	FALSE	FALSE	FALSE	FALSE	FALSE	Unassigned	NA	NA	0	0	FALSE	NA	FALSE	NA	2.66613821114253e-07
NG-17954_350_T1_NODE_2766_length_3802_cov_4.672538	NG-17954_350_T1_NODE_2766_length_3802_cov_4.672538	3802	4.672538	FALSE	40.19	FALSE	NA	FALSE	FALSE	FALSE	FALSE	FALSE	Unassigned	NA	NA	0	0	FALSE	VC_5495_0	TRUE	NA	4.38296963498431e-07
NG-17954_350_T1_NODE_2770_length_3797_cov_2.823891	NG-17954_350_T1_NODE_2770_length_3797_cov_2.823891	3797	2.823891	FALSE	40.58	FALSE	NA	FALSE	FALSE	FALSE	FALSE	TRUE	Unassigned	NA	NA	0	0	FALSE	NA	FALSE	NA	2.76712829489793e-07
NG-17954_350_T1_NODE_2772_length_3795_cov_4.467380	NG-17954_350_T1_NODE_2772_length_3795_cov_4.467380	3795	4.46738	FALSE	46.76	FALSE	NA	FALSE	FALSE	FALSE	FALSE	FALSE	Unassigned	NA	NA	0	0	FALSE	NA	FALSE	NA	6.05940502532393e-07
NG-17954_350_T1_NODE_2773_length_3793_cov_3.608614	NG-17954_350_T1_NODE_2773_length_3793_cov_3.608614	3793	3.608614	FALSE	36.26	FALSE	NA	FALSE	FALSE	FALSE	FALSE	FALSE	Unassigned	NA	NA	0	1	FALSE	NA	FALSE	NA	3.33267276392816e-07
NG-17954_350_T1_NODE_2774_length_3792_cov_3.921862	NG-17954_350_T1_NODE_2774_length_3792_cov_3.921862	3792	3.921862	FALSE	42.6	FALSE	NA	FALSE	FALSE	FALSE	FALSE	FALSE	Unassigned	NA	NA	0	0	FALSE	NA	FALSE	NA	5.79683080755989e-07
NG-17954_350_T1_NODE_2780_length_3787_cov_2.685155	NG-17954_350_T1_NODE_2780_length_3787_cov_2.685155	3787	2.685155	FALSE	33.71	FALSE	NA	FALSE	FALSE	FALSE	FALSE	FALSE	Unassigned	NA	NA	0	2	TRUE	NA	FALSE	NA	2.54495011063605e-07
NG-17954_350_T1_NODE_2788_length_3781_cov_4.619431	NG-17954_350_T1_NODE_2788_length_3781_cov_4.619431	3781	4.619431	FALSE	37.48	FALSE	NA	FALSE	FALSE	FALSE	FALSE	FALSE	Unassigned	NA	NA	0	1	FALSE	VC_3290_0	TRUE	NA	4.34257360148215e-07
NG-17954_350_T1_NODE_2789_length_3781_cov_3.412238	NG-17954_350_T1_NODE_2789_length_3781_cov_3.412238	3781	3.412238	FALSE	34.65	FALSE	NA	FALSE	FALSE	FALSE	FALSE	FALSE	Unassigned	NA	NA	0	0	FALSE	NA	FALSE	NA	3.23168268017276e-07
NG-17954_350_T1_NODE_2790_length_3781_cov_2.742619	NG-17954_350_T1_NODE_2790_length_3781_cov_2.742619	3781	2.742619	FALSE	35.91	FALSE	NA	FALSE	FALSE	FALSE	FALSE	FALSE	Unassigned	NA	NA	0	0	FALSE	VC_3291_0	TRUE	NA	2.60554416088929e-07
NG-17954_350_T1_NODE_2791_length_3779_cov_4.544307	NG-17954_350_T1_NODE_2791_length_3779_cov_4.544307	3779	4.544307	FALSE	61.02	FALSE	NA	FALSE	FALSE	FALSE	FALSE	FALSE	Unassigned	NA	NA	0	1	FALSE	NA	FALSE	NA	4.07999938371811e-07
NG-17954_350_T1_NODE_2792_length_3779_cov_3.759398	NG-17954_350_T1_NODE_2792_length_3779_cov_3.759398	3779	3.759398	FALSE	33.31	FALSE	NA	FALSE	FALSE	FALSE	FALSE	FALSE	Unassigned	NA	NA	0	1	FALSE	NA	FALSE	NA	3.67603904869652e-07
NG-17954_350_T1_NODE_2806_length_3771_cov_4.212056	NG-17954_350_T1_NODE_2806_length_3771_cov_4.212056	3771	4.212056	FALSE	37.03	FALSE	NA	FALSE	FALSE	FALSE	FALSE	FALSE	Unassigned	NA	NA	0	0	FALSE	VC_6552_0	TRUE	NA	5.35247443903614e-07
NG-17954_350_T1_NODE_2824_length_3760_cov_2.318758	NG-17954_350_T1_NODE_2824_length_3760_cov_2.318758	3760	2.318758	FALSE	41.84	FALSE	NA	TRUE	FALSE	FALSE	FALSE	FALSE	Unassigned	NA	NA	0	4	FALSE	NA	FALSE	NA	2.16118779236554e-07
NG-17954_350_T1_NODE_2828_length_3757_cov_2.146407	NG-17954_350_T1_NODE_2828_length_3757_cov_2.146407	3757	2.146407	FALSE	49.47	FALSE	NA	TRUE	FALSE	FALSE	TRUE	TRUE	Unassigned	NA	NA	0	3	FALSE	VC_3559_0	TRUE	NA	1.63603935683746e-07
NG-17954_350_T1_NODE_2838_length_3741_cov_3.253391	NG-17954_350_T1_NODE_2838_length_3741_cov_3.253391	3741	3.253391	FALSE	38.41	FALSE	NA	FALSE	FALSE	FALSE	FALSE	FALSE	Unassigned	NA	NA	0	0	FALSE	NA	FALSE	NA	2.98930647915981e-07
NG-17954_350_T1_NODE_2844_length_3732_cov_2.926843	NG-17954_350_T1_NODE_2844_length_3732_cov_2.926843	3732	2.926843	FALSE	32.81	FALSE	NA	FALSE	FALSE	FALSE	FALSE	FALSE	Unassigned	NA	NA	0	0	FALSE	NA	FALSE	NA	2.74693027814685e-07
NG-17954_350_T1_NODE_2845_length_3729_cov_3.645073	NG-17954_350_T1_NODE_2845_length_3729_cov_3.645073	3729	3.645073	FALSE	66.26	FALSE	NA	FALSE	FALSE	FALSE	FALSE	FALSE	Unassigned	NA	NA	0	0	FALSE	NA	FALSE	NA	5.55445460654694e-07
NG-17954_350_T1_NODE_2847_length_3728_cov_3.514021	NG-17954_350_T1_NODE_2847_length_3728_cov_3.514021	3728	3.514021	FALSE	40.02	FALSE	NA	FALSE	FALSE	FALSE	FALSE	FALSE	Unassigned	NA	NA	0	1	FALSE	NA	FALSE	NA	3.15089061316844e-07
NG-17954_350_T1_NODE_2857_length_3719_cov_5.396834	NG-17954_350_T1_NODE_2857_length_3719_cov_5.396834	3719	5.396834	FALSE	27.77	FALSE	NA	FALSE	FALSE	FALSE	TRUE	FALSE	Unassigned	NA	NA	0	0	FALSE	NA	FALSE	NA	4.9889101375167e-07
NG-17954_350_T1_NODE_2865_length_3711_cov_3.814551	NG-17954_350_T1_NODE_2865_length_3711_cov_3.814551	3711	3.814551	FALSE	57.26	FALSE	NA	FALSE	FALSE	FALSE	FALSE	FALSE	Siphoviridae	NA	NA	0	2	FALSE	NA	FALSE	NA	4.70613790300159e-07
NG-17954_350_T1_NODE_2866_length_3711_cov_3.445295	NG-17954_350_T1_NODE_2866_length_3711_cov_3.445295	3711	3.445295	FALSE	40.19	FALSE	NA	FALSE	FALSE	FALSE	FALSE	FALSE	Unassigned	NA	NA	0	0	FALSE	NA	FALSE	NA	3.11049457966628e-07
NG-17954_350_T1_NODE_2868_length_3709_cov_3.239464	NG-17954_350_T1_NODE_2868_length_3709_cov_3.239464	3709	3.239464	FALSE	44.21	FALSE	NA	FALSE	FALSE	FALSE	FALSE	FALSE	Unassigned	NA	NA	0	1	FALSE	NA	FALSE	NA	2.88831639540441e-07
NG-17954_350_T1_NODE_2872_length_3704_cov_4.171006	NG-17954_350_T1_NODE_2872_length_3704_cov_4.171006	3704	4.171006	FALSE	40.64	FALSE	NA	FALSE	FALSE	FALSE	FALSE	FALSE	Unassigned	NA	NA	0	0	FALSE	VC_1483_0	TRUE	NA	3.77702913245192e-07
NG-17954_350_T1_NODE_2886_length_3689_cov_3.309301	NG-17954_350_T1_NODE_2886_length_3689_cov_3.309301	3689	3.309301	FALSE	40.78	FALSE	NA	FALSE	FALSE	FALSE	FALSE	FALSE	Unassigned	NA	NA	0	1	FALSE	NA	FALSE	NA	3.00950449591089e-07
NG-17954_350_T1_NODE_2887_length_3688_cov_3.724195	NG-17954_350_T1_NODE_2887_length_3688_cov_3.724195	3688	3.724195	FALSE	60.05	FALSE	NA	FALSE	FALSE	FALSE	FALSE	FALSE	Unassigned	NA	NA	1	0	FALSE	NA	FALSE	NA	3.41346483093248e-07
NG-17954_350_T1_NODE_2892_length_3674_cov_4.669522	NG-17954_350_T1_NODE_2892_length_3674_cov_4.669522	3674	4.669522	FALSE	42.66	FALSE	NA	FALSE	FALSE	FALSE	FALSE	FALSE	Unassigned	NA	NA	0	0	FALSE	NA	FALSE	NA	6.11999907557717e-07
NG-17954_350_T1_NODE_2895_length_3672_cov_3.568150	NG-17954_350_T1_NODE_2895_length_3672_cov_3.568150	3672	3.56815	FALSE	41.18	FALSE	NA	FALSE	FALSE	FALSE	FALSE	FALSE	Unassigned	NA	NA	0	0	FALSE	VC_6553_0	TRUE	NA	4.90811807051238e-07
NG-17954_350_T1_NODE_2901_length_3670_cov_3.084924	NG-17954_350_T1_NODE_2901_length_3670_cov_3.084924	3670	3.084924	FALSE	35.07	FALSE	NA	FALSE	FALSE	FALSE	FALSE	FALSE	Unassigned	NA	NA	0	1	FALSE	NA	FALSE	NA	2.76712829489793e-07
NG-17954_350_T1_NODE_2903_length_3666_cov_4.428690	NG-17954_350_T1_NODE_2903_length_3666_cov_4.428690	3666	4.42869	FALSE	36.96	FALSE	NA	FALSE	FALSE	FALSE	FALSE	FALSE	Unassigned	NA	NA	0	1	FALSE	NA	FALSE	NA	4.18098946747351e-07
NG-17954_350_T1_NODE_2920_length_3644_cov_3.748398	NG-17954_350_T1_NODE_2920_length_3644_cov_3.748398	3644	3.748398	FALSE	40.61	FALSE	NA	FALSE	FALSE	FALSE	FALSE	FALSE	Unassigned	NA	NA	0	0	FALSE	NA	FALSE	NA	7.67524636541031e-07
NG-17954_350_T1_NODE_2922_length_3642_cov_6.335935	NG-17954_350_T1_NODE_2922_length_3642_cov_6.335935	3642	6.335935	FALSE	43.08	FALSE	NA	FALSE	FALSE	FALSE	FALSE	FALSE	Unassigned	NA	NA	0	1	FALSE	NA	FALSE	NA	5.57465262329802e-07
NG-17954_350_T1_NODE_2924_length_3641_cov_2.749582	NG-17954_350_T1_NODE_2924_length_3641_cov_2.749582	3641	2.749582	FALSE	64.26	FALSE	NA	FALSE	FALSE	FALSE	FALSE	FALSE	Unassigned	NA	NA	0	0	FALSE	NA	FALSE	NA	4.9889101375167e-07
NG-17954_350_T1_NODE_2927_length_3639_cov_4.674386	NG-17954_350_T1_NODE_2927_length_3639_cov_4.674386	3639	4.674386	FALSE	51.63	FALSE	NA	FALSE	FALSE	FALSE	FALSE	FALSE	Unassigned	NA	NA	0	0	FALSE	NA	FALSE	NA	4.32237558473107e-07
NG-17954_350_T1_NODE_2937_length_3634_cov_5.590668	NG-17954_350_T1_NODE_2937_length_3634_cov_5.590668	3634	5.590668	FALSE	54.29	FALSE	NA	FALSE	FALSE	FALSE	FALSE	FALSE	Unassigned	NA	NA	0	1	FALSE	NA	FALSE	NA	4.96871212076562e-07
NG-17954_350_T1_NODE_2946_length_3625_cov_2.930532	NG-17954_350_T1_NODE_2946_length_3625_cov_2.930532	3625	2.930532	FALSE	55.84	FALSE	NA	FALSE	FALSE	FALSE	FALSE	FALSE	Unassigned	NA	NA	0	0	FALSE	NA	FALSE	NA	2.56514812738713e-07
NG-17954_350_T1_NODE_2947_length_3623_cov_3.644058	NG-17954_350_T1_NODE_2947_length_3623_cov_3.644058	3623	3.644058	FALSE	35.19	FALSE	NA	FALSE	FALSE	FALSE	FALSE	FALSE	Unassigned	NA	NA	0	1	FALSE	VC_1064_0	TRUE	NA	4.74653393650375e-07
NG-17954_350_T1_NODE_2949_length_3621_cov_8.127594	NG-17954_350_T1_NODE_2949_length_3621_cov_8.127594	3621	8.127594	FALSE	66.7	FALSE	NA	FALSE	FALSE	FALSE	FALSE	FALSE	Unassigned	NA	NA	0	0	FALSE	VC_6554_0	TRUE	NA	6.48356337709661e-07
NG-17954_350_T1_NODE_2950_length_3621_cov_3.883343	NG-17954_350_T1_NODE_2950_length_3621_cov_3.883343	3621	3.883343	FALSE	60.99	FALSE	NA	FALSE	FALSE	FALSE	FALSE	FALSE	Unassigned	NA	NA	0	0	FALSE	NA	FALSE	NA	3.3932668141814e-07
NG-17954_350_T1_NODE_2958_length_3616_cov_3.099691	NG-17954_350_T1_NODE_2958_length_3616_cov_3.099691	3616	3.099691	FALSE	58.83	FALSE	NA	FALSE	FALSE	FALSE	FALSE	FALSE	Unassigned	NA	NA	0	1	FALSE	NA	FALSE	NA	2.80752432840009e-07
NG-17954_350_T1_NODE_2961_length_3613_cov_2.738055	NG-17954_350_T1_NODE_2961_length_3613_cov_2.738055	3613	2.738055	FALSE	42.61	FALSE	NA	FALSE	FALSE	FALSE	FALSE	FALSE	Unassigned	NA	NA	0	1	FALSE	VC_5491_0	TRUE	NA	2.42376201012957e-07
NG-17954_350_T1_NODE_2962_length_3612_cov_4.724487	NG-17954_350_T1_NODE_2962_length_3612_cov_4.724487	3612	4.724487	FALSE	57.94	FALSE	NA	FALSE	FALSE	FALSE	FALSE	FALSE	Unassigned	NA	NA	0	1	FALSE	NA	FALSE	NA	4.20118748422459e-07
NG-17954_350_T1_NODE_2963_length_3612_cov_3.174585	NG-17954_350_T1_NODE_2963_length_3612_cov_3.174585	3612	3.174585	FALSE	33.73	FALSE	NA	FALSE	FALSE	FALSE	FALSE	FALSE	Unassigned	NA	NA	0	0	FALSE	VC_272_0	TRUE	NA	2.92871242890657e-07
NG-17954_350_T1_NODE_2965_length_3611_cov_3.895388	NG-17954_350_T1_NODE_2965_length_3611_cov_3.895388	3611	3.895388	FALSE	35.91	FALSE	NA	FALSE	FALSE	FALSE	FALSE	FALSE	Unassigned	NA	NA	0	0	FALSE	NA	FALSE	NA	3.55485094819004e-07
NG-17954_350_T1_NODE_2973_length_3604_cov_2.878276	NG-17954_350_T1_NODE_2973_length_3604_cov_2.878276	3604	2.878276	FALSE	35.31	FALSE	NA	FALSE	FALSE	FALSE	FALSE	FALSE	Unassigned	NA	NA	0	1	FALSE	NA	FALSE	NA	2.62574217764037e-07
NG-17954_350_T1_NODE_2976_length_3600_cov_3.194922	NG-17954_350_T1_NODE_2976_length_3600_cov_3.194922	3600	3.194922	FALSE	45.37	FALSE	NA	FALSE	FALSE	FALSE	FALSE	FALSE	Unassigned	NA	NA	0	0	FALSE	NA	FALSE	NA	2.86811837865333e-07
NG-17954_350_T1_NODE_2981_length_3597_cov_3.802089	NG-17954_350_T1_NODE_2981_length_3597_cov_3.802089	3597	3.802089	FALSE	38	FALSE	NA	FALSE	FALSE	FALSE	FALSE	FALSE	Unassigned	NA	NA	0	1	FALSE	NA	FALSE	NA	3.292276730426e-07
NG-17954_350_T1_NODE_2985_length_3595_cov_2.563559	NG-17954_350_T1_NODE_2985_length_3595_cov_2.563559	3595	2.563559	FALSE	57.71	FALSE	NA	FALSE	FALSE	FALSE	FALSE	FALSE	Unassigned	NA	NA	0	0	FALSE	NA	FALSE	NA	2.38336597662741e-07
NG-17954_350_T1_NODE_2992_length_3589_cov_4.612903	NG-17954_350_T1_NODE_2992_length_3589_cov_4.612903	3589	4.612903	FALSE	37.76	FALSE	NA	FALSE	FALSE	FALSE	FALSE	FALSE	Unassigned	NA	NA	0	0	FALSE	NA	FALSE	NA	4.07999938371811e-07
NG-17954_350_T1_NODE_2995_length_3587_cov_8.879955	NG-17954_350_T1_NODE_2995_length_3587_cov_8.879955	3587	8.879955	FALSE	39.77	FALSE	NA	FALSE	FALSE	FALSE	FALSE	FALSE	Unassigned	NA	NA	4	0	FALSE	NA	FALSE	NA	7.77623644916571e-07
NG-17954_350_T1_NODE_3009_length_3573_cov_3.079591	NG-17954_350_T1_NODE_3009_length_3573_cov_3.079591	3573	3.079591	FALSE	44.7	FALSE	NA	FALSE	FALSE	FALSE	FALSE	FALSE	Unassigned	NA	NA	0	1	FALSE	NA	FALSE	NA	2.76712829489793e-07
NG-17954_350_T1_NODE_3038_length_3545_cov_3.376504	NG-17954_350_T1_NODE_3038_length_3545_cov_3.376504	3545	3.376504	FALSE	48.67	FALSE	NA	FALSE	FALSE	FALSE	FALSE	FALSE	Unassigned	NA	NA	0	0	FALSE	NA	FALSE	NA	2.92871242890657e-07
NG-17954_350_T1_NODE_3041_length_3543_cov_2.797018	NG-17954_350_T1_NODE_3041_length_3543_cov_2.797018	3543	2.797018	FALSE	44.16	FALSE	NA	FALSE	FALSE	FALSE	FALSE	FALSE	Unassigned	NA	NA	0	0	FALSE	NA	FALSE	NA	2.58534614413821e-07
NG-17954_350_T1_NODE_3051_length_3536_cov_2.930192	NG-17954_350_T1_NODE_3051_length_3536_cov_2.930192	3536	2.930192	FALSE	37.5	FALSE	NA	FALSE	FALSE	FALSE	FALSE	FALSE	Unassigned	NA	NA	0	0	FALSE	NA	FALSE	NA	2.46415804363173e-07
NG-17954_350_T1_NODE_3053_length_3534_cov_3.195171	NG-17954_350_T1_NODE_3053_length_3534_cov_3.195171	3534	3.195171	FALSE	31.95	FALSE	NA	FALSE	FALSE	FALSE	FALSE	FALSE	Unassigned	NA	NA	0	0	FALSE	NA	FALSE	NA	2.68633622789361e-07
NG-17954_350_T1_NODE_3063_length_3517_cov_2.242057	NG-17954_350_T1_NODE_3063_length_3517_cov_2.242057	3517	2.242057	FALSE	39.57	FALSE	NA	FALSE	FALSE	FALSE	FALSE	FALSE	Unassigned	NA	NA	0	0	FALSE	NA	FALSE	NA	1.97940564160582e-07
NG-17954_350_T1_NODE_3069_length_3510_cov_2.738350	NG-17954_350_T1_NODE_3069_length_3510_cov_2.738350	3510	2.73835	FALSE	45.13	FALSE	NA	FALSE	FALSE	FALSE	FALSE	FALSE	Unassigned	NA	NA	0	1	FALSE	VC_6555_0	TRUE	NA	2.54495011063605e-07
NG-17954_350_T1_NODE_3090_length_3489_cov_3.728305	NG-17954_350_T1_NODE_3090_length_3489_cov_3.728305	3489	3.728305	FALSE	42.46	FALSE	NA	FALSE	FALSE	FALSE	FALSE	FALSE	Unassigned	NA	NA	0	0	FALSE	NA	FALSE	NA	3.17108862991952e-07
NG-17954_350_T1_NODE_3091_length_3488_cov_11.499854	NG-17954_350_T1_NODE_3091_length_3488_cov_11.499854	3488	11.499854	FALSE	41.77	FALSE	NA	FALSE	FALSE	FALSE	FALSE	FALSE	Unassigned	NA	NA	0	0	FALSE	NA	FALSE	NA	9.71524605726937e-07
NG-17954_350_T1_NODE_3093_length_3487_cov_4.023310	NG-17954_350_T1_NODE_3093_length_3487_cov_4.023310	3487	4.02331	FALSE	49.81	FALSE	NA	FALSE	FALSE	FALSE	FALSE	FALSE	Unassigned	NA	NA	0	0	FALSE	NA	FALSE	NA	3.3932668141814e-07
NG-17954_350_T1_NODE_3107_length_3475_cov_2.468713	NG-17954_350_T1_NODE_3107_length_3475_cov_2.468713	3475	2.468713	FALSE	37.7	FALSE	NA	FALSE	FALSE	FALSE	FALSE	FALSE	Unassigned	NA	NA	0	1	FALSE	VC_6556_0	TRUE	NA	2.1005937421123e-07
NG-17954_350_T1_NODE_3111_length_3471_cov_2.585773	NG-17954_350_T1_NODE_3111_length_3471_cov_2.585773	3471	2.585773	FALSE	44.86	FALSE	NA	FALSE	FALSE	FALSE	FALSE	FALSE	Unassigned	NA	NA	0	1	FALSE	NA	FALSE	NA	2.18138580911661e-07
NG-17954_350_T1_NODE_3113_length_3468_cov_3.735423	NG-17954_350_T1_NODE_3113_length_3468_cov_3.735423	3468	3.735423	FALSE	46	FALSE	NA	FALSE	FALSE	FALSE	FALSE	FALSE	Unassigned	NA	NA	0	0	FALSE	NA	FALSE	NA	7.04910784612684e-07
NG-17954_350_T1_NODE_3121_length_3461_cov_5.008808	NG-17954_350_T1_NODE_3121_length_3461_cov_5.008808	3461	5.008808	FALSE	34.98	FALSE	NA	FALSE	FALSE	FALSE	FALSE	FALSE	Unassigned	NA	NA	0	1	FALSE	VC_5500_0	TRUE	NA	4.24158351772675e-07
NG-17954_350_T1_NODE_3128_length_3457_cov_2.894180	NG-17954_350_T1_NODE_3128_length_3457_cov_2.894180	3457	2.89418	FALSE	34.07	FALSE	NA	FALSE	FALSE	FALSE	FALSE	FALSE	Unassigned	NA	NA	0	0	FALSE	NA	FALSE	NA	2.52475209388497e-07
NG-17954_350_T1_NODE_3134_length_3451_cov_3.442874	NG-17954_350_T1_NODE_3134_length_3451_cov_3.442874	3451	3.442874	FALSE	59.9	FALSE	NA	FALSE	FALSE	FALSE	FALSE	FALSE	Unassigned	NA	NA	0	0	FALSE	NA	FALSE	NA	2.92871242890657e-07
NG-17954_350_T1_NODE_3140_length_3446_cov_4.348865	NG-17954_350_T1_NODE_3140_length_3446_cov_4.348865	3446	4.348865	FALSE	36.86	FALSE	NA	FALSE	FALSE	FALSE	FALSE	FALSE	Unassigned	NA	NA	0	1	FALSE	NA	FALSE	NA	4.86772203701022e-07
NG-17954_350_T1_NODE_3143_length_3444_cov_6.619062	NG-17954_350_T1_NODE_3143_length_3444_cov_6.619062	3444	6.619062	FALSE	43.79	FALSE	NA	FALSE	FALSE	FALSE	FALSE	TRUE	Unassigned	NA	NA	0	1	FALSE	VC_1695_0	TRUE	NA	4.64554385274835e-07
NG-17954_350_T1_NODE_3146_length_3439_cov_2.950946	NG-17954_350_T1_NODE_3146_length_3439_cov_2.950946	3439	2.950946	FALSE	31.53	FALSE	NA	FALSE	FALSE	FALSE	FALSE	FALSE	Unassigned	NA	NA	0	1	FALSE	NA	FALSE	NA	2.56514812738713e-07
NG-17954_350_T1_NODE_3152_length_3432_cov_4.040272	NG-17954_350_T1_NODE_3152_length_3432_cov_4.040272	3432	4.040272	FALSE	42.44	FALSE	NA	FALSE	FALSE	FALSE	FALSE	TRUE	Unassigned	NA	NA	0	1	FALSE	NA	FALSE	NA	8.32158290144486e-07
NG-17954_350_T1_NODE_3159_length_3425_cov_3.003561	NG-17954_350_T1_NODE_3159_length_3425_cov_3.003561	3425	3.003561	FALSE	39.53	FALSE	NA	FALSE	FALSE	FALSE	FALSE	TRUE	Unassigned	NA	NA	0	0	FALSE	VC_6557_0	TRUE	NA	2.26217787612093e-07
NG-17954_350_T1_NODE_3163_length_3418_cov_1.975022	NG-17954_350_T1_NODE_3163_length_3418_cov_1.975022	3418	1.975022	FALSE	42.22	FALSE	NA	FALSE	FALSE	FALSE	FALSE	FALSE	Unassigned	NA	NA	0	0	FALSE	VC_5501_0	TRUE	NA	1.6966334070907e-07
NG-17954_350_T1_NODE_3164_length_3417_cov_3.428019	NG-17954_350_T1_NODE_3164_length_3417_cov_3.428019	3417	3.428019	FALSE	43.7	FALSE	NA	FALSE	FALSE	FALSE	FALSE	FALSE	Unassigned	NA	NA	0	0	FALSE	NA	FALSE	NA	2.82772234515117e-07
NG-17954_350_T1_NODE_3167_length_3412_cov_4.012511	NG-17954_350_T1_NODE_3167_length_3412_cov_4.012511	3412	4.012511	FALSE	43.09	FALSE	NA	FALSE	FALSE	FALSE	FALSE	FALSE	Unassigned	NA	NA	0	1	FALSE	NA	FALSE	NA	3.47405888118572e-07
NG-17954_350_T1_NODE_3168_length_3410_cov_6.142474	NG-17954_350_T1_NODE_3168_length_3410_cov_6.142474	3410	6.142474	FALSE	45.57	FALSE	NA	FALSE	FALSE	FALSE	FALSE	FALSE	Unassigned	NA	NA	0	0	FALSE	VC_5502_0	TRUE	NA	5.06970220452102e-07
NG-17954_350_T1_NODE_3177_length_3403_cov_2.804659	NG-17954_350_T1_NODE_3177_length_3403_cov_2.804659	3403	2.804659	FALSE	36.64	FALSE	NA	FALSE	FALSE	FALSE	FALSE	FALSE	Unassigned	NA	NA	0	2	TRUE	VC_4798_0	TRUE	NA	2.32277192637417e-07
NG-17954_350_T1_NODE_3180_length_3401_cov_2.492528	NG-17954_350_T1_NODE_3180_length_3401_cov_2.492528	3401	2.492528	FALSE	30.26	FALSE	NA	TRUE	FALSE	FALSE	FALSE	FALSE	Unassigned	NA	NA	0	3	FALSE	NA	FALSE	NA	2.1005937421123e-07
NG-17954_350_T1_NODE_3189_length_3396_cov_2.758755	NG-17954_350_T1_NODE_3189_length_3396_cov_2.758755	3396	2.758755	FALSE	34.42	FALSE	NA	FALSE	FALSE	FALSE	FALSE	FALSE	Unassigned	NA	NA	0	0	FALSE	NA	FALSE	NA	2.28237589287201e-07
NG-17954_350_T1_NODE_3191_length_3392_cov_4.554091	NG-17954_350_T1_NODE_3191_length_3392_cov_4.554091	3392	4.554091	FALSE	32.76	FALSE	NA	FALSE	FALSE	FALSE	FALSE	FALSE	Unassigned	NA	NA	0	0	FALSE	NA	FALSE	NA	3.71643508219868e-07
NG-17954_350_T1_NODE_3192_length_3390_cov_5.885457	NG-17954_350_T1_NODE_3192_length_3390_cov_5.885457	3390	5.885457	FALSE	42.77	FALSE	NA	FALSE	FALSE	FALSE	FALSE	TRUE	Unassigned	NA	NA	0	1	TRUE	VC_4799_0	TRUE	NA	3.37306879743032e-07
NG-17954_350_T1_NODE_3212_length_3377_cov_2.902468	NG-17954_350_T1_NODE_3212_length_3377_cov_2.902468	3377	2.902468	FALSE	42.41	FALSE	NA	FALSE	FALSE	FALSE	FALSE	FALSE	Unassigned	NA	NA	0	0	FALSE	NA	FALSE	NA	2.42376201012957e-07
NG-17954_350_T1_NODE_3216_length_3373_cov_4.624774	NG-17954_350_T1_NODE_3216_length_3373_cov_4.624774	3373	4.624774	FALSE	45.97	FALSE	NA	FALSE	FALSE	FALSE	FALSE	FALSE	Unassigned	NA	NA	0	0	FALSE	NA	FALSE	NA	3.83762318270516e-07
NG-17954_350_T1_NODE_3232_length_3359_cov_2.782082	NG-17954_350_T1_NODE_3232_length_3359_cov_2.782082	3359	2.782082	FALSE	48.83	FALSE	NA	FALSE	FALSE	FALSE	FALSE	FALSE	Unassigned	NA	NA	0	0	FALSE	NA	FALSE	NA	2.38336597662741e-07
NG-17954_350_T1_NODE_3234_length_3358_cov_3.295792	NG-17954_350_T1_NODE_3234_length_3358_cov_3.295792	3358	3.295792	FALSE	64.96	FALSE	NA	FALSE	FALSE	FALSE	FALSE	FALSE	Unassigned	NA	NA	0	1	FALSE	NA	FALSE	NA	3.25188069692384e-07
NG-17954_350_T1_NODE_3235_length_3358_cov_2.885861	NG-17954_350_T1_NODE_3235_length_3358_cov_2.885861	3358	2.885861	FALSE	59.51	FALSE	NA	FALSE	FALSE	FALSE	FALSE	FALSE	Unassigned	NA	NA	0	0	FALSE	NA	FALSE	NA	2.30257390962309e-07
NG-17954_350_T1_NODE_3241_length_3355_cov_3.355455	NG-17954_350_T1_NODE_3241_length_3355_cov_3.355455	3355	3.355455	FALSE	44.4	FALSE	NA	FALSE	FALSE	FALSE	FALSE	FALSE	Unassigned	NA	NA	0	0	FALSE	NA	FALSE	NA	2.74693027814685e-07
NG-17954_350_T1_NODE_3243_length_3354_cov_3.849651	NG-17954_350_T1_NODE_3243_length_3354_cov_3.849651	3354	3.849651	FALSE	43.91	FALSE	NA	FALSE	FALSE	FALSE	FALSE	FALSE	Unassigned	NA	NA	0	2	FALSE	NA	FALSE	NA	3.21148466342168e-07
NG-17954_350_T1_NODE_3249_length_3348_cov_3.122381	NG-17954_350_T1_NODE_3249_length_3348_cov_3.122381	3348	3.122381	FALSE	44.42	FALSE	NA	FALSE	FALSE	FALSE	FALSE	FALSE	Unassigned	NA	NA	0	1	FALSE	NA	FALSE	NA	2.48435606038281e-07
NG-17954_350_T1_NODE_3250_length_3346_cov_3.013674	NG-17954_350_T1_NODE_3250_length_3346_cov_3.013674	3346	3.013674	FALSE	39.29	FALSE	NA	FALSE	FALSE	FALSE	FALSE	FALSE	Unassigned	NA	NA	0	0	FALSE	NA	FALSE	NA	2.38336597662741e-07
NG-17954_350_T1_NODE_3252_length_3343_cov_3.845499	NG-17954_350_T1_NODE_3252_length_3343_cov_3.845499	3343	3.845499	FALSE	40.94	FALSE	NA	FALSE	FALSE	FALSE	FALSE	FALSE	Unassigned	NA	NA	0	0	FALSE	NA	FALSE	NA	3.21148466342168e-07
NG-17954_350_T1_NODE_3256_length_3339_cov_3.587698	NG-17954_350_T1_NODE_3256_length_3339_cov_3.587698	3339	3.587698	FALSE	59.03	FALSE	NA	FALSE	FALSE	FALSE	FALSE	FALSE	Unassigned	NA	NA	0	1	FALSE	VC_5504_0	TRUE	NA	3.0902965629152e-07
NG-17954_350_T1_NODE_3264_length_3334_cov_2.809088	NG-17954_350_T1_NODE_3264_length_3334_cov_2.809088	3334	2.809088	FALSE	63.25	FALSE	NA	FALSE	FALSE	FALSE	FALSE	FALSE	Unassigned	NA	NA	0	1	FALSE	NA	FALSE	NA	2.32277192637417e-07
NG-17954_350_T1_NODE_3286_length_3321_cov_4.468157	NG-17954_350_T1_NODE_3286_length_3321_cov_4.468157	3321	4.468157	FALSE	44.59	FALSE	NA	FALSE	FALSE	FALSE	FALSE	FALSE	Unassigned	NA	NA	0	0	FALSE	NA	FALSE	NA	3.5952469816922e-07
NG-17954_350_T1_NODE_3287_length_3321_cov_3.347520	NG-17954_350_T1_NODE_3287_length_3321_cov_3.347520	3321	3.34752	FALSE	34.91	FALSE	NA	FALSE	FALSE	FALSE	FALSE	FALSE	Unassigned	NA	NA	0	0	FALSE	NA	FALSE	NA	4.05980136696703e-07
NG-17954_350_T1_NODE_3289_length_3320_cov_2.972435	NG-17954_350_T1_NODE_3289_length_3320_cov_2.972435	3320	2.972435	FALSE	35.07	FALSE	NA	FALSE	FALSE	FALSE	FALSE	FALSE	Unassigned	NA	NA	0	0	FALSE	NA	FALSE	NA	2.46415804363173e-07
NG-17954_350_T1_NODE_3291_length_3315_cov_3.841104	NG-17954_350_T1_NODE_3291_length_3315_cov_3.841104	3315	3.841104	FALSE	32.33	FALSE	NA	FALSE	FALSE	FALSE	FALSE	FALSE	Unassigned	NA	NA	0	1	FALSE	VC_6535_0	TRUE	NA	3.13069259641736e-07
NG-17954_350_T1_NODE_3292_length_3312_cov_3.349708	NG-17954_350_T1_NODE_3292_length_3312_cov_3.349708	3312	3.349708	FALSE	39.52	FALSE	NA	FALSE	FALSE	FALSE	FALSE	FALSE	Unassigned	NA	NA	0	0	FALSE	NA	FALSE	NA	2.74693027814685e-07
NG-17954_350_T1_NODE_3293_length_3312_cov_3.230887	NG-17954_350_T1_NODE_3293_length_3312_cov_3.230887	3312	3.230887	FALSE	42.26	FALSE	NA	FALSE	FALSE	FALSE	FALSE	FALSE	Unassigned	NA	NA	0	0	FALSE	NA	FALSE	NA	2.62574217764037e-07
NG-17954_350_T1_NODE_3295_length_3311_cov_2.352887	NG-17954_350_T1_NODE_3295_length_3311_cov_2.352887	3311	2.352887	FALSE	41.02	FALSE	NA	FALSE	FALSE	FALSE	FALSE	FALSE	Unassigned	NA	NA	0	1	FALSE	NA	FALSE	NA	1.9996036583569e-07
NG-17954_350_T1_NODE_3307_length_3306_cov_2.958167	NG-17954_350_T1_NODE_3307_length_3306_cov_2.958167	3306	2.958167	FALSE	42.13	FALSE	NA	FALSE	FALSE	FALSE	FALSE	FALSE	Unassigned	NA	NA	0	0	FALSE	NA	FALSE	NA	3.33267276392816e-07
NG-17954_350_T1_NODE_3328_length_3286_cov_3.153822	NG-17954_350_T1_NODE_3328_length_3286_cov_3.153822	3286	3.153822	FALSE	44.7	FALSE	NA	FALSE	FALSE	FALSE	FALSE	FALSE	Unassigned	NA	NA	0	1	FALSE	VC_514_0	TRUE	NA	2.60554416088929e-07
NG-17954_350_T1_NODE_3332_length_3283_cov_3.017348	NG-17954_350_T1_NODE_3332_length_3283_cov_3.017348	3283	3.017348	FALSE	59.27	FALSE	NA	FALSE	FALSE	FALSE	FALSE	FALSE	Unassigned	NA	NA	0	1	FALSE	NA	FALSE	NA	2.46415804363173e-07
NG-17954_350_T1_NODE_3343_length_3271_cov_2.281405	NG-17954_350_T1_NODE_3343_length_3271_cov_2.281405	3271	2.281405	FALSE	43.58	FALSE	NA	FALSE	FALSE	FALSE	FALSE	FALSE	Unassigned	NA	NA	0	1	FALSE	NA	FALSE	NA	1.83801952434826e-07
NG-17954_350_T1_NODE_3344_length_3270_cov_2.435148	NG-17954_350_T1_NODE_3344_length_3270_cov_2.435148	3270	2.435148	FALSE	43.83	FALSE	NA	FALSE	FALSE	FALSE	FALSE	FALSE	Unassigned	NA	NA	0	1	TRUE	NA	FALSE	NA	1.93900960810366e-07
NG-17954_350_T1_NODE_3345_length_3268_cov_3.260815	NG-17954_350_T1_NODE_3345_length_3268_cov_3.260815	3268	3.260815	FALSE	43.95	FALSE	NA	FALSE	FALSE	FALSE	FALSE	FALSE	Unassigned	NA	NA	0	0	FALSE	VC_6558_0	TRUE	NA	2.56514812738713e-07
NG-17954_350_T1_NODE_3350_length_3259_cov_4.216292	NG-17954_350_T1_NODE_3350_length_3259_cov_4.216292	3259	4.216292	FALSE	63.33	FALSE	NA	FALSE	FALSE	FALSE	FALSE	FALSE	Unassigned	NA	NA	0	2	FALSE	NA	FALSE	NA	3.292276730426e-07
NG-17954_350_T1_NODE_3356_length_3253_cov_2.990306	NG-17954_350_T1_NODE_3356_length_3253_cov_2.990306	3253	2.990306	FALSE	40.83	FALSE	NA	FALSE	FALSE	FALSE	FALSE	TRUE	Unassigned	NA	NA	0	0	FALSE	NA	FALSE	NA	8.13980075068515e-07
NG-17954_350_T1_NODE_3357_length_3253_cov_2.838649	NG-17954_350_T1_NODE_3357_length_3253_cov_2.838649	3253	2.838649	FALSE	61.3	FALSE	NA	FALSE	FALSE	FALSE	FALSE	FALSE	Unassigned	NA	NA	0	0	FALSE	VC_1772_0	TRUE	NA	2.20158382586769e-07
NG-17954_350_T1_NODE_3364_length_3250_cov_3.021283	NG-17954_350_T1_NODE_3364_length_3250_cov_3.021283	3250	3.021283	FALSE	45.2	FALSE	NA	FALSE	FALSE	FALSE	FALSE	FALSE	Unassigned	NA	NA	0	0	FALSE	NA	FALSE	NA	2.38336597662741e-07
NG-17954_350_T1_NODE_3366_length_3247_cov_9.269737	NG-17954_350_T1_NODE_3366_length_3247_cov_9.269737	3247	9.269737	FALSE	30.13	FALSE	NA	TRUE	FALSE	FALSE	FALSE	FALSE	Unassigned	NA	NA	0	3	FALSE	VC_3562_0	TRUE	NA	1.36134632902278e-06
NG-17954_350_T1_NODE_3369_length_3247_cov_3.080827	NG-17954_350_T1_NODE_3369_length_3247_cov_3.080827	3247	3.080827	FALSE	36.06	FALSE	NA	FALSE	FALSE	FALSE	FALSE	FALSE	Unassigned	NA	NA	0	1	FALSE	NA	FALSE	NA	3.43366284768356e-07
NG-17954_350_T1_NODE_3372_length_3245_cov_2.909404	NG-17954_350_T1_NODE_3372_length_3245_cov_2.909404	3245	2.909404	FALSE	64.4	FALSE	NA	FALSE	FALSE	FALSE	FALSE	FALSE	Unassigned	NA	NA	0	2	FALSE	NA	FALSE	NA	2.40356399337849e-07
NG-17954_350_T1_NODE_3374_length_3242_cov_4.436461	NG-17954_350_T1_NODE_3374_length_3242_cov_4.436461	3242	4.436461	FALSE	43.13	FALSE	NA	FALSE	FALSE	FALSE	FALSE	FALSE	Unassigned	NA	NA	0	1	FALSE	NA	FALSE	NA	3.55485094819004e-07
NG-17954_350_T1_NODE_3375_length_3242_cov_3.963602	NG-17954_350_T1_NODE_3375_length_3242_cov_3.963602	3242	3.963602	FALSE	42.24	FALSE	NA	FALSE	FALSE	FALSE	FALSE	FALSE	Unassigned	NA	NA	0	1	FALSE	NA	FALSE	NA	3.13069259641736e-07
NG-17954_350_T1_NODE_3378_length_3240_cov_3.366091	NG-17954_350_T1_NODE_3378_length_3240_cov_3.366091	3240	3.366091	FALSE	43.08	FALSE	NA	FALSE	FALSE	FALSE	FALSE	FALSE	Unassigned	NA	NA	0	0	FALSE	NA	FALSE	NA	2.60554416088929e-07
NG-17954_350_T1_NODE_3379_length_3240_cov_3.165149	NG-17954_350_T1_NODE_3379_length_3240_cov_3.165149	3240	3.165149	FALSE	35.51	FALSE	NA	FALSE	FALSE	FALSE	FALSE	FALSE	Unassigned	NA	NA	0	1	FALSE	NA	FALSE	NA	2.46415804363173e-07
NG-17954_350_T1_NODE_3380_length_3240_cov_3.114600	NG-17954_350_T1_NODE_3380_length_3240_cov_3.114600	3240	3.1146	FALSE	53.72	FALSE	NA	FALSE	FALSE	FALSE	FALSE	FALSE	Unassigned	NA	NA	0	2	FALSE	NA	FALSE	NA	2.48435606038281e-07
NG-17954_350_T1_NODE_3383_length_3237_cov_4.052483	NG-17954_350_T1_NODE_3383_length_3237_cov_4.052483	3237	4.052483	FALSE	35.86	FALSE	NA	FALSE	FALSE	FALSE	FALSE	FALSE	Unassigned	NA	NA	0	0	FALSE	NA	FALSE	NA	3.17108862991952e-07
NG-17954_350_T1_NODE_3408_length_3214_cov_3.563786	NG-17954_350_T1_NODE_3408_length_3214_cov_3.563786	3214	3.563786	FALSE	42.42	FALSE	NA	FALSE	FALSE	FALSE	FALSE	FALSE	Unassigned	NA	NA	0	0	FALSE	NA	FALSE	NA	2.76712829489793e-07
NG-17954_350_T1_NODE_3416_length_3210_cov_3.672900	NG-17954_350_T1_NODE_3416_length_3210_cov_3.672900	3210	3.6729	FALSE	43.82	FALSE	NA	FALSE	FALSE	FALSE	FALSE	FALSE	Unassigned	NA	NA	0	0	FALSE	VC_3295_0	TRUE	NA	2.88831639540441e-07
NG-17954_350_T1_NODE_3417_length_3209_cov_3.115409	NG-17954_350_T1_NODE_3417_length_3209_cov_3.115409	3209	3.115409	FALSE	41.22	FALSE	NA	FALSE	FALSE	FALSE	FALSE	FALSE	Unassigned	NA	NA	0	0	FALSE	NA	FALSE	NA	3.45386086443464e-07
NG-17954_350_T1_NODE_3419_length_3207_cov_3.749048	NG-17954_350_T1_NODE_3419_length_3207_cov_3.749048	3207	3.749048	FALSE	37.28	FALSE	NA	FALSE	FALSE	FALSE	FALSE	FALSE	Unassigned	NA	NA	0	1	FALSE	VC_2557_0	TRUE	NA	2.96910846240873e-07
NG-17954_350_T1_NODE_3421_length_3206_cov_7.665503	NG-17954_350_T1_NODE_3421_length_3206_cov_7.665503	3206	7.665503	FALSE	66.88	FALSE	NA	FALSE	FALSE	FALSE	FALSE	FALSE	Unassigned	NA	NA	0	0	FALSE	NA	FALSE	NA	7.99841463342759e-07
NG-17954_350_T1_NODE_3427_length_3201_cov_3.143992	NG-17954_350_T1_NODE_3427_length_3201_cov_3.143992	3201	3.143992	FALSE	29.48	FALSE	NA	FALSE	FALSE	FALSE	FALSE	FALSE	Unassigned	NA	NA	0	1	FALSE	VC_766_0	TRUE	NA	2.52475209388497e-07
NG-17954_350_T1_NODE_3439_length_3190_cov_3.884848	NG-17954_350_T1_NODE_3439_length_3190_cov_3.884848	3190	3.884848	FALSE	40.08	FALSE	NA	FALSE	FALSE	FALSE	FALSE	FALSE	Unassigned	NA	NA	0	1	FALSE	NA	FALSE	NA	5.89782089131529e-07
NG-17954_350_T1_NODE_3459_length_3174_cov_2.536710	NG-17954_350_T1_NODE_3459_length_3174_cov_2.536710	3174	2.53671	FALSE	43.17	FALSE	NA	FALSE	FALSE	FALSE	FALSE	FALSE	Unassigned	NA	NA	0	0	FALSE	NA	FALSE	NA	1.97940564160582e-07
NG-17954_350_T1_NODE_3463_length_3171_cov_2.718549	NG-17954_350_T1_NODE_3463_length_3171_cov_2.718549	3171	2.718549	FALSE	45.55	FALSE	NA	FALSE	FALSE	FALSE	FALSE	FALSE	Unassigned	NA	NA	0	0	FALSE	NA	FALSE	NA	2.16118779236554e-07
NG-17954_350_T1_NODE_3469_length_3167_cov_3.419344	NG-17954_350_T1_NODE_3469_length_3167_cov_3.419344	3167	3.419344	FALSE	46.95	FALSE	NA	FALSE	FALSE	FALSE	FALSE	FALSE	Unassigned	NA	NA	0	0	FALSE	NA	FALSE	NA	3.87801921620732e-07
NG-17954_350_T1_NODE_3472_length_3162_cov_4.032185	NG-17954_350_T1_NODE_3472_length_3162_cov_4.032185	3162	4.032185	FALSE	39.6	FALSE	NA	FALSE	FALSE	FALSE	FALSE	FALSE	Unassigned	NA	NA	0	0	FALSE	NA	FALSE	NA	3.13069259641736e-07
NG-17954_350_T1_NODE_3486_length_3156_cov_2.949371	NG-17954_350_T1_NODE_3486_length_3156_cov_2.949371	3156	2.949371	FALSE	35.1	FALSE	NA	FALSE	FALSE	FALSE	FALSE	FALSE	Unassigned	NA	NA	0	0	FALSE	NA	FALSE	NA	2.36316795987633e-07
NG-17954_350_T1_NODE_3492_length_3150_cov_2.275283	NG-17954_350_T1_NODE_3492_length_3150_cov_2.275283	3150	2.275283	FALSE	60.25	FALSE	NA	FALSE	FALSE	FALSE	FALSE	FALSE	Unassigned	NA	NA	0	0	FALSE	VC_6537_0	TRUE	NA	1.75722745734394e-07
NG-17954_350_T1_NODE_3501_length_3145_cov_3.064401	NG-17954_350_T1_NODE_3501_length_3145_cov_3.064401	3145	3.064401	FALSE	57.85	FALSE	NA	FALSE	FALSE	FALSE	FALSE	FALSE	Unassigned	NA	NA	0	2	FALSE	NA	FALSE	NA	2.30257390962309e-07
NG-17954_350_T1_NODE_3508_length_3141_cov_3.970512	NG-17954_350_T1_NODE_3508_length_3141_cov_3.970512	3141	3.970512	FALSE	40.01	FALSE	NA	FALSE	FALSE	FALSE	FALSE	FALSE	Unassigned	NA	NA	0	1	FALSE	NA	FALSE	NA	3.35287078067924e-07
NG-17954_350_T1_NODE_3513_length_3139_cov_3.091115	NG-17954_350_T1_NODE_3513_length_3139_cov_3.091115	3139	3.091115	FALSE	41.11	FALSE	NA	FALSE	FALSE	FALSE	FALSE	TRUE	Unassigned	NA	NA	0	2	FALSE	VC_6559_0	TRUE	NA	2.42376201012957e-07
NG-17954_350_T1_NODE_3517_length_3136_cov_3.631289	NG-17954_350_T1_NODE_3517_length_3136_cov_3.631289	3136	3.631289	FALSE	53.44	FALSE	NA	FALSE	FALSE	FALSE	FALSE	TRUE	Unassigned	NA	NA	0	1	TRUE	NA	FALSE	NA	9.81623614102477e-07
NG-17954_350_T1_NODE_3519_length_3135_cov_4.453247	NG-17954_350_T1_NODE_3519_length_3135_cov_4.453247	3135	4.453247	FALSE	32.42	FALSE	NA	FALSE	FALSE	FALSE	FALSE	FALSE	Unassigned	NA	NA	0	2	FALSE	VC_2172_0	TRUE	NA	3.41346483093248e-07
NG-17954_350_T1_NODE_3520_length_3135_cov_3.883766	NG-17954_350_T1_NODE_3520_length_3135_cov_3.883766	3135	3.883766	FALSE	38.23	FALSE	NA	FALSE	FALSE	FALSE	FALSE	FALSE	Unassigned	NA	NA	0	0	FALSE	NA	FALSE	NA	3.00950449591089e-07
NG-17954_350_T1_NODE_3523_length_3132_cov_2.504387	NG-17954_350_T1_NODE_3523_length_3132_cov_2.504387	3132	2.504387	FALSE	33.76	FALSE	NA	FALSE	FALSE	FALSE	FALSE	FALSE	Unassigned	NA	NA	0	1	FALSE	NA	FALSE	NA	1.95920762485474e-07
NG-17954_350_T1_NODE_3524_length_3131_cov_4.472692	NG-17954_350_T1_NODE_3524_length_3131_cov_4.472692	3131	4.472692	FALSE	43.02	FALSE	NA	FALSE	FALSE	FALSE	FALSE	FALSE	Unassigned	NA	NA	0	0	FALSE	NA	FALSE	NA	3.5952469816922e-07
NG-17954_350_T1_NODE_3531_length_3128_cov_6.246990	NG-17954_350_T1_NODE_3531_length_3128_cov_6.246990	3128	6.24699	FALSE	41.11	FALSE	NA	FALSE	FALSE	FALSE	FALSE	FALSE	Unassigned	NA	NA	0	2	FALSE	NA	FALSE	NA	9.10930555473697e-07
NG-17954_350_T1_NODE_3532_length_3128_cov_2.687927	NG-17954_350_T1_NODE_3532_length_3128_cov_2.687927	3128	2.687927	FALSE	37.77	FALSE	NA	FALSE	FALSE	FALSE	FALSE	FALSE	Unassigned	NA	NA	0	2	FALSE	NA	FALSE	NA	1.97940564160582e-07
NG-17954_350_T1_NODE_3536_length_3126_cov_3.025399	NG-17954_350_T1_NODE_3536_length_3126_cov_3.025399	3126	3.025399	FALSE	45.82	FALSE	NA	FALSE	FALSE	FALSE	FALSE	FALSE	Unassigned	NA	NA	0	0	FALSE	VC_6553_0	TRUE	NA	2.34296994312525e-07
NG-17954_350_T1_NODE_3538_length_3125_cov_4.723127	NG-17954_350_T1_NODE_3538_length_3125_cov_4.723127	3125	4.723127	FALSE	43.73	FALSE	NA	FALSE	FALSE	FALSE	FALSE	FALSE	Unassigned	NA	NA	0	0	FALSE	VC_1324_0	TRUE	NA	3.5952469816922e-07
NG-17954_350_T1_NODE_3545_length_3120_cov_2.182708	NG-17954_350_T1_NODE_3545_length_3120_cov_2.182708	3120	2.182708	FALSE	40.26	FALSE	NA	FALSE	FALSE	FALSE	FALSE	FALSE	Unassigned	NA	NA	0	1	FALSE	NA	FALSE	NA	1.63603935683746e-07
NG-17954_350_T1_NODE_3547_length_3119_cov_3.863903	NG-17954_350_T1_NODE_3547_length_3119_cov_3.863903	3119	3.863903	FALSE	33.31	FALSE	NA	FALSE	FALSE	FALSE	FALSE	FALSE	Unassigned	NA	NA	0	1	FALSE	VC_998_0	TRUE	NA	3.02970251266196e-07
NG-17954_350_T1_NODE_3548_length_3119_cov_2.203003	NG-17954_350_T1_NODE_3548_length_3119_cov_2.203003	3119	2.203003	FALSE	24.22	FALSE	NA	TRUE	FALSE	FALSE	FALSE	FALSE	Unassigned	NA	NA	0	3	FALSE	NA	FALSE	NA	2.76712829489793e-07
NG-17954_350_T1_NODE_3552_length_3116_cov_2.656321	NG-17954_350_T1_NODE_3552_length_3116_cov_2.656321	3116	2.656321	FALSE	59.27	FALSE	NA	FALSE	FALSE	FALSE	FALSE	FALSE	Unassigned	NA	NA	0	1	FALSE	NA	FALSE	NA	2.1005937421123e-07
NG-17954_350_T1_NODE_3561_length_3111_cov_2.927029	NG-17954_350_T1_NODE_3561_length_3111_cov_2.927029	3111	2.927029	FALSE	44.47	FALSE	NA	FALSE	FALSE	FALSE	FALSE	FALSE	Unassigned	NA	NA	0	0	FALSE	NA	FALSE	NA	3.53465293143896e-07
NG-17954_350_T1_NODE_3570_length_3107_cov_2.826016	NG-17954_350_T1_NODE_3570_length_3107_cov_2.826016	3107	2.826016	FALSE	64.63	FALSE	NA	FALSE	FALSE	FALSE	FALSE	FALSE	Unassigned	NA	NA	0	0	FALSE	NA	FALSE	NA	2.16118779236554e-07
NG-17954_350_T1_NODE_3574_length_3103_cov_3.897966	NG-17954_350_T1_NODE_3574_length_3103_cov_3.897966	3103	3.897966	FALSE	43.17	FALSE	NA	FALSE	FALSE	FALSE	FALSE	FALSE	Unassigned	NA	NA	0	0	FALSE	VC_3294_0	TRUE	NA	2.96910846240873e-07
NG-17954_350_T1_NODE_3578_length_3102_cov_2.952084	NG-17954_350_T1_NODE_3578_length_3102_cov_2.952084	3102	2.952084	FALSE	62.85	FALSE	NA	FALSE	FALSE	FALSE	FALSE	FALSE	Unassigned	NA	NA	0	0	FALSE	VC_6552_0	TRUE	NA	2.26217787612093e-07
NG-17954_350_T1_NODE_3592_length_3091_cov_4.453557	NG-17954_350_T1_NODE_3592_length_3091_cov_4.453557	3091	4.453557	FALSE	50.46	FALSE	NA	FALSE	FALSE	FALSE	FALSE	FALSE	Unassigned	NA	NA	0	1	FALSE	NA	FALSE	NA	3.4942568979368e-07
NG-17954_350_T1_NODE_3596_length_3088_cov_3.804484	NG-17954_350_T1_NODE_3596_length_3088_cov_3.804484	3088	3.804484	FALSE	45.63	FALSE	NA	FALSE	FALSE	FALSE	FALSE	FALSE	Unassigned	NA	NA	1	1	FALSE	NA	FALSE	NA	3.00950449591089e-07
NG-17954_350_T1_NODE_3602_length_3083_cov_3.012550	NG-17954_350_T1_NODE_3602_length_3083_cov_3.012550	3083	3.01255	FALSE	40.98	FALSE	NA	FALSE	FALSE	FALSE	FALSE	FALSE	Unassigned	NA	NA	6	0	FALSE	VC_203_0	FALSE	NA	2.34296994312525e-07
NG-17954_350_T1_NODE_3603_length_3082_cov_4.026098	NG-17954_350_T1_NODE_3603_length_3082_cov_4.026098	3082	4.026098	FALSE	43.5	FALSE	NA	FALSE	FALSE	FALSE	FALSE	TRUE	Unassigned	NA	NA	0	0	FALSE	VC_3898_0	TRUE	NA	3.25188069692384e-07
NG-17954_350_T1_NODE_3615_length_3072_cov_3.154127	NG-17954_350_T1_NODE_3615_length_3072_cov_3.154127	3072	3.154127	FALSE	34.81	FALSE	NA	FALSE	FALSE	FALSE	FALSE	FALSE	Unassigned	NA	NA	0	1	FALSE	VC_2557_0	TRUE	NA	2.34296994312525e-07
NG-17954_350_T1_NODE_3619_length_3070_cov_2.486235	NG-17954_350_T1_NODE_3619_length_3070_cov_2.486235	3070	2.486235	FALSE	40.81	FALSE	NA	FALSE	FALSE	FALSE	FALSE	FALSE	Unassigned	NA	NA	0	1	FALSE	NA	FALSE	NA	1.85821754109934e-07
NG-17954_350_T1_NODE_3624_length_3065_cov_2.724252	NG-17954_350_T1_NODE_3624_length_3065_cov_2.724252	3065	2.724252	FALSE	59.21	FALSE	NA	FALSE	FALSE	FALSE	FALSE	FALSE	Unassigned	NA	NA	0	1	FALSE	NA	FALSE	NA	2.1005937421123e-07
NG-17954_350_T1_NODE_3628_length_3062_cov_7.138676	NG-17954_350_T1_NODE_3628_length_3062_cov_7.138676	3062	7.138676	FALSE	40.99	FALSE	NA	FALSE	FALSE	FALSE	FALSE	FALSE	Unassigned	NA	NA	0	0	FALSE	NA	FALSE	NA	5.33227642228506e-07
NG-17954_350_T1_NODE_3631_length_3057_cov_3.081945	NG-17954_350_T1_NODE_3631_length_3057_cov_3.081945	3057	3.081945	FALSE	40.41	FALSE	NA	FALSE	FALSE	FALSE	FALSE	FALSE	Unassigned	NA	NA	0	0	FALSE	NA	FALSE	NA	2.32277192637417e-07
NG-17954_350_T1_NODE_3640_length_3052_cov_4.498832	NG-17954_350_T1_NODE_3640_length_3052_cov_4.498832	3052	4.498832	FALSE	59.39	FALSE	NA	FALSE	FALSE	FALSE	FALSE	FALSE	Unassigned	NA	NA	0	0	FALSE	NA	FALSE	NA	3.43366284768356e-07
NG-17954_350_T1_NODE_3644_length_3049_cov_3.439212	NG-17954_350_T1_NODE_3644_length_3049_cov_3.439212	3049	3.439212	FALSE	30.46	FALSE	NA	FALSE	FALSE	FALSE	FALSE	FALSE	Unassigned	NA	NA	0	0	FALSE	NA	FALSE	NA	2.60554416088929e-07
NG-17954_350_T1_NODE_3658_length_3038_cov_3.687563	NG-17954_350_T1_NODE_3658_length_3038_cov_3.687563	3038	3.687563	FALSE	40.71	FALSE	NA	FALSE	FALSE	FALSE	FALSE	FALSE	Unassigned	NA	NA	0	0	FALSE	NA	FALSE	NA	2.86811837865333e-07
NG-17954_350_T1_NODE_3662_length_3035_cov_3.840604	NG-17954_350_T1_NODE_3662_length_3035_cov_3.840604	3035	3.840604	FALSE	60.17	FALSE	NA	FALSE	FALSE	FALSE	FALSE	FALSE	Unassigned	NA	NA	0	2	FALSE	NA	FALSE	NA	2.90851441215549e-07
NG-17954_350_T1_NODE_3665_length_3034_cov_3.218530	NG-17954_350_T1_NODE_3665_length_3034_cov_3.218530	3034	3.21853	FALSE	36.72	FALSE	NA	FALSE	FALSE	FALSE	FALSE	FALSE	Unassigned	NA	NA	0	0	FALSE	NA	FALSE	NA	2.44396002688065e-07
NG-17954_350_T1_NODE_3666_length_3033_cov_3.767293	NG-17954_350_T1_NODE_3666_length_3033_cov_3.767293	3033	3.767293	FALSE	34.55	FALSE	NA	FALSE	FALSE	FALSE	FALSE	FALSE	Unassigned	NA	NA	0	0	FALSE	NA	FALSE	NA	2.80752432840009e-07
NG-17954_350_T1_NODE_3670_length_3032_cov_2.853208	NG-17954_350_T1_NODE_3670_length_3032_cov_2.853208	3032	2.853208	FALSE	63.42	FALSE	NA	FALSE	FALSE	FALSE	FALSE	FALSE	Unassigned	NA	NA	0	0	FALSE	NA	FALSE	NA	2.12079175886338e-07
NG-17954_350_T1_NODE_3671_length_3031_cov_3.048051	NG-17954_350_T1_NODE_3671_length_3031_cov_3.048051	3031	3.048051	FALSE	34.99	FALSE	NA	FALSE	FALSE	FALSE	FALSE	FALSE	Unassigned	NA	NA	0	1	FALSE	NA	FALSE	NA	2.34296994312525e-07
NG-17954_350_T1_NODE_3682_length_3025_cov_4.288889	NG-17954_350_T1_NODE_3682_length_3025_cov_4.288889	3025	4.288889	FALSE	63.08	FALSE	NA	FALSE	FALSE	FALSE	FALSE	FALSE	Unassigned	NA	NA	0	0	FALSE	NA	FALSE	NA	3.3932668141814e-07
NG-17954_350_T1_NODE_3683_length_3025_cov_3.580135	NG-17954_350_T1_NODE_3683_length_3025_cov_3.580135	3025	3.580135	FALSE	40.59	FALSE	NA	FALSE	FALSE	FALSE	FALSE	FALSE	Unassigned	NA	NA	0	1	FALSE	NA	FALSE	NA	2.66613821114253e-07
NG-17954_350_T1_NODE_3690_length_3018_cov_4.172123	NG-17954_350_T1_NODE_3690_length_3018_cov_4.172123	3018	4.172123	FALSE	36.39	FALSE	NA	FALSE	FALSE	FALSE	FALSE	FALSE	Unassigned	NA	NA	0	0	FALSE	NA	FALSE	NA	3.17108862991952e-07
NG-17954_350_T1_NODE_3691_length_3017_cov_2.850439	NG-17954_350_T1_NODE_3691_length_3017_cov_2.850439	3017	2.850439	FALSE	35.87	FALSE	NA	FALSE	FALSE	FALSE	FALSE	FALSE	Unassigned	NA	NA	0	0	FALSE	NA	FALSE	NA	2.1005937421123e-07
NG-17954_350_T1_NODE_3707_length_3002_cov_3.394299	NG-17954_350_T1_NODE_3707_length_3002_cov_3.394299	3002	3.394299	FALSE	43.08	FALSE	NA	FALSE	FALSE	FALSE	FALSE	FALSE	Unassigned	NA	NA	0	0	FALSE	NA	FALSE	NA	2.60554416088929e-07
NG-17954_350_T1_NODE_3708_length_3002_cov_2.768578	NG-17954_350_T1_NODE_3708_length_3002_cov_2.768578	3002	2.768578	FALSE	36.06	FALSE	NA	FALSE	FALSE	FALSE	FALSE	FALSE	Unassigned	NA	NA	0	2	FALSE	NA	FALSE	NA	2.08039572536122e-07
NG-17954_350_T1_NODE_3717_length_2995_cov_3.620408	NG-17954_350_T1_NODE_3717_length_2995_cov_3.620408	2995	3.620408	FALSE	49.49	FALSE	NA	FALSE	FALSE	FALSE	FALSE	TRUE	Unassigned	NA	NA	0	0	FALSE	NA	FALSE	NA	2.64594019439145e-07
NG-17954_350_T1_NODE_3732_length_2986_cov_4.310474	NG-17954_350_T1_NODE_3732_length_2986_cov_4.310474	2986	4.310474	FALSE	44.72	FALSE	NA	FALSE	FALSE	FALSE	FALSE	TRUE	Unassigned	NA	NA	0	0	FALSE	NA	FALSE	NA	1.91073238465215e-06
NG-17954_350_T1_NODE_3738_length_2984_cov_3.322636	NG-17954_350_T1_NODE_3738_length_2984_cov_3.322636	2984	3.322636	FALSE	38.88	FALSE	NA	TRUE	FALSE	FALSE	FALSE	FALSE	Unassigned	NA	NA	0	3	FALSE	NA	FALSE	NA	6.07960304207501e-07
NG-17954_350_T1_NODE_3755_length_2975_cov_3.954795	NG-17954_350_T1_NODE_3755_length_2975_cov_3.954795	2975	3.954795	FALSE	36.79	FALSE	NA	FALSE	FALSE	FALSE	FALSE	TRUE	Unassigned	NA	NA	0	2	TRUE	NA	FALSE	NA	4.26178153447783e-07
NG-17954_350_T1_NODE_3784_length_2960_cov_3.366609	NG-17954_350_T1_NODE_3784_length_2960_cov_3.366609	2960	3.366609	FALSE	41.2	FALSE	NA	FALSE	FALSE	FALSE	FALSE	TRUE	Unassigned	NA	NA	0	0	FALSE	NA	FALSE	NA	5.43326650604046e-07
NG-17954_350_T1_NODE_3810_length_2948_cov_3.024888	NG-17954_350_T1_NODE_3810_length_2948_cov_3.024888	2948	3.024888	FALSE	31.68	FALSE	NA	FALSE	FALSE	FALSE	FALSE	TRUE	Unassigned	NA	NA	0	0	FALSE	NA	FALSE	NA	9.10930555473697e-07
NG-17954_350_T1_NODE_3836_length_2929_cov_4.393876	NG-17954_350_T1_NODE_3836_length_2929_cov_4.393876	2929	4.393876	FALSE	42	FALSE	NA	FALSE	FALSE	FALSE	FALSE	TRUE	Unassigned	NA	NA	0	0	FALSE	NA	FALSE	NA	3.33267276392816e-07
NG-17954_350_T1_NODE_3858_length_2919_cov_2.735684	NG-17954_350_T1_NODE_3858_length_2919_cov_2.735684	2919	2.735684	FALSE	39.25	FALSE	NA	FALSE	FALSE	FALSE	TRUE	TRUE	Unassigned	NA	NA	0	0	FALSE	VC_1038_0	TRUE	NA	2.26258183645596e-05
NG-17954_350_T1_NODE_3885_length_2903_cov_3.141152	NG-17954_350_T1_NODE_3885_length_2903_cov_3.141152	2903	3.141152	FALSE	38.47	FALSE	NA	TRUE	FALSE	FALSE	FALSE	FALSE	Unassigned	NA	NA	0	3	TRUE	NA	FALSE	NA	1.98950464998136e-06
NG-17954_350_T1_NODE_3909_length_2890_cov_2.937919	NG-17954_350_T1_NODE_3909_length_2890_cov_2.937919	2890	2.937919	FALSE	44.58	FALSE	NA	FALSE	FALSE	FALSE	FALSE	TRUE	Unassigned	NA	NA	0	2	FALSE	NA	FALSE	NA	1.93900960810366e-07
NG-17954_350_T1_NODE_3927_length_2879_cov_3.841006	NG-17954_350_T1_NODE_3927_length_2879_cov_3.841006	2879	3.841006	FALSE	26.59	FALSE	NA	TRUE	FALSE	FALSE	FALSE	FALSE	Myoviridae	NA	NA	0	3	TRUE	NA	FALSE	NA	3.02970251266196e-07
NG-17954_350_T1_NODE_3980_length_2852_cov_3.621380	NG-17954_350_T1_NODE_3980_length_2852_cov_3.621380	2852	3.62138	FALSE	21.71	FALSE	NA	FALSE	FALSE	FALSE	FALSE	TRUE	Unassigned	NA	NA	0	0	FALSE	NA	FALSE	NA	8.11960273393407e-07
NG-17954_350_T1_NODE_4179_length_2728_cov_4.402918	NG-17954_350_T1_NODE_4179_length_2728_cov_4.402918	2728	4.402918	FALSE	38.97	FALSE	NA	FALSE	FALSE	FALSE	FALSE	TRUE	Unassigned	NA	NA	0	2	FALSE	VC_3899_0	TRUE	NA	4.90811807051238e-07
NG-17954_350_T1_NODE_4202_length_2718_cov_2.718363	NG-17954_350_T1_NODE_4202_length_2718_cov_2.718363	2718	2.718363	FALSE	45.39	FALSE	NA	FALSE	FALSE	FALSE	FALSE	TRUE	Unassigned	NA	NA	0	1	FALSE	NA	FALSE	NA	1.77742547409502e-07
NG-17954_350_T1_NODE_4204_length_2717_cov_2.212246	NG-17954_350_T1_NODE_4204_length_2717_cov_2.212246	2717	2.212246	FALSE	36.98	FALSE	NA	TRUE	FALSE	FALSE	FALSE	FALSE	Unassigned	NA	NA	0	4	FALSE	VC_687_0	TRUE	NA	1.45425720607774e-07
NG-17954_350_T1_NODE_4286_length_2661_cov_3.788565	NG-17954_350_T1_NODE_4286_length_2661_cov_3.788565	2661	3.788565	FALSE	41.99	FALSE	NA	TRUE	FALSE	FALSE	TRUE	TRUE	Siphoviridae	NA	NA	0	3	TRUE	VC_6560_0	TRUE	NA	2.44396002688065e-07
NG-17954_350_T1_NODE_4316_length_2648_cov_4.102970	NG-17954_350_T1_NODE_4316_length_2648_cov_4.102970	2648	4.10297	FALSE	43.49	FALSE	NA	FALSE	FALSE	FALSE	FALSE	TRUE	Unassigned	NA	NA	0	0	FALSE	VC_6561_0	TRUE	NA	3.797227149203e-07
NG-17954_350_T1_NODE_4329_length_2644_cov_3.200850	NG-17954_350_T1_NODE_4329_length_2644_cov_3.200850	2644	3.20085	FALSE	40.07	FALSE	NA	FALSE	FALSE	FALSE	TRUE	TRUE	Unassigned	NA	NA	0	0	FALSE	VC_1114_0	TRUE	NA	2.06019770861014e-07
NG-17954_350_T1_NODE_4374_length_2620_cov_3.581287	NG-17954_350_T1_NODE_4374_length_2620_cov_3.581287	2620	3.581287	FALSE	56	FALSE	NA	FALSE	FALSE	FALSE	FALSE	TRUE	Unassigned	NA	NA	0	0	FALSE	NA	FALSE	NA	7.12989991313116e-07
NG-17954_350_T1_NODE_4401_length_2607_cov_7.070141	NG-17954_350_T1_NODE_4401_length_2607_cov_7.070141	2607	7.070141	FALSE	37.86	FALSE	NA	FALSE	FALSE	FALSE	FALSE	TRUE	Unassigned	NA	NA	0	1	TRUE	NA	FALSE	NA	4.01940533346487e-07
NG-17954_350_T1_NODE_4447_length_2576_cov_2.457755	NG-17954_350_T1_NODE_4447_length_2576_cov_2.457755	2576	2.457755	FALSE	40.32	FALSE	NA	FALSE	FALSE	FALSE	TRUE	TRUE	Unassigned	NA	NA	0	1	TRUE	NA	FALSE	NA	1.96122742652985e-06
NG-17954_350_T1_NODE_4486_length_2560_cov_3.430739	NG-17954_350_T1_NODE_4486_length_2560_cov_3.430739	2560	3.430739	FALSE	45.54	FALSE	NA	FALSE	FALSE	FALSE	FALSE	TRUE	Unassigned	NA	NA	0	0	FALSE	VC_3298_0	TRUE	NA	2.18138580911661e-07
NG-17954_350_T1_NODE_4513_length_2547_cov_2.672151	NG-17954_350_T1_NODE_4513_length_2547_cov_2.672151	2547	2.672151	FALSE	42.2	FALSE	NA	TRUE	FALSE	FALSE	FALSE	FALSE	Unassigned	NA	NA	0	3	FALSE	NA	FALSE	NA	1.61584134008638e-07
NG-17954_350_T1_NODE_4526_length_2540_cov_2.847485	NG-17954_350_T1_NODE_4526_length_2540_cov_2.847485	2540	2.847485	FALSE	40.29	FALSE	NA	TRUE	FALSE	FALSE	FALSE	FALSE	Unassigned	NA	NA	0	3	FALSE	VC_6562_0	TRUE	NA	1.6966334070907e-07
NG-17954_350_T1_NODE_4538_length_2536_cov_4.090689	NG-17954_350_T1_NODE_4538_length_2536_cov_4.090689	2536	4.090689	FALSE	41.61	FALSE	NA	FALSE	FALSE	FALSE	FALSE	TRUE	Unassigned	NA	NA	0	0	FALSE	NA	FALSE	NA	2.42376201012957e-07
NG-17954_350_T1_NODE_4540_length_2535_cov_3.252823	NG-17954_350_T1_NODE_4540_length_2535_cov_3.252823	2535	3.252823	FALSE	28.93	FALSE	NA	FALSE	FALSE	FALSE	FALSE	TRUE	Unassigned	NA	NA	0	0	FALSE	NA	FALSE	NA	7.51366223140167e-07
NG-17954_350_T1_NODE_4724_length_2459_cov_3.629368	NG-17954_350_T1_NODE_4724_length_2459_cov_3.629368	2459	3.629368	FALSE	42.89	FALSE	NA	FALSE	FALSE	FALSE	FALSE	TRUE	Unassigned	NA	NA	0	0	FALSE	NA	FALSE	NA	2.18138580911661e-07
NG-17954_350_T1_NODE_4735_length_2454_cov_3.917466	NG-17954_350_T1_NODE_4735_length_2454_cov_3.917466	2454	3.917466	FALSE	26.87	FALSE	NA	FALSE	FALSE	FALSE	FALSE	TRUE	Unassigned	NA	NA	0	1	TRUE	NA	FALSE	NA	2.80752432840009e-07
NG-17954_350_T1_NODE_4740_length_2453_cov_3.168057	NG-17954_350_T1_NODE_4740_length_2453_cov_3.168057	2453	3.168057	FALSE	25.47	FALSE	NA	TRUE	FALSE	FALSE	FALSE	FALSE	Unassigned	NA	NA	0	3	FALSE	NA	FALSE	NA	1.8986135746015e-07
NG-17954_350_T1_NODE_4827_length_2417_cov_3.200254	NG-17954_350_T1_NODE_4827_length_2417_cov_3.200254	2417	3.200254	FALSE	37	FALSE	NA	FALSE	FALSE	FALSE	FALSE	TRUE	Unassigned	NA	NA	0	0	FALSE	NA	FALSE	NA	4.90811807051238e-07
NG-17954_350_T1_NODE_4872_length_2399_cov_3.727816	NG-17954_350_T1_NODE_4872_length_2399_cov_3.727816	2399	3.727816	FALSE	44.22	FALSE	NA	FALSE	FALSE	FALSE	FALSE	TRUE	Unassigned	NA	NA	0	0	FALSE	VC_2417_0	TRUE	NA	5.1908903050275e-07
NG-17954_350_T1_NODE_4941_length_2369_cov_4.530683	NG-17954_350_T1_NODE_4941_length_2369_cov_4.530683	2369	4.530683	FALSE	33.11	FALSE	NA	FALSE	FALSE	FALSE	FALSE	TRUE	Unassigned	NA	NA	0	0	FALSE	NA	FALSE	NA	2.60554416088929e-07
NG-17954_350_T1_NODE_4968_length_2358_cov_3.317846	NG-17954_350_T1_NODE_4968_length_2358_cov_3.317846	2358	3.317846	FALSE	27.37	FALSE	NA	FALSE	FALSE	FALSE	FALSE	TRUE	Unassigned	NA	NA	0	0	FALSE	NA	FALSE	NA	7.49346421465059e-07
NG-17954_350_T1_NODE_4984_length_2352_cov_3.622551	NG-17954_350_T1_NODE_4984_length_2352_cov_3.622551	2352	3.622551	FALSE	42.77	FALSE	NA	FALSE	FALSE	FALSE	TRUE	TRUE	Siphoviridae	NA	NA	0	2	FALSE	NA	FALSE	NA	2.08039572536122e-07
NG-17954_350_T1_NODE_5003_length_2344_cov_3.698558	NG-17954_350_T1_NODE_5003_length_2344_cov_3.698558	2344	3.698558	FALSE	38.96	FALSE	NA	FALSE	FALSE	FALSE	FALSE	TRUE	Unassigned	NA	NA	0	0	FALSE	NA	FALSE	NA	2.32277192637417e-06
NG-17954_350_T1_NODE_5004_length_2344_cov_1.888598	NG-17954_350_T1_NODE_5004_length_2344_cov_1.888598	2344	1.888598	FALSE	39.07	FALSE	NA	FALSE	FALSE	FALSE	FALSE	TRUE	Unassigned	NA	NA	0	1	TRUE	NA	FALSE	NA	2.06019770861014e-07
NG-17954_350_T1_NODE_5070_length_2316_cov_2.992481	NG-17954_350_T1_NODE_5070_length_2316_cov_2.992481	2316	2.992481	FALSE	47.75	FALSE	NA	FALSE	FALSE	FALSE	FALSE	TRUE	Unassigned	NA	NA	0	0	FALSE	NA	FALSE	NA	2.14098977561446e-07
NG-17954_350_T1_NODE_5100_length_2304_cov_4.180525	NG-17954_350_T1_NODE_5100_length_2304_cov_4.180525	2304	4.180525	FALSE	44.33	FALSE	NA	FALSE	FALSE	FALSE	FALSE	TRUE	Unassigned	NA	NA	0	0	FALSE	NA	FALSE	NA	3.65584103194544e-07
NG-17954_350_T1_NODE_5118_length_2298_cov_2.744539	NG-17954_350_T1_NODE_5118_length_2298_cov_2.744539	2298	2.744539	FALSE	30.24	FALSE	NA	FALSE	FALSE	FALSE	FALSE	TRUE	Unassigned	NA	NA	0	0	FALSE	NA	FALSE	NA	4.36277161823323e-07
NG-17954_350_T1_NODE_5149_length_2284_cov_3.319426	NG-17954_350_T1_NODE_5149_length_2284_cov_3.319426	2284	3.319426	FALSE	30.25	FALSE	NA	FALSE	FALSE	FALSE	FALSE	TRUE	Unassigned	NA	NA	0	0	FALSE	NA	FALSE	NA	3.63564301519436e-07
NG-17954_350_T1_NODE_5153_length_2283_cov_2.817325	NG-17954_350_T1_NODE_5153_length_2283_cov_2.817325	2283	2.817325	FALSE	41.89	TRUE	2	TRUE	FALSE	FALSE	FALSE	FALSE	Unassigned	NA	NA	0	3	FALSE	NA	TRUE	NA	1.53504927308206e-07
NG-17954_350_T1_NODE_5216_length_2262_cov_2.849116	NG-17954_350_T1_NODE_5216_length_2262_cov_2.849116	2262	2.849116	FALSE	36.76	FALSE	NA	FALSE	FALSE	FALSE	TRUE	TRUE	Unassigned	NA	NA	0	1	FALSE	NA	FALSE	NA	1.53504927308206e-07
NG-17954_350_T1_NODE_5234_length_2256_cov_2.009087	NG-17954_350_T1_NODE_5234_length_2256_cov_2.009087	2256	2.009087	FALSE	40.38	FALSE	NA	TRUE	FALSE	FALSE	FALSE	FALSE	Unassigned	NA	NA	0	3	FALSE	NA	FALSE	NA	2.1005937421123e-07
NG-17954_350_T1_NODE_5296_length_2229_cov_2.844986	NG-17954_350_T1_NODE_5296_length_2229_cov_2.844986	2229	2.844986	FALSE	41.71	FALSE	NA	TRUE	FALSE	FALSE	FALSE	TRUE	Siphoviridae	NA	NA	0	3	FALSE	NA	FALSE	NA	1.51485125633098e-07
NG-17954_350_T1_NODE_5325_length_2218_cov_4.919094	NG-17954_350_T1_NODE_5325_length_2218_cov_4.919094	2218	4.919094	FALSE	42.19	FALSE	NA	FALSE	FALSE	FALSE	FALSE	TRUE	Unassigned	NA	NA	0	0	FALSE	NA	FALSE	NA	5.43831601022823e-05
NG-17954_350_T1_NODE_5498_length_2161_cov_4.043685	NG-17954_350_T1_NODE_5498_length_2161_cov_4.043685	2161	4.043685	FALSE	47.53	FALSE	NA	TRUE	FALSE	FALSE	FALSE	FALSE	Unassigned	NA	NA	0	3	FALSE	NA	FALSE	NA	2.01980167510798e-07
NG-17954_350_T1_NODE_5571_length_2139_cov_3.586372	NG-17954_350_T1_NODE_5571_length_2139_cov_3.586372	2139	3.586372	FALSE	40.57	FALSE	NA	FALSE	FALSE	FALSE	TRUE	TRUE	Unassigned	NA	NA	0	0	FALSE	NA	FALSE	NA	1.91881159135258e-07
NG-17954_350_T1_NODE_5639_length_2116_cov_2.521106	NG-17954_350_T1_NODE_5639_length_2116_cov_2.521106	2116	2.521106	FALSE	40.98	FALSE	NA	FALSE	FALSE	FALSE	FALSE	TRUE	Unassigned	NA	NA	0	0	FALSE	NA	FALSE	NA	1.17148497156263e-07
NG-17954_350_T1_NODE_5659_length_2111_cov_2.855058	NG-17954_350_T1_NODE_5659_length_2111_cov_2.855058	2111	2.855058	FALSE	36.46	FALSE	NA	FALSE	FALSE	FALSE	FALSE	TRUE	Unassigned	NA	NA	0	0	FALSE	NA	FALSE	NA	4.36277161823323e-07
NG-17954_350_T1_NODE_5731_length_2092_cov_2.595484	NG-17954_350_T1_NODE_5731_length_2092_cov_2.595484	2092	2.595484	FALSE	38.62	FALSE	NA	FALSE	FALSE	FALSE	FALSE	TRUE	Unassigned	NA	NA	0	2	FALSE	NA	FALSE	NA	3.19734605169593e-06
NG-17954_350_T1_NODE_5798_length_2069_cov_3.408640	NG-17954_350_T1_NODE_5798_length_2069_cov_3.408640	2069	3.40864	FALSE	30.74	FALSE	NA	FALSE	FALSE	FALSE	FALSE	TRUE	Unassigned	NA	NA	0	0	FALSE	NA	FALSE	NA	2.32277192637417e-07
NG-17954_350_T1_NODE_5886_length_2041_cov_4.988922	NG-17954_350_T1_NODE_5886_length_2041_cov_4.988922	2041	4.988922	FALSE	41.43	FALSE	NA	FALSE	FALSE	FALSE	TRUE	TRUE	Unassigned	NA	NA	0	2	FALSE	NA	FALSE	NA	1.73702944059286e-06
NG-17954_350_T1_NODE_5917_length_2032_cov_3.672736	NG-17954_350_T1_NODE_5917_length_2032_cov_3.672736	2032	3.672736	FALSE	39.07	FALSE	NA	FALSE	FALSE	FALSE	FALSE	TRUE	Unassigned	NA	NA	0	0	FALSE	NA	FALSE	NA	1.95920762485474e-07
NG-17954_350_T1_NODE_6008_length_2003_cov_2.282854	NG-17954_350_T1_NODE_6008_length_2003_cov_2.282854	2003	2.282854	FALSE	32.18	FALSE	NA	FALSE	FALSE	FALSE	FALSE	TRUE	Unassigned	NA	NA	0	1	FALSE	NA	FALSE	NA	1.11089092130939e-07
NG-17954_350_T1_NODE_6030_length_1995_cov_198.438144	NG-17954_350_T1_NODE_6030_length_1995_cov_198.438144	1995	198.438144	FALSE	28.57	FALSE	NA	FALSE	FALSE	FALSE	TRUE	FALSE	Unassigned	NA	NA	0	1	FALSE	NA	FALSE	NA	1.53807897559472e-05
NG-17954_350_T1_NODE_6091_length_1979_cov_4.054054	NG-17954_350_T1_NODE_6091_length_1979_cov_4.054054	1979	4.054054	FALSE	33.62	FALSE	NA	FALSE	FALSE	FALSE	FALSE	TRUE	Unassigned	NA	NA	0	0	FALSE	NA	FALSE	NA	1.97940564160582e-07
NG-17954_350_T1_NODE_6176_length_1958_cov_3.549133	NG-17954_350_T1_NODE_6176_length_1958_cov_3.549133	1958	3.549133	FALSE	45.67	FALSE	NA	FALSE	FALSE	FALSE	FALSE	TRUE	Unassigned	NA	NA	0	2	FALSE	NA	FALSE	NA	1.65623737358854e-07
NG-17954_350_T1_NODE_6204_length_1952_cov_3.302056	NG-17954_350_T1_NODE_6204_length_1952_cov_3.302056	1952	3.302056	FALSE	28.3	FALSE	NA	FALSE	FALSE	FALSE	FALSE	TRUE	Unassigned	NA	NA	0	2	FALSE	NA	FALSE	NA	1.53504927308206e-07
NG-17954_350_T1_NODE_6242_length_1944_cov_2.089465	NG-17954_350_T1_NODE_6242_length_1944_cov_2.089465	1944	2.089465	FALSE	55.33	FALSE	NA	FALSE	FALSE	FALSE	TRUE	TRUE	Unassigned	NA	NA	0	2	FALSE	NA	FALSE	NA	1.47445522282882e-07
NG-17954_350_T1_NODE_6283_length_1934_cov_2.414582	NG-17954_350_T1_NODE_6283_length_1934_cov_2.414582	1934	2.414582	FALSE	47.35	FALSE	NA	FALSE	FALSE	FALSE	FALSE	TRUE	Unassigned	NA	NA	0	1	FALSE	NA	FALSE	NA	9.0891075379859e-08
NG-17954_350_T1_NODE_6296_length_1931_cov_2.276652	NG-17954_350_T1_NODE_6296_length_1931_cov_2.276652	1931	2.276652	FALSE	36.65	FALSE	NA	FALSE	FALSE	FALSE	FALSE	TRUE	Unassigned	NA	NA	0	0	FALSE	NA	FALSE	NA	1.75722745734394e-07
NG-17954_350_T1_NODE_6331_length_1922_cov_3.912159	NG-17954_350_T1_NODE_6331_length_1922_cov_3.912159	1922	3.912159	FALSE	42.99	FALSE	NA	FALSE	FALSE	FALSE	FALSE	TRUE	Unassigned	NA	NA	0	0	FALSE	NA	FALSE	NA	1.7976234908461e-07
NG-17954_350_T1_NODE_6445_length_1892_cov_2.577572	NG-17954_350_T1_NODE_6445_length_1892_cov_2.577572	1892	2.577572	FALSE	43.85	FALSE	NA	FALSE	FALSE	FALSE	FALSE	TRUE	Unassigned	NA	NA	0	0	FALSE	NA	FALSE	NA	3.37306879743032e-07
NG-17954_350_T1_NODE_6554_length_1866_cov_3.923799	NG-17954_350_T1_NODE_6554_length_1866_cov_3.923799	1866	3.923799	FALSE	46.11	FALSE	NA	TRUE	FALSE	FALSE	FALSE	FALSE	Siphoviridae	NA	NA	0	3	TRUE	NA	FALSE	NA	2.06019770861014e-07
NG-17954_350_T1_NODE_6578_length_1860_cov_2.536842	NG-17954_350_T1_NODE_6578_length_1860_cov_2.536842	1860	2.536842	FALSE	28.59	FALSE	NA	FALSE	FALSE	FALSE	FALSE	TRUE	Unassigned	NA	NA	0	0	FALSE	NA	FALSE	NA	1.15128695481155e-07
NG-17954_350_T1_NODE_6679_length_1839_cov_3.028027	NG-17954_350_T1_NODE_6679_length_1839_cov_3.028027	1839	3.028027	FALSE	45.53	FALSE	NA	FALSE	FALSE	FALSE	FALSE	TRUE	Unassigned	NA	NA	0	0	FALSE	NA	FALSE	NA	1.04625726770593e-06
NG-17954_350_T1_NODE_6732_length_1823_cov_4.021493	NG-17954_350_T1_NODE_6732_length_1823_cov_4.021493	1823	4.021493	FALSE	42.63	FALSE	NA	FALSE	FALSE	FALSE	FALSE	TRUE	Unassigned	NA	NA	0	0	FALSE	NA	FALSE	NA	2.20158382586769e-07
NG-17954_350_T1_NODE_6810_length_1805_cov_18.240571	NG-17954_350_T1_NODE_6810_length_1805_cov_18.240571	1805	18.240571	FALSE	36.2	FALSE	NA	FALSE	FALSE	FALSE	FALSE	TRUE	Unassigned	NA	NA	0	1	FALSE	NA	FALSE	NA	9.27331345075574e-05
NG-17954_350_T1_NODE_6826_length_1802_cov_2.273612	NG-17954_350_T1_NODE_6826_length_1802_cov_2.273612	1802	2.273612	FALSE	43.87	FALSE	NA	FALSE	FALSE	FALSE	FALSE	TRUE	Unassigned	NA	NA	0	0	FALSE	NA	FALSE	NA	7.67524636541031e-07
NG-17954_350_T1_NODE_6851_length_1794_cov_2.472685	NG-17954_350_T1_NODE_6851_length_1794_cov_2.472685	1794	2.472685	FALSE	46.59	FALSE	NA	FALSE	FALSE	FALSE	FALSE	TRUE	Unassigned	NA	NA	0	0	FALSE	NA	FALSE	NA	3.02970251266196e-07
NG-17954_350_T1_NODE_6852_length_1794_cov_1.822312	NG-17954_350_T1_NODE_6852_length_1794_cov_1.822312	1794	1.822312	FALSE	47.55	FALSE	NA	FALSE	FALSE	FALSE	TRUE	TRUE	Unassigned	NA	NA	0	0	FALSE	NA	FALSE	NA	3.27207871367492e-07
NG-17954_350_T1_NODE_6860_length_1791_cov_3.673963	NG-17954_350_T1_NODE_6860_length_1791_cov_3.673963	1791	3.673963	FALSE	29.25	FALSE	NA	FALSE	FALSE	FALSE	FALSE	TRUE	Unassigned	NA	NA	1	1	FALSE	NA	FALSE	NA	2.92871242890657e-07
NG-17954_350_T1_NODE_6924_length_1776_cov_2.773388	NG-17954_350_T1_NODE_6924_length_1776_cov_2.773388	1776	2.773388	FALSE	41.5	FALSE	NA	FALSE	FALSE	FALSE	FALSE	TRUE	Unassigned	NA	NA	0	0	FALSE	NA	FALSE	NA	1.15128695481155e-07
NG-17954_350_T1_NODE_6953_length_1770_cov_2.190087	NG-17954_350_T1_NODE_6953_length_1770_cov_2.190087	1770	2.190087	FALSE	39.5	FALSE	NA	FALSE	FALSE	FALSE	FALSE	TRUE	Unassigned	NA	NA	0	0	FALSE	NA	FALSE	NA	8.8871273704751e-08
NG-17954_350_T1_NODE_7039_length_1751_cov_3.408608	NG-17954_350_T1_NODE_7039_length_1751_cov_3.408608	1751	3.408608	FALSE	39.7	FALSE	NA	FALSE	FALSE	FALSE	FALSE	TRUE	Unassigned	NA	NA	0	1	FALSE	NA	FALSE	NA	1.45425720607774e-07
NG-17954_350_T1_NODE_7085_length_1739_cov_2.846200	NG-17954_350_T1_NODE_7085_length_1739_cov_2.846200	1739	2.8462	FALSE	39.47	FALSE	NA	FALSE	FALSE	FALSE	TRUE	TRUE	Unassigned	NA	NA	0	1	FALSE	NA	FALSE	NA	4.44356368523755e-07
NG-17954_350_T1_NODE_7098_length_1736_cov_3.600238	NG-17954_350_T1_NODE_7098_length_1736_cov_3.600238	1736	3.600238	FALSE	44.13	FALSE	NA	FALSE	FALSE	FALSE	FALSE	TRUE	Unassigned	NA	NA	0	0	FALSE	NA	FALSE	NA	1.51485125633098e-07
NG-17954_350_T1_NODE_7159_length_1725_cov_2.519162	NG-17954_350_T1_NODE_7159_length_1725_cov_2.519162	1725	2.519162	FALSE	42.42	FALSE	NA	TRUE	FALSE	FALSE	FALSE	FALSE	Unassigned	NA	NA	0	3	FALSE	NA	FALSE	NA	1.03009885430507e-07
NG-17954_350_T1_NODE_7219_length_1713_cov_2.630881	NG-17954_350_T1_NODE_7219_length_1713_cov_2.630881	1713	2.630881	FALSE	44.51	FALSE	NA	FALSE	FALSE	FALSE	FALSE	TRUE	Unassigned	NA	NA	0	1	TRUE	NA	FALSE	NA	1.03009885430507e-07
NG-17954_350_T1_NODE_7225_length_1711_cov_3.317029	NG-17954_350_T1_NODE_7225_length_1711_cov_3.317029	1711	3.317029	FALSE	41.77	FALSE	NA	FALSE	FALSE	FALSE	FALSE	TRUE	Unassigned	NA	NA	0	0	FALSE	NA	FALSE	NA	1.33306910557126e-07
NG-17954_350_T1_NODE_7256_length_1704_cov_1.730746	NG-17954_350_T1_NODE_7256_length_1704_cov_1.730746	1704	1.730746	FALSE	31.67	FALSE	NA	FALSE	FALSE	FALSE	FALSE	TRUE	Unassigned	NA	NA	0	0	FALSE	VC_4806_0	TRUE	NA	2.1005937421123e-07
NG-17954_350_T1_NODE_7342_length_1688_cov_4.690141	NG-17954_350_T1_NODE_7342_length_1688_cov_4.690141	1688	4.690141	FALSE	31.59	FALSE	NA	FALSE	FALSE	FALSE	FALSE	TRUE	Unassigned	NA	NA	0	0	FALSE	NA	FALSE	NA	2.50455407713389e-07
NG-17954_350_T1_NODE_7347_length_1688_cov_2.230251	NG-17954_350_T1_NODE_7347_length_1688_cov_2.230251	1688	2.230251	FALSE	40.98	FALSE	NA	TRUE	FALSE	FALSE	FALSE	FALSE	Unassigned	NA	NA	0	3	FALSE	NA	FALSE	NA	8.8871273704751e-08
NG-17954_350_T1_NODE_7376_length_1682_cov_2.706822	NG-17954_350_T1_NODE_7376_length_1682_cov_2.706822	1682	2.706822	FALSE	46.81	FALSE	NA	FALSE	FALSE	FALSE	FALSE	TRUE	Unassigned	NA	NA	0	0	FALSE	NA	FALSE	NA	1.09069290455831e-07
NG-17954_350_T1_NODE_7406_length_1676_cov_3.794571	NG-17954_350_T1_NODE_7406_length_1676_cov_3.794571	1676	3.794571	FALSE	46.91	FALSE	NA	FALSE	FALSE	FALSE	FALSE	TRUE	Unassigned	NA	NA	0	0	FALSE	NA	FALSE	NA	1.57544530658422e-07
NG-17954_350_T1_NODE_7451_length_1665_cov_12.563975	NG-17954_350_T1_NODE_7451_length_1665_cov_12.563975	1665	12.563975	FALSE	47.86	FALSE	NA	FALSE	FALSE	FALSE	FALSE	TRUE	Unassigned	NA	NA	0	0	FALSE	NA	FALSE	NA	1.59968292668552e-06
NG-17954_350_T1_NODE_7454_length_1665_cov_3.490062	NG-17954_350_T1_NODE_7454_length_1665_cov_3.490062	1665	3.490062	FALSE	27.05	FALSE	NA	FALSE	FALSE	FALSE	FALSE	TRUE	Unassigned	NA	NA	0	0	FALSE	NA	FALSE	NA	4.18098946747351e-07
NG-17954_350_T1_NODE_7461_length_1663_cov_3.898010	NG-17954_350_T1_NODE_7461_length_1663_cov_3.898010	1663	3.89801	FALSE	28.97	FALSE	NA	FALSE	FALSE	FALSE	FALSE	TRUE	Unassigned	NA	NA	0	0	FALSE	NA	FALSE	NA	1.51485125633098e-07
NG-17954_350_T1_NODE_7554_length_1645_cov_2.386792	NG-17954_350_T1_NODE_7554_length_1645_cov_2.386792	1645	2.386792	FALSE	37.61	FALSE	NA	FALSE	FALSE	FALSE	FALSE	TRUE	Unassigned	NA	NA	0	0	FALSE	NA	FALSE	NA	1.51485125633098e-07
NG-17954_350_T1_NODE_7583_length_1640_cov_3.140694	NG-17954_350_T1_NODE_7583_length_1640_cov_3.140694	1640	3.140694	FALSE	41.72	FALSE	NA	FALSE	FALSE	FALSE	FALSE	TRUE	Unassigned	NA	NA	0	1	FALSE	NA	FALSE	NA	7.67524636541031e-07
NG-17954_350_T1_NODE_7613_length_1635_cov_1.930380	NG-17954_350_T1_NODE_7613_length_1635_cov_1.930380	1635	1.93038	FALSE	29.15	FALSE	NA	FALSE	FALSE	FALSE	FALSE	TRUE	Unassigned	NA	NA	0	0	FALSE	NA	FALSE	NA	7.27128603038872e-08
NG-17954_350_T1_NODE_7684_length_1619_cov_4.129156	NG-17954_350_T1_NODE_7684_length_1619_cov_4.129156	1619	4.129156	FALSE	36.33	FALSE	NA	FALSE	FALSE	FALSE	FALSE	TRUE	Unassigned	NA	NA	0	0	FALSE	NA	FALSE	NA	1.91881159135258e-07
NG-17954_350_T1_NODE_7742_length_1609_cov_4.043758	NG-17954_350_T1_NODE_7742_length_1609_cov_4.043758	1609	4.043758	FALSE	32.95	FALSE	NA	FALSE	FALSE	FALSE	FALSE	TRUE	Unassigned	NA	NA	0	1	FALSE	NA	FALSE	NA	6.09980105882609e-07
NG-17954_350_T1_NODE_7787_length_1603_cov_2.814599	NG-17954_350_T1_NODE_7787_length_1603_cov_2.814599	1603	2.814599	FALSE	44.26	FALSE	NA	FALSE	FALSE	FALSE	FALSE	TRUE	Unassigned	NA	NA	0	0	FALSE	NA	FALSE	NA	2.08039572536122e-07
NG-17954_350_T1_NODE_7868_length_1588_cov_3.541422	NG-17954_350_T1_NODE_7868_length_1588_cov_3.541422	1588	3.541422	FALSE	45.56	FALSE	NA	FALSE	FALSE	FALSE	TRUE	FALSE	Unassigned	NA	NA	0	1	FALSE	NA	FALSE	NA	1.17148497156263e-07
NG-17954_350_T1_NODE_7912_length_1582_cov_3.566470	NG-17954_350_T1_NODE_7912_length_1582_cov_3.566470	1582	3.56647	FALSE	40.33	FALSE	NA	FALSE	FALSE	FALSE	FALSE	TRUE	Unassigned	NA	NA	0	0	FALSE	NA	FALSE	NA	1.3936631558245e-07
NG-17954_350_T1_NODE_7965_length_1573_cov_2.582345	NG-17954_350_T1_NODE_7965_length_1573_cov_2.582345	1573	2.582345	FALSE	47.57	FALSE	NA	FALSE	FALSE	FALSE	FALSE	TRUE	Unassigned	NA	NA	0	0	FALSE	NA	FALSE	NA	3.97900929996271e-07
NG-17954_350_T1_NODE_7976_length_1572_cov_1.808833	NG-17954_350_T1_NODE_7976_length_1572_cov_1.808833	1572	1.808833	FALSE	29.17	FALSE	NA	TRUE	FALSE	FALSE	FALSE	FALSE	Unassigned	NA	NA	0	3	TRUE	NA	FALSE	NA	6.66534552785632e-08
NG-17954_350_T1_NODE_7986_length_1571_cov_2.403694	NG-17954_350_T1_NODE_7986_length_1571_cov_2.403694	1571	2.403694	FALSE	42.06	FALSE	NA	FALSE	FALSE	FALSE	FALSE	TRUE	Unassigned	NA	NA	0	0	FALSE	NA	FALSE	NA	2.70653424464469e-07
NG-17954_350_T1_NODE_8028_length_1563_cov_2.660477	NG-17954_350_T1_NODE_8028_length_1563_cov_2.660477	1563	2.660477	FALSE	35.08	FALSE	NA	FALSE	FALSE	FALSE	FALSE	TRUE	Unassigned	NA	NA	0	0	FALSE	NA	FALSE	NA	1.00990083755399e-07
NG-17954_350_T1_NODE_8137_length_1545_cov_1.615436	NG-17954_350_T1_NODE_8137_length_1545_cov_1.615436	1545	1.615436	FALSE	30.53	FALSE	NA	FALSE	FALSE	FALSE	FALSE	TRUE	Unassigned	NA	NA	0	2	FALSE	NA	FALSE	NA	2.76712829489793e-07
NG-17954_350_T1_NODE_8140_length_1544_cov_3.230356	NG-17954_350_T1_NODE_8140_length_1544_cov_3.230356	1544	3.230356	FALSE	43.3	FALSE	NA	FALSE	FALSE	FALSE	FALSE	TRUE	Unassigned	NA	NA	0	0	FALSE	NA	FALSE	NA	2.64594019439145e-07
NG-17954_350_T1_NODE_8191_length_1536_cov_2.281567	NG-17954_350_T1_NODE_8191_length_1536_cov_2.281567	1536	2.281567	FALSE	29.9	FALSE	NA	TRUE	FALSE	FALSE	TRUE	TRUE	Siphoviridae	NA	NA	0	3	FALSE	NA	FALSE	NA	1.85821754109934e-07
NG-17954_350_T1_NODE_8343_length_1514_cov_2.934887	NG-17954_350_T1_NODE_8343_length_1514_cov_2.934887	1514	2.934887	FALSE	31.35	FALSE	NA	FALSE	FALSE	FALSE	FALSE	TRUE	Unassigned	NA	NA	0	1	FALSE	NA	FALSE	NA	1.91881159135258e-07
NG-17954_350_T1_NODE_8371_length_1511_cov_1.907967	NG-17954_350_T1_NODE_8371_length_1511_cov_1.907967	1511	1.907967	FALSE	45.58	FALSE	NA	FALSE	FALSE	FALSE	FALSE	TRUE	Unassigned	NA	NA	0	0	FALSE	NA	FALSE	NA	1.21188100506479e-07
NG-17954_350_T1_NODE_8384_length_1509_cov_2.385832	NG-17954_350_T1_NODE_8384_length_1509_cov_2.385832	1509	2.385832	FALSE	30.17	FALSE	NA	FALSE	FALSE	FALSE	FALSE	TRUE	Unassigned	NA	NA	0	0	FALSE	NA	FALSE	NA	1.41386117257558e-07
NG-17954_350_T1_NODE_8455_length_1499_cov_2.851108	NG-17954_350_T1_NODE_8455_length_1499_cov_2.851108	1499	2.851108	FALSE	30.47	FALSE	NA	TRUE	FALSE	FALSE	FALSE	FALSE	Unassigned	NA	NA	0	3	FALSE	VC_239_0	TRUE	NA	1.00990083755399e-07
NG-17954_350_T1_NODE_8475_length_1497_cov_2.728849	NG-17954_350_T1_NODE_8475_length_1497_cov_2.728849	1497	2.728849	FALSE	40.36	FALSE	NA	FALSE	FALSE	FALSE	FALSE	TRUE	Unassigned	NA	NA	0	0	FALSE	NA	FALSE	NA	9.49306787300749e-08
NG-17954_350_T1_NODE_8547_length_1487_cov_2.337989	NG-17954_350_T1_NODE_8547_length_1487_cov_2.337989	1487	2.337989	FALSE	44.99	FALSE	NA	FALSE	FALSE	FALSE	FALSE	TRUE	Unassigned	NA	NA	0	1	FALSE	NA	FALSE	NA	8.6851472029643e-08
NG-17954_350_T1_NODE_8711_length_1464_cov_2.878637	NG-17954_350_T1_NODE_8711_length_1464_cov_2.878637	1464	2.878637	FALSE	39.17	FALSE	NA	FALSE	FALSE	FALSE	FALSE	TRUE	Unassigned	NA	NA	0	0	FALSE	VC_3904_0	TRUE	NA	1.03009885430507e-07
NG-17954_350_T1_NODE_8807_length_1451_cov_4.332378	NG-17954_350_T1_NODE_8807_length_1451_cov_4.332378	1451	4.332378	FALSE	30.34	FALSE	NA	TRUE	FALSE	FALSE	FALSE	FALSE	Siphoviridae	NA	NA	0	3	FALSE	NA	FALSE	NA	1.41386117257558e-07
NG-17954_350_T1_NODE_8896_length_1441_cov_3.675325	NG-17954_350_T1_NODE_8896_length_1441_cov_3.675325	1441	3.675325	FALSE	37.37	FALSE	NA	FALSE	FALSE	FALSE	FALSE	TRUE	Unassigned	NA	NA	0	1	FALSE	NA	FALSE	NA	3.43366284768356e-07
NG-17954_350_T1_NODE_8902_length_1440_cov_3.047653	NG-17954_350_T1_NODE_8902_length_1440_cov_3.047653	1440	3.047653	FALSE	23.37	FALSE	NA	FALSE	FALSE	FALSE	TRUE	TRUE	Unassigned	NA	NA	0	0	FALSE	NA	FALSE	NA	1.07049488780723e-07
NG-17954_350_T1_NODE_8955_length_1435_cov_2.309420	NG-17954_350_T1_NODE_8955_length_1435_cov_2.309420	1435	2.30942	FALSE	42.36	FALSE	NA	FALSE	FALSE	FALSE	TRUE	FALSE	Unassigned	NA	NA	0	0	FALSE	NA	FALSE	NA	7.87722653292111e-08
NG-17954_350_T1_NODE_8971_length_1433_cov_4.077649	NG-17954_350_T1_NODE_8971_length_1433_cov_4.077649	1433	4.077649	FALSE	43.06	FALSE	NA	FALSE	FALSE	FALSE	FALSE	TRUE	Unassigned	NA	NA	0	0	FALSE	NA	FALSE	NA	2.24197985936985e-07
NG-17954_350_T1_NODE_9032_length_1425_cov_4.426277	NG-17954_350_T1_NODE_9032_length_1425_cov_4.426277	1425	4.426277	FALSE	44.4	FALSE	NA	FALSE	FALSE	FALSE	FALSE	TRUE	Unassigned	NA	NA	0	0	FALSE	NA	FALSE	NA	1.4946532395799e-07
NG-17954_350_T1_NODE_9451_length_1378_cov_2.869992	NG-17954_350_T1_NODE_9451_length_1378_cov_2.869992	1378	2.869992	FALSE	28.29	FALSE	NA	FALSE	FALSE	FALSE	FALSE	TRUE	Unassigned	NA	NA	0	2	FALSE	NA	FALSE	NA	8.4831670354535e-08
NG-17954_350_T1_NODE_9468_length_1375_cov_2.468182	NG-17954_350_T1_NODE_9468_length_1375_cov_2.468182	1375	2.468182	FALSE	46.73	FALSE	NA	FALSE	FALSE	FALSE	FALSE	TRUE	Unassigned	NA	NA	0	0	FALSE	NA	FALSE	NA	7.47326619789951e-08
NG-17954_350_T1_NODE_9530_length_1366_cov_2.206712	NG-17954_350_T1_NODE_9530_length_1366_cov_2.206712	1366	2.206712	FALSE	50.51	FALSE	NA	FALSE	FALSE	FALSE	FALSE	TRUE	Unassigned	NA	NA	0	1	FALSE	NA	FALSE	NA	6.46336536034552e-08
NG-17954_350_T1_NODE_9541_length_1365_cov_2.504580	NG-17954_350_T1_NODE_9541_length_1365_cov_2.504580	1365	2.50458	FALSE	42.23	FALSE	NA	TRUE	FALSE	FALSE	FALSE	FALSE	Siphoviridae	NA	NA	0	3	FALSE	NA	FALSE	NA	7.87722653292111e-08
NG-17954_350_T1_NODE_9591_length_1359_cov_2.879601	NG-17954_350_T1_NODE_9591_length_1359_cov_2.879601	1359	2.879601	FALSE	29.12	FALSE	NA	FALSE	FALSE	FALSE	TRUE	FALSE	Unassigned	NA	NA	0	0	FALSE	NA	FALSE	NA	1.33306910557126e-07
NG-17954_350_T1_NODE_9760_length_1340_cov_2.710506	NG-17954_350_T1_NODE_9760_length_1340_cov_2.710506	1340	2.710506	FALSE	28.64	FALSE	NA	FALSE	FALSE	FALSE	FALSE	TRUE	Unassigned	NA	NA	0	0	FALSE	NA	FALSE	NA	1.63603935683746e-07
NG-17954_350_T1_NODE_9842_length_1330_cov_15.127059	NG-17954_350_T1_NODE_9842_length_1330_cov_15.127059	1330	15.127059	FALSE	25.52	FALSE	NA	FALSE	FALSE	FALSE	TRUE	TRUE	Unassigned	NA	NA	0	0	FALSE	NA	FALSE	NA	4.14059343397135e-07
NG-17954_350_T1_NODE_9882_length_1326_cov_2.733281	NG-17954_350_T1_NODE_9882_length_1326_cov_2.733281	1326	2.733281	FALSE	29.88	FALSE	NA	FALSE	FALSE	FALSE	FALSE	TRUE	Unassigned	NA	NA	0	0	FALSE	NA	FALSE	NA	2.18138580911661e-07
NG-17954_350_T1_NODE_9901_length_1325_cov_1.385039	NG-17954_350_T1_NODE_9901_length_1325_cov_1.385039	1325	1.385039	FALSE	29.61	FALSE	NA	FALSE	FALSE	FALSE	FALSE	TRUE	Unassigned	NA	NA	0	0	FALSE	NA	FALSE	NA	6.46336536034552e-08
NG-17954_350_T1_NODE_9914_length_1323_cov_5.951104	NG-17954_350_T1_NODE_9914_length_1323_cov_5.951104	1323	5.951104	FALSE	37.01	FALSE	NA	FALSE	FALSE	FALSE	FALSE	TRUE	Unassigned	NA	NA	0	0	FALSE	NA	FALSE	NA	1.10200379393891e-05
NG-17954_350_T1_NODE_10047_length_1309_cov_2.330144	NG-17954_350_T1_NODE_10047_length_1309_cov_2.330144	1309	2.330144	FALSE	37.67	FALSE	NA	FALSE	FALSE	FALSE	FALSE	TRUE	Unassigned	NA	NA	0	0	FALSE	NA	FALSE	NA	4.52435575224187e-07
NG-17954_350_T1_NODE_10099_length_1303_cov_3.532051	NG-17954_350_T1_NODE_10099_length_1303_cov_3.532051	1303	3.532051	FALSE	33.5	FALSE	NA	FALSE	FALSE	FALSE	FALSE	TRUE	Unassigned	NA	NA	0	0	FALSE	NA	FALSE	NA	1.13108893806047e-07
NG-17954_350_T1_NODE_10386_length_1273_cov_6.130542	NG-17954_350_T1_NODE_10386_length_1273_cov_6.130542	1273	6.130542	FALSE	36.58	FALSE	NA	FALSE	FALSE	FALSE	FALSE	TRUE	Unassigned	NA	NA	0	0	FALSE	NA	FALSE	NA	2.14098977561446e-07
NG-17954_350_T1_NODE_10766_length_1238_cov_4.034658	NG-17954_350_T1_NODE_10766_length_1238_cov_4.034658	1238	4.034658	FALSE	41.12	FALSE	NA	FALSE	FALSE	FALSE	FALSE	TRUE	Unassigned	NA	NA	0	0	FALSE	NA	FALSE	NA	1.19168298831371e-07
NG-17954_350_T1_NODE_10769_length_1238_cov_2.516484	NG-17954_350_T1_NODE_10769_length_1238_cov_2.516484	1238	2.516484	FALSE	44.1	FALSE	NA	FALSE	FALSE	FALSE	FALSE	TRUE	Unassigned	NA	NA	0	0	FALSE	NA	FALSE	NA	3.55485094819004e-07
NG-17954_350_T1_NODE_10884_length_1228_cov_2.485934	NG-17954_350_T1_NODE_10884_length_1228_cov_2.485934	1228	2.485934	FALSE	41.01	FALSE	NA	FALSE	FALSE	FALSE	FALSE	TRUE	Unassigned	NA	NA	0	1	FALSE	NA	FALSE	NA	7.47326619789951e-08
NG-17954_350_T1_NODE_10977_length_1220_cov_2.461803	NG-17954_350_T1_NODE_10977_length_1220_cov_2.461803	1220	2.461803	FALSE	41.53	FALSE	NA	FALSE	FALSE	FALSE	FALSE	TRUE	Unassigned	NA	NA	0	1	FALSE	NA	FALSE	NA	9.0891075379859e-08
NG-17954_350_T1_NODE_11247_length_1197_cov_4.091068	NG-17954_350_T1_NODE_11247_length_1197_cov_4.091068	1197	4.091068	FALSE	37.45	FALSE	NA	FALSE	FALSE	FALSE	FALSE	TRUE	Unassigned	NA	NA	0	0	FALSE	NA	FALSE	NA	1.13108893806047e-07
NG-17954_350_T1_NODE_11399_length_1184_cov_2.304694	NG-17954_350_T1_NODE_11399_length_1184_cov_2.304694	1184	2.304694	FALSE	35.67	FALSE	NA	FALSE	FALSE	FALSE	FALSE	TRUE	Unassigned	NA	NA	0	1	FALSE	NA	FALSE	NA	6.26138519283473e-08
NG-17954_350_T1_NODE_11434_length_1181_cov_2.329485	NG-17954_350_T1_NODE_11434_length_1181_cov_2.329485	1181	2.329485	FALSE	31.85	FALSE	NA	FALSE	FALSE	FALSE	FALSE	TRUE	Unassigned	NA	NA	0	2	FALSE	NA	FALSE	NA	1.7976234908461e-07
NG-17954_350_T1_NODE_11524_length_1173_cov_2.923077	NG-17954_350_T1_NODE_11524_length_1173_cov_2.923077	1173	2.923077	FALSE	40.43	FALSE	NA	FALSE	FALSE	FALSE	TRUE	FALSE	Unassigned	NA	NA	0	1	FALSE	NA	FALSE	NA	8.07920670043191e-08
NG-17954_350_T1_NODE_12089_length_1131_cov_2.596654	NG-17954_350_T1_NODE_12089_length_1131_cov_2.596654	1131	2.596654	FALSE	42.13	FALSE	NA	FALSE	FALSE	FALSE	FALSE	TRUE	Unassigned	NA	NA	0	2	FALSE	NA	FALSE	NA	7.27128603038872e-08
NG-17954_350_T1_NODE_12245_length_1121_cov_3.566604	NG-17954_350_T1_NODE_12245_length_1121_cov_3.566604	1121	3.566604	FALSE	44.23	FALSE	NA	FALSE	FALSE	FALSE	FALSE	TRUE	Unassigned	NA	NA	0	0	FALSE	NA	FALSE	NA	9.49306787300749e-08
NG-17954_350_T1_NODE_12333_length_1115_cov_2.602830	NG-17954_350_T1_NODE_12333_length_1115_cov_2.602830	1115	2.60283	FALSE	39.85	FALSE	NA	FALSE	FALSE	FALSE	FALSE	TRUE	Unassigned	NA	NA	0	0	FALSE	NA	FALSE	NA	2.30257390962309e-07
NG-17954_350_T1_NODE_12382_length_1111_cov_3.372159	NG-17954_350_T1_NODE_12382_length_1111_cov_3.372159	1111	3.372159	FALSE	40.87	FALSE	NA	FALSE	FALSE	FALSE	FALSE	TRUE	Unassigned	NA	NA	0	0	FALSE	NA	FALSE	NA	2.86811837865333e-07
NG-17954_350_T1_NODE_12484_length_1104_cov_2.991420	NG-17954_350_T1_NODE_12484_length_1104_cov_2.991420	1104	2.99142	FALSE	47.07	FALSE	NA	FALSE	FALSE	FALSE	FALSE	TRUE	Unassigned	NA	NA	0	0	FALSE	NA	FALSE	NA	5.04950418776994e-08
NG-17954_350_T1_NODE_12516_length_1102_cov_1.798472	NG-17954_350_T1_NODE_12516_length_1102_cov_1.798472	1102	1.798472	FALSE	42.52	FALSE	NA	FALSE	FALSE	FALSE	TRUE	TRUE	Unassigned	NA	NA	0	1	FALSE	VC_1323_0	TRUE	NA	8.2811868679427e-08
NG-17954_350_T1_NODE_12592_length_1096_cov_3.787704	NG-17954_350_T1_NODE_12592_length_1096_cov_3.787704	1096	3.787704	FALSE	40.28	FALSE	NA	FALSE	FALSE	FALSE	FALSE	TRUE	Unassigned	NA	NA	0	0	FALSE	NA	FALSE	NA	8.8871273704751e-08
NG-17954_350_T1_NODE_12650_length_1093_cov_1.754335	NG-17954_350_T1_NODE_12650_length_1093_cov_1.754335	1093	1.754335	FALSE	39.69	FALSE	NA	FALSE	FALSE	FALSE	FALSE	TRUE	Unassigned	NA	NA	0	0	FALSE	NA	FALSE	NA	4.84752402025914e-08
NG-17954_350_T1_NODE_12721_length_1088_cov_2.644724	NG-17954_350_T1_NODE_12721_length_1088_cov_2.644724	1088	2.644724	FALSE	45.19	FALSE	NA	FALSE	FALSE	FALSE	FALSE	TRUE	Other	NA	NA	0	1	FALSE	NA	FALSE	NA	1.8986135746015e-07
NG-17954_350_T1_NODE_12867_length_1079_cov_4.962891	NG-17954_350_T1_NODE_12867_length_1079_cov_4.962891	1079	4.962891	FALSE	43.42	FALSE	NA	FALSE	FALSE	FALSE	FALSE	TRUE	Unassigned	NA	NA	0	0	FALSE	NA	FALSE	NA	8.07920670043191e-08
NG-17954_350_T1_NODE_13126_length_1064_cov_1.719524	NG-17954_350_T1_NODE_13126_length_1064_cov_1.719524	1064	1.719524	FALSE	30.14	FALSE	NA	FALSE	FALSE	FALSE	TRUE	TRUE	Unassigned	NA	NA	0	1	FALSE	NA	FALSE	NA	4.24158351772675e-08
NG-17954_350_T1_NODE_13289_length_1054_cov_3.245245	NG-17954_350_T1_NODE_13289_length_1054_cov_3.245245	1054	3.245245	FALSE	33.85	FALSE	NA	FALSE	FALSE	FALSE	FALSE	TRUE	Unassigned	NA	NA	0	1	FALSE	NA	FALSE	NA	7.67524636541031e-08
NG-17954_350_T1_NODE_13429_length_1047_cov_2.338710	NG-17954_350_T1_NODE_13429_length_1047_cov_2.338710	1047	2.33871	FALSE	33.14	FALSE	NA	FALSE	FALSE	FALSE	FALSE	TRUE	Unassigned	NA	NA	0	0	FALSE	NA	FALSE	NA	5.85742485781313e-08
NG-17954_350_T1_NODE_13445_length_1046_cov_4.556004	NG-17954_350_T1_NODE_13445_length_1046_cov_4.556004	1046	4.556004	FALSE	39.43	FALSE	NA	FALSE	FALSE	FALSE	FALSE	TRUE	Unassigned	NA	NA	0	1	FALSE	NA	FALSE	NA	1.13108893806047e-07
NG-17954_350_T1_NODE_13519_length_1042_cov_2.625127	NG-17954_350_T1_NODE_13519_length_1042_cov_2.625127	1042	2.625127	FALSE	40.37	FALSE	NA	FALSE	FALSE	FALSE	FALSE	TRUE	Unassigned	NA	NA	0	0	FALSE	NA	FALSE	NA	7.87722653292111e-08
NG-17954_350_T1_NODE_13533_length_1041_cov_19.138945	NG-17954_350_T1_NODE_13533_length_1041_cov_19.138945	1041	19.138945	FALSE	40.15	FALSE	NA	FALSE	FALSE	FALSE	FALSE	TRUE	Unassigned	NA	NA	0	0	FALSE	NA	FALSE	NA	6.44316734359445e-07
NG-17954_350_T1_NODE_13801_length_1027_cov_3.097737	NG-17954_350_T1_NODE_13801_length_1027_cov_3.097737	1027	3.097737	FALSE	45.48	FALSE	NA	FALSE	FALSE	FALSE	FALSE	TRUE	Unassigned	NA	NA	0	0	FALSE	NA	FALSE	NA	7.67524636541031e-08
NG-17954_350_T1_NODE_13814_length_1027_cov_1.631687	NG-17954_350_T1_NODE_13814_length_1027_cov_1.631687	1027	1.631687	FALSE	40.4	FALSE	NA	FALSE	FALSE	FALSE	FALSE	TRUE	Unassigned	NA	NA	0	0	FALSE	NA	FALSE	NA	4.24158351772675e-08
NG-17954_350_T1_NODE_13904_length_1021_cov_3.357143	NG-17954_350_T1_NODE_13904_length_1021_cov_3.357143	1021	3.357143	FALSE	40.67	FALSE	NA	FALSE	FALSE	FALSE	FALSE	TRUE	Unassigned	NA	NA	0	0	FALSE	NA	FALSE	NA	7.87722653292111e-08
NG-17954_350_T1_NODE_13910_length_1021_cov_2.236025	NG-17954_350_T1_NODE_13910_length_1021_cov_2.236025	1021	2.236025	FALSE	36.15	FALSE	NA	FALSE	FALSE	FALSE	TRUE	TRUE	Unassigned	NA	NA	0	0	FALSE	NA	FALSE	NA	5.65544469030233e-08
NG-17954_350_T1_NODE_14102_length_1011_cov_2.365063	NG-17954_350_T1_NODE_14102_length_1011_cov_2.365063	1011	2.365063	FALSE	48.52	FALSE	NA	FALSE	FALSE	FALSE	FALSE	TRUE	Unassigned	NA	NA	0	0	FALSE	NA	FALSE	NA	5.45346452279154e-08
NG-17954_350_T1_NODE_14156_length_1007_cov_3.461134	NG-17954_350_T1_NODE_14156_length_1007_cov_3.461134	1007	3.461134	FALSE	39.83	FALSE	NA	FALSE	FALSE	FALSE	FALSE	TRUE	Unassigned	NA	NA	0	0	FALSE	NA	FALSE	NA	1.85821754109934e-07
NG-17954_350_T3_NODE_6_length_100821_cov_5.950618	NG-17954_350_T3_NODE_6_length_100821_cov_5.950618	100821	5.950618	FALSE	39.26	TRUE	6	FALSE	FALSE	TRUE	FALSE	FALSE	crAss-like	NA	HvCF_D4_ms_4	0	17	FALSE	VC_412_7	TRUE	NA	1.34599583629196e-05
NG-17954_350_T3_NODE_40_length_39154_cov_84.274994	NG-17954_350_T3_NODE_40_length_39154_cov_84.274994	39154	84.274994	FALSE	43.53	TRUE	2	TRUE	FALSE	FALSE	TRUE	TRUE	Siphoviridae	NA	NA	0	13	TRUE	VC_922_0	TRUE	NA	0.000127938277704689
NG-17954_350_T3_NODE_66_length_17904_cov_5.303771	NG-17954_350_T3_NODE_66_length_17904_cov_5.303771	17904	5.303771	FALSE	31.38	TRUE	2	FALSE	FALSE	FALSE	TRUE	TRUE	Unassigned	NA	NA	0	3	FALSE	VC_693_0	TRUE	NA	3.3090410843294e-05
NG-17954_350_T3_NODE_76_length_15870_cov_13.243579	NG-17954_350_T3_NODE_76_length_15870_cov_13.243579	15870	13.243579	FALSE	28.35	TRUE	2	TRUE	FALSE	FALSE	TRUE	TRUE	Unassigned	NA	NA	0	6	FALSE	VC_1164_0	TRUE	Bifidobacterium	1.38901761197176e-05
NG-17954_350_T3_NODE_84_length_14771_cov_6.394333	NG-17954_350_T3_NODE_84_length_14771_cov_6.394333	14771	6.394333	FALSE	28.82	FALSE	NA	TRUE	FALSE	FALSE	FALSE	FALSE	Unassigned	NA	NA	0	5	FALSE	VC_6565_0	TRUE	NA	1.21268892573483e-05
NG-17954_350_T3_NODE_86_length_14352_cov_6.231517	NG-17954_350_T3_NODE_86_length_14352_cov_6.231517	14352	6.231517	FALSE	40.64	FALSE	NA	TRUE	FALSE	FALSE	FALSE	FALSE	Myoviridae	NA	NA	1	5	FALSE	VC_80_0	TRUE	NA	1.40800374771777e-05
NG-17954_350_T3_NODE_102_length_12076_cov_5.249147	NG-17954_350_T3_NODE_102_length_12076_cov_5.249147	12076	5.249147	FALSE	29.79	FALSE	NA	TRUE	FALSE	FALSE	FALSE	FALSE	Unassigned	NA	NA	0	4	TRUE	NA	FALSE	NA	2.27631648784669e-06
NG-17954_350_T3_NODE_107_length_11532_cov_5.691296	NG-17954_350_T3_NODE_107_length_11532_cov_5.691296	11532	5.691296	FALSE	30.2	TRUE	1	TRUE	FALSE	FALSE	FALSE	TRUE	Myoviridae	NA	NA	0	10	FALSE	NA	TRUE	NA	2.16118779236553e-06
NG-17954_350_T3_NODE_112_length_11318_cov_302.215422	NG-17954_350_T3_NODE_112_length_11318_cov_302.215422	11318	302.215422	FALSE	44.64	TRUE	2	TRUE	FALSE	FALSE	FALSE	FALSE	Unassigned	NA	NA	0	5	FALSE	VC_1555_0	TRUE	NA	9.23412929825865e-05
NG-17954_350_T3_NODE_123_length_9083_cov_221.454475	NG-17954_350_T3_NODE_123_length_9083_cov_221.454475	9083	221.454475	FALSE	29.19	TRUE	1	TRUE	FALSE	FALSE	TRUE	FALSE	Unassigned	NA	NA	0	5	FALSE	VC_2410_0	TRUE	NA	3.49102521525663e-05
NG-17954_350_T3_NODE_154_length_6713_cov_23.613397	NG-17954_350_T3_NODE_154_length_6713_cov_23.613397	6713	23.613397	FALSE	39.3	FALSE	NA	TRUE	FALSE	FALSE	FALSE	FALSE	Unassigned	NA	NA	0	3	FALSE	VC_1321_0	TRUE	NA	3.3165143505273e-06
NG-17954_350_T3_NODE_156_length_6708_cov_3.688111	NG-17954_350_T3_NODE_156_length_6708_cov_3.688111	6708	3.688111	FALSE	28.55	TRUE	3	FALSE	FALSE	FALSE	FALSE	FALSE	Unassigned	NA	NA	0	1	FALSE	VC_4306_0	TRUE	NA	6.16039510907933e-07
NG-17954_350_T3_NODE_165_length_6280_cov_3.128835	NG-17954_350_T3_NODE_165_length_6280_cov_3.128835	6280	3.128835	FALSE	42.25	TRUE	2	FALSE	FALSE	FALSE	FALSE	TRUE	Podoviridae	NA	NA	0	1	FALSE	VC_1062_0	TRUE	NA	4.76673195325483e-07
NG-17954_350_T3_NODE_169_length_6167_cov_59.711878	NG-17954_350_T3_NODE_169_length_6167_cov_59.711878	6167	59.711878	TRUE	33.11	TRUE	1	TRUE	FALSE	FALSE	FALSE	FALSE	Unassigned	NA	NA	0	4	FALSE	VC_3907_0	TRUE	NA	1.86447892629217e-05
NG-17954_350_T3_NODE_183_length_5551_cov_2.603166	NG-17954_350_T3_NODE_183_length_5551_cov_2.603166	5551	2.603166	FALSE	27	TRUE	1	FALSE	FALSE	FALSE	TRUE	FALSE	Unassigned	NA	NA	0	2	FALSE	VC_1961_0	TRUE	NA	1.31287108882018e-06
NG-17954_350_T3_NODE_210_length_4897_cov_24.701363	NG-17954_350_T3_NODE_210_length_4897_cov_24.701363	4897	24.701363	TRUE	36.08	TRUE	1	TRUE	FALSE	FALSE	FALSE	FALSE	Microviridae	NA	NA	0	5	FALSE	VC_2276_0	TRUE	NA	4.2294647076761e-05
NG-17954_350_T3_NODE_222_length_4618_cov_2.445321	NG-17954_350_T3_NODE_222_length_4618_cov_2.445321	4618	2.445321	FALSE	46.18	FALSE	NA	TRUE	FALSE	FALSE	TRUE	TRUE	Unassigned	NA	NA	0	5	FALSE	NA	FALSE	NA	2.78732631164901e-07
NG-17954_350_T3_NODE_227_length_4579_cov_6.421751	NG-17954_350_T3_NODE_227_length_4579_cov_6.421751	4579	6.421751	FALSE	43.05	FALSE	NA	TRUE	FALSE	FALSE	FALSE	FALSE	Unassigned	NA	NA	0	3	TRUE	VC_515_0	TRUE	NA	2.35710855485101e-06
NG-17954_350_T3_NODE_238_length_4335_cov_5.457477	NG-17954_350_T3_NODE_238_length_4335_cov_5.457477	4335	5.457477	FALSE	40.53	TRUE	1	TRUE	FALSE	FALSE	FALSE	TRUE	Siphoviridae	NA	NA	0	3	FALSE	VC_1070_0	TRUE	NA	1.19168298831371e-06
NG-17954_350_T3_NODE_241_length_4302_cov_45.245585	NG-17954_350_T3_NODE_241_length_4302_cov_45.245585	4302	45.245585	FALSE	26.12	FALSE	NA	FALSE	FALSE	FALSE	TRUE	FALSE	Unassigned	NA	NA	0	1	FALSE	NA	FALSE	NA	3.65382123027033e-06
NG-17954_350_T3_NODE_253_length_4115_cov_3.882266	NG-17954_350_T3_NODE_253_length_4115_cov_3.882266	4115	3.882266	FALSE	38.68	FALSE	NA	TRUE	FALSE	FALSE	FALSE	FALSE	Myoviridae	NA	NA	0	3	TRUE	NA	FALSE	NA	3.93861326646055e-07
NG-17954_350_T3_NODE_280_length_3618_cov_2.554589	NG-17954_350_T3_NODE_280_length_3618_cov_2.554589	3618	2.554589	FALSE	30.21	FALSE	NA	TRUE	FALSE	FALSE	TRUE	TRUE	Podoviridae	NA	NA	0	3	FALSE	VC_986_0	TRUE	NA	2.22178184261877e-07
NG-17954_350_T3_NODE_289_length_3513_cov_2.641122	NG-17954_350_T3_NODE_289_length_3513_cov_2.641122	3513	2.641122	FALSE	32.9	FALSE	NA	FALSE	FALSE	FALSE	TRUE	TRUE	Podoviridae	NA	NA	0	2	FALSE	NA	FALSE	NA	2.28237589287201e-07
NG-17954_350_T3_NODE_307_length_3252_cov_19.366281	NG-17954_350_T3_NODE_307_length_3252_cov_19.366281	3252	19.366281	FALSE	30.24	FALSE	NA	FALSE	FALSE	FALSE	FALSE	TRUE	Unassigned	NA	NA	0	1	FALSE	VC_6564_0	TRUE	NA	6.87601084257008e-05
NG-17954_350_T3_NODE_322_length_3095_cov_2.972039	NG-17954_350_T3_NODE_322_length_3095_cov_2.972039	3095	2.972039	FALSE	31.14	FALSE	NA	FALSE	FALSE	FALSE	FALSE	TRUE	Unassigned	NA	NA	0	1	FALSE	VC_5482_0	TRUE	NA	1.87841555785042e-07
NG-17954_350_T3_NODE_326_length_3033_cov_2.564137	NG-17954_350_T3_NODE_326_length_3033_cov_2.564137	3033	2.564137	FALSE	35.27	FALSE	NA	FALSE	FALSE	FALSE	FALSE	FALSE	Unassigned	NA	NA	0	0	FALSE	NA	FALSE	NA	1.81782150759718e-07
NG-17954_350_T3_NODE_339_length_2872_cov_2.292865	NG-17954_350_T3_NODE_339_length_2872_cov_2.292865	2872	2.292865	FALSE	28.28	FALSE	NA	TRUE	FALSE	FALSE	FALSE	FALSE	Unassigned	NA	NA	0	4	FALSE	NA	FALSE	NA	1.57544530658422e-07
NG-17954_350_T3_NODE_373_length_2511_cov_2.904316	NG-17954_350_T3_NODE_373_length_2511_cov_2.904316	2511	2.904316	FALSE	29.16	FALSE	NA	FALSE	FALSE	FALSE	TRUE	TRUE	Unassigned	NA	NA	0	1	FALSE	VC_1106_0	TRUE	NA	1.77742547409502e-07
NG-17954_350_T3_NODE_380_length_2469_cov_2.785418	NG-17954_350_T3_NODE_380_length_2469_cov_2.785418	2469	2.785418	FALSE	31.95	FALSE	NA	FALSE	FALSE	FALSE	TRUE	TRUE	Unassigned	NA	NA	0	1	FALSE	NA	FALSE	NA	1.6966334070907e-07
NG-17954_350_T3_NODE_393_length_2386_cov_2.202059	NG-17954_350_T3_NODE_393_length_2386_cov_2.202059	2386	2.202059	FALSE	29.57	FALSE	NA	FALSE	FALSE	FALSE	TRUE	TRUE	Unassigned	NA	NA	0	0	FALSE	NA	FALSE	NA	1.25227703856695e-07
NG-17954_350_T3_NODE_446_length_2185_cov_3.396244	NG-17954_350_T3_NODE_446_length_2185_cov_3.396244	2185	3.396244	FALSE	40.31	FALSE	NA	FALSE	FALSE	FALSE	TRUE	TRUE	Unassigned	NA	NA	0	1	FALSE	NA	FALSE	NA	1.81782150759718e-07
NG-17954_350_T3_NODE_455_length_2120_cov_3.092494	NG-17954_350_T3_NODE_455_length_2120_cov_3.092494	2120	3.092494	FALSE	44.96	FALSE	NA	TRUE	FALSE	FALSE	TRUE	TRUE	Unassigned	NA	NA	0	3	FALSE	VC_3079_0	TRUE	NA	6.16039510907933e-07
NG-17954_350_T3_NODE_469_length_2069_cov_2.202582	NG-17954_350_T3_NODE_469_length_2069_cov_2.202582	2069	2.202582	FALSE	32.45	FALSE	NA	FALSE	FALSE	FALSE	FALSE	TRUE	Unassigned	NA	NA	0	0	FALSE	NA	FALSE	NA	1.09069290455831e-07
NG-17954_350_T3_NODE_481_length_2020_cov_3.986768	NG-17954_350_T3_NODE_481_length_2020_cov_3.986768	2020	3.986768	FALSE	28.76	TRUE	1	TRUE	FALSE	FALSE	FALSE	TRUE	Siphoviridae	NA	NA	0	3	FALSE	VC_3569_0	TRUE	NA	1.8986135746015e-07
NG-17954_350_T3_NODE_483_length_2016_cov_2.660887	NG-17954_350_T3_NODE_483_length_2016_cov_2.660887	2016	2.660887	FALSE	45.52	FALSE	NA	FALSE	FALSE	FALSE	TRUE	FALSE	Unassigned	NA	NA	0	1	FALSE	VC_5509_0	TRUE	NA	1.25227703856695e-07
NG-17954_350_T3_NODE_543_length_1838_cov_2.601234	NG-17954_350_T3_NODE_543_length_1838_cov_2.601234	1838	2.601234	FALSE	29.94	FALSE	NA	FALSE	FALSE	FALSE	FALSE	TRUE	Unassigned	NA	NA	0	2	FALSE	NA	FALSE	NA	8.40237496844918e-07
NG-17954_350_T3_NODE_554_length_1818_cov_2.315372	NG-17954_350_T3_NODE_554_length_1818_cov_2.315372	1818	2.315372	FALSE	32.06	FALSE	NA	FALSE	FALSE	FALSE	TRUE	TRUE	Unassigned	NA	NA	0	2	FALSE	NA	FALSE	NA	1.78348487912034e-06
NG-17954_350_T3_NODE_591_length_1746_cov_1.884092	NG-17954_350_T3_NODE_591_length_1746_cov_1.884092	1746	1.884092	FALSE	26.42	FALSE	NA	FALSE	FALSE	FALSE	TRUE	TRUE	Unassigned	NA	NA	0	2	FALSE	VC_5510_0	TRUE	NA	7.87722653292111e-08
NG-17954_350_T3_NODE_597_length_1733_cov_2.219309	NG-17954_350_T3_NODE_597_length_1733_cov_2.219309	1733	2.219309	FALSE	34.48	FALSE	NA	FALSE	FALSE	FALSE	TRUE	TRUE	Unassigned	NA	NA	0	0	FALSE	NA	FALSE	NA	9.49306787300749e-08
NG-17954_350_T3_NODE_615_length_1696_cov_1.480804	NG-17954_350_T3_NODE_615_length_1696_cov_1.480804	1696	1.480804	FALSE	27	FALSE	NA	FALSE	FALSE	FALSE	TRUE	TRUE	Unassigned	NA	NA	0	1	FALSE	NA	FALSE	NA	5.65544469030233e-08
NG-17954_350_T3_NODE_658_length_1611_cov_2.468509	NG-17954_350_T3_NODE_658_length_1611_cov_2.468509	1611	2.468509	FALSE	40.66	FALSE	NA	FALSE	FALSE	FALSE	TRUE	TRUE	Unassigned	NA	NA	0	1	FALSE	VC_5510_0	TRUE	NA	9.49306787300749e-08
NG-17954_350_T3_NODE_669_length_1603_cov_2.642119	NG-17954_350_T3_NODE_669_length_1603_cov_2.642119	1603	2.642119	FALSE	42.8	FALSE	NA	FALSE	FALSE	FALSE	TRUE	TRUE	Unassigned	NA	NA	0	0	FALSE	NA	FALSE	NA	1.03009885430507e-07
NG-17954_350_T3_NODE_679_length_1589_cov_2.342894	NG-17954_350_T3_NODE_679_length_1589_cov_2.342894	1589	2.342894	FALSE	39.98	FALSE	NA	FALSE	FALSE	FALSE	TRUE	TRUE	Unassigned	NA	NA	0	1	FALSE	NA	FALSE	NA	7.27128603038872e-08
NG-17954_350_T3_NODE_687_length_1581_cov_2.226737	NG-17954_350_T3_NODE_687_length_1581_cov_2.226737	1581	2.226737	FALSE	41.98	FALSE	NA	FALSE	FALSE	FALSE	TRUE	TRUE	Unassigned	NA	NA	0	2	FALSE	VC_2293_0	TRUE	NA	8.6851472029643e-08
NG-17954_350_T3_NODE_688_length_1580_cov_37.186230	NG-17954_350_T3_NODE_688_length_1580_cov_37.186230	1580	37.18623	FALSE	45.64	FALSE	NA	FALSE	FALSE	FALSE	FALSE	TRUE	Unassigned	NA	NA	0	0	FALSE	NA	FALSE	NA	0.000153549362945059
NG-17954_350_T3_NODE_774_length_1456_cov_2.942184	NG-17954_350_T3_NODE_774_length_1456_cov_2.942184	1456	2.942184	FALSE	29.46	FALSE	NA	FALSE	FALSE	FALSE	TRUE	TRUE	Unassigned	NA	NA	0	0	FALSE	NA	FALSE	NA	1.03009885430507e-07
NG-17954_350_T3_NODE_788_length_1442_cov_1.914924	NG-17954_350_T3_NODE_788_length_1442_cov_1.914924	1442	1.914924	FALSE	26.13	FALSE	NA	FALSE	FALSE	FALSE	TRUE	TRUE	Unassigned	NA	NA	0	0	FALSE	NA	FALSE	NA	9.69504804051829e-08
NG-17954_350_T3_NODE_816_length_1412_cov_2.404569	NG-17954_350_T3_NODE_816_length_1412_cov_2.404569	1412	2.404569	FALSE	38.61	FALSE	NA	FALSE	FALSE	FALSE	TRUE	TRUE	Unassigned	NA	NA	0	0	FALSE	NA	FALSE	NA	1.19168298831371e-07
NG-17954_350_T3_NODE_897_length_1328_cov_2.055774	NG-17954_350_T3_NODE_897_length_1328_cov_2.055774	1328	2.055774	FALSE	31.04	FALSE	NA	FALSE	FALSE	FALSE	TRUE	TRUE	Unassigned	NA	NA	0	0	FALSE	NA	FALSE	NA	9.49306787300749e-08
NG-17954_350_T3_NODE_912_length_1318_cov_3.594616	NG-17954_350_T3_NODE_912_length_1318_cov_3.594616	1318	3.594616	FALSE	44.92	FALSE	NA	TRUE	FALSE	FALSE	TRUE	TRUE	Unassigned	NA	NA	0	3	FALSE	NA	FALSE	NA	1.31287108882018e-07
NG-17954_350_T3_NODE_940_length_1292_cov_2.327405	NG-17954_350_T3_NODE_940_length_1292_cov_2.327405	1292	2.327405	FALSE	32.51	FALSE	NA	FALSE	FALSE	FALSE	FALSE	TRUE	Unassigned	NA	NA	0	1	FALSE	NA	FALSE	NA	6.46336536034552e-08
NG-17954_350_T3_NODE_1034_length_1238_cov_3.941674	NG-17954_350_T3_NODE_1034_length_1238_cov_3.941674	1238	3.941674	FALSE	46.07	FALSE	NA	TRUE	FALSE	FALSE	TRUE	TRUE	Podoviridae	NA	NA	0	3	FALSE	NA	FALSE	NA	1.11089092130939e-07
NG-17954_350_T3_NODE_1061_length_1218_cov_2.515907	NG-17954_350_T3_NODE_1061_length_1218_cov_2.515907	1218	2.515907	FALSE	27.45	FALSE	NA	FALSE	FALSE	FALSE	TRUE	TRUE	Unassigned	NA	NA	0	0	FALSE	NA	FALSE	NA	7.47326619789951e-08
NG-17954_350_T3_NODE_1223_length_1138_cov_2.180979	NG-17954_350_T3_NODE_1223_length_1138_cov_2.180979	1138	2.180979	FALSE	43.03	FALSE	NA	FALSE	FALSE	FALSE	TRUE	FALSE	Unassigned	NA	NA	0	1	FALSE	NA	FALSE	NA	5.45346452279154e-08
NG-17954_350_T3_NODE_1234_length_1134_cov_1.708063	NG-17954_350_T3_NODE_1234_length_1134_cov_1.708063	1134	1.708063	FALSE	45.4	FALSE	NA	FALSE	FALSE	FALSE	TRUE	TRUE	Unassigned	NA	NA	0	1	FALSE	NA	FALSE	NA	4.03960335021595e-08
NG-17954_350_T3_NODE_1248_length_1129_cov_2.002793	NG-17954_350_T3_NODE_1248_length_1129_cov_2.002793	1129	2.002793	FALSE	44.19	FALSE	NA	FALSE	FALSE	FALSE	TRUE	TRUE	Siphoviridae	NA	NA	0	2	FALSE	NA	FALSE	NA	3.02970251266196e-08
NG-17954_350_T3_NODE_1354_length_1091_cov_1.931467	NG-17954_350_T3_NODE_1354_length_1091_cov_1.931467	1091	1.931467	FALSE	42.79	FALSE	NA	FALSE	FALSE	FALSE	TRUE	FALSE	Unassigned	NA	NA	0	1	FALSE	NA	FALSE	NA	5.25148435528074e-08
NG-17954_350_T3_NODE_1359_length_1089_cov_2.578337	NG-17954_350_T3_NODE_1359_length_1089_cov_2.578337	1089	2.578337	FALSE	23.6	FALSE	NA	FALSE	FALSE	FALSE	TRUE	TRUE	Unassigned	NA	NA	0	0	FALSE	NA	FALSE	NA	6.05940502532393e-08
NG-17954_350_T3_NODE_1395_length_1077_cov_3.915851	NG-17954_350_T3_NODE_1395_length_1077_cov_3.915851	1077	3.915851	FALSE	31.56	FALSE	NA	FALSE	FALSE	FALSE	FALSE	TRUE	Unassigned	NA	NA	0	0	FALSE	NA	FALSE	NA	2.31994420402902e-05
NG-17954_350_T3_NODE_1450_length_1060_cov_1.755224	NG-17954_350_T3_NODE_1450_length_1060_cov_1.755224	1060	1.755224	FALSE	38.09	FALSE	NA	FALSE	FALSE	FALSE	TRUE	FALSE	Unassigned	NA	NA	0	1	FALSE	NA	FALSE	NA	6.86732569536712e-08
NG-17954_350_T3_NODE_1506_length_1044_cov_1.707786	NG-17954_350_T3_NODE_1506_length_1044_cov_1.707786	1044	1.707786	FALSE	51.68	FALSE	NA	FALSE	FALSE	FALSE	TRUE	TRUE	Unassigned	NA	NA	0	1	TRUE	NA	FALSE	NA	4.24158351772675e-08
NG-17954_361_T3_NODE_80_length_4763_cov_17.222387	NG-17954_361_T3_NODE_80_length_4763_cov_17.222387	4763	17.222387	FALSE	38.43	FALSE	NA	FALSE	FALSE	FALSE	FALSE	TRUE	Unassigned	NA	NA	0	1	FALSE	NA	FALSE	NA	1.09473250790852e-06
NG-17954_361_T3_NODE_85_length_3726_cov_43.590575	NG-17954_361_T3_NODE_85_length_3726_cov_43.590575	3726	43.590575	FALSE	39.87	FALSE	NA	FALSE	FALSE	FALSE	FALSE	TRUE	Unassigned	NA	NA	0	2	FALSE	NA	FALSE	NA	2.30257390962309e-07
NG-17954_361_T3_NODE_97_length_1567_cov_1.761243	NG-17954_361_T3_NODE_97_length_1567_cov_1.761243	1567	1.761243	FALSE	31.26	FALSE	NA	FALSE	FALSE	FALSE	FALSE	TRUE	Unassigned	NA	NA	0	0	FALSE	NA	FALSE	NA	7.87722653292111e-08
NG-17954_363_T1_NODE_7_length_118890_cov_25.408104	NG-17954_363_T1_NODE_7_length_118890_cov_25.408104	118890	25.408104	FALSE	43.42	TRUE	5	TRUE	FALSE	FALSE	FALSE	FALSE	Siphoviridae	NA	NA	1	36	TRUE	NA	FALSE	NA	0.000151309402887364
NG-17954_363_T1_NODE_10_length_103496_cov_26.602933	NG-17954_363_T1_NODE_10_length_103496_cov_26.602933	103496	26.602933	FALSE	53.93	FALSE	NA	FALSE	FALSE	FALSE	FALSE	FALSE	Myoviridae	NA	NA	2	13	FALSE	VC_384_0	TRUE	NA	0.000302653142403205
NG-17954_363_T1_NODE_13_length_89890_cov_13.731385	NG-17954_363_T1_NODE_13_length_89890_cov_13.731385	89890	13.731385	FALSE	49.75	FALSE	NA	TRUE	FALSE	FALSE	FALSE	FALSE	Myoviridae	NA	NA	1	28	TRUE	NA	FALSE	NA	0.000104829726739779
NG-17954_363_T1_NODE_23_length_52189_cov_28.647409	NG-17954_363_T1_NODE_23_length_52189_cov_28.647409	52189	28.647409	FALSE	33.66	FALSE	NA	FALSE	FALSE	FALSE	FALSE	FALSE	Other	NA	NA	0	5	FALSE	VC_935_0	TRUE	NA	9.02871546790017e-05
NG-17954_363_T1_NODE_39_length_41848_cov_94.665016	NG-17954_363_T1_NODE_39_length_41848_cov_94.665016	41848	94.665016	TRUE	28.33	TRUE	2	TRUE	FALSE	FALSE	FALSE	FALSE	Unassigned	NA	NA	0	18	FALSE	VC_1964_0	TRUE	NA	0.000164106866300848
NG-17954_363_T1_NODE_57_length_32068_cov_9.015306	NG-17954_363_T1_NODE_57_length_32068_cov_9.015306	32068	9.015306	FALSE	28.42	FALSE	NA	TRUE	FALSE	FALSE	FALSE	FALSE	Unassigned	NA	NA	0	10	FALSE	NA	FALSE	NA	2.52394417321493e-05
NG-17954_363_T1_NODE_60_length_31486_cov_16.296395	NG-17954_363_T1_NODE_60_length_31486_cov_16.296395	31486	16.296395	FALSE	32.47	TRUE	2	TRUE	FALSE	FALSE	FALSE	FALSE	Siphoviridae	NA	NA	0	17	TRUE	NA	TRUE	NA	2.04727097788945e-05
NG-17954_363_T1_NODE_65_length_28376_cov_11.204513	NG-17954_363_T1_NODE_65_length_28376_cov_11.204513	28376	11.204513	FALSE	44.35	TRUE	2	TRUE	FALSE	FALSE	FALSE	FALSE	Siphoviridae	NA	NA	0	14	TRUE	VC_547_0	TRUE	NA	1.13310873973557e-05
NG-17954_363_T1_NODE_70_length_27533_cov_12.604156	NG-17954_363_T1_NODE_70_length_27533_cov_12.604156	27533	12.604156	FALSE	42.94	TRUE	2	FALSE	FALSE	FALSE	FALSE	TRUE	Unassigned	NA	NA	0	5	FALSE	VC_1039_0	TRUE	NA	5.93013771811702e-06
NG-17954_363_T1_NODE_78_length_25348_cov_30.409244	NG-17954_363_T1_NODE_78_length_25348_cov_30.409244	25348	30.409244	FALSE	46.08	FALSE	NA	FALSE	FALSE	FALSE	FALSE	FALSE	Unassigned	NA	NA	0	2	FALSE	VC_96_0	TRUE	NA	4.27470826519852e-05
NG-17954_363_T1_NODE_81_length_24483_cov_10.102423	NG-17954_363_T1_NODE_81_length_24483_cov_10.102423	24483	10.102423	FALSE	40.75	TRUE	3	TRUE	FALSE	FALSE	TRUE	TRUE	Siphoviridae	NA	NA	0	10	TRUE	VC_3087_0	TRUE	NA	7.59445429840599e-06
NG-17954_363_T1_NODE_89_length_23293_cov_8.834366	NG-17954_363_T1_NODE_89_length_23293_cov_8.834366	23293	8.834366	FALSE	52.44	FALSE	NA	TRUE	FALSE	FALSE	FALSE	FALSE	Unassigned	NA	NA	0	8	TRUE	VC_3089_0	TRUE	NA	9.44257283112979e-06
NG-17954_363_T1_NODE_96_length_22069_cov_18.017216	NG-17954_363_T1_NODE_96_length_22069_cov_18.017216	22069	18.017216	FALSE	45.77	FALSE	NA	TRUE	FALSE	FALSE	FALSE	FALSE	Myoviridae	NA	NA	0	7	FALSE	VC_4819_0	TRUE	NA	1.77863735510008e-05
NG-17954_363_T1_NODE_99_length_21295_cov_23.221469	NG-17954_363_T1_NODE_99_length_21295_cov_23.221469	21295	23.221469	FALSE	26.73	FALSE	NA	TRUE	FALSE	FALSE	FALSE	FALSE	Podoviridae	NA	NA	0	7	FALSE	VC_78_0	TRUE	NA	1.74914825064351e-05
NG-17954_363_T1_NODE_117_length_19409_cov_6.550791	NG-17954_363_T1_NODE_117_length_19409_cov_6.550791	19409	6.550791	FALSE	46.65	FALSE	NA	FALSE	FALSE	FALSE	TRUE	TRUE	Siphoviridae	NA	NA	0	3	FALSE	VC_3080_0	TRUE	NA	5.51809817639499e-06
NG-17954_363_T1_NODE_200_length_14873_cov_7.735187	NG-17954_363_T1_NODE_200_length_14873_cov_7.735187	14873	7.735187	FALSE	39.41	TRUE	2	TRUE	FALSE	FALSE	FALSE	FALSE	Siphoviridae	NA	NA	0	16	FALSE	VC_79_0	TRUE	NA	2.72673226139577e-06
NG-17954_363_T1_NODE_236_length_13735_cov_9.259284	NG-17954_363_T1_NODE_236_length_13735_cov_9.259284	13735	9.259284	FALSE	45.87	FALSE	NA	TRUE	FALSE	FALSE	FALSE	FALSE	Unassigned	NA	NA	0	5	TRUE	VC_1484_0	TRUE	NA	3.94265286981077e-06
NG-17954_363_T1_NODE_282_length_12703_cov_9.824083	NG-17954_363_T1_NODE_282_length_12703_cov_9.824083	12703	9.824083	FALSE	27.79	FALSE	NA	TRUE	FALSE	FALSE	FALSE	TRUE	Myoviridae	NA	NA	0	5	FALSE	NA	FALSE	NA	3.63968261854457e-06
NG-17954_363_T1_NODE_330_length_11840_cov_20.628256	NG-17954_363_T1_NODE_330_length_11840_cov_20.628256	11840	20.628256	FALSE	31.31	FALSE	NA	TRUE	FALSE	FALSE	FALSE	FALSE	Siphoviridae	NA	NA	0	5	TRUE	VC_141_0	TRUE	NA	1.14239982744107e-05
NG-17954_363_T1_NODE_331_length_11826_cov_8.497324	NG-17954_363_T1_NODE_331_length_11826_cov_8.497324	11826	8.497324	FALSE	29.63	FALSE	NA	TRUE	FALSE	FALSE	FALSE	FALSE	Unassigned	NA	NA	0	4	TRUE	VC_1265_0	TRUE	NA	8.8891471721502e-06
NG-17954_363_T1_NODE_332_length_11823_cov_13.008753	NG-17954_363_T1_NODE_332_length_11823_cov_13.008753	11823	13.008753	FALSE	30.04	FALSE	NA	FALSE	FALSE	FALSE	FALSE	TRUE	Unassigned	NA	NA	0	1	FALSE	NA	FALSE	NA	3.71643508219868e-06
NG-17954_363_T1_NODE_333_length_11820_cov_11.968211	NG-17954_363_T1_NODE_333_length_11820_cov_11.968211	11820	11.968211	FALSE	43.03	FALSE	NA	TRUE	FALSE	FALSE	FALSE	FALSE	Unassigned	NA	NA	0	4	TRUE	VC_1861_0	TRUE	NA	2.91740153952596e-05
NG-17954_363_T1_NODE_348_length_11609_cov_4.851134	NG-17954_363_T1_NODE_348_length_11609_cov_4.851134	11609	4.851134	FALSE	35.73	FALSE	NA	FALSE	FALSE	FALSE	FALSE	FALSE	Unassigned	NA	NA	0	1	FALSE	VC_5517_0	TRUE	NA	2.70047483961937e-06
NG-17954_363_T1_NODE_398_length_10907_cov_8.858551	NG-17954_363_T1_NODE_398_length_10907_cov_8.858551	10907	8.858551	FALSE	38.56	FALSE	NA	TRUE	FALSE	FALSE	FALSE	FALSE	Myoviridae	NA	NA	0	4	FALSE	VC_643_0	TRUE	NA	4.35065280818258e-06
NG-17954_363_T1_NODE_416_length_10709_cov_7.115168	NG-17954_363_T1_NODE_416_length_10709_cov_7.115168	10709	7.115168	FALSE	42.29	TRUE	2	FALSE	FALSE	FALSE	FALSE	TRUE	Unassigned	NA	NA	0	1	FALSE	VC_6579_0	TRUE	NA	3.722494487224e-06
NG-17954_363_T1_NODE_465_length_10135_cov_8.305655	NG-17954_363_T1_NODE_465_length_10135_cov_8.305655	10135	8.305655	FALSE	30.21	FALSE	NA	TRUE	FALSE	FALSE	FALSE	FALSE	Siphoviridae	NA	NA	0	7	FALSE	NA	FALSE	NA	2.87619758535376e-06
NG-17954_363_T1_NODE_492_length_9804_cov_5.722433	NG-17954_363_T1_NODE_492_length_9804_cov_5.722433	9804	5.722433	FALSE	28.17	FALSE	NA	FALSE	FALSE	FALSE	FALSE	TRUE	Unassigned	NA	NA	0	1	FALSE	VC_6580_0	TRUE	NA	2.0500987002346e-06
NG-17954_363_T1_NODE_508_length_9605_cov_7.066178	NG-17954_363_T1_NODE_508_length_9605_cov_7.066178	9605	7.066178	FALSE	46.21	FALSE	NA	TRUE	FALSE	FALSE	FALSE	FALSE	Unassigned	NA	NA	0	3	FALSE	NA	FALSE	NA	3.55081134483982e-06
NG-17954_363_T1_NODE_512_length_9570_cov_6.726537	NG-17954_363_T1_NODE_512_length_9570_cov_6.726537	9570	6.726537	FALSE	39.52	FALSE	NA	TRUE	FALSE	FALSE	FALSE	FALSE	Unassigned	NA	NA	0	4	TRUE	VC_2715_0	TRUE	NA	7.55607806657894e-06
NG-17954_363_T1_NODE_519_length_9513_cov_7.371855	NG-17954_363_T1_NODE_519_length_9513_cov_7.371855	9513	7.371855	FALSE	28.29	FALSE	NA	TRUE	FALSE	FALSE	FALSE	FALSE	Siphoviridae	NA	NA	0	5	TRUE	NA	FALSE	Bifidobacterium	1.57544530658422e-06
NG-17954_363_T1_NODE_522_length_9467_cov_6.193583	NG-17954_363_T1_NODE_522_length_9467_cov_6.193583	9467	6.193583	FALSE	47.37	FALSE	NA	TRUE	FALSE	FALSE	FALSE	FALSE	Siphoviridae	NA	NA	0	6	FALSE	NA	FALSE	NA	7.58435529003045e-06
NG-17954_363_T1_NODE_535_length_9339_cov_7.828953	NG-17954_363_T1_NODE_535_length_9339_cov_7.828953	9339	7.828953	FALSE	27.75	FALSE	NA	TRUE	FALSE	FALSE	FALSE	FALSE	Unassigned	NA	NA	0	4	TRUE	VC_1967_0	TRUE	NA	1.90063337627661e-05
NG-17954_363_T1_NODE_556_length_9160_cov_11.049753	NG-17954_363_T1_NODE_556_length_9160_cov_11.049753	9160	11.049753	FALSE	31.78	TRUE	3	TRUE	FALSE	FALSE	FALSE	FALSE	Unassigned	NA	NA	0	5	FALSE	VC_644_0	TRUE	Bifidobacterium	2.46213824195662e-06
NG-17954_363_T1_NODE_562_length_9080_cov_8.120554	NG-17954_363_T1_NODE_562_length_9080_cov_8.120554	9080	8.120554	FALSE	29.88	TRUE	3	FALSE	FALSE	FALSE	FALSE	FALSE	Unassigned	NA	NA	0	2	FALSE	NA	TRUE	NA	2.12483136221359e-06
NG-17954_363_T1_NODE_578_length_8927_cov_5.890555	NG-17954_363_T1_NODE_578_length_8927_cov_5.890555	8927	5.890555	FALSE	37.48	FALSE	NA	TRUE	FALSE	FALSE	FALSE	FALSE	Unassigned	NA	NA	0	3	FALSE	NA	FALSE	NA	1.55767105184327e-05
NG-17954_363_T1_NODE_588_length_8857_cov_30.686321	NG-17954_363_T1_NODE_588_length_8857_cov_30.686321	8857	30.686321	FALSE	33.32	FALSE	NA	TRUE	FALSE	FALSE	FALSE	FALSE	Unassigned	NA	NA	0	3	TRUE	VC_1682_0	TRUE	NA	8.11132154706612e-05
NG-17954_363_T1_NODE_596_length_8818_cov_7.385713	NG-17954_363_T1_NODE_596_length_8818_cov_7.385713	8818	7.385713	FALSE	45.02	FALSE	NA	FALSE	FALSE	FALSE	FALSE	FALSE	Unassigned	NA	NA	0	2	FALSE	VC_1703_0	TRUE	NA	2.52071249053475e-06
NG-17954_363_T1_NODE_602_length_8787_cov_27.454191	NG-17954_363_T1_NODE_602_length_8787_cov_27.454191	8787	27.454191	FALSE	62.49	FALSE	NA	FALSE	FALSE	FALSE	FALSE	FALSE	Unassigned	NA	NA	0	2	FALSE	VC_2718_0	TRUE	NA	8.98609765255539e-06
NG-17954_363_T1_NODE_607_length_8730_cov_6.154467	NG-17954_363_T1_NODE_607_length_8730_cov_6.154467	8730	6.154467	FALSE	28.89	FALSE	NA	TRUE	FALSE	FALSE	FALSE	FALSE	Siphoviridae	NA	NA	0	3	FALSE	VC_6581_0	TRUE	NA	2.18885907531451e-05
NG-17954_363_T1_NODE_683_length_8252_cov_22.061974	NG-17954_363_T1_NODE_683_length_8252_cov_22.061974	8252	22.061974	FALSE	45.16	FALSE	NA	FALSE	FALSE	FALSE	FALSE	FALSE	Unassigned	NA	NA	0	1	FALSE	VC_6582_0	TRUE	NA	9.18807782006619e-06
NG-17954_363_T1_NODE_696_length_8181_cov_7.396136	NG-17954_363_T1_NODE_696_length_8181_cov_7.396136	8181	7.396136	FALSE	43.95	FALSE	NA	TRUE	FALSE	FALSE	FALSE	FALSE	Unassigned	NA	NA	0	3	TRUE	NA	FALSE	NA	7.79643446591679e-06
NG-17954_363_T1_NODE_705_length_8132_cov_10.580414	NG-17954_363_T1_NODE_705_length_8132_cov_10.580414	8132	10.580414	FALSE	26.23	TRUE	2	FALSE	FALSE	FALSE	FALSE	TRUE	Unassigned	NA	NA	0	1	FALSE	VC_1550_0	TRUE	NA	3.1387718031178e-06
NG-17954_363_T1_NODE_719_length_8068_cov_9.183826	NG-17954_363_T1_NODE_719_length_8068_cov_9.183826	8068	9.183826	FALSE	40.93	FALSE	NA	TRUE	FALSE	FALSE	FALSE	FALSE	Unassigned	NA	NA	0	4	FALSE	VC_4317_0	TRUE	NA	7.25916722033807e-06
NG-17954_363_T1_NODE_739_length_7944_cov_24.708075	NG-17954_363_T1_NODE_739_length_7944_cov_24.708075	7944	24.708075	FALSE	32.31	FALSE	NA	TRUE	FALSE	FALSE	FALSE	FALSE	Unassigned	NA	NA	0	3	FALSE	NA	FALSE	NA	7.90752355804773e-06
NG-17954_363_T1_NODE_743_length_7923_cov_7.762074	NG-17954_363_T1_NODE_743_length_7923_cov_7.762074	7923	7.762074	FALSE	31.28	FALSE	NA	TRUE	FALSE	FALSE	TRUE	TRUE	Unassigned	NA	NA	0	6	FALSE	VC_1118_0	TRUE	NA	2.31873232302396e-06
NG-17954_363_T1_NODE_800_length_7605_cov_5.346358	NG-17954_363_T1_NODE_800_length_7605_cov_5.346358	7605	5.346358	FALSE	45.44	FALSE	NA	FALSE	FALSE	FALSE	FALSE	TRUE	Unassigned	NA	NA	0	2	FALSE	VC_3915_0	TRUE	NA	1.93921158827117e-05
NG-17954_363_T1_NODE_825_length_7463_cov_6.081398	NG-17954_363_T1_NODE_825_length_7463_cov_6.081398	7463	6.081398	FALSE	44.5	FALSE	NA	FALSE	FALSE	FALSE	FALSE	TRUE	Unassigned	NA	NA	0	0	FALSE	NA	FALSE	NA	1.50071264460523e-06
NG-17954_363_T1_NODE_836_length_7367_cov_14.661652	NG-17954_363_T1_NODE_836_length_7367_cov_14.661652	7367	14.661652	FALSE	43.06	TRUE	3	FALSE	FALSE	FALSE	FALSE	FALSE	Unassigned	NA	NA	0	0	FALSE	NA	TRUE	NA	6.79259303338813e-05
NG-17954_363_T1_NODE_849_length_7285_cov_5.705671	NG-17954_363_T1_NODE_849_length_7285_cov_5.705671	7285	5.705671	FALSE	59.49	FALSE	NA	FALSE	FALSE	FALSE	FALSE	FALSE	Unassigned	NA	NA	0	0	FALSE	NA	FALSE	NA	1.28055426201846e-06
NG-17954_363_T1_NODE_863_length_7167_cov_11.911980	NG-17954_363_T1_NODE_863_length_7167_cov_11.911980	7167	11.91198	FALSE	45.85	FALSE	NA	TRUE	FALSE	FALSE	FALSE	TRUE	Unassigned	NA	NA	0	3	TRUE	NA	FALSE	NA	1.75318785399372e-06
NG-17954_363_T1_NODE_885_length_7074_cov_15.101012	NG-17954_363_T1_NODE_885_length_7074_cov_15.101012	7074	15.101012	FALSE	37.52	FALSE	NA	FALSE	FALSE	FALSE	FALSE	FALSE	Unassigned	NA	NA	0	0	FALSE	NA	FALSE	NA	4.2294647076761e-06
NG-17954_363_T1_NODE_916_length_6921_cov_4.999272	NG-17954_363_T1_NODE_916_length_6921_cov_4.999272	6921	4.999272	FALSE	39.99	TRUE	1	TRUE	FALSE	FALSE	FALSE	FALSE	Siphoviridae	NA	NA	0	11	FALSE	NA	TRUE	NA	8.32158290144486e-07
NG-17954_363_T1_NODE_937_length_6847_cov_8.931832	NG-17954_363_T1_NODE_937_length_6847_cov_8.931832	6847	8.931832	FALSE	37.4	FALSE	NA	FALSE	FALSE	FALSE	FALSE	FALSE	Unassigned	NA	NA	0	1	FALSE	NA	FALSE	NA	3.90629643965883e-06
NG-17954_363_T1_NODE_979_length_6701_cov_5.591634	NG-17954_363_T1_NODE_979_length_6701_cov_5.591634	6701	5.591634	FALSE	41.08	FALSE	NA	TRUE	FALSE	FALSE	FALSE	FALSE	Unassigned	NA	NA	0	3	FALSE	VC_4318_0	TRUE	NA	9.59405795676289e-07
NG-17954_363_T1_NODE_1002_length_6612_cov_5.999085	NG-17954_363_T1_NODE_1002_length_6612_cov_5.999085	6612	5.999085	FALSE	36.62	FALSE	NA	TRUE	FALSE	FALSE	FALSE	FALSE	Myoviridae	NA	NA	0	5	FALSE	VC_643_0	TRUE	NA	9.39813719427742e-06
NG-17954_363_T1_NODE_1016_length_6548_cov_6.311566	NG-17954_363_T1_NODE_1016_length_6548_cov_6.311566	6548	6.311566	FALSE	45.66	FALSE	NA	TRUE	FALSE	FALSE	FALSE	FALSE	Unassigned	NA	NA	0	3	FALSE	VC_6566_0	TRUE	NA	4.93235569061368e-06
NG-17954_363_T1_NODE_1018_length_6544_cov_11.678379	NG-17954_363_T1_NODE_1018_length_6544_cov_11.678379	6544	11.678379	FALSE	28.57	FALSE	NA	FALSE	FALSE	FALSE	FALSE	TRUE	Unassigned	NA	NA	0	1	FALSE	NA	FALSE	NA	1.87033635114999e-06
NG-17954_363_T1_NODE_1043_length_6464_cov_8.980964	NG-17954_363_T1_NODE_1043_length_6464_cov_8.980964	6464	8.980964	FALSE	43.01	FALSE	NA	TRUE	FALSE	FALSE	FALSE	FALSE	Myoviridae	NA	NA	0	4	FALSE	VC_1116_0	TRUE	NA	8.52154326728055e-06
NG-17954_363_T1_NODE_1054_length_6398_cov_5.775501	NG-17954_363_T1_NODE_1054_length_6398_cov_5.775501	6398	5.775501	FALSE	47.53	TRUE	2	TRUE	FALSE	FALSE	FALSE	FALSE	Myoviridae	NA	NA	0	5	FALSE	NA	TRUE	NA	1.52091066135631e-06
NG-17954_363_T1_NODE_1076_length_6349_cov_6.316015	NG-17954_363_T1_NODE_1076_length_6349_cov_6.316015	6349	6.316015	FALSE	43.73	FALSE	NA	FALSE	FALSE	FALSE	FALSE	FALSE	Unassigned	NA	NA	0	0	FALSE	NA	FALSE	NA	9.71524605726937e-07
NG-17954_363_T1_NODE_1099_length_6251_cov_4.150097	NG-17954_363_T1_NODE_1099_length_6251_cov_4.150097	6251	4.150097	FALSE	38.13	FALSE	NA	FALSE	FALSE	FALSE	FALSE	FALSE	Unassigned	NA	NA	0	1	FALSE	VC_277_0	TRUE	NA	8.74574125321754e-07
NG-17954_363_T1_NODE_1103_length_6240_cov_5.102183	NG-17954_363_T1_NODE_1103_length_6240_cov_5.102183	6240	5.102183	FALSE	45.59	FALSE	NA	TRUE	FALSE	FALSE	FALSE	FALSE	Unassigned	NA	NA	0	4	FALSE	VC_1220_0	TRUE	NA	7.77623644916571e-07
NG-17954_363_T1_NODE_1124_length_6168_cov_6.179126	NG-17954_363_T1_NODE_1124_length_6168_cov_6.179126	6168	6.179126	FALSE	61.55	FALSE	NA	FALSE	FALSE	FALSE	FALSE	FALSE	Unassigned	NA	NA	0	1	FALSE	VC_3572_0	TRUE	NA	8.94772142072834e-07
NG-17954_363_T1_NODE_1129_length_6158_cov_6.945764	NG-17954_363_T1_NODE_1129_length_6158_cov_6.945764	6158	6.945764	FALSE	35.06	FALSE	NA	FALSE	FALSE	FALSE	FALSE	FALSE	Unassigned	NA	NA	0	2	FALSE	VC_5506_0	TRUE	NA	1.93900960810366e-06
NG-17954_363_T1_NODE_1168_length_6044_cov_7.706462	NG-17954_363_T1_NODE_1168_length_6044_cov_7.706462	6044	7.706462	FALSE	39.93	FALSE	NA	FALSE	FALSE	FALSE	FALSE	FALSE	Unassigned	NA	NA	0	2	FALSE	VC_3305_0	TRUE	NA	1.85215813607401e-06
NG-17954_363_T1_NODE_1169_length_6032_cov_6.992471	NG-17954_363_T1_NODE_1169_length_6032_cov_6.992471	6032	6.992471	FALSE	67.02	FALSE	NA	FALSE	FALSE	FALSE	FALSE	FALSE	Unassigned	NA	NA	0	1	FALSE	VC_2295_0	TRUE	NA	1.02807905262996e-06
NG-17954_363_T1_NODE_1181_length_5997_cov_5.767587	NG-17954_363_T1_NODE_1181_length_5997_cov_5.767587	5997	5.767587	FALSE	43.43	FALSE	NA	FALSE	FALSE	FALSE	FALSE	FALSE	Unassigned	NA	NA	0	1	FALSE	VC_5512_0	TRUE	NA	1.71481162216667e-06
NG-17954_363_T1_NODE_1185_length_5989_cov_5.865521	NG-17954_363_T1_NODE_1185_length_5989_cov_5.865521	5989	5.865521	FALSE	42.3	FALSE	NA	TRUE	FALSE	FALSE	FALSE	TRUE	Myoviridae	NA	NA	0	5	FALSE	VC_2270_0	TRUE	NA	1.40174236252494e-06
NG-17954_363_T1_NODE_1240_length_5824_cov_5.723176	NG-17954_363_T1_NODE_1240_length_5824_cov_5.723176	5824	5.723176	FALSE	36.85	FALSE	NA	FALSE	FALSE	FALSE	FALSE	TRUE	Unassigned	NA	NA	0	1	TRUE	VC_6567_0	TRUE	NA	4.60312801757108e-06
NG-17954_363_T1_NODE_1275_length_5754_cov_4.841200	NG-17954_363_T1_NODE_1275_length_5754_cov_4.841200	5754	4.8412	FALSE	43.69	FALSE	NA	TRUE	FALSE	FALSE	FALSE	FALSE	Unassigned	NA	NA	0	4	FALSE	NA	FALSE	NA	1.19774239333903e-06
NG-17954_363_T1_NODE_1282_length_5729_cov_6.374692	NG-17954_363_T1_NODE_1282_length_5729_cov_6.374692	5729	6.374692	FALSE	28.96	FALSE	NA	FALSE	FALSE	FALSE	TRUE	TRUE	Myoviridae	NA	NA	0	2	FALSE	NA	FALSE	NA	1.43001958597645e-06
NG-17954_363_T1_NODE_1324_length_5581_cov_6.209555	NG-17954_363_T1_NODE_1324_length_5581_cov_6.209555	5581	6.209555	FALSE	39.92	TRUE	2	FALSE	FALSE	FALSE	FALSE	FALSE	Unassigned	NA	NA	0	1	FALSE	VC_3081_0	TRUE	NA	1.03413845765528e-06
NG-17954_363_T1_NODE_1328_length_5570_cov_4.643518	NG-17954_363_T1_NODE_1328_length_5570_cov_4.643518	5570	4.643518	FALSE	30.25	TRUE	1	TRUE	FALSE	FALSE	FALSE	FALSE	Unassigned	NA	NA	0	7	FALSE	NA	TRUE	NA	6.24118717608365e-07
NG-17954_363_T1_NODE_1352_length_5505_cov_215.022569	NG-17954_363_T1_NODE_1352_length_5505_cov_215.022569	5505	215.022569	TRUE	43.63	FALSE	NA	FALSE	FALSE	FALSE	FALSE	FALSE	Unassigned	NA	NA	0	0	FALSE	VC_5513_0	TRUE	NA	3.73845092045735e-05
NG-17954_363_T1_NODE_1365_length_5476_cov_7.401771	NG-17954_363_T1_NODE_1365_length_5476_cov_7.401771	5476	7.401771	FALSE	40.11	FALSE	NA	TRUE	FALSE	FALSE	FALSE	TRUE	Unassigned	NA	NA	0	5	FALSE	VC_5514_0	TRUE	NA	1.03211865598018e-06
NG-17954_363_T1_NODE_1369_length_5472_cov_7.664390	NG-17954_363_T1_NODE_1369_length_5472_cov_7.664390	5472	7.66439	FALSE	47.56	FALSE	NA	FALSE	FALSE	FALSE	TRUE	FALSE	Unassigned	NA	NA	0	1	TRUE	VC_6567_0	TRUE	NA	4.47992011538949e-06
NG-17954_363_T1_NODE_1377_length_5456_cov_7.513794	NG-17954_363_T1_NODE_1377_length_5456_cov_7.513794	5456	7.513794	FALSE	29.69	FALSE	NA	FALSE	FALSE	FALSE	FALSE	TRUE	Unassigned	NA	NA	0	0	FALSE	NA	FALSE	NA	1.55322748815803e-06
NG-17954_363_T1_NODE_1386_length_5434_cov_7.828221	NG-17954_363_T1_NODE_1386_length_5434_cov_7.828221	5434	7.828221	FALSE	36.72	FALSE	NA	FALSE	FALSE	FALSE	FALSE	FALSE	Unassigned	NA	NA	0	1	FALSE	NA	FALSE	NA	1.33912851059659e-06
NG-17954_363_T1_NODE_1432_length_5309_cov_6.867149	NG-17954_363_T1_NODE_1432_length_5309_cov_6.867149	5309	6.867149	FALSE	43.05	FALSE	NA	FALSE	FALSE	FALSE	FALSE	FALSE	Unassigned	NA	NA	0	0	FALSE	VC_2255_0	TRUE	NA	1.20380179836435e-06
NG-17954_363_T1_NODE_1445_length_5268_cov_4.950317	NG-17954_363_T1_NODE_1445_length_5268_cov_4.950317	5268	4.950317	FALSE	27.15	FALSE	NA	TRUE	FALSE	FALSE	FALSE	FALSE	Unassigned	NA	NA	0	3	TRUE	NA	FALSE	NA	1.25833644359227e-06
NG-17954_363_T1_NODE_1452_length_5243_cov_9.082113	NG-17954_363_T1_NODE_1452_length_5243_cov_9.082113	5243	9.082113	FALSE	29.61	TRUE	1	TRUE	FALSE	FALSE	FALSE	FALSE	Siphoviridae	NA	NA	0	4	FALSE	NA	TRUE	NA	1.15330675648665e-06
NG-17954_363_T1_NODE_1465_length_5207_cov_6.255047	NG-17954_363_T1_NODE_1465_length_5207_cov_6.255047	5207	6.255047	FALSE	29.75	FALSE	NA	TRUE	FALSE	FALSE	FALSE	FALSE	Unassigned	NA	NA	0	3	TRUE	NA	FALSE	NA	1.08463349953298e-06
NG-17954_363_T1_NODE_1467_length_5206_cov_4.627063	NG-17954_363_T1_NODE_1467_length_5206_cov_4.627063	5206	4.627063	FALSE	40.21	FALSE	NA	FALSE	FALSE	FALSE	FALSE	FALSE	Unassigned	NA	NA	1	0	FALSE	NA	FALSE	NA	1.29267307206911e-06
NG-17954_363_T1_NODE_1503_length_5140_cov_4.636382	NG-17954_363_T1_NODE_1503_length_5140_cov_4.636382	5140	4.636382	FALSE	61.26	FALSE	NA	FALSE	FALSE	FALSE	FALSE	FALSE	Unassigned	NA	NA	0	1	FALSE	VC_6571_0	TRUE	NA	6.66534552785632e-07
NG-17954_363_T1_NODE_1508_length_5134_cov_6.768852	NG-17954_363_T1_NODE_1508_length_5134_cov_6.768852	5134	6.768852	FALSE	40.32	FALSE	NA	FALSE	FALSE	FALSE	FALSE	FALSE	Unassigned	NA	NA	0	1	FALSE	NA	FALSE	NA	9.94954305158189e-06
NG-17954_363_T1_NODE_1537_length_5085_cov_6.076143	NG-17954_363_T1_NODE_1537_length_5085_cov_6.076143	5085	6.076143	FALSE	43.78	FALSE	NA	FALSE	FALSE	FALSE	FALSE	FALSE	Unassigned	NA	NA	0	0	FALSE	NA	FALSE	NA	1.18764338496349e-06
NG-17954_363_T1_NODE_1551_length_5055_cov_4.265400	NG-17954_363_T1_NODE_1551_length_5055_cov_4.265400	5055	4.2654	FALSE	41.05	FALSE	NA	FALSE	FALSE	FALSE	FALSE	FALSE	Unassigned	NA	NA	0	0	FALSE	NA	FALSE	NA	5.1908903050275e-07
NG-17954_363_T1_NODE_1605_length_4969_cov_5.884005	NG-17954_363_T1_NODE_1605_length_4969_cov_5.884005	4969	5.884005	FALSE	29.04	TRUE	2	FALSE	FALSE	FALSE	FALSE	TRUE	Unassigned	NA	NA	0	1	FALSE	NA	TRUE	NA	1.28459386536867e-06
NG-17954_363_T1_NODE_1640_length_4890_cov_5.478800	NG-17954_363_T1_NODE_1640_length_4890_cov_5.478800	4890	5.4788	FALSE	46.04	FALSE	NA	TRUE	FALSE	FALSE	FALSE	FALSE	Siphoviridae	NA	NA	0	4	FALSE	VC_1848_0	TRUE	NA	8.42257298520026e-07
NG-17954_363_T1_NODE_1677_length_4829_cov_6.521575	NG-17954_363_T1_NODE_1677_length_4829_cov_6.521575	4829	6.521575	FALSE	30.03	TRUE	2	TRUE	FALSE	FALSE	FALSE	FALSE	Unassigned	NA	NA	0	4	FALSE	NA	TRUE	NA	1.1896631866386e-06
NG-17954_363_T1_NODE_1690_length_4809_cov_4.110433	NG-17954_363_T1_NODE_1690_length_4809_cov_4.110433	4809	4.110433	FALSE	42.06	FALSE	NA	FALSE	FALSE	FALSE	FALSE	FALSE	Unassigned	NA	NA	0	0	FALSE	NA	FALSE	NA	7.1904939633844e-07
NG-17954_363_T1_NODE_1697_length_4800_cov_6.416649	NG-17954_363_T1_NODE_1697_length_4800_cov_6.416649	4800	6.416649	FALSE	30.87	FALSE	NA	FALSE	FALSE	FALSE	FALSE	FALSE	Unassigned	NA	NA	0	0	FALSE	NA	FALSE	NA	2.74895007982196e-06
NG-17954_363_T1_NODE_1703_length_4791_cov_5.380701	NG-17954_363_T1_NODE_1703_length_4791_cov_5.380701	4791	5.380701	FALSE	58.9	FALSE	NA	FALSE	FALSE	FALSE	FALSE	FALSE	Unassigned	NA	NA	0	2	FALSE	NA	FALSE	NA	1.30681168379486e-06
NG-17954_363_T1_NODE_1704_length_4791_cov_4.193201	NG-17954_363_T1_NODE_1704_length_4791_cov_4.193201	4791	4.193201	FALSE	48.26	FALSE	NA	FALSE	FALSE	FALSE	FALSE	FALSE	Unassigned	NA	NA	0	0	FALSE	NA	FALSE	NA	9.33148373899885e-07
NG-17954_363_T1_NODE_1709_length_4779_cov_7.178027	NG-17954_363_T1_NODE_1709_length_4779_cov_7.178027	4779	7.178027	FALSE	34.68	FALSE	NA	FALSE	FALSE	FALSE	FALSE	FALSE	Unassigned	NA	NA	0	2	FALSE	NA	FALSE	NA	9.17999861336575e-06
NG-17954_363_T1_NODE_1716_length_4763_cov_5.177782	NG-17954_363_T1_NODE_1716_length_4763_cov_5.177782	4763	5.177782	FALSE	42.42	FALSE	NA	FALSE	FALSE	FALSE	FALSE	FALSE	Unassigned	NA	NA	0	1	FALSE	NA	FALSE	NA	5.95841494156853e-07
NG-17954_363_T1_NODE_1733_length_4728_cov_7.624224	NG-17954_363_T1_NODE_1733_length_4728_cov_7.624224	4728	7.624224	FALSE	28.73	FALSE	NA	TRUE	FALSE	FALSE	FALSE	FALSE	Unassigned	NA	NA	0	4	TRUE	NA	FALSE	NA	8.82653332022186e-07
NG-17954_363_T1_NODE_1741_length_4713_cov_6.330399	NG-17954_363_T1_NODE_1741_length_4713_cov_6.330399	4713	6.330399	FALSE	45.44	FALSE	NA	FALSE	FALSE	FALSE	FALSE	FALSE	Unassigned	NA	NA	0	1	FALSE	VC_4813_0	TRUE	NA	2.91457381718081e-06
NG-17954_363_T1_NODE_1775_length_4663_cov_5.527561	NG-17954_363_T1_NODE_1775_length_4663_cov_5.527561	4663	5.527561	FALSE	33.38	FALSE	NA	FALSE	FALSE	FALSE	FALSE	FALSE	Unassigned	NA	NA	0	2	FALSE	NA	FALSE	NA	1.00990083755399e-06
NG-17954_363_T1_NODE_1779_length_4655_cov_10.842391	NG-17954_363_T1_NODE_1779_length_4655_cov_10.842391	4655	10.842391	FALSE	33.76	FALSE	NA	FALSE	FALSE	FALSE	FALSE	FALSE	Unassigned	NA	NA	0	2	FALSE	VC_3289_0	TRUE	NA	2.66815801281764e-06
NG-17954_363_T1_NODE_1780_length_4654_cov_6.742553	NG-17954_363_T1_NODE_1780_length_4654_cov_6.742553	4654	6.742553	FALSE	64.94	FALSE	NA	FALSE	FALSE	FALSE	FALSE	FALSE	Unassigned	NA	NA	0	1	FALSE	VC_4814_0	TRUE	NA	5.83722684106205e-07
NG-17954_363_T1_NODE_1789_length_4631_cov_3.830420	NG-17954_363_T1_NODE_1789_length_4631_cov_3.830420	4631	3.83042	FALSE	40.02	FALSE	NA	FALSE	FALSE	FALSE	FALSE	FALSE	Unassigned	NA	NA	0	1	FALSE	NA	FALSE	NA	4.64554385274835e-07
NG-17954_363_T1_NODE_1797_length_4619_cov_5.879492	NG-17954_363_T1_NODE_1797_length_4619_cov_5.879492	4619	5.879492	FALSE	39.09	FALSE	NA	FALSE	FALSE	FALSE	FALSE	TRUE	Unassigned	NA	NA	0	1	FALSE	NA	FALSE	NA	1.12502953303514e-06
NG-17954_363_T1_NODE_1817_length_4592_cov_4.312321	NG-17954_363_T1_NODE_1817_length_4592_cov_4.312321	4592	4.312321	FALSE	41.64	FALSE	NA	FALSE	FALSE	FALSE	FALSE	FALSE	Unassigned	NA	NA	0	0	FALSE	NA	FALSE	NA	4.86772203701022e-07
NG-17954_363_T1_NODE_1832_length_4574_cov_7.087187	NG-17954_363_T1_NODE_1832_length_4574_cov_7.087187	4574	7.087187	FALSE	27.77	FALSE	NA	TRUE	FALSE	FALSE	FALSE	FALSE	Unassigned	NA	NA	0	4	FALSE	VC_2567_0	TRUE	NA	3.66997964367119e-06
NG-17954_363_T1_NODE_1850_length_4547_cov_29.090160	NG-17954_363_T1_NODE_1850_length_4547_cov_29.090160	4547	29.09016	FALSE	59.7	FALSE	NA	FALSE	FALSE	FALSE	FALSE	FALSE	Unassigned	NA	NA	0	1	FALSE	VC_6573_0	TRUE	NA	6.58859306420222e-06
NG-17954_363_T1_NODE_1875_length_4520_cov_5.477940	NG-17954_363_T1_NODE_1875_length_4520_cov_5.477940	4520	5.47794	FALSE	35.83	FALSE	NA	FALSE	FALSE	FALSE	FALSE	FALSE	Unassigned	NA	NA	0	0	FALSE	NA	FALSE	NA	5.99881097507069e-07
NG-17954_363_T1_NODE_1920_length_4449_cov_7.701411	NG-17954_363_T1_NODE_1920_length_4449_cov_7.701411	4449	7.701411	FALSE	41.88	FALSE	NA	FALSE	FALSE	FALSE	FALSE	FALSE	Unassigned	NA	NA	0	2	FALSE	VC_6574_0	TRUE	NA	9.20827583681727e-06
NG-17954_363_T1_NODE_1922_length_4447_cov_5.243397	NG-17954_363_T1_NODE_1922_length_4447_cov_5.243397	4447	5.243397	FALSE	32.53	FALSE	NA	TRUE	FALSE	FALSE	TRUE	FALSE	Unassigned	NA	NA	0	4	FALSE	VC_3909_0	TRUE	NA	4.94851410401454e-07
NG-17954_363_T1_NODE_1951_length_4400_cov_3.885846	NG-17954_363_T1_NODE_1951_length_4400_cov_3.885846	4400	3.885846	FALSE	63.67	FALSE	NA	FALSE	FALSE	FALSE	FALSE	FALSE	Unassigned	NA	NA	0	1	FALSE	NA	FALSE	NA	6.38257329334121e-07
NG-17954_363_T1_NODE_1969_length_4381_cov_13.933657	NG-17954_363_T1_NODE_1969_length_4381_cov_13.933657	4381	13.933657	FALSE	32.51	FALSE	NA	FALSE	FALSE	FALSE	FALSE	FALSE	Unassigned	NA	NA	0	0	FALSE	VC_4421_0	TRUE	NA	2.89639560210484e-06
NG-17954_363_T1_NODE_1978_length_4371_cov_4.700880	NG-17954_363_T1_NODE_1978_length_4371_cov_4.700880	4371	4.70088	FALSE	41.8	FALSE	NA	TRUE	FALSE	FALSE	FALSE	FALSE	Unassigned	NA	NA	0	5	FALSE	NA	FALSE	NA	4.92831608726346e-07
NG-17954_363_T1_NODE_1981_length_4370_cov_3.580070	NG-17954_363_T1_NODE_1981_length_4370_cov_3.580070	4370	3.58007	FALSE	59.57	FALSE	NA	FALSE	FALSE	FALSE	FALSE	FALSE	Unassigned	NA	NA	0	0	FALSE	NA	FALSE	NA	6.54415742734984e-07
NG-17954_363_T1_NODE_1991_length_4364_cov_4.759805	NG-17954_363_T1_NODE_1991_length_4364_cov_4.759805	4364	4.759805	FALSE	62.07	FALSE	NA	FALSE	FALSE	FALSE	FALSE	FALSE	Unassigned	NA	NA	0	0	FALSE	NA	FALSE	NA	9.10930555473697e-07
NG-17954_363_T1_NODE_2045_length_4295_cov_4.204481	NG-17954_363_T1_NODE_2045_length_4295_cov_4.204481	4295	4.204481	FALSE	42.38	FALSE	NA	FALSE	FALSE	FALSE	FALSE	FALSE	Unassigned	NA	NA	0	2	FALSE	NA	FALSE	NA	4.42336566848647e-07
NG-17954_363_T1_NODE_2054_length_4284_cov_6.404351	NG-17954_363_T1_NODE_2054_length_4284_cov_6.404351	4284	6.404351	FALSE	44.89	FALSE	NA	FALSE	FALSE	FALSE	TRUE	FALSE	Unassigned	NA	NA	0	1	FALSE	VC_2639_0	TRUE	NA	5.5948506400491e-07
NG-17954_363_T1_NODE_2076_length_4248_cov_4.647031	NG-17954_363_T1_NODE_2076_length_4248_cov_4.647031	4248	4.647031	FALSE	32.27	FALSE	NA	FALSE	FALSE	FALSE	FALSE	FALSE	Unassigned	NA	NA	0	0	FALSE	VC_4310_0	TRUE	NA	5.00910815426778e-07
NG-17954_363_T1_NODE_2082_length_4241_cov_6.129001	NG-17954_363_T1_NODE_2082_length_4241_cov_6.129001	4241	6.129001	FALSE	61.53	FALSE	NA	FALSE	FALSE	FALSE	FALSE	FALSE	Unassigned	NA	NA	0	2	TRUE	NA	FALSE	NA	8.56395910245782e-07
NG-17954_363_T1_NODE_2088_length_4232_cov_4.021547	NG-17954_363_T1_NODE_2088_length_4232_cov_4.021547	4232	4.021547	FALSE	54.49	FALSE	NA	FALSE	FALSE	FALSE	FALSE	FALSE	Unassigned	NA	NA	0	0	FALSE	VC_3083_0	TRUE	NA	1.21794041009011e-06
NG-17954_363_T1_NODE_2090_length_4229_cov_7.668903	NG-17954_363_T1_NODE_2090_length_4229_cov_7.668903	4229	7.668903	FALSE	28.58	FALSE	NA	TRUE	FALSE	FALSE	FALSE	FALSE	Unassigned	NA	NA	0	3	FALSE	VC_6575_0	TRUE	NA	1.05231667273126e-06
NG-17954_363_T1_NODE_2107_length_4204_cov_4.635816	NG-17954_363_T1_NODE_2107_length_4204_cov_4.635816	4204	4.635816	FALSE	32.42	TRUE	2	FALSE	FALSE	FALSE	FALSE	FALSE	Unassigned	NA	NA	0	2	FALSE	VC_1117_0	TRUE	NA	4.74653393650375e-07
NG-17954_363_T1_NODE_2114_length_4200_cov_4.543305	NG-17954_363_T1_NODE_2114_length_4200_cov_4.543305	4200	4.543305	FALSE	28.95	FALSE	NA	FALSE	FALSE	FALSE	FALSE	TRUE	Unassigned	NA	NA	0	2	FALSE	VC_1864_0	TRUE	NA	4.14059343397135e-07
NG-17954_363_T1_NODE_2116_length_4194_cov_5.793912	NG-17954_363_T1_NODE_2116_length_4194_cov_5.793912	4194	5.793912	FALSE	35	FALSE	NA	FALSE	FALSE	FALSE	FALSE	FALSE	Unassigned	NA	NA	0	0	FALSE	NA	FALSE	NA	8.9881174542305e-07
NG-17954_363_T1_NODE_2118_length_4188_cov_5.512703	NG-17954_363_T1_NODE_2118_length_4188_cov_5.512703	4188	5.512703	FALSE	34.61	FALSE	NA	FALSE	FALSE	FALSE	FALSE	FALSE	Unassigned	NA	NA	0	0	FALSE	NA	FALSE	NA	7.55405826490383e-07
NG-17954_363_T1_NODE_2119_length_4188_cov_5.351319	NG-17954_363_T1_NODE_2119_length_4188_cov_5.351319	4188	5.351319	FALSE	35.81	FALSE	NA	FALSE	FALSE	FALSE	FALSE	FALSE	Unassigned	NA	NA	0	0	FALSE	VC_3295_0	TRUE	NA	1.27651465866824e-06
NG-17954_363_T1_NODE_2121_length_4184_cov_4.142892	NG-17954_363_T1_NODE_2121_length_4184_cov_4.142892	4184	4.142892	FALSE	36.36	FALSE	NA	FALSE	FALSE	FALSE	FALSE	FALSE	Unassigned	NA	NA	0	1	FALSE	VC_6576_0	TRUE	NA	7.06930586287792e-07
NG-17954_363_T1_NODE_2133_length_4175_cov_5.447816	NG-17954_363_T1_NODE_2133_length_4175_cov_5.447816	4175	5.447816	FALSE	48.12	FALSE	NA	FALSE	FALSE	FALSE	FALSE	FALSE	Unassigned	NA	NA	0	0	FALSE	NA	FALSE	NA	1.45829680942796e-06
NG-17954_363_T1_NODE_2153_length_4153_cov_3.963885	NG-17954_363_T1_NODE_2153_length_4153_cov_3.963885	4153	3.963885	FALSE	33.12	FALSE	NA	FALSE	FALSE	FALSE	FALSE	FALSE	Unassigned	NA	NA	0	1	FALSE	NA	FALSE	NA	1.19168298831371e-06
NG-17954_363_T1_NODE_2159_length_4140_cov_4.582619	NG-17954_363_T1_NODE_2159_length_4140_cov_4.582619	4140	4.582619	FALSE	35.31	FALSE	NA	FALSE	FALSE	FALSE	FALSE	FALSE	Unassigned	NA	NA	0	0	FALSE	NA	FALSE	NA	1.25833644359227e-06
NG-17954_363_T1_NODE_2191_length_4104_cov_6.041739	NG-17954_363_T1_NODE_2191_length_4104_cov_6.041739	4104	6.041739	FALSE	34.52	FALSE	NA	FALSE	FALSE	FALSE	FALSE	FALSE	Unassigned	NA	NA	0	1	FALSE	VC_5516_0	TRUE	NA	9.79603812427369e-07
NG-17954_363_T1_NODE_2213_length_4068_cov_3.489908	NG-17954_363_T1_NODE_2213_length_4068_cov_3.489908	4068	3.489908	FALSE	33.98	FALSE	NA	FALSE	FALSE	FALSE	FALSE	TRUE	Unassigned	NA	NA	0	2	FALSE	VC_3910_0	TRUE	NA	5.79683080755989e-07
NG-17954_363_T1_NODE_2233_length_4031_cov_3.538984	NG-17954_363_T1_NODE_2233_length_4031_cov_3.538984	4031	3.538984	FALSE	58.64	FALSE	NA	FALSE	FALSE	FALSE	FALSE	FALSE	Unassigned	NA	NA	0	0	FALSE	VC_3307_0	TRUE	NA	5.37267245578722e-07
NG-17954_363_T1_NODE_2244_length_4018_cov_8.433762	NG-17954_363_T1_NODE_2244_length_4018_cov_8.433762	4018	8.433762	FALSE	36.7	FALSE	NA	FALSE	FALSE	FALSE	FALSE	FALSE	Unassigned	NA	NA	0	0	FALSE	NA	FALSE	NA	7.24502860861231e-06
NG-17954_363_T1_NODE_2247_length_4017_cov_3.700909	NG-17954_363_T1_NODE_2247_length_4017_cov_3.700909	4017	3.700909	FALSE	36.84	FALSE	NA	FALSE	FALSE	FALSE	FALSE	FALSE	Unassigned	NA	NA	0	1	FALSE	NA	FALSE	NA	6.48356337709661e-07
NG-17954_363_T1_NODE_2263_length_4002_cov_3.441601	NG-17954_363_T1_NODE_2263_length_4002_cov_3.441601	4002	3.441601	FALSE	32.46	FALSE	NA	FALSE	FALSE	FALSE	FALSE	FALSE	Unassigned	NA	NA	0	1	FALSE	NA	FALSE	NA	5.81702882431097e-07
NG-17954_363_T1_NODE_2273_length_3988_cov_4.203661	NG-17954_363_T1_NODE_2273_length_3988_cov_4.203661	3988	4.203661	FALSE	45.31	FALSE	NA	FALSE	FALSE	FALSE	FALSE	FALSE	Unassigned	NA	NA	0	0	FALSE	NA	FALSE	NA	9.85663217452693e-07
NG-17954_363_T1_NODE_2283_length_3982_cov_3.854342	NG-17954_363_T1_NODE_2283_length_3982_cov_3.854342	3982	3.854342	FALSE	56.05	FALSE	NA	FALSE	FALSE	FALSE	FALSE	FALSE	Unassigned	NA	NA	0	1	FALSE	VC_1693_0	TRUE	NA	7.10970189638008e-07
NG-17954_363_T1_NODE_2294_length_3970_cov_4.845466	NG-17954_363_T1_NODE_2294_length_3970_cov_4.845466	3970	4.845466	FALSE	42.4	FALSE	NA	FALSE	FALSE	FALSE	FALSE	FALSE	Unassigned	NA	NA	0	1	FALSE	NA	FALSE	NA	1.06039587943169e-06
NG-17954_363_T1_NODE_2297_length_3968_cov_4.006645	NG-17954_363_T1_NODE_2297_length_3968_cov_4.006645	3968	4.006645	FALSE	66.81	FALSE	NA	FALSE	FALSE	FALSE	FALSE	FALSE	Unassigned	NA	NA	0	1	TRUE	NA	FALSE	NA	3.81742516595408e-07
NG-17954_363_T1_NODE_2329_length_3940_cov_3.895495	NG-17954_363_T1_NODE_2329_length_3940_cov_3.895495	3940	3.895495	FALSE	35.47	FALSE	NA	FALSE	FALSE	FALSE	FALSE	FALSE	Unassigned	NA	NA	0	0	FALSE	NA	FALSE	NA	4.10019740046919e-07
NG-17954_363_T1_NODE_2330_length_3937_cov_6.055899	NG-17954_363_T1_NODE_2330_length_3937_cov_6.055899	3937	6.055899	FALSE	60.1	FALSE	NA	FALSE	FALSE	FALSE	FALSE	FALSE	Unassigned	NA	NA	0	1	TRUE	VC_1440_0	TRUE	NA	5.75643477405773e-07
NG-17954_363_T1_NODE_2338_length_3931_cov_6.171311	NG-17954_363_T1_NODE_2338_length_3931_cov_6.171311	3931	6.171311	FALSE	39.53	FALSE	NA	FALSE	FALSE	FALSE	FALSE	FALSE	Unassigned	NA	NA	0	0	FALSE	NA	FALSE	NA	5.81702882431097e-07
NG-17954_363_T1_NODE_2344_length_3923_cov_4.403568	NG-17954_363_T1_NODE_2344_length_3923_cov_4.403568	3923	4.403568	FALSE	44.3	FALSE	NA	FALSE	FALSE	FALSE	FALSE	FALSE	Unassigned	NA	NA	0	1	FALSE	NA	FALSE	NA	4.9889101375167e-07
NG-17954_363_T1_NODE_2386_length_3873_cov_3.899162	NG-17954_363_T1_NODE_2386_length_3873_cov_3.899162	3873	3.899162	FALSE	35.69	FALSE	NA	FALSE	FALSE	FALSE	FALSE	FALSE	Unassigned	NA	NA	0	1	FALSE	NA	FALSE	NA	8.8871273704751e-07
NG-17954_363_T1_NODE_2432_length_3815_cov_11.070479	NG-17954_363_T1_NODE_2432_length_3815_cov_11.070479	3815	11.070479	FALSE	42.87	FALSE	NA	FALSE	FALSE	FALSE	FALSE	TRUE	Unassigned	NA	NA	0	1	FALSE	NA	FALSE	NA	8.18019678418731e-07
NG-17954_363_T1_NODE_2451_length_3800_cov_4.469159	NG-17954_363_T1_NODE_2451_length_3800_cov_4.469159	3800	4.469159	FALSE	59.98	FALSE	NA	FALSE	FALSE	FALSE	FALSE	FALSE	Unassigned	NA	NA	0	0	FALSE	NA	FALSE	NA	5.51405857304478e-07
NG-17954_363_T1_NODE_2490_length_3761_cov_4.596600	NG-17954_363_T1_NODE_2490_length_3761_cov_4.596600	3761	4.5966	FALSE	32.03	FALSE	NA	FALSE	FALSE	FALSE	FALSE	FALSE	Unassigned	NA	NA	0	0	FALSE	NA	FALSE	NA	4.28197955122891e-07
NG-17954_363_T1_NODE_2501_length_3744_cov_5.587964	NG-17954_363_T1_NODE_2501_length_3744_cov_5.587964	3744	5.587964	FALSE	45.04	FALSE	NA	FALSE	FALSE	FALSE	FALSE	FALSE	Unassigned	NA	NA	0	0	FALSE	VC_4816_0	TRUE	NA	4.48395971873971e-07
NG-17954_363_T1_NODE_2515_length_3734_cov_6.036967	NG-17954_363_T1_NODE_2515_length_3734_cov_6.036967	3734	6.036967	FALSE	42.28	FALSE	NA	FALSE	FALSE	FALSE	FALSE	FALSE	Unassigned	NA	NA	0	1	FALSE	NA	FALSE	NA	3.21148466342168e-06
NG-17954_363_T1_NODE_2545_length_3695_cov_5.158791	NG-17954_363_T1_NODE_2545_length_3695_cov_5.158791	3695	5.158791	FALSE	31	FALSE	NA	TRUE	FALSE	FALSE	FALSE	FALSE	Unassigned	NA	NA	0	3	TRUE	VC_485_0	TRUE	NA	5.77663279080881e-07
NG-17954_363_T1_NODE_2569_length_3669_cov_3.722745	NG-17954_363_T1_NODE_2569_length_3669_cov_3.722745	3669	3.722745	FALSE	30.93	FALSE	NA	FALSE	FALSE	FALSE	FALSE	TRUE	Unassigned	NA	NA	0	1	TRUE	NA	FALSE	NA	3.31247474717708e-07
NG-17954_363_T1_NODE_2587_length_3661_cov_4.516084	NG-17954_363_T1_NODE_2587_length_3661_cov_4.516084	3661	4.516084	FALSE	41.28	FALSE	NA	TRUE	FALSE	FALSE	FALSE	FALSE	Unassigned	NA	NA	1	3	FALSE	NA	FALSE	NA	3.99920731671379e-07
NG-17954_363_T1_NODE_2624_length_3624_cov_3.684225	NG-17954_363_T1_NODE_2624_length_3624_cov_3.684225	3624	3.684225	FALSE	33.81	FALSE	NA	FALSE	FALSE	FALSE	FALSE	FALSE	Unassigned	NA	NA	0	1	FALSE	NA	FALSE	NA	3.292276730426e-07
NG-17954_363_T1_NODE_2637_length_3614_cov_4.531329	NG-17954_363_T1_NODE_2637_length_3614_cov_4.531329	3614	4.531329	FALSE	40.93	FALSE	NA	FALSE	FALSE	FALSE	FALSE	FALSE	Unassigned	NA	NA	0	0	FALSE	NA	FALSE	NA	7.49346421465059e-07
NG-17954_363_T1_NODE_2646_length_3598_cov_4.177251	NG-17954_363_T1_NODE_2646_length_3598_cov_4.177251	3598	4.177251	FALSE	56.66	FALSE	NA	FALSE	FALSE	FALSE	FALSE	FALSE	Unassigned	NA	NA	0	1	FALSE	NA	FALSE	NA	6.32197924308797e-07
NG-17954_363_T1_NODE_2648_length_3597_cov_4.585827	NG-17954_363_T1_NODE_2648_length_3597_cov_4.585827	3597	4.585827	FALSE	41.93	FALSE	NA	FALSE	FALSE	FALSE	FALSE	TRUE	Unassigned	NA	NA	0	0	FALSE	VC_1490_0	TRUE	NA	4.03960335021595e-07
NG-17954_363_T1_NODE_2662_length_3586_cov_3.882470	NG-17954_363_T1_NODE_2662_length_3586_cov_3.882470	3586	3.88247	FALSE	43.37	FALSE	NA	FALSE	FALSE	FALSE	FALSE	FALSE	Unassigned	NA	NA	0	0	FALSE	NA	FALSE	NA	5.75643477405773e-07
NG-17954_363_T1_NODE_2666_length_3582_cov_5.238446	NG-17954_363_T1_NODE_2666_length_3582_cov_5.238446	3582	5.238446	FALSE	38.78	FALSE	NA	FALSE	FALSE	FALSE	FALSE	FALSE	Unassigned	NA	NA	0	0	FALSE	NA	FALSE	NA	3.63564301519436e-07
NG-17954_363_T1_NODE_2687_length_3563_cov_3.303307	NG-17954_363_T1_NODE_2687_length_3563_cov_3.303307	3563	3.303307	FALSE	62.89	FALSE	NA	FALSE	FALSE	FALSE	FALSE	FALSE	Unassigned	NA	NA	0	0	FALSE	NA	FALSE	NA	3.85782119945624e-07
NG-17954_363_T1_NODE_2694_length_3558_cov_10.709392	NG-17954_363_T1_NODE_2694_length_3558_cov_10.709392	3558	10.709392	FALSE	24.57	FALSE	NA	TRUE	FALSE	FALSE	FALSE	FALSE	Unassigned	NA	NA	0	3	TRUE	VC_470_0	TRUE	NA	2.32075212469907e-06
NG-17954_363_T1_NODE_2700_length_3556_cov_4.658383	NG-17954_363_T1_NODE_2700_length_3556_cov_4.658383	3556	4.658383	FALSE	58.5	FALSE	NA	FALSE	FALSE	FALSE	FALSE	FALSE	Unassigned	NA	NA	0	0	FALSE	NA	FALSE	NA	5.3928704725383e-07
NG-17954_363_T1_NODE_2716_length_3544_cov_4.845514	NG-17954_363_T1_NODE_2716_length_3544_cov_4.845514	3544	4.845514	FALSE	37.17	FALSE	NA	FALSE	FALSE	FALSE	FALSE	FALSE	Unassigned	NA	NA	0	0	FALSE	NA	FALSE	NA	1.01798004425442e-06
NG-17954_363_T1_NODE_2729_length_3532_cov_4.312626	NG-17954_363_T1_NODE_2729_length_3532_cov_4.312626	3532	4.312626	FALSE	30.27	FALSE	NA	FALSE	FALSE	FALSE	FALSE	FALSE	Unassigned	NA	NA	0	0	FALSE	NA	FALSE	NA	3.6962370654476e-07
NG-17954_363_T1_NODE_2732_length_3529_cov_5.668394	NG-17954_363_T1_NODE_2732_length_3529_cov_5.668394	3529	5.668394	FALSE	66.89	FALSE	NA	FALSE	FALSE	FALSE	FALSE	FALSE	Unassigned	NA	NA	0	0	FALSE	NA	FALSE	NA	5.13029625477426e-07
NG-17954_363_T1_NODE_2734_length_3528_cov_6.073424	NG-17954_363_T1_NODE_2734_length_3528_cov_6.073424	3528	6.073424	FALSE	38.96	FALSE	NA	FALSE	FALSE	FALSE	FALSE	FALSE	Unassigned	NA	NA	0	1	FALSE	VC_4311_0	TRUE	NA	5.47366253954262e-07
NG-17954_363_T1_NODE_2749_length_3513_cov_5.698091	NG-17954_363_T1_NODE_2749_length_3513_cov_5.698091	3513	5.698091	FALSE	31.32	FALSE	NA	FALSE	FALSE	FALSE	FALSE	FALSE	Unassigned	NA	NA	0	1	FALSE	NA	FALSE	NA	7.71564239891247e-07
NG-17954_363_T1_NODE_2764_length_3503_cov_10.871810	NG-17954_363_T1_NODE_2764_length_3503_cov_10.871810	3503	10.87181	FALSE	41.16	FALSE	NA	TRUE	FALSE	FALSE	FALSE	FALSE	Unassigned	NA	NA	0	3	TRUE	NA	FALSE	NA	1.19774239333903e-06
NG-17954_363_T1_NODE_2808_length_3468_cov_4.625549	NG-17954_363_T1_NODE_2808_length_3468_cov_4.625549	3468	4.625549	FALSE	36.24	FALSE	NA	FALSE	FALSE	FALSE	FALSE	FALSE	Unassigned	NA	NA	0	0	FALSE	NA	FALSE	NA	5.21108832177858e-07
NG-17954_363_T1_NODE_2810_length_3465_cov_3.758065	NG-17954_363_T1_NODE_2810_length_3465_cov_3.758065	3465	3.758065	FALSE	41.34	FALSE	NA	FALSE	FALSE	FALSE	FALSE	FALSE	Unassigned	NA	NA	0	0	FALSE	NA	FALSE	NA	1.35326712232234e-07
NG-17954_363_T1_NODE_2815_length_3459_cov_7.499706	NG-17954_363_T1_NODE_2815_length_3459_cov_7.499706	3459	7.499706	FALSE	34.59	FALSE	NA	FALSE	FALSE	FALSE	FALSE	FALSE	Unassigned	NA	NA	0	0	FALSE	NA	FALSE	NA	6.40277131009229e-07
NG-17954_363_T1_NODE_2822_length_3454_cov_5.948514	NG-17954_363_T1_NODE_2822_length_3454_cov_5.948514	3454	5.948514	FALSE	37.05	FALSE	NA	FALSE	FALSE	FALSE	FALSE	FALSE	Unassigned	NA	NA	0	0	FALSE	NA	FALSE	NA	5.35247443903614e-07
NG-17954_363_T1_NODE_2835_length_3445_cov_4.582301	NG-17954_363_T1_NODE_2835_length_3445_cov_4.582301	3445	4.582301	FALSE	38.52	FALSE	NA	FALSE	FALSE	FALSE	FALSE	FALSE	Unassigned	NA	NA	0	1	FALSE	NA	FALSE	NA	3.75683111570084e-07
NG-17954_363_T1_NODE_2851_length_3429_cov_4.492590	NG-17954_363_T1_NODE_2851_length_3429_cov_4.492590	3429	4.49259	FALSE	29.76	FALSE	NA	FALSE	FALSE	FALSE	FALSE	FALSE	Unassigned	NA	NA	0	0	FALSE	NA	FALSE	NA	6.18059312583041e-07
NG-17954_363_T1_NODE_2860_length_3424_cov_3.528347	NG-17954_363_T1_NODE_2860_length_3424_cov_3.528347	3424	3.528347	FALSE	51.54	FALSE	NA	FALSE	FALSE	FALSE	FALSE	FALSE	Unassigned	NA	NA	0	1	FALSE	NA	FALSE	NA	3.00950449591089e-07
NG-17954_363_T1_NODE_2886_length_3403_cov_4.708781	NG-17954_363_T1_NODE_2886_length_3403_cov_4.708781	3403	4.708781	FALSE	37.79	FALSE	NA	FALSE	FALSE	FALSE	FALSE	FALSE	Unassigned	NA	NA	0	0	FALSE	NA	FALSE	NA	3.91841524970947e-07
NG-17954_363_T1_NODE_2893_length_3401_cov_5.119546	NG-17954_363_T1_NODE_2893_length_3401_cov_5.119546	3401	5.119546	FALSE	42.51	FALSE	NA	FALSE	FALSE	FALSE	FALSE	FALSE	Unassigned	NA	NA	0	0	FALSE	NA	FALSE	NA	2.09857394043719e-06
NG-17954_363_T1_NODE_2899_length_3397_cov_3.821963	NG-17954_363_T1_NODE_2899_length_3397_cov_3.821963	3397	3.821963	FALSE	41.39	FALSE	NA	FALSE	FALSE	FALSE	FALSE	FALSE	Unassigned	NA	NA	0	2	FALSE	NA	FALSE	NA	6.94811776237144e-07
NG-17954_363_T1_NODE_2929_length_3375_cov_3.507530	NG-17954_363_T1_NODE_2929_length_3375_cov_3.507530	3375	3.50753	FALSE	40.66	FALSE	NA	FALSE	FALSE	FALSE	FALSE	FALSE	Unassigned	NA	NA	0	0	FALSE	NA	FALSE	NA	4.46376170198863e-07
NG-17954_363_T1_NODE_2934_length_3371_cov_3.527744	NG-17954_363_T1_NODE_2934_length_3371_cov_3.527744	3371	3.527744	FALSE	61.49	FALSE	NA	FALSE	FALSE	FALSE	FALSE	FALSE	Unassigned	NA	NA	0	1	FALSE	NA	FALSE	NA	5.0899002212721e-07
NG-17954_363_T1_NODE_2955_length_3355_cov_6.084242	NG-17954_363_T1_NODE_2955_length_3355_cov_6.084242	3355	6.084242	FALSE	52.47	FALSE	NA	FALSE	FALSE	FALSE	FALSE	FALSE	Unassigned	NA	NA	0	1	FALSE	VC_6577_0	TRUE	NA	4.90811807051238e-07
NG-17954_363_T1_NODE_2973_length_3339_cov_4.799330	NG-17954_363_T1_NODE_2973_length_3339_cov_4.799330	3339	4.79933	FALSE	42.26	FALSE	NA	FALSE	FALSE	FALSE	FALSE	FALSE	Unassigned	NA	NA	0	0	FALSE	NA	FALSE	NA	8.8871273704751e-07
NG-17954_363_T1_NODE_2975_length_3338_cov_5.446847	NG-17954_363_T1_NODE_2975_length_3338_cov_5.446847	3338	5.446847	FALSE	60.08	FALSE	NA	FALSE	FALSE	FALSE	FALSE	FALSE	Unassigned	NA	NA	0	1	FALSE	NA	FALSE	NA	4.38296963498431e-07
NG-17954_363_T1_NODE_2991_length_3330_cov_4.744427	NG-17954_363_T1_NODE_2991_length_3330_cov_4.744427	3330	4.744427	FALSE	50.71	FALSE	NA	FALSE	FALSE	FALSE	FALSE	FALSE	Unassigned	NA	NA	0	0	FALSE	NA	FALSE	NA	1.41992057760091e-06
NG-17954_363_T1_NODE_3018_length_3311_cov_3.748464	NG-17954_363_T1_NODE_3018_length_3311_cov_3.748464	3311	3.748464	FALSE	38.55	FALSE	NA	FALSE	FALSE	FALSE	FALSE	FALSE	Unassigned	NA	NA	0	0	FALSE	NA	FALSE	NA	5.89782089131529e-07
NG-17954_363_T1_NODE_3023_length_3308_cov_3.286505	NG-17954_363_T1_NODE_3023_length_3308_cov_3.286505	3308	3.286505	FALSE	37.26	FALSE	NA	FALSE	FALSE	FALSE	FALSE	FALSE	Myoviridae	NA	NA	0	1	FALSE	NA	FALSE	NA	2.70653424464469e-07
NG-17954_363_T1_NODE_3027_length_3307_cov_4.024908	NG-17954_363_T1_NODE_3027_length_3307_cov_4.024908	3307	4.024908	FALSE	29.32	FALSE	NA	FALSE	FALSE	FALSE	FALSE	FALSE	Unassigned	NA	NA	0	0	FALSE	NA	FALSE	NA	2.74693027814685e-07
NG-17954_363_T1_NODE_3031_length_3303_cov_3.943042	NG-17954_363_T1_NODE_3031_length_3303_cov_3.943042	3303	3.943042	FALSE	60.86	FALSE	NA	FALSE	FALSE	FALSE	FALSE	FALSE	Unassigned	NA	NA	0	1	FALSE	NA	FALSE	NA	4.26178153447783e-07
NG-17954_363_T1_NODE_3095_length_3258_cov_3.787387	NG-17954_363_T1_NODE_3095_length_3258_cov_3.787387	3258	3.787387	FALSE	47.47	FALSE	NA	FALSE	FALSE	FALSE	FALSE	TRUE	Unassigned	NA	NA	0	1	TRUE	NA	FALSE	NA	1.32297009719572e-06
NG-17954_363_T1_NODE_3107_length_3254_cov_4.527665	NG-17954_363_T1_NODE_3107_length_3254_cov_4.527665	3254	4.527665	FALSE	40.05	FALSE	NA	FALSE	FALSE	FALSE	FALSE	FALSE	Unassigned	NA	NA	0	1	FALSE	NA	FALSE	NA	5.67564270705341e-07
NG-17954_363_T1_NODE_3152_length_3230_cov_5.896693	NG-17954_363_T1_NODE_3152_length_3230_cov_5.896693	3230	5.896693	FALSE	61.75	FALSE	NA	FALSE	FALSE	FALSE	FALSE	FALSE	Unassigned	NA	NA	0	1	FALSE	VC_3309_0	TRUE	NA	4.64554385274835e-07
NG-17954_363_T1_NODE_3156_length_3227_cov_5.640290	NG-17954_363_T1_NODE_3156_length_3227_cov_5.640290	3227	5.64029	FALSE	40.84	FALSE	NA	FALSE	FALSE	FALSE	FALSE	FALSE	Unassigned	NA	NA	0	1	FALSE	NA	FALSE	NA	2.36316795987633e-07
NG-17954_363_T1_NODE_3159_length_3226_cov_3.469883	NG-17954_363_T1_NODE_3159_length_3226_cov_3.469883	3226	3.469883	FALSE	35.25	FALSE	NA	FALSE	FALSE	FALSE	FALSE	FALSE	Unassigned	NA	NA	0	0	FALSE	NA	FALSE	NA	6.84712767861604e-07
NG-17954_363_T1_NODE_3169_length_3222_cov_4.173982	NG-17954_363_T1_NODE_3169_length_3222_cov_4.173982	3222	4.173982	FALSE	36.11	FALSE	NA	FALSE	FALSE	FALSE	FALSE	FALSE	Unassigned	NA	NA	0	0	FALSE	NA	FALSE	NA	6.62494949435416e-07
NG-17954_363_T1_NODE_3180_length_3214_cov_7.754669	NG-17954_363_T1_NODE_3180_length_3214_cov_7.754669	3214	7.754669	FALSE	63.62	FALSE	NA	FALSE	FALSE	FALSE	FALSE	FALSE	Unassigned	NA	NA	0	2	FALSE	NA	FALSE	NA	4.52435575224187e-07
NG-17954_363_T1_NODE_3183_length_3213_cov_4.741925	NG-17954_363_T1_NODE_3183_length_3213_cov_4.741925	3213	4.741925	FALSE	34.98	FALSE	NA	FALSE	FALSE	FALSE	FALSE	FALSE	Unassigned	NA	NA	0	0	FALSE	NA	FALSE	NA	5.5948506400491e-07
NG-17954_363_T1_NODE_3196_length_3205_cov_3.567619	NG-17954_363_T1_NODE_3196_length_3205_cov_3.567619	3205	3.567619	FALSE	27.15	FALSE	NA	FALSE	FALSE	FALSE	FALSE	TRUE	Unassigned	NA	NA	0	2	FALSE	VC_3084_0	TRUE	NA	2.58534614413821e-07
NG-17954_363_T1_NODE_3199_length_3204_cov_4.351858	NG-17954_363_T1_NODE_3199_length_3204_cov_4.351858	3204	4.351858	FALSE	63.06	FALSE	NA	FALSE	FALSE	FALSE	FALSE	FALSE	Siphoviridae	NA	NA	0	1	FALSE	NA	FALSE	NA	6.36237527659013e-07
NG-17954_363_T1_NODE_3212_length_3194_cov_4.625677	NG-17954_363_T1_NODE_3212_length_3194_cov_4.625677	3194	4.625677	FALSE	45.22	FALSE	NA	FALSE	FALSE	FALSE	FALSE	FALSE	Unassigned	NA	NA	0	0	FALSE	VC_2068_0	TRUE	NA	9.71524605726937e-07
NG-17954_363_T1_NODE_3215_length_3193_cov_5.618866	NG-17954_363_T1_NODE_3215_length_3193_cov_5.618866	3193	5.618866	FALSE	34.29	FALSE	NA	FALSE	FALSE	FALSE	FALSE	FALSE	Unassigned	NA	NA	0	0	FALSE	NA	FALSE	NA	9.14970158823913e-07
NG-17954_363_T1_NODE_3234_length_3183_cov_5.942455	NG-17954_363_T1_NODE_3234_length_3183_cov_5.942455	3183	5.942455	FALSE	29.92	FALSE	NA	FALSE	FALSE	FALSE	FALSE	TRUE	Unassigned	NA	NA	0	1	FALSE	NA	FALSE	NA	4.46376170198863e-07
NG-17954_363_T1_NODE_3250_length_3170_cov_2.865490	NG-17954_363_T1_NODE_3250_length_3170_cov_2.865490	3170	2.86549	FALSE	55.75	FALSE	NA	FALSE	FALSE	FALSE	FALSE	FALSE	Unassigned	NA	NA	0	0	FALSE	NA	FALSE	NA	7.47326619789951e-07
NG-17954_363_T1_NODE_3255_length_3167_cov_5.282134	NG-17954_363_T1_NODE_3255_length_3167_cov_5.282134	3167	5.282134	FALSE	34.04	FALSE	NA	FALSE	FALSE	FALSE	FALSE	FALSE	Unassigned	NA	NA	0	1	FALSE	VC_6578_0	TRUE	NA	5.1908903050275e-07
NG-17954_363_T1_NODE_3258_length_3166_cov_4.394728	NG-17954_363_T1_NODE_3258_length_3166_cov_4.394728	3166	4.394728	FALSE	62.34	FALSE	NA	FALSE	FALSE	FALSE	FALSE	FALSE	Unassigned	NA	NA	0	0	FALSE	NA	FALSE	NA	8.40237496844918e-07
NG-17954_363_T1_NODE_3260_length_3165_cov_5.261415	NG-17954_363_T1_NODE_3260_length_3165_cov_5.261415	3165	5.261415	FALSE	40.21	FALSE	NA	FALSE	FALSE	FALSE	FALSE	FALSE	Unassigned	NA	NA	0	0	FALSE	NA	FALSE	NA	1.10483151628406e-06
NG-17954_363_T1_NODE_3278_length_3157_cov_3.387170	NG-17954_363_T1_NODE_3278_length_3157_cov_3.387170	3157	3.38717	FALSE	63.7	FALSE	NA	FALSE	FALSE	FALSE	FALSE	FALSE	Unassigned	NA	NA	0	0	FALSE	NA	FALSE	NA	4.9889101375167e-07
NG-17954_363_T1_NODE_3285_length_3153_cov_3.350872	NG-17954_363_T1_NODE_3285_length_3153_cov_3.350872	3153	3.350872	FALSE	35.58	FALSE	NA	FALSE	FALSE	FALSE	FALSE	FALSE	Unassigned	NA	NA	0	0	FALSE	NA	FALSE	NA	2.62574217764037e-07
NG-17954_363_T1_NODE_3288_length_3149_cov_4.260827	NG-17954_363_T1_NODE_3288_length_3149_cov_4.260827	3149	4.260827	FALSE	30.21	FALSE	NA	FALSE	FALSE	FALSE	FALSE	FALSE	Unassigned	NA	NA	0	0	FALSE	NA	FALSE	NA	3.33267276392816e-07
NG-17954_363_T1_NODE_3322_length_3133_cov_5.914230	NG-17954_363_T1_NODE_3322_length_3133_cov_5.914230	3133	5.91423	FALSE	41.57	FALSE	NA	FALSE	FALSE	FALSE	FALSE	FALSE	Unassigned	NA	NA	0	0	FALSE	NA	FALSE	NA	9.04871150448374e-07
NG-17954_363_T1_NODE_3335_length_3127_cov_4.231120	NG-17954_363_T1_NODE_3335_length_3127_cov_4.231120	3127	4.23112	FALSE	39.83	FALSE	NA	FALSE	FALSE	FALSE	FALSE	FALSE	Unassigned	NA	NA	0	0	FALSE	NA	FALSE	NA	3.15089061316844e-07
NG-17954_363_T1_NODE_3351_length_3116_cov_5.063705	NG-17954_363_T1_NODE_3351_length_3116_cov_5.063705	3116	5.063705	FALSE	43.26	FALSE	NA	FALSE	FALSE	FALSE	FALSE	FALSE	Unassigned	NA	NA	0	0	FALSE	NA	FALSE	NA	7.51366223140167e-07
NG-17954_363_T1_NODE_3368_length_3105_cov_3.410820	NG-17954_363_T1_NODE_3368_length_3105_cov_3.410820	3105	3.41082	FALSE	43.48	FALSE	NA	FALSE	FALSE	FALSE	FALSE	FALSE	Unassigned	NA	NA	0	0	FALSE	NA	FALSE	NA	3.63564301519436e-07
NG-17954_363_T1_NODE_3370_length_3103_cov_3.959646	NG-17954_363_T1_NODE_3370_length_3103_cov_3.959646	3103	3.959646	FALSE	28.18	FALSE	NA	TRUE	FALSE	FALSE	FALSE	FALSE	Unassigned	NA	NA	0	3	FALSE	NA	FALSE	NA	7.35207809739304e-07
NG-17954_363_T1_NODE_3404_length_3080_cov_3.861818	NG-17954_363_T1_NODE_3404_length_3080_cov_3.861818	3080	3.861818	FALSE	44	FALSE	NA	FALSE	FALSE	FALSE	FALSE	FALSE	Unassigned	NA	NA	0	0	FALSE	NA	FALSE	NA	2.90851441215549e-07
NG-17954_363_T1_NODE_3412_length_3072_cov_4.479284	NG-17954_363_T1_NODE_3412_length_3072_cov_4.479284	3072	4.479284	FALSE	34.13	FALSE	NA	FALSE	FALSE	FALSE	FALSE	FALSE	Unassigned	NA	NA	0	1	FALSE	NA	FALSE	NA	4.16079145072243e-07
NG-17954_363_T1_NODE_3413_length_3072_cov_3.434538	NG-17954_363_T1_NODE_3413_length_3072_cov_3.434538	3072	3.434538	FALSE	35.37	FALSE	NA	FALSE	FALSE	FALSE	FALSE	FALSE	Unassigned	NA	NA	0	0	FALSE	NA	FALSE	NA	2.60554416088929e-07
NG-17954_363_T1_NODE_3425_length_3066_cov_4.229824	NG-17954_363_T1_NODE_3425_length_3066_cov_4.229824	3066	4.229824	FALSE	64.63	FALSE	NA	FALSE	FALSE	FALSE	FALSE	FALSE	Unassigned	NA	NA	0	1	FALSE	NA	FALSE	NA	3.15089061316844e-07
NG-17954_363_T1_NODE_3427_length_3065_cov_7.662126	NG-17954_363_T1_NODE_3427_length_3065_cov_7.662126	3065	7.662126	FALSE	31.86	FALSE	NA	FALSE	FALSE	FALSE	FALSE	TRUE	Unassigned	NA	NA	0	0	FALSE	VC_2876_0	TRUE	NA	4.86772203701022e-07
NG-17954_363_T1_NODE_3456_length_3047_cov_4.252674	NG-17954_363_T1_NODE_3456_length_3047_cov_4.252674	3047	4.252674	FALSE	44.74	FALSE	NA	FALSE	FALSE	FALSE	FALSE	FALSE	Unassigned	NA	NA	0	0	FALSE	NA	FALSE	NA	4.58494980249511e-07
NG-17954_363_T1_NODE_3457_length_3047_cov_3.819853	NG-17954_363_T1_NODE_3457_length_3047_cov_3.819853	3047	3.819853	FALSE	39.73	FALSE	NA	FALSE	FALSE	FALSE	FALSE	FALSE	Unassigned	NA	NA	0	1	FALSE	NA	FALSE	NA	5.63524667355126e-07
NG-17954_363_T1_NODE_3458_length_3047_cov_3.516377	NG-17954_363_T1_NODE_3458_length_3047_cov_3.516377	3047	3.516377	FALSE	35.87	FALSE	NA	FALSE	FALSE	FALSE	FALSE	FALSE	Unassigned	NA	NA	0	0	FALSE	NA	FALSE	NA	4.46376170198863e-07
NG-17954_363_T1_NODE_3462_length_3043_cov_6.013387	NG-17954_363_T1_NODE_3462_length_3043_cov_6.013387	3043	6.013387	FALSE	42.2	FALSE	NA	FALSE	FALSE	FALSE	FALSE	FALSE	Unassigned	NA	NA	0	0	FALSE	NA	FALSE	NA	4.26178153447783e-07
NG-17954_363_T1_NODE_3463_length_3043_cov_4.731258	NG-17954_363_T1_NODE_3463_length_3043_cov_4.731258	3043	4.731258	FALSE	42.9	FALSE	NA	FALSE	FALSE	FALSE	FALSE	FALSE	Unassigned	NA	NA	0	0	FALSE	NA	FALSE	NA	3.41346483093248e-07
NG-17954_363_T1_NODE_3486_length_3030_cov_3.995294	NG-17954_363_T1_NODE_3486_length_3030_cov_3.995294	3030	3.995294	FALSE	32.88	FALSE	NA	FALSE	FALSE	FALSE	FALSE	FALSE	Unassigned	NA	NA	0	1	FALSE	NA	FALSE	NA	2.94891044565765e-07
NG-17954_363_T1_NODE_3490_length_3029_cov_4.070276	NG-17954_363_T1_NODE_3490_length_3029_cov_4.070276	3029	4.070276	FALSE	42.04	FALSE	NA	FALSE	FALSE	FALSE	FALSE	FALSE	Unassigned	NA	NA	0	1	FALSE	VC_4308_0	TRUE	NA	2.98930647915981e-07
NG-17954_363_T1_NODE_3501_length_3020_cov_6.708263	NG-17954_363_T1_NODE_3501_length_3020_cov_6.708263	3020	6.708263	FALSE	29.36	FALSE	NA	FALSE	FALSE	FALSE	FALSE	TRUE	Unassigned	NA	NA	0	1	FALSE	VC_2891_0	TRUE	NA	4.37893003163409e-06
NG-17954_363_T1_NODE_3506_length_3018_cov_3.988863	NG-17954_363_T1_NODE_3506_length_3018_cov_3.988863	3018	3.988863	FALSE	36.13	FALSE	NA	FALSE	FALSE	FALSE	FALSE	FALSE	Unassigned	NA	NA	0	1	TRUE	NA	FALSE	NA	2.90851441215549e-07
NG-17954_363_T1_NODE_3526_length_3004_cov_3.632757	NG-17954_363_T1_NODE_3526_length_3004_cov_3.632757	3004	3.632757	FALSE	41.14	FALSE	NA	FALSE	FALSE	FALSE	FALSE	FALSE	Unassigned	NA	NA	0	0	FALSE	NA	FALSE	NA	3.77702913245192e-07
NG-17954_363_T1_NODE_3527_length_3003_cov_4.564790	NG-17954_363_T1_NODE_3527_length_3003_cov_4.564790	3003	4.56479	FALSE	58.72	FALSE	NA	FALSE	FALSE	FALSE	FALSE	FALSE	Unassigned	NA	NA	0	0	FALSE	NA	FALSE	NA	4.62534583599727e-07
NG-17954_363_T1_NODE_3552_length_2987_cov_5.521146	NG-17954_363_T1_NODE_3552_length_2987_cov_5.521146	2987	5.521146	FALSE	32.53	FALSE	NA	TRUE	FALSE	FALSE	FALSE	FALSE	Unassigned	NA	NA	0	3	FALSE	NA	FALSE	NA	5.67564270705341e-07
NG-17954_363_T1_NODE_3557_length_2986_cov_3.934835	NG-17954_363_T1_NODE_3557_length_2986_cov_3.934835	2986	3.934835	FALSE	42.68	FALSE	NA	FALSE	FALSE	FALSE	TRUE	TRUE	Myoviridae	NA	NA	0	2	FALSE	NA	FALSE	NA	2.84792036190225e-07
NG-17954_363_T1_NODE_3606_length_2962_cov_3.622979	NG-17954_363_T1_NODE_3606_length_2962_cov_3.622979	2962	3.622979	FALSE	46.26	FALSE	NA	FALSE	FALSE	FALSE	FALSE	TRUE	Unassigned	NA	NA	0	0	FALSE	NA	FALSE	NA	3.83762318270516e-07
NG-17954_363_T1_NODE_3674_length_2925_cov_6.611498	NG-17954_363_T1_NODE_3674_length_2925_cov_6.611498	2925	6.611498	FALSE	31.11	FALSE	NA	TRUE	FALSE	FALSE	FALSE	FALSE	Myoviridae	NA	NA	0	4	FALSE	VC_643_0	TRUE	NA	4.62534583599727e-07
NG-17954_363_T1_NODE_3700_length_2915_cov_4.023077	NG-17954_363_T1_NODE_3700_length_2915_cov_4.023077	2915	4.023077	FALSE	44.68	FALSE	NA	FALSE	FALSE	FALSE	TRUE	TRUE	Unassigned	NA	NA	0	1	FALSE	NA	FALSE	NA	6.74613759486064e-07
NG-17954_363_T1_NODE_3837_length_2838_cov_5.483291	NG-17954_363_T1_NODE_3837_length_2838_cov_5.483291	2838	5.483291	FALSE	38.47	FALSE	NA	FALSE	FALSE	FALSE	FALSE	TRUE	Unassigned	NA	NA	0	1	TRUE	NA	FALSE	NA	4.30217756797999e-07
NG-17954_363_T1_NODE_3896_length_2814_cov_4.981153	NG-17954_363_T1_NODE_3896_length_2814_cov_4.981153	2814	4.981153	FALSE	31.04	FALSE	NA	FALSE	FALSE	FALSE	TRUE	TRUE	Unassigned	NA	NA	0	1	FALSE	VC_3079_0	TRUE	NA	6.52395941059876e-07
NG-17954_363_T1_NODE_3909_length_2806_cov_3.441294	NG-17954_363_T1_NODE_3909_length_2806_cov_3.441294	2806	3.441294	FALSE	29.31	FALSE	NA	FALSE	FALSE	FALSE	FALSE	TRUE	Unassigned	NA	NA	0	0	FALSE	NA	FALSE	NA	2.30257390962309e-07
NG-17954_363_T1_NODE_3952_length_2784_cov_33.362037	NG-17954_363_T1_NODE_3952_length_2784_cov_33.362037	2784	33.362037	FALSE	42.69	FALSE	NA	FALSE	FALSE	FALSE	FALSE	TRUE	Unassigned	NA	NA	0	0	FALSE	NA	FALSE	NA	0.0001314103167842
NG-17954_363_T1_NODE_4010_length_2753_cov_4.289844	NG-17954_363_T1_NODE_4010_length_2753_cov_4.289844	2753	4.289844	FALSE	31.54	FALSE	NA	FALSE	FALSE	FALSE	FALSE	TRUE	Unassigned	NA	NA	0	2	FALSE	VC_4314_0	TRUE	NA	3.77702913245192e-07
NG-17954_363_T1_NODE_4086_length_2717_cov_5.762209	NG-17954_363_T1_NODE_4086_length_2717_cov_5.762209	2717	5.762209	FALSE	50.46	FALSE	NA	FALSE	FALSE	FALSE	FALSE	TRUE	Unassigned	NA	NA	0	1	FALSE	NA	FALSE	NA	4.9889101375167e-07
NG-17954_363_T1_NODE_4224_length_2676_cov_4.083937	NG-17954_363_T1_NODE_4224_length_2676_cov_4.083937	2676	4.083937	FALSE	49.07	FALSE	NA	FALSE	FALSE	FALSE	FALSE	TRUE	Unassigned	NA	NA	0	0	FALSE	NA	FALSE	NA	7.63485033190815e-07
NG-17954_363_T1_NODE_4356_length_2618_cov_3.720250	NG-17954_363_T1_NODE_4356_length_2618_cov_3.720250	2618	3.72025	FALSE	29.81	TRUE	1	TRUE	FALSE	FALSE	TRUE	TRUE	Myoviridae	NA	NA	0	5	FALSE	VC_3311_0	TRUE	NA	5.47366253954262e-07
NG-17954_363_T1_NODE_4397_length_2604_cov_3.733621	NG-17954_363_T1_NODE_4397_length_2604_cov_3.733621	2604	3.733621	FALSE	28.2	FALSE	NA	FALSE	FALSE	FALSE	FALSE	TRUE	Unassigned	NA	NA	0	1	FALSE	NA	FALSE	NA	2.12079175886338e-07
NG-17954_363_T1_NODE_4407_length_2601_cov_8.135114	NG-17954_363_T1_NODE_4407_length_2601_cov_8.135114	2601	8.135114	FALSE	29.81	FALSE	NA	FALSE	FALSE	FALSE	FALSE	TRUE	Unassigned	NA	NA	0	1	FALSE	NA	FALSE	NA	4.72633591975267e-07
NG-17954_363_T1_NODE_4511_length_2554_cov_3.960784	NG-17954_363_T1_NODE_4511_length_2554_cov_3.960784	2554	3.960784	FALSE	29.88	FALSE	NA	TRUE	FALSE	FALSE	FALSE	FALSE	Unassigned	NA	NA	0	3	TRUE	NA	FALSE	NA	1.58958391830998e-06
NG-17954_363_T1_NODE_4600_length_2520_cov_4.406491	NG-17954_363_T1_NODE_4600_length_2520_cov_4.406491	2520	4.406491	FALSE	45.64	FALSE	NA	FALSE	FALSE	FALSE	TRUE	FALSE	Unassigned	NA	NA	0	2	TRUE	NA	FALSE	NA	2.42376201012957e-07
NG-17954_363_T1_NODE_4626_length_2512_cov_3.618641	NG-17954_363_T1_NODE_4626_length_2512_cov_3.618641	2512	3.618641	FALSE	38.06	FALSE	NA	FALSE	FALSE	FALSE	FALSE	TRUE	Unassigned	NA	NA	0	0	FALSE	NA	FALSE	NA	2.82772234515117e-07
NG-17954_363_T1_NODE_4634_length_2510_cov_4.670061	NG-17954_363_T1_NODE_4634_length_2510_cov_4.670061	2510	4.670061	FALSE	32.01	FALSE	NA	FALSE	FALSE	FALSE	FALSE	TRUE	Unassigned	NA	NA	0	1	FALSE	NA	FALSE	NA	2.74693027814685e-07
NG-17954_363_T1_NODE_4670_length_2495_cov_5.255328	NG-17954_363_T1_NODE_4670_length_2495_cov_5.255328	2495	5.255328	FALSE	32.18	FALSE	NA	FALSE	FALSE	FALSE	FALSE	TRUE	Unassigned	NA	NA	0	2	FALSE	NA	FALSE	NA	8.50336505220458e-07
NG-17954_363_T1_NODE_4829_length_2442_cov_2.501047	NG-17954_363_T1_NODE_4829_length_2442_cov_2.501047	2442	2.501047	FALSE	41.24	TRUE	2	TRUE	FALSE	FALSE	FALSE	TRUE	Unassigned	NA	NA	0	3	FALSE	VC_1485_0	TRUE	NA	1.45425720607774e-07
NG-17954_363_T1_NODE_4865_length_2431_cov_6.136785	NG-17954_363_T1_NODE_4865_length_2431_cov_6.136785	2431	6.136785	FALSE	30.54	FALSE	NA	FALSE	FALSE	FALSE	FALSE	TRUE	Unassigned	NA	NA	0	1	FALSE	NA	FALSE	NA	4.56475178574403e-07
NG-17954_363_T1_NODE_4920_length_2411_cov_5.241935	NG-17954_363_T1_NODE_4920_length_2411_cov_5.241935	2411	5.241935	FALSE	29.75	FALSE	NA	FALSE	FALSE	FALSE	TRUE	TRUE	Unassigned	NA	NA	0	2	FALSE	VC_3913_0	TRUE	NA	2.78732631164901e-07
NG-17954_363_T1_NODE_4967_length_2396_cov_2.510466	NG-17954_363_T1_NODE_4967_length_2396_cov_2.510466	2396	2.510466	FALSE	32.31	FALSE	NA	TRUE	FALSE	FALSE	FALSE	FALSE	Unassigned	NA	NA	0	3	FALSE	NA	FALSE	NA	1.51485125633098e-07
NG-17954_363_T1_NODE_5061_length_2367_cov_3.403979	NG-17954_363_T1_NODE_5061_length_2367_cov_3.403979	2367	3.403979	FALSE	34.47	FALSE	NA	TRUE	FALSE	FALSE	FALSE	FALSE	Unassigned	NA	NA	0	3	FALSE	NA	FALSE	NA	2.78732631164901e-07
NG-17954_363_T1_NODE_5222_length_2318_cov_4.518780	NG-17954_363_T1_NODE_5222_length_2318_cov_4.518780	2318	4.51878	FALSE	27.08	FALSE	NA	FALSE	FALSE	FALSE	TRUE	TRUE	Unassigned	NA	NA	0	2	FALSE	NA	FALSE	NA	2.54495011063605e-07
NG-17954_363_T1_NODE_5630_length_2199_cov_2.770056	NG-17954_363_T1_NODE_5630_length_2199_cov_2.770056	2199	2.770056	FALSE	41.63	FALSE	NA	FALSE	FALSE	FALSE	FALSE	TRUE	Unassigned	NA	NA	0	2	FALSE	NA	FALSE	NA	1.41386117257558e-07
NG-17954_363_T1_NODE_5678_length_2184_cov_6.515265	NG-17954_363_T1_NODE_5678_length_2184_cov_6.515265	2184	6.515265	FALSE	32.66	FALSE	NA	FALSE	FALSE	FALSE	TRUE	FALSE	Unassigned	NA	NA	0	1	FALSE	NA	FALSE	NA	3.23168268017276e-07
NG-17954_363_T1_NODE_5770_length_2166_cov_4.148271	NG-17954_363_T1_NODE_5770_length_2166_cov_4.148271	2166	4.148271	FALSE	32.29	FALSE	NA	FALSE	FALSE	FALSE	FALSE	TRUE	Unassigned	NA	NA	0	1	TRUE	NA	FALSE	NA	5.2918803887829e-07
NG-17954_363_T1_NODE_5790_length_2163_cov_3.305977	NG-17954_363_T1_NODE_5790_length_2163_cov_3.305977	2163	3.305977	FALSE	27.98	FALSE	NA	TRUE	FALSE	FALSE	FALSE	TRUE	Unassigned	NA	NA	0	3	FALSE	NA	FALSE	NA	1.75722745734394e-07
NG-17954_363_T1_NODE_5849_length_2147_cov_3.414914	NG-17954_363_T1_NODE_5849_length_2147_cov_3.414914	2147	3.414914	FALSE	33.12	FALSE	NA	FALSE	FALSE	FALSE	TRUE	TRUE	Unassigned	NA	NA	0	2	FALSE	NA	FALSE	NA	1.81782150759718e-07
NG-17954_363_T1_NODE_6046_length_2103_cov_5.837402	NG-17954_363_T1_NODE_6046_length_2103_cov_5.837402	2103	5.837402	FALSE	29.88	FALSE	NA	FALSE	FALSE	FALSE	TRUE	FALSE	Unassigned	NA	NA	0	0	FALSE	NA	FALSE	NA	7.53386024815275e-07
NG-17954_363_T1_NODE_6051_length_2102_cov_3.864680	NG-17954_363_T1_NODE_6051_length_2102_cov_3.864680	2102	3.86468	FALSE	40.73	FALSE	NA	FALSE	FALSE	FALSE	FALSE	TRUE	Unassigned	NA	NA	0	2	FALSE	NA	FALSE	NA	2.52475209388497e-07
NG-17954_363_T1_NODE_6216_length_2066_cov_5.303829	NG-17954_363_T1_NODE_6216_length_2066_cov_5.303829	2066	5.303829	FALSE	41.56	FALSE	NA	FALSE	FALSE	FALSE	FALSE	TRUE	Unassigned	NA	NA	0	0	FALSE	NA	FALSE	NA	2.66613821114253e-07
NG-17954_363_T1_NODE_6308_length_2044_cov_3.026647	NG-17954_363_T1_NODE_6308_length_2044_cov_3.026647	2044	3.026647	FALSE	30.08	FALSE	NA	FALSE	FALSE	FALSE	FALSE	TRUE	Unassigned	NA	NA	0	1	FALSE	NA	FALSE	NA	1.45425720607774e-07
NG-17954_363_T1_NODE_6517_length_1999_cov_7.412037	NG-17954_363_T1_NODE_6517_length_1999_cov_7.412037	1999	7.412037	FALSE	30.98	FALSE	NA	FALSE	FALSE	FALSE	TRUE	TRUE	Unassigned	NA	NA	0	1	FALSE	NA	FALSE	NA	4.16079145072243e-07
NG-17954_363_T1_NODE_6572_length_1985_cov_1.821244	NG-17954_363_T1_NODE_6572_length_1985_cov_1.821244	1985	1.821244	FALSE	29.1	FALSE	NA	FALSE	FALSE	FALSE	FALSE	TRUE	Unassigned	NA	NA	0	2	FALSE	NA	FALSE	NA	1.97940564160582e-07
NG-17954_363_T1_NODE_6782_length_1943_cov_8.764831	NG-17954_363_T1_NODE_6782_length_1943_cov_8.764831	1943	8.764831	FALSE	42.33	FALSE	NA	FALSE	FALSE	FALSE	FALSE	TRUE	Unassigned	NA	NA	0	0	FALSE	NA	FALSE	NA	1.04827706938104e-06
NG-17954_363_T1_NODE_6827_length_1935_cov_5.544149	NG-17954_363_T1_NODE_6827_length_1935_cov_5.544149	1935	5.544149	FALSE	39.68	FALSE	NA	FALSE	FALSE	FALSE	FALSE	TRUE	Unassigned	NA	NA	0	1	FALSE	NA	FALSE	NA	3.6962370654476e-07
NG-17954_363_T1_NODE_6829_length_1935_cov_3.725000	NG-17954_363_T1_NODE_6829_length_1935_cov_3.725000	1935	3.725	FALSE	35.45	FALSE	NA	FALSE	FALSE	FALSE	FALSE	TRUE	Unassigned	NA	NA	0	0	FALSE	NA	FALSE	NA	6.9885137958736e-07
NG-17954_363_T1_NODE_6902_length_1922_cov_4.888056	NG-17954_363_T1_NODE_6902_length_1922_cov_4.888056	1922	4.888056	FALSE	46.21	FALSE	NA	FALSE	FALSE	FALSE	TRUE	TRUE	Unassigned	NA	NA	0	0	FALSE	NA	FALSE	NA	2.26217787612093e-07
NG-17954_363_T1_NODE_6909_length_1921_cov_4.539121	NG-17954_363_T1_NODE_6909_length_1921_cov_4.539121	1921	4.539121	FALSE	41.91	FALSE	NA	FALSE	FALSE	FALSE	TRUE	TRUE	Unassigned	NA	NA	0	0	FALSE	NA	FALSE	NA	5.11009823802318e-07
NG-17954_363_T1_NODE_6917_length_1920_cov_4.734048	NG-17954_363_T1_NODE_6917_length_1920_cov_4.734048	1920	4.734048	FALSE	48.12	FALSE	NA	FALSE	FALSE	FALSE	FALSE	TRUE	Unassigned	NA	NA	0	2	FALSE	NA	FALSE	NA	2.16118779236554e-07
NG-17954_363_T1_NODE_6931_length_1917_cov_3.683673	NG-17954_363_T1_NODE_6931_length_1917_cov_3.683673	1917	3.683673	FALSE	46.19	FALSE	NA	FALSE	FALSE	FALSE	FALSE	TRUE	Unassigned	NA	NA	0	0	FALSE	NA	FALSE	NA	2.26217787612093e-07
NG-17954_363_T1_NODE_7416_length_1838_cov_3.765564	NG-17954_363_T1_NODE_7416_length_1838_cov_3.765564	1838	3.765564	FALSE	27.94	FALSE	NA	FALSE	FALSE	FALSE	FALSE	TRUE	Unassigned	NA	NA	0	0	FALSE	NA	FALSE	NA	4.52435575224187e-07
NG-17954_363_T1_NODE_7508_length_1825_cov_3.005650	NG-17954_363_T1_NODE_7508_length_1825_cov_3.005650	1825	3.00565	FALSE	25.88	FALSE	NA	FALSE	FALSE	FALSE	TRUE	TRUE	Unassigned	NA	NA	0	2	FALSE	NA	FALSE	NA	1.35326712232234e-07
NG-17954_363_T1_NODE_7587_length_1812_cov_7.047240	NG-17954_363_T1_NODE_7587_length_1812_cov_7.047240	1812	7.04724	FALSE	48.31	FALSE	NA	FALSE	FALSE	FALSE	FALSE	TRUE	Unassigned	NA	NA	0	2	FALSE	VC_6583_0	TRUE	NA	2.60554416088929e-07
NG-17954_363_T1_NODE_7662_length_1801_cov_3.697595	NG-17954_363_T1_NODE_7662_length_1801_cov_3.697595	1801	3.697595	FALSE	41.43	FALSE	NA	FALSE	FALSE	FALSE	FALSE	TRUE	Unassigned	NA	NA	0	0	FALSE	NA	FALSE	NA	1.57544530658422e-07
NG-17954_363_T1_NODE_7800_length_1781_cov_3.767671	NG-17954_363_T1_NODE_7800_length_1781_cov_3.767671	1781	3.767671	FALSE	24.23	FALSE	NA	FALSE	FALSE	FALSE	TRUE	FALSE	Unassigned	NA	NA	0	1	TRUE	NA	FALSE	NA	1.57544530658422e-07
NG-17954_363_T1_NODE_7815_length_1779_cov_4.768561	NG-17954_363_T1_NODE_7815_length_1779_cov_4.768561	1779	4.768561	FALSE	42.99	FALSE	NA	FALSE	FALSE	FALSE	FALSE	TRUE	Unassigned	NA	NA	0	1	FALSE	NA	FALSE	NA	2.01980167510798e-07
NG-17954_363_T1_NODE_7836_length_1775_cov_5.759302	NG-17954_363_T1_NODE_7836_length_1775_cov_5.759302	1775	5.759302	FALSE	40.91	FALSE	NA	FALSE	FALSE	FALSE	FALSE	TRUE	Unassigned	NA	NA	0	1	FALSE	VC_2424_0	TRUE	NA	8.44277100195134e-07
NG-17954_363_T1_NODE_8063_length_1739_cov_3.032660	NG-17954_363_T1_NODE_8063_length_1739_cov_3.032660	1739	3.03266	FALSE	39.12	FALSE	NA	TRUE	FALSE	FALSE	FALSE	TRUE	Siphoviridae	NA	NA	0	3	FALSE	NA	FALSE	NA	1.21188100506479e-07
NG-17954_363_T1_NODE_8313_length_1705_cov_3.113333	NG-17954_363_T1_NODE_8313_length_1705_cov_3.113333	1705	3.113333	FALSE	42.51	FALSE	NA	FALSE	FALSE	FALSE	FALSE	TRUE	Unassigned	NA	NA	0	1	FALSE	NA	FALSE	NA	3.89821723295839e-07
NG-17954_363_T1_NODE_8463_length_1684_cov_3.548803	NG-17954_363_T1_NODE_8463_length_1684_cov_3.548803	1684	3.548803	FALSE	47.07	FALSE	NA	FALSE	FALSE	FALSE	FALSE	TRUE	Unassigned	NA	NA	0	2	TRUE	NA	FALSE	NA	1.85821754109934e-07
NG-17954_363_T1_NODE_8469_length_1683_cov_3.672604	NG-17954_363_T1_NODE_8469_length_1683_cov_3.672604	1683	3.672604	FALSE	42.53	FALSE	NA	FALSE	FALSE	FALSE	FALSE	TRUE	Unassigned	NA	NA	0	2	FALSE	VC_6584_0	TRUE	NA	1.43405918932666e-07
NG-17954_363_T1_NODE_8486_length_1682_cov_2.890596	NG-17954_363_T1_NODE_8486_length_1682_cov_2.890596	1682	2.890596	FALSE	29.96	FALSE	NA	FALSE	FALSE	FALSE	FALSE	TRUE	Unassigned	NA	NA	0	0	FALSE	VC_5520_0	TRUE	NA	8.6851472029643e-08
NG-17954_363_T1_NODE_8487_length_1682_cov_2.733251	NG-17954_363_T1_NODE_8487_length_1682_cov_2.733251	1682	2.733251	FALSE	42.54	FALSE	NA	FALSE	FALSE	FALSE	FALSE	TRUE	Unassigned	NA	NA	0	0	FALSE	NA	FALSE	NA	1.09069290455831e-07
NG-17954_363_T1_NODE_8573_length_1673_cov_3.532756	NG-17954_363_T1_NODE_8573_length_1673_cov_3.532756	1673	3.532756	FALSE	34.86	FALSE	NA	FALSE	FALSE	FALSE	FALSE	TRUE	Unassigned	NA	NA	0	2	FALSE	NA	FALSE	NA	2.60554416088929e-07
NG-17954_363_T1_NODE_8582_length_1672_cov_3.954855	NG-17954_363_T1_NODE_8582_length_1672_cov_3.954855	1672	3.954855	FALSE	42.97	FALSE	NA	FALSE	FALSE	FALSE	FALSE	TRUE	Unassigned	NA	NA	0	0	FALSE	NA	FALSE	NA	1.57544530658422e-07
NG-17954_363_T1_NODE_8635_length_1666_cov_2.964618	NG-17954_363_T1_NODE_8635_length_1666_cov_2.964618	1666	2.964618	FALSE	42.37	FALSE	NA	FALSE	FALSE	FALSE	FALSE	TRUE	Unassigned	NA	NA	0	1	FALSE	NA	FALSE	NA	5.02930617101886e-07
NG-17954_363_T1_NODE_8637_length_1665_cov_6.415528	NG-17954_363_T1_NODE_8637_length_1665_cov_6.415528	1665	6.415528	FALSE	48.02	FALSE	NA	FALSE	FALSE	FALSE	FALSE	TRUE	Unassigned	NA	NA	0	0	FALSE	NA	FALSE	NA	2.84792036190225e-05
NG-17954_363_T1_NODE_8673_length_1661_cov_7.767123	NG-17954_363_T1_NODE_8673_length_1661_cov_7.767123	1661	7.767123	FALSE	46.33	FALSE	NA	FALSE	FALSE	FALSE	FALSE	TRUE	Unassigned	NA	NA	0	0	FALSE	NA	FALSE	NA	2.18138580911661e-07
NG-17954_363_T1_NODE_8732_length_1654_cov_2.962477	NG-17954_363_T1_NODE_8732_length_1654_cov_2.962477	1654	2.962477	FALSE	30.66	FALSE	NA	FALSE	FALSE	FALSE	FALSE	TRUE	Unassigned	NA	NA	0	0	FALSE	NA	FALSE	NA	1.19168298831371e-07
NG-17954_363_T1_NODE_8749_length_1651_cov_4.986216	NG-17954_363_T1_NODE_8749_length_1651_cov_4.986216	1651	4.986216	FALSE	41.57	FALSE	NA	FALSE	FALSE	FALSE	FALSE	TRUE	Unassigned	NA	NA	0	0	FALSE	NA	FALSE	NA	1.75722745734394e-07
NG-17954_363_T1_NODE_8769_length_1648_cov_5.079724	NG-17954_363_T1_NODE_8769_length_1648_cov_5.079724	1648	5.079724	FALSE	45.11	FALSE	NA	FALSE	FALSE	FALSE	FALSE	TRUE	Unassigned	NA	NA	0	0	FALSE	NA	FALSE	NA	2.66613821114253e-07
NG-17954_363_T1_NODE_8770_length_1648_cov_4.831764	NG-17954_363_T1_NODE_8770_length_1648_cov_4.831764	1648	4.831764	FALSE	43.83	FALSE	NA	FALSE	FALSE	FALSE	FALSE	TRUE	Siphoviridae	NA	NA	0	2	TRUE	NA	FALSE	NA	1.67643539033962e-07
NG-17954_363_T1_NODE_8972_length_1624_cov_2.544933	NG-17954_363_T1_NODE_8972_length_1624_cov_2.544933	1624	2.544933	FALSE	42.13	FALSE	NA	FALSE	FALSE	FALSE	FALSE	TRUE	Unassigned	NA	NA	0	0	FALSE	NA	FALSE	NA	9.0891075379859e-08
NG-17954_363_T1_NODE_9433_length_1571_cov_6.583773	NG-17954_363_T1_NODE_9433_length_1571_cov_6.583773	1571	6.583773	FALSE	38.31	FALSE	NA	FALSE	FALSE	FALSE	FALSE	TRUE	Unassigned	NA	NA	0	0	FALSE	NA	FALSE	NA	3.53465293143896e-07
NG-17954_363_T1_NODE_9454_length_1570_cov_3.363036	NG-17954_363_T1_NODE_9454_length_1570_cov_3.363036	1570	3.363036	FALSE	41.31	FALSE	NA	FALSE	FALSE	FALSE	FALSE	TRUE	Unassigned	NA	NA	0	0	FALSE	NA	FALSE	NA	1.27247505531803e-07
NG-17954_363_T1_NODE_9457_length_1570_cov_1.952475	NG-17954_363_T1_NODE_9457_length_1570_cov_1.952475	1570	1.952475	FALSE	42.09	FALSE	NA	FALSE	FALSE	FALSE	TRUE	TRUE	Unassigned	NA	NA	0	2	FALSE	NA	FALSE	NA	7.27128603038872e-08
NG-17954_363_T1_NODE_9489_length_1566_cov_3.549967	NG-17954_363_T1_NODE_9489_length_1566_cov_3.549967	1566	3.549967	FALSE	45.42	FALSE	NA	TRUE	FALSE	FALSE	TRUE	TRUE	Myoviridae	NA	NA	0	3	FALSE	VC_686_0	TRUE	NA	1.2926730720691e-07
NG-17954_363_T1_NODE_9514_length_1563_cov_4.213528	NG-17954_363_T1_NODE_9514_length_1563_cov_4.213528	1563	4.213528	FALSE	44.05	FALSE	NA	FALSE	FALSE	FALSE	FALSE	TRUE	Unassigned	NA	NA	0	1	FALSE	NA	FALSE	NA	2.26217787612093e-07
NG-17954_363_T1_NODE_9562_length_1558_cov_4.656687	NG-17954_363_T1_NODE_9562_length_1558_cov_4.656687	1558	4.656687	FALSE	38.1	FALSE	NA	TRUE	FALSE	FALSE	TRUE	TRUE	Unassigned	NA	NA	0	3	FALSE	VC_6585_0	TRUE	NA	1.71683142384178e-07
NG-17954_363_T1_NODE_9565_length_1558_cov_3.590153	NG-17954_363_T1_NODE_9565_length_1558_cov_3.590153	1558	3.590153	FALSE	44.67	FALSE	NA	FALSE	FALSE	FALSE	TRUE	TRUE	Unassigned	NA	NA	0	0	FALSE	NA	FALSE	NA	4.86772203701022e-07
NG-17954_363_T1_NODE_9702_length_1543_cov_2.671371	NG-17954_363_T1_NODE_9702_length_1543_cov_2.671371	1543	2.671371	FALSE	37.8	FALSE	NA	TRUE	FALSE	FALSE	FALSE	FALSE	Myoviridae	NA	NA	0	3	FALSE	NA	FALSE	NA	9.89702820802909e-08
NG-17954_363_T1_NODE_9812_length_1530_cov_3.097627	NG-17954_363_T1_NODE_9812_length_1530_cov_3.097627	1530	3.097627	FALSE	45.97	FALSE	NA	FALSE	FALSE	FALSE	TRUE	FALSE	Unassigned	NA	NA	0	1	FALSE	NA	FALSE	NA	1.11089092130939e-07
NG-17954_363_T1_NODE_9839_length_1527_cov_2.625000	NG-17954_363_T1_NODE_9839_length_1527_cov_2.625000	1527	2.625	FALSE	36.79	FALSE	NA	FALSE	FALSE	FALSE	TRUE	TRUE	Unassigned	NA	NA	0	0	FALSE	VC_1776_0	TRUE	NA	9.49306787300749e-08
NG-17954_363_T1_NODE_9991_length_1511_cov_3.411401	NG-17954_363_T1_NODE_9991_length_1511_cov_3.411401	1511	3.411401	FALSE	46.73	FALSE	NA	FALSE	FALSE	FALSE	FALSE	TRUE	Unassigned	NA	NA	0	2	TRUE	NA	FALSE	NA	2.12079175886338e-07
NG-17954_363_T1_NODE_10049_length_1506_cov_3.585114	NG-17954_363_T1_NODE_10049_length_1506_cov_3.585114	1506	3.585114	FALSE	48.51	FALSE	NA	FALSE	FALSE	FALSE	FALSE	TRUE	Unassigned	NA	NA	0	1	TRUE	NA	FALSE	NA	1.25227703856695e-07
NG-17954_363_T1_NODE_10262_length_1489_cov_3.171548	NG-17954_363_T1_NODE_10262_length_1489_cov_3.171548	1489	3.171548	FALSE	26.73	TRUE	2	TRUE	FALSE	FALSE	TRUE	TRUE	Unassigned	NA	NA	0	4	FALSE	VC_97_0	TRUE	NA	1.21188100506479e-07
NG-17954_363_T1_NODE_10486_length_1468_cov_4.242038	NG-17954_363_T1_NODE_10486_length_1468_cov_4.242038	1468	4.242038	FALSE	36.91	FALSE	NA	FALSE	FALSE	FALSE	FALSE	TRUE	Unassigned	NA	NA	0	1	FALSE	NA	FALSE	NA	1.53504927308206e-07
NG-17954_363_T1_NODE_10662_length_1452_cov_13.846815	NG-17954_363_T1_NODE_10662_length_1452_cov_13.846815	1452	13.846815	FALSE	30.38	FALSE	NA	FALSE	FALSE	FALSE	FALSE	TRUE	Unassigned	NA	NA	0	0	FALSE	NA	FALSE	NA	8.3821769516981e-06
NG-17954_363_T1_NODE_10697_length_1449_cov_4.263989	NG-17954_363_T1_NODE_10697_length_1449_cov_4.263989	1449	4.263989	FALSE	42.81	FALSE	NA	FALSE	FALSE	FALSE	FALSE	TRUE	Unassigned	NA	NA	0	1	FALSE	NA	FALSE	NA	2.16118779236554e-07
NG-17954_363_T1_NODE_10877_length_1433_cov_4.863570	NG-17954_363_T1_NODE_10877_length_1433_cov_4.863570	1433	4.86357	FALSE	49.09	FALSE	NA	FALSE	FALSE	FALSE	TRUE	FALSE	Unassigned	NA	NA	0	2	FALSE	VC_3571_0	TRUE	NA	1.6966334070907e-07
NG-17954_363_T1_NODE_10951_length_1427_cov_2.502187	NG-17954_363_T1_NODE_10951_length_1427_cov_2.502187	1427	2.502187	FALSE	39.98	FALSE	NA	FALSE	FALSE	FALSE	FALSE	TRUE	Unassigned	NA	NA	0	0	FALSE	NA	FALSE	NA	4.16079145072243e-07
NG-17954_363_T1_NODE_10967_length_1426_cov_2.519329	NG-17954_363_T1_NODE_10967_length_1426_cov_2.519329	1426	2.519329	FALSE	24.11	FALSE	NA	FALSE	FALSE	FALSE	FALSE	TRUE	Unassigned	NA	NA	0	0	FALSE	NA	FALSE	NA	8.4831670354535e-08
NG-17954_363_T1_NODE_11078_length_1416_cov_3.443791	NG-17954_363_T1_NODE_11078_length_1416_cov_3.443791	1416	3.443791	FALSE	42.34	FALSE	NA	FALSE	FALSE	FALSE	FALSE	TRUE	Unassigned	NA	NA	0	2	FALSE	NA	FALSE	NA	2.92871242890657e-07
NG-17954_363_T1_NODE_11155_length_1411_cov_3.852507	NG-17954_363_T1_NODE_11155_length_1411_cov_3.852507	1411	3.852507	FALSE	30.19	FALSE	NA	FALSE	FALSE	FALSE	FALSE	TRUE	Unassigned	NA	NA	0	0	FALSE	NA	FALSE	NA	1.33306910557126e-07
NG-17954_363_T1_NODE_11193_length_1408_cov_2.697709	NG-17954_363_T1_NODE_11193_length_1408_cov_2.697709	1408	2.697709	FALSE	42.42	FALSE	NA	FALSE	FALSE	FALSE	FALSE	TRUE	Unassigned	NA	NA	0	0	FALSE	NA	FALSE	NA	8.2811868679427e-08
NG-17954_363_T1_NODE_11373_length_1394_cov_4.360717	NG-17954_363_T1_NODE_11373_length_1394_cov_4.360717	1394	4.360717	FALSE	30.11	FALSE	NA	FALSE	FALSE	FALSE	TRUE	TRUE	Unassigned	NA	NA	0	2	FALSE	NA	FALSE	NA	1.45425720607774e-07
NG-17954_363_T1_NODE_11472_length_1386_cov_3.781367	NG-17954_363_T1_NODE_11472_length_1386_cov_3.781367	1386	3.781367	FALSE	30.97	FALSE	NA	FALSE	FALSE	FALSE	FALSE	TRUE	Unassigned	NA	NA	0	0	FALSE	NA	FALSE	NA	1.19168298831371e-07
NG-17954_363_T1_NODE_11530_length_1381_cov_3.187783	NG-17954_363_T1_NODE_11530_length_1381_cov_3.187783	1381	3.187783	FALSE	44.06	FALSE	NA	FALSE	FALSE	FALSE	FALSE	TRUE	Unassigned	NA	NA	0	0	FALSE	VC_5511_0	TRUE	NA	5.65544469030233e-08
NG-17954_363_T1_NODE_11558_length_1379_cov_3.138973	NG-17954_363_T1_NODE_11558_length_1379_cov_3.138973	1379	3.138973	FALSE	48.51	FALSE	NA	FALSE	FALSE	FALSE	FALSE	TRUE	Unassigned	NA	NA	0	2	FALSE	NA	FALSE	NA	9.89702820802909e-08
NG-17954_363_T1_NODE_11599_length_1376_cov_3.682816	NG-17954_363_T1_NODE_11599_length_1376_cov_3.682816	1376	3.682816	FALSE	44.4	FALSE	NA	FALSE	FALSE	FALSE	FALSE	TRUE	Unassigned	NA	NA	0	1	FALSE	NA	FALSE	NA	2.1005937421123e-07
NG-17954_363_T1_NODE_11711_length_1368_cov_2.012947	NG-17954_363_T1_NODE_11711_length_1368_cov_2.012947	1368	2.012947	FALSE	43.02	FALSE	NA	FALSE	FALSE	FALSE	TRUE	TRUE	Unassigned	NA	NA	0	2	FALSE	NA	FALSE	NA	1.45425720607774e-07
NG-17954_363_T1_NODE_11815_length_1360_cov_2.393103	NG-17954_363_T1_NODE_11815_length_1360_cov_2.393103	1360	2.393103	FALSE	29.71	FALSE	NA	FALSE	FALSE	FALSE	FALSE	TRUE	Unassigned	NA	NA	0	2	FALSE	NA	FALSE	NA	2.03999969185906e-07
NG-17954_363_T1_NODE_11824_length_1359_cov_2.332055	NG-17954_363_T1_NODE_11824_length_1359_cov_2.332055	1359	2.332055	FALSE	43.21	FALSE	NA	FALSE	FALSE	FALSE	TRUE	FALSE	Unassigned	NA	NA	0	0	FALSE	NA	FALSE	NA	1.4946532395799e-07
NG-17954_363_T1_NODE_11865_length_1356_cov_3.102229	NG-17954_363_T1_NODE_11865_length_1356_cov_3.102229	1356	3.102229	FALSE	36.77	FALSE	NA	FALSE	FALSE	FALSE	FALSE	TRUE	Unassigned	NA	NA	0	0	FALSE	NA	FALSE	NA	2.46415804363173e-07
NG-17954_363_T1_NODE_12040_length_1343_cov_13.486025	NG-17954_363_T1_NODE_12040_length_1343_cov_13.486025	1343	13.486025	FALSE	44.63	FALSE	NA	FALSE	FALSE	FALSE	TRUE	FALSE	Unassigned	NA	NA	0	0	FALSE	NA	FALSE	NA	5.5201179780701e-06
NG-17954_363_T1_NODE_12066_length_1342_cov_4.885004	NG-17954_363_T1_NODE_12066_length_1342_cov_4.885004	1342	4.885004	FALSE	31.69	FALSE	NA	FALSE	FALSE	FALSE	TRUE	TRUE	Unassigned	NA	NA	0	2	FALSE	NA	FALSE	NA	1.57544530658422e-07
NG-17954_363_T1_NODE_12195_length_1333_cov_3.166667	NG-17954_363_T1_NODE_12195_length_1333_cov_3.166667	1333	3.166667	FALSE	30.63	FALSE	NA	FALSE	FALSE	FALSE	FALSE	TRUE	Unassigned	NA	NA	0	0	FALSE	NA	FALSE	NA	9.89702820802909e-08
NG-17954_363_T1_NODE_12377_length_1321_cov_2.326224	NG-17954_363_T1_NODE_12377_length_1321_cov_2.326224	1321	2.326224	FALSE	37.21	FALSE	NA	FALSE	FALSE	FALSE	FALSE	TRUE	Unassigned	NA	NA	0	0	FALSE	NA	FALSE	NA	1.3936631558245e-07
NG-17954_363_T1_NODE_12403_length_1319_cov_2.724684	NG-17954_363_T1_NODE_12403_length_1319_cov_2.724684	1319	2.724684	FALSE	29.84	FALSE	NA	FALSE	FALSE	FALSE	TRUE	FALSE	Unassigned	NA	NA	0	1	FALSE	NA	FALSE	NA	4.64554385274835e-08
NG-17954_363_T1_NODE_12423_length_1317_cov_4.673534	NG-17954_363_T1_NODE_12423_length_1317_cov_4.673534	1317	4.673534	FALSE	43.05	FALSE	NA	FALSE	FALSE	FALSE	FALSE	TRUE	Unassigned	NA	NA	0	1	FALSE	VC_6568_0	TRUE	NA	1.45425720607774e-07
NG-17954_363_T1_NODE_12476_length_1313_cov_51.322734	NG-17954_363_T1_NODE_12476_length_1313_cov_51.322734	1313	51.322734	FALSE	47.51	FALSE	NA	FALSE	FALSE	FALSE	FALSE	TRUE	Unassigned	NA	NA	0	0	FALSE	NA	FALSE	NA	3.58736975515928e-05
NG-17954_363_T1_NODE_12485_length_1313_cov_2.958665	NG-17954_363_T1_NODE_12485_length_1313_cov_2.958665	1313	2.958665	FALSE	29.22	FALSE	NA	FALSE	FALSE	FALSE	TRUE	TRUE	Unassigned	NA	NA	0	1	FALSE	NA	FALSE	NA	7.27128603038872e-08
NG-17954_363_T1_NODE_12487_length_1313_cov_2.418919	NG-17954_363_T1_NODE_12487_length_1313_cov_2.418919	1313	2.418919	FALSE	26.17	FALSE	NA	FALSE	FALSE	FALSE	FALSE	TRUE	Siphoviridae	NA	NA	0	2	FALSE	NA	FALSE	NA	7.87722653292111e-08
NG-17954_363_T1_NODE_12497_length_1312_cov_4.120127	NG-17954_363_T1_NODE_12497_length_1312_cov_4.120127	1312	4.120127	FALSE	43	FALSE	NA	FALSE	FALSE	FALSE	TRUE	FALSE	Unassigned	NA	NA	0	0	FALSE	NA	FALSE	NA	1.33306910557126e-07
NG-17954_363_T1_NODE_12687_length_1300_cov_1.774297	NG-17954_363_T1_NODE_12687_length_1300_cov_1.774297	1300	1.774297	FALSE	29.98	FALSE	NA	FALSE	FALSE	FALSE	FALSE	TRUE	Unassigned	NA	NA	0	0	FALSE	NA	FALSE	NA	9.0891075379859e-08
NG-17954_363_T1_NODE_12887_length_1287_cov_6.123377	NG-17954_363_T1_NODE_12887_length_1287_cov_6.123377	1287	6.123377	FALSE	29.53	FALSE	NA	FALSE	FALSE	FALSE	FALSE	TRUE	Unassigned	NA	NA	0	0	FALSE	NA	FALSE	NA	2.62574217764037e-07
NG-17954_363_T1_NODE_13070_length_1276_cov_24.875512	NG-17954_363_T1_NODE_13070_length_1276_cov_24.875512	1276	24.875512	FALSE	37.85	FALSE	NA	FALSE	FALSE	FALSE	FALSE	TRUE	Unassigned	NA	NA	0	0	FALSE	NA	FALSE	NA	2.86508867614066e-05
NG-17954_363_T1_NODE_13117_length_1274_cov_3.095160	NG-17954_363_T1_NODE_13117_length_1274_cov_3.095160	1274	3.09516	FALSE	47.46	FALSE	NA	FALSE	FALSE	FALSE	FALSE	TRUE	Unassigned	NA	NA	0	0	FALSE	NA	FALSE	NA	9.29108770549669e-08
NG-17954_363_T1_NODE_13242_length_1266_cov_3.129645	NG-17954_363_T1_NODE_13242_length_1266_cov_3.129645	1266	3.129645	FALSE	28.16	FALSE	NA	FALSE	FALSE	FALSE	TRUE	TRUE	Unassigned	NA	NA	0	0	FALSE	NA	FALSE	NA	1.67643539033962e-07
NG-17954_363_T1_NODE_13290_length_1264_cov_2.411084	NG-17954_363_T1_NODE_13290_length_1264_cov_2.411084	1264	2.411084	FALSE	55.82	FALSE	NA	FALSE	FALSE	FALSE	FALSE	TRUE	Unassigned	NA	NA	0	0	FALSE	NA	FALSE	NA	7.06930586287792e-08
NG-17954_363_T1_NODE_13598_length_1246_cov_3.951301	NG-17954_363_T1_NODE_13598_length_1246_cov_3.951301	1246	3.951301	FALSE	44.53	FALSE	NA	FALSE	FALSE	FALSE	FALSE	TRUE	Unassigned	NA	NA	0	1	FALSE	NA	FALSE	NA	1.21188100506479e-07
NG-17954_363_T1_NODE_13797_length_1234_cov_25.602205	NG-17954_363_T1_NODE_13797_length_1234_cov_25.602205	1234	25.602205	FALSE	39.08	FALSE	NA	FALSE	FALSE	FALSE	FALSE	TRUE	Unassigned	NA	NA	0	0	FALSE	NA	FALSE	NA	0.000107718043135184
NG-17954_363_T1_NODE_14077_length_1218_cov_3.680997	NG-17954_363_T1_NODE_14077_length_1218_cov_3.680997	1218	3.680997	FALSE	46.01	FALSE	NA	FALSE	FALSE	FALSE	FALSE	TRUE	Unassigned	NA	NA	0	0	FALSE	NA	FALSE	NA	1.00990083755399e-07
NG-17954_363_T1_NODE_14090_length_1217_cov_6.040448	NG-17954_363_T1_NODE_14090_length_1217_cov_6.040448	1217	6.040448	FALSE	30.16	FALSE	NA	FALSE	FALSE	FALSE	FALSE	TRUE	Unassigned	NA	NA	0	1	FALSE	NA	FALSE	NA	3.5952469816922e-07
NG-17954_363_T1_NODE_14197_length_1212_cov_2.468453	NG-17954_363_T1_NODE_14197_length_1212_cov_2.468453	1212	2.468453	FALSE	27.03	FALSE	NA	FALSE	FALSE	FALSE	FALSE	TRUE	Unassigned	NA	NA	0	0	FALSE	NA	FALSE	NA	7.47326619789951e-08
NG-17954_363_T1_NODE_14339_length_1205_cov_2.857391	NG-17954_363_T1_NODE_14339_length_1205_cov_2.857391	1205	2.857391	FALSE	28.28	FALSE	NA	FALSE	FALSE	FALSE	FALSE	TRUE	Unassigned	NA	NA	0	2	FALSE	NA	FALSE	NA	8.2811868679427e-08
NG-17954_363_T1_NODE_14341_length_1205_cov_1.982609	NG-17954_363_T1_NODE_14341_length_1205_cov_1.982609	1205	1.982609	FALSE	45.65	FALSE	NA	FALSE	FALSE	FALSE	TRUE	TRUE	Unassigned	NA	NA	0	0	FALSE	NA	FALSE	NA	5.65544469030233e-08
NG-17954_363_T1_NODE_14350_length_1204_cov_4.173194	NG-17954_363_T1_NODE_14350_length_1204_cov_4.173194	1204	4.173194	FALSE	45.81	FALSE	NA	FALSE	FALSE	FALSE	FALSE	TRUE	Unassigned	NA	NA	0	0	FALSE	NA	FALSE	NA	3.83762318270516e-07
NG-17954_363_T1_NODE_14354_length_1204_cov_2.878155	NG-17954_363_T1_NODE_14354_length_1204_cov_2.878155	1204	2.878155	FALSE	47	FALSE	NA	FALSE	FALSE	FALSE	FALSE	TRUE	Unassigned	NA	NA	0	0	FALSE	NA	FALSE	NA	4.44356368523755e-08
NG-17954_363_T1_NODE_14363_length_1203_cov_5.079268	NG-17954_363_T1_NODE_14363_length_1203_cov_5.079268	1203	5.079268	FALSE	32.95	FALSE	NA	FALSE	FALSE	FALSE	FALSE	TRUE	Unassigned	NA	NA	0	0	FALSE	NA	FALSE	NA	1.47445522282882e-07
NG-17954_363_T1_NODE_14428_length_1200_cov_3.341485	NG-17954_363_T1_NODE_14428_length_1200_cov_3.341485	1200	3.341485	FALSE	31.89	FALSE	NA	FALSE	FALSE	FALSE	FALSE	TRUE	Unassigned	NA	NA	0	1	FALSE	NA	FALSE	NA	1.37346513907342e-07
NG-17954_363_T1_NODE_14436_length_1199_cov_6.502622	NG-17954_363_T1_NODE_14436_length_1199_cov_6.502622	1199	6.502622	FALSE	29.28	FALSE	NA	FALSE	FALSE	FALSE	FALSE	TRUE	Unassigned	NA	NA	0	0	FALSE	NA	FALSE	NA	3.43366284768356e-07
NG-17954_363_T1_NODE_14477_length_1197_cov_4.451839	NG-17954_363_T1_NODE_14477_length_1197_cov_4.451839	1197	4.451839	FALSE	42.67	FALSE	NA	FALSE	FALSE	FALSE	FALSE	TRUE	Unassigned	NA	NA	0	0	FALSE	NA	FALSE	NA	2.40356399337849e-07
NG-17954_363_T1_NODE_14511_length_1195_cov_4.235965	NG-17954_363_T1_NODE_14511_length_1195_cov_4.235965	1195	4.235965	FALSE	29.16	FALSE	NA	FALSE	FALSE	FALSE	FALSE	TRUE	Unassigned	NA	NA	0	1	FALSE	NA	FALSE	NA	2.42376201012957e-07
NG-17954_363_T1_NODE_14526_length_1195_cov_2.287719	NG-17954_363_T1_NODE_14526_length_1195_cov_2.287719	1195	2.287719	FALSE	29.42	FALSE	NA	TRUE	FALSE	FALSE	FALSE	FALSE	Unassigned	NA	NA	0	3	FALSE	NA	FALSE	NA	6.46336536034552e-08
NG-17954_363_T1_NODE_14958_length_1174_cov_2.445934	NG-17954_363_T1_NODE_14958_length_1174_cov_2.445934	1174	2.445934	FALSE	46.49	FALSE	NA	FALSE	FALSE	FALSE	FALSE	TRUE	Unassigned	NA	NA	0	0	FALSE	NA	FALSE	NA	1.12098992968493e-06
NG-17954_363_T1_NODE_14961_length_1174_cov_2.106345	NG-17954_363_T1_NODE_14961_length_1174_cov_2.106345	1174	2.106345	FALSE	27.78	FALSE	NA	FALSE	FALSE	FALSE	FALSE	TRUE	Unassigned	NA	NA	0	1	FALSE	NA	FALSE	NA	5.65544469030233e-08
NG-17954_363_T1_NODE_14984_length_1173_cov_2.497317	NG-17954_363_T1_NODE_14984_length_1173_cov_2.497317	1173	2.497317	FALSE	28.11	FALSE	NA	FALSE	FALSE	FALSE	FALSE	TRUE	Unassigned	NA	NA	0	1	FALSE	NA	FALSE	NA	7.06930586287792e-08
NG-17954_363_T1_NODE_15108_length_1167_cov_2.241906	NG-17954_363_T1_NODE_15108_length_1167_cov_2.241906	1167	2.241906	FALSE	42.92	FALSE	NA	FALSE	FALSE	FALSE	TRUE	FALSE	Unassigned	NA	NA	0	0	FALSE	NA	FALSE	NA	6.05940502532393e-08
NG-17954_363_T1_NODE_15196_length_1163_cov_1.588448	NG-17954_363_T1_NODE_15196_length_1163_cov_1.588448	1163	1.588448	FALSE	26.97	FALSE	NA	TRUE	FALSE	FALSE	FALSE	FALSE	Unassigned	NA	NA	0	3	FALSE	NA	FALSE	NA	4.44356368523755e-08
NG-17954_363_T1_NODE_15204_length_1162_cov_3.523939	NG-17954_363_T1_NODE_15204_length_1162_cov_3.523939	1162	3.523939	FALSE	29.49	TRUE	2	FALSE	FALSE	FALSE	TRUE	TRUE	Unassigned	NA	NA	0	1	FALSE	NA	TRUE	NA	7.91560276474816e-06
NG-17954_363_T1_NODE_15239_length_1161_cov_2.311031	NG-17954_363_T1_NODE_15239_length_1161_cov_2.311031	1161	2.311031	FALSE	45.23	FALSE	NA	FALSE	FALSE	FALSE	FALSE	TRUE	Unassigned	NA	NA	0	0	FALSE	NA	FALSE	NA	2.12079175886338e-07
NG-17954_363_T1_NODE_15360_length_1154_cov_4.041856	NG-17954_363_T1_NODE_15360_length_1154_cov_4.041856	1154	4.041856	FALSE	31.46	FALSE	NA	FALSE	FALSE	FALSE	TRUE	TRUE	Unassigned	NA	NA	0	1	FALSE	NA	FALSE	NA	1.43405918932666e-07
NG-17954_363_T1_NODE_15363_length_1154_cov_3.897179	NG-17954_363_T1_NODE_15363_length_1154_cov_3.897179	1154	3.897179	FALSE	31.86	FALSE	NA	FALSE	FALSE	FALSE	FALSE	TRUE	Unassigned	NA	NA	0	0	FALSE	NA	FALSE	NA	9.49306787300749e-07
NG-17954_363_T1_NODE_15437_length_1151_cov_4.263686	NG-17954_363_T1_NODE_15437_length_1151_cov_4.263686	1151	4.263686	FALSE	31.83	FALSE	NA	FALSE	FALSE	FALSE	FALSE	TRUE	Unassigned	NA	NA	0	1	FALSE	NA	FALSE	NA	1.87841555785042e-07
NG-17954_363_T1_NODE_15514_length_1148_cov_2.847210	NG-17954_363_T1_NODE_15514_length_1148_cov_2.847210	1148	2.84721	FALSE	48.06	FALSE	NA	FALSE	FALSE	FALSE	TRUE	TRUE	Unassigned	NA	NA	0	1	FALSE	NA	FALSE	NA	7.67524636541031e-08
NG-17954_363_T1_NODE_15576_length_1145_cov_3.303670	NG-17954_363_T1_NODE_15576_length_1145_cov_3.303670	1145	3.30367	FALSE	25.69	FALSE	NA	FALSE	FALSE	FALSE	FALSE	TRUE	Unassigned	NA	NA	0	0	FALSE	NA	FALSE	NA	1.97940564160582e-07
NG-17954_363_T1_NODE_15656_length_1142_cov_2.981601	NG-17954_363_T1_NODE_15656_length_1142_cov_2.981601	1142	2.981601	FALSE	40.47	FALSE	NA	FALSE	FALSE	FALSE	TRUE	FALSE	Unassigned	NA	NA	0	0	FALSE	NA	FALSE	NA	7.87722653292111e-08
NG-17954_363_T1_NODE_15785_length_1137_cov_2.003697	NG-17954_363_T1_NODE_15785_length_1137_cov_2.003697	1137	2.003697	FALSE	25.02	FALSE	NA	FALSE	FALSE	FALSE	FALSE	TRUE	Unassigned	NA	NA	0	1	FALSE	NA	FALSE	NA	5.65544469030233e-08
NG-17954_363_T1_NODE_15888_length_1132_cov_1.797586	NG-17954_363_T1_NODE_15888_length_1132_cov_1.797586	1132	1.797586	FALSE	31.38	FALSE	NA	FALSE	FALSE	FALSE	TRUE	TRUE	Unassigned	NA	NA	0	1	FALSE	NA	FALSE	NA	8.2811868679427e-08
NG-17954_363_T1_NODE_15986_length_1128_cov_2.822926	NG-17954_363_T1_NODE_15986_length_1128_cov_2.822926	1128	2.822926	FALSE	41	FALSE	NA	FALSE	FALSE	FALSE	FALSE	TRUE	Unassigned	NA	NA	0	1	FALSE	NA	FALSE	NA	9.0891075379859e-08
NG-17954_363_T1_NODE_16047_length_1125_cov_3.759813	NG-17954_363_T1_NODE_16047_length_1125_cov_3.759813	1125	3.759813	FALSE	26.18	FALSE	NA	TRUE	FALSE	FALSE	FALSE	FALSE	Unassigned	NA	NA	0	3	FALSE	NA	FALSE	NA	4.22138550097567e-07
NG-17954_363_T1_NODE_16215_length_1118_cov_3.054563	NG-17954_363_T1_NODE_16215_length_1118_cov_3.054563	1118	3.054563	FALSE	33.2	FALSE	NA	FALSE	FALSE	FALSE	TRUE	TRUE	Unassigned	NA	NA	0	1	FALSE	NA	FALSE	NA	7.87722653292111e-08
NG-17954_363_T1_NODE_16270_length_1116_cov_2.633365	NG-17954_363_T1_NODE_16270_length_1116_cov_2.633365	1116	2.633365	FALSE	31.4	FALSE	NA	FALSE	FALSE	FALSE	TRUE	TRUE	Unassigned	NA	NA	0	0	FALSE	VC_6572_0	TRUE	NA	9.69504804051829e-08
NG-17954_363_T1_NODE_16315_length_1114_cov_3.496695	NG-17954_363_T1_NODE_16315_length_1114_cov_3.496695	1114	3.496695	FALSE	23.67	FALSE	NA	FALSE	FALSE	FALSE	TRUE	TRUE	Unassigned	NA	NA	0	2	FALSE	NA	FALSE	NA	9.29108770549669e-08
NG-17954_363_T1_NODE_16341_length_1113_cov_3.144612	NG-17954_363_T1_NODE_16341_length_1113_cov_3.144612	1113	3.144612	FALSE	31.91	FALSE	NA	TRUE	FALSE	FALSE	FALSE	TRUE	Myoviridae	NA	NA	0	3	TRUE	VC_2399_0	TRUE	NA	8.07920670043191e-08
NG-17954_363_T1_NODE_16482_length_1108_cov_2.527066	NG-17954_363_T1_NODE_16482_length_1108_cov_2.527066	1108	2.527066	FALSE	58.25	TRUE	3	FALSE	FALSE	FALSE	FALSE	FALSE	Unassigned	NA	NA	0	0	FALSE	NA	TRUE	NA	6.86732569536712e-08
NG-17954_363_T1_NODE_16568_length_1105_cov_1.859048	NG-17954_363_T1_NODE_16568_length_1105_cov_1.859048	1105	1.859048	FALSE	46.44	FALSE	NA	FALSE	FALSE	FALSE	FALSE	TRUE	Unassigned	NA	NA	0	1	FALSE	NA	FALSE	NA	4.64554385274835e-08
NG-17954_363_T1_NODE_16582_length_1104_cov_3.797903	NG-17954_363_T1_NODE_16582_length_1104_cov_3.797903	1104	3.797903	FALSE	45.01	FALSE	NA	FALSE	FALSE	FALSE	FALSE	TRUE	Unassigned	NA	NA	0	1	FALSE	NA	FALSE	NA	1.07049488780723e-07
NG-17954_363_T1_NODE_16610_length_1103_cov_3.345420	NG-17954_363_T1_NODE_16610_length_1103_cov_3.345420	1103	3.34542	FALSE	31.64	FALSE	NA	FALSE	FALSE	FALSE	FALSE	TRUE	Unassigned	NA	NA	0	0	FALSE	NA	FALSE	NA	8.6851472029643e-08
NG-17954_363_T1_NODE_16801_length_1096_cov_2.157541	NG-17954_363_T1_NODE_16801_length_1096_cov_2.157541	1096	2.157541	FALSE	44.06	FALSE	NA	FALSE	FALSE	FALSE	FALSE	TRUE	Unassigned	NA	NA	0	0	FALSE	NA	FALSE	NA	5.45346452279154e-08
NG-17954_363_T1_NODE_16885_length_1092_cov_2.730955	NG-17954_363_T1_NODE_16885_length_1092_cov_2.730955	1092	2.730955	FALSE	40.74	FALSE	NA	FALSE	FALSE	FALSE	TRUE	FALSE	Unassigned	NA	NA	0	0	FALSE	NA	FALSE	NA	6.66534552785632e-08
NG-17954_363_T1_NODE_17168_length_1080_cov_13.222439	NG-17954_363_T1_NODE_17168_length_1080_cov_13.222439	1080	13.222439	FALSE	35.32	FALSE	NA	FALSE	FALSE	FALSE	FALSE	TRUE	Unassigned	NA	NA	0	0	FALSE	NA	FALSE	NA	2.07292245916332e-05
NG-17954_363_T1_NODE_17177_length_1080_cov_3.410732	NG-17954_363_T1_NODE_17177_length_1080_cov_3.410732	1080	3.410732	FALSE	35.96	FALSE	NA	FALSE	FALSE	FALSE	FALSE	TRUE	Unassigned	NA	NA	0	1	FALSE	NA	FALSE	NA	8.4831670354535e-08
NG-17954_363_T1_NODE_17187_length_1080_cov_2.241951	NG-17954_363_T1_NODE_17187_length_1080_cov_2.241951	1080	2.241951	FALSE	29.62	FALSE	NA	FALSE	FALSE	FALSE	TRUE	TRUE	Unassigned	NA	NA	0	0	FALSE	NA	FALSE	NA	5.65544469030233e-08
NG-17954_363_T1_NODE_17384_length_1073_cov_1.219057	NG-17954_363_T1_NODE_17384_length_1073_cov_1.219057	1073	1.219057	FALSE	30.88	FALSE	NA	FALSE	FALSE	FALSE	FALSE	TRUE	Unassigned	NA	NA	0	1	FALSE	NA	FALSE	NA	7.27128603038872e-08
NG-17954_363_T1_NODE_17459_length_1069_cov_5.041420	NG-17954_363_T1_NODE_17459_length_1069_cov_5.041420	1069	5.04142	FALSE	29.29	FALSE	NA	FALSE	FALSE	FALSE	FALSE	TRUE	Unassigned	NA	NA	0	0	FALSE	NA	FALSE	NA	1.65623737358854e-07
NG-17954_363_T1_NODE_17514_length_1067_cov_3.523715	NG-17954_363_T1_NODE_17514_length_1067_cov_3.523715	1067	3.523715	FALSE	28.15	FALSE	NA	FALSE	FALSE	FALSE	TRUE	TRUE	Unassigned	NA	NA	0	2	FALSE	VC_2714_0	TRUE	NA	1.27247505531803e-07
NG-17954_363_T1_NODE_17630_length_1063_cov_2.217262	NG-17954_363_T1_NODE_17630_length_1063_cov_2.217262	1063	2.217262	FALSE	30.09	FALSE	NA	FALSE	FALSE	FALSE	FALSE	TRUE	Unassigned	NA	NA	0	0	FALSE	NA	FALSE	NA	3.21148466342168e-07
NG-17954_363_T1_NODE_17863_length_1055_cov_2.517000	NG-17954_363_T1_NODE_17863_length_1055_cov_2.517000	1055	2.517	FALSE	44.11	FALSE	NA	FALSE	FALSE	FALSE	TRUE	TRUE	Unassigned	NA	NA	0	0	FALSE	NA	FALSE	NA	2.42376201012957e-07
NG-17954_363_T1_NODE_17898_length_1054_cov_2.181181	NG-17954_363_T1_NODE_17898_length_1054_cov_2.181181	1054	2.181181	FALSE	28.04	FALSE	NA	FALSE	FALSE	FALSE	FALSE	TRUE	Unassigned	NA	NA	0	0	FALSE	NA	FALSE	NA	7.87722653292111e-08
NG-17954_363_T1_NODE_18122_length_1046_cov_13.160444	NG-17954_363_T1_NODE_18122_length_1046_cov_13.160444	1046	13.160444	FALSE	31.42	FALSE	NA	FALSE	FALSE	FALSE	FALSE	TRUE	Unassigned	NA	NA	0	0	FALSE	NA	FALSE	NA	6.26138519283473e-07
NG-17954_363_T1_NODE_18348_length_1039_cov_3.333333	NG-17954_363_T1_NODE_18348_length_1039_cov_3.333333	1039	3.333333	FALSE	39.87	FALSE	NA	FALSE	FALSE	FALSE	TRUE	TRUE	Unassigned	NA	NA	0	1	FALSE	NA	FALSE	NA	1.83801952434826e-07
NG-17954_363_T1_NODE_18395_length_1037_cov_5.385947	NG-17954_363_T1_NODE_18395_length_1037_cov_5.385947	1037	5.385947	FALSE	29.27	FALSE	NA	FALSE	FALSE	FALSE	TRUE	FALSE	Unassigned	NA	NA	0	0	FALSE	NA	FALSE	NA	8.6851472029643e-07
NG-17954_363_T1_NODE_18440_length_1036_cov_1.611621	NG-17954_363_T1_NODE_18440_length_1036_cov_1.611621	1036	1.611621	FALSE	42.68	FALSE	NA	FALSE	FALSE	FALSE	FALSE	TRUE	Unassigned	NA	NA	0	1	FALSE	NA	FALSE	NA	4.03960335021595e-08
NG-17954_363_T1_NODE_18457_length_1035_cov_2.727551	NG-17954_363_T1_NODE_18457_length_1035_cov_2.727551	1035	2.727551	FALSE	33.4	FALSE	NA	FALSE	FALSE	FALSE	TRUE	TRUE	Unassigned	NA	NA	0	1	FALSE	NA	FALSE	NA	6.46336536034552e-08
NG-17954_363_T1_NODE_18573_length_1031_cov_1.479508	NG-17954_363_T1_NODE_18573_length_1031_cov_1.479508	1031	1.479508	FALSE	52.21	FALSE	NA	FALSE	FALSE	FALSE	TRUE	TRUE	Unassigned	NA	NA	0	1	FALSE	NA	FALSE	NA	3.63564301519436e-08
NG-17954_363_T1_NODE_18622_length_1029_cov_2.596509	NG-17954_363_T1_NODE_18622_length_1029_cov_2.596509	1029	2.596509	FALSE	51.85	FALSE	NA	FALSE	FALSE	FALSE	FALSE	TRUE	Unassigned	NA	NA	0	0	FALSE	NA	FALSE	NA	6.05940502532393e-08
NG-17954_363_T1_NODE_18821_length_1023_cov_2.810950	NG-17954_363_T1_NODE_18821_length_1023_cov_2.810950	1023	2.81095	FALSE	37.91	FALSE	NA	TRUE	FALSE	FALSE	TRUE	TRUE	Myoviridae	NA	NA	0	3	FALSE	VC_349_0	TRUE	NA	6.46336536034552e-08
NG-17954_363_T1_NODE_18858_length_1022_cov_2.655636	NG-17954_363_T1_NODE_18858_length_1022_cov_2.655636	1022	2.655636	FALSE	47.07	FALSE	NA	FALSE	FALSE	FALSE	TRUE	FALSE	Unassigned	NA	NA	0	0	FALSE	NA	FALSE	NA	5.85742485781313e-08
NG-17954_363_T1_NODE_19302_length_1008_cov_2.747114	NG-17954_363_T1_NODE_19302_length_1008_cov_2.747114	1008	2.747114	FALSE	48.84	FALSE	NA	TRUE	FALSE	FALSE	TRUE	TRUE	Myoviridae	NA	NA	0	3	FALSE	VC_686_0	TRUE	NA	1.61584134008638e-07
NG-17954_363_T1_NODE_19339_length_1007_cov_2.197479	NG-17954_363_T1_NODE_19339_length_1007_cov_2.197479	1007	2.197479	FALSE	41.65	FALSE	NA	FALSE	FALSE	FALSE	TRUE	TRUE	Unassigned	NA	NA	0	2	FALSE	NA	FALSE	NA	5.25148435528074e-08
NG-17954_363_T1_NODE_19352_length_1006_cov_4.160883	NG-17954_363_T1_NODE_19352_length_1006_cov_4.160883	1006	4.160883	FALSE	41.11	FALSE	NA	FALSE	FALSE	FALSE	TRUE	FALSE	Unassigned	NA	NA	0	1	FALSE	NA	FALSE	NA	1.25227703856695e-07
NG-17954_363_T1_NODE_19367_length_1006_cov_2.296530	NG-17954_363_T1_NODE_19367_length_1006_cov_2.296530	1006	2.29653	FALSE	30.77	FALSE	NA	FALSE	FALSE	FALSE	TRUE	FALSE	Unassigned	NA	NA	0	1	FALSE	NA	FALSE	NA	5.25148435528074e-08
NG-17954_363_T1_NODE_19414_length_1004_cov_2.832455	NG-17954_363_T1_NODE_19414_length_1004_cov_2.832455	1004	2.832455	FALSE	31.67	FALSE	NA	FALSE	FALSE	FALSE	FALSE	TRUE	Unassigned	NA	NA	0	0	FALSE	NA	FALSE	NA	6.66534552785632e-08
NG-17954_363_T1_NODE_19453_length_1003_cov_2.141350	NG-17954_363_T1_NODE_19453_length_1003_cov_2.141350	1003	2.14135	FALSE	29.42	FALSE	NA	FALSE	FALSE	FALSE	TRUE	TRUE	Unassigned	NA	NA	0	1	FALSE	NA	FALSE	NA	7.87722653292111e-08
NG-17954_365_T2_NODE_3_length_133110_cov_31.668701	NG-17954_365_T2_NODE_3_length_133110_cov_31.668701	133110	31.668701	FALSE	31.51	TRUE	5	TRUE	FALSE	FALSE	FALSE	FALSE	Siphoviridae	NA	NA	0	47	TRUE	NA	FALSE	NA	0.00011382592340071
NG-17954_365_T2_NODE_13_length_88807_cov_36.935934	NG-17954_365_T2_NODE_13_length_88807_cov_36.935934	88807	36.935934	FALSE	38.82	FALSE	NA	TRUE	FALSE	FALSE	FALSE	FALSE	Siphoviridae	NA	NA	0	30	TRUE	NA	FALSE	NA	0.00023401826168136
NG-17954_365_T2_NODE_26_length_56123_cov_41.407148	NG-17954_365_T2_NODE_26_length_56123_cov_41.407148	56123	41.407148	FALSE	46.29	TRUE	2	TRUE	FALSE	FALSE	FALSE	FALSE	Siphoviridae	NA	NA	0	37	TRUE	NA	TRUE	NA	6.19816540040385e-05
NG-17954_365_T2_NODE_28_length_53819_cov_22.914720	NG-17954_365_T2_NODE_28_length_53819_cov_22.914720	53819	22.91472	FALSE	40.09	TRUE	2	TRUE	FALSE	FALSE	FALSE	FALSE	Unassigned	NA	NA	1	34	TRUE	VC_72_0	TRUE	Lachnospiraceae	2.90265698729767e-05
NG-17954_365_T2_NODE_36_length_41826_cov_17.616002	NG-17954_365_T2_NODE_36_length_41826_cov_17.616002	41826	17.616002	FALSE	42.48	TRUE	2	TRUE	FALSE	FALSE	TRUE	FALSE	Myoviridae	NA	NA	0	15	TRUE	VC_57_0	TRUE	NA	1.82872843664276e-05
NG-17954_365_T2_NODE_38_length_37648_cov_339.827787	NG-17954_365_T2_NODE_38_length_37648_cov_339.827787	37648	339.827787	FALSE	46.75	TRUE	2	TRUE	FALSE	FALSE	FALSE	FALSE	Siphoviridae	NA	NA	0	23	TRUE	VC_560_0	TRUE	Eubacterium	0.000341213176182691
NG-17954_365_T2_NODE_59_length_19185_cov_9.928019	NG-17954_365_T2_NODE_59_length_19185_cov_9.928019	19185	9.928019	FALSE	44.36	FALSE	NA	TRUE	FALSE	FALSE	FALSE	FALSE	Myoviridae	NA	NA	0	6	TRUE	VC_1003_0	TRUE	NA	3.97254593460237e-05
NG-17954_365_T2_NODE_67_length_17354_cov_4.949130	NG-17954_365_T2_NODE_67_length_17354_cov_4.949130	17354	4.94913	FALSE	39.61	TRUE	2	TRUE	FALSE	FALSE	FALSE	FALSE	Myoviridae	NA	NA	0	7	FALSE	VC_342_0	TRUE	NA	2.08443532871143e-06
NG-17954_365_T2_NODE_69_length_17064_cov_35.473279	NG-17954_365_T2_NODE_69_length_17064_cov_35.473279	17064	35.473279	FALSE	39.16	TRUE	2	TRUE	FALSE	FALSE	FALSE	FALSE	Podoviridae	NA	NA	0	9	FALSE	VC_2721_0	TRUE	NA	1.6031165895332e-05
NG-17954_365_T2_NODE_75_length_14579_cov_5.504682	NG-17954_365_T2_NODE_75_length_14579_cov_5.504682	14579	5.504682	FALSE	40.84	TRUE	2	TRUE	FALSE	FALSE	TRUE	TRUE	Siphoviridae	NA	NA	0	5	FALSE	VC_377_0	TRUE	NA	2.08645513038654e-06
NG-17954_365_T2_NODE_77_length_13598_cov_5.427232	NG-17954_365_T2_NODE_77_length_13598_cov_5.427232	13598	5.427232	FALSE	44.54	FALSE	NA	TRUE	FALSE	FALSE	FALSE	FALSE	Siphoviridae	NA	NA	0	5	TRUE	VC_1221_0	TRUE	NA	4.47224486902408e-05
NG-17954_365_T2_NODE_78_length_13423_cov_5.332510	NG-17954_365_T2_NODE_78_length_13423_cov_5.332510	13423	5.33251	FALSE	29.78	TRUE	3	TRUE	FALSE	FALSE	FALSE	FALSE	Siphoviridae	NA	NA	0	6	TRUE	NA	TRUE	NA	4.61928643097194e-06
NG-17954_365_T2_NODE_80_length_12531_cov_146.981164	NG-17954_365_T2_NODE_80_length_12531_cov_146.981164	12531	146.981164	FALSE	50.46	TRUE	1	TRUE	FALSE	FALSE	TRUE	FALSE	Microviridae	NA	NA	0	6	FALSE	VC_960_0	TRUE	Bacteroides	2.25187688757788e-05
NG-17954_365_T2_NODE_82_length_11925_cov_5.204128	NG-17954_365_T2_NODE_82_length_11925_cov_5.204128	11925	5.204128	FALSE	32.15	TRUE	3	TRUE	FALSE	FALSE	FALSE	FALSE	Unassigned	NA	NA	0	5	FALSE	NA	TRUE	NA	1.50273244628033e-06
NG-17954_365_T2_NODE_83_length_11635_cov_6.348446	NG-17954_365_T2_NODE_83_length_11635_cov_6.348446	11635	6.348446	FALSE	36.42	FALSE	NA	FALSE	FALSE	FALSE	FALSE	FALSE	Unassigned	NA	NA	0	3	FALSE	VC_1693_0	TRUE	NA	1.82590071429761e-06
NG-17954_365_T2_NODE_85_length_11535_cov_4.365331	NG-17954_365_T2_NODE_85_length_11535_cov_4.365331	11535	4.365331	FALSE	55.57	FALSE	NA	TRUE	FALSE	FALSE	FALSE	FALSE	Siphoviridae	NA	NA	0	9	FALSE	VC_3919_0	TRUE	NA	1.21390080673989e-06
NG-17954_365_T2_NODE_90_length_10451_cov_99.705175	NG-17954_365_T2_NODE_90_length_10451_cov_99.705175	10451	99.705175	FALSE	53.16	TRUE	1	TRUE	FALSE	FALSE	TRUE	FALSE	Microviridae	NA	NA	0	4	FALSE	VC_960_0	TRUE	Bacteroides	1.56817402055383e-05
NG-17954_365_T2_NODE_94_length_9865_cov_3.425382	NG-17954_365_T2_NODE_94_length_9865_cov_3.425382	9865	3.425382	FALSE	31.74	TRUE	2	TRUE	FALSE	FALSE	FALSE	TRUE	Myoviridae	NA	NA	0	11	FALSE	NA	TRUE	Burkholderiales	9.35168175574993e-07
NG-17954_365_T2_NODE_95_length_9801_cov_5.486764	NG-17954_365_T2_NODE_95_length_9801_cov_5.486764	9801	5.486764	FALSE	39.98	FALSE	NA	TRUE	FALSE	FALSE	FALSE	FALSE	Unassigned	NA	NA	0	6	TRUE	VC_2181_0	TRUE	NA	7.8994443513473e-06
NG-17954_365_T2_NODE_101_length_8448_cov_4.468366	NG-17954_365_T2_NODE_101_length_8448_cov_4.468366	8448	4.468366	FALSE	57.75	FALSE	NA	TRUE	FALSE	FALSE	FALSE	FALSE	Unassigned	NA	NA	0	3	FALSE	VC_2425_0	TRUE	NA	1.10079191293385e-05
NG-17954_365_T2_NODE_102_length_8425_cov_5.286738	NG-17954_365_T2_NODE_102_length_8425_cov_5.286738	8425	5.286738	FALSE	41.6	FALSE	NA	TRUE	FALSE	FALSE	FALSE	FALSE	Myoviridae	NA	NA	1	6	FALSE	VC_42_0	TRUE	NA	6.61081088262841e-06
NG-17954_365_T2_NODE_111_length_7597_cov_6.652347	NG-17954_365_T2_NODE_111_length_7597_cov_6.652347	7597	6.652347	FALSE	39.78	FALSE	NA	TRUE	FALSE	FALSE	FALSE	FALSE	Unassigned	NA	NA	0	4	FALSE	NA	FALSE	NA	1.28257406369357e-06
NG-17954_365_T2_NODE_112_length_7566_cov_3.354680	NG-17954_365_T2_NODE_112_length_7566_cov_3.354680	7566	3.35468	FALSE	40.18	FALSE	NA	TRUE	FALSE	FALSE	FALSE	TRUE	Unassigned	NA	NA	0	3	TRUE	VC_1490_0	TRUE	NA	1.20582160003946e-06
NG-17954_365_T2_NODE_114_length_7393_cov_15.702099	NG-17954_365_T2_NODE_114_length_7393_cov_15.702099	7393	15.702099	TRUE	49.7	FALSE	NA	FALSE	FALSE	FALSE	FALSE	FALSE	Unassigned	NA	NA	0	1	TRUE	VC_6587_0	TRUE	NA	3.08625695956499e-06
NG-17954_365_T2_NODE_115_length_7161_cov_11.423304	NG-17954_365_T2_NODE_115_length_7161_cov_11.423304	7161	11.423304	FALSE	34.42	FALSE	NA	FALSE	FALSE	FALSE	FALSE	FALSE	Unassigned	NA	NA	0	1	FALSE	VC_718_0	TRUE	NA	1.78348487912034e-06
NG-17954_365_T2_NODE_124_length_6645_cov_3.753111	NG-17954_365_T2_NODE_124_length_6645_cov_3.753111	6645	3.753111	FALSE	47.18	FALSE	NA	TRUE	FALSE	FALSE	FALSE	FALSE	Myoviridae	NA	NA	0	6	FALSE	NA	FALSE	NA	6.46336536034553e-07
NG-17954_365_T2_NODE_125_length_6589_cov_41.845271	NG-17954_365_T2_NODE_125_length_6589_cov_41.845271	6589	41.845271	TRUE	46.88	TRUE	1	TRUE	FALSE	FALSE	FALSE	FALSE	Microviridae	NA	NA	0	3	FALSE	VC_665_0	TRUE	NA	6.81481085181431e-06
NG-17954_365_T2_NODE_127_length_6452_cov_12.839143	NG-17954_365_T2_NODE_127_length_6452_cov_12.839143	6452	12.839143	FALSE	40.33	TRUE	1	TRUE	FALSE	FALSE	TRUE	FALSE	Unassigned	NA	NA	0	4	FALSE	VC_4320_0	TRUE	NA	2.03999969185906e-06
NG-17954_365_T2_NODE_128_length_6437_cov_29.549828	NG-17954_365_T2_NODE_128_length_6437_cov_29.549828	6437	29.549828	TRUE	56.61	TRUE	1	TRUE	FALSE	FALSE	TRUE	FALSE	Unassigned	NA	NA	0	3	FALSE	VC_2179_0	TRUE	NA	4.54253396731784e-06
NG-17954_365_T2_NODE_129_length_6424_cov_146.971895	NG-17954_365_T2_NODE_129_length_6424_cov_146.971895	6424	146.971895	TRUE	47.12	TRUE	1	TRUE	FALSE	FALSE	TRUE	FALSE	Microviridae	NA	NA	0	3	FALSE	VC_665_0	TRUE	NA	5.16907644693633e-05
NG-17954_365_T2_NODE_130_length_6279_cov_4.473972	NG-17954_365_T2_NODE_130_length_6279_cov_4.473972	6279	4.473972	FALSE	37.49	FALSE	NA	FALSE	FALSE	FALSE	FALSE	FALSE	Unassigned	NA	NA	0	2	FALSE	NA	FALSE	NA	7.1904939633844e-07
NG-17954_365_T2_NODE_131_length_6249_cov_169.712464	NG-17954_365_T2_NODE_131_length_6249_cov_169.712464	6249	169.712464	TRUE	41.07	TRUE	1	TRUE	FALSE	FALSE	TRUE	FALSE	Unassigned	NA	NA	0	4	FALSE	VC_1076_0	TRUE	NA	2.5794887192804e-05
NG-17954_365_T2_NODE_133_length_6121_cov_437.817343	NG-17954_365_T2_NODE_133_length_6121_cov_437.817343	6121	437.817343	TRUE	36.73	TRUE	1	TRUE	FALSE	FALSE	TRUE	FALSE	Unassigned	NA	NA	0	3	FALSE	VC_645_0	TRUE	NA	0.000216975175146799
NG-17954_365_T2_NODE_136_length_5964_cov_13.660179	NG-17954_365_T2_NODE_136_length_5964_cov_13.660179	5964	13.660179	FALSE	37.01	FALSE	NA	FALSE	FALSE	FALSE	FALSE	FALSE	Unassigned	NA	NA	0	1	FALSE	NA	FALSE	NA	2.05615810525992e-06
NG-17954_365_T2_NODE_139_length_5876_cov_3.854836	NG-17954_365_T2_NODE_139_length_5876_cov_3.854836	5876	3.854836	FALSE	46.66	TRUE	2	TRUE	FALSE	FALSE	FALSE	FALSE	Unassigned	NA	NA	0	3	FALSE	VC_6588_0	TRUE	NA	5.3928704725383e-07
NG-17954_365_T2_NODE_141_length_5784_cov_4.042765	NG-17954_365_T2_NODE_141_length_5784_cov_4.042765	5784	4.042765	FALSE	29.45	FALSE	NA	TRUE	FALSE	FALSE	FALSE	FALSE	Unassigned	NA	NA	0	3	FALSE	NA	FALSE	NA	5.93821692481745e-07
NG-17954_365_T2_NODE_142_length_5758_cov_5.303524	NG-17954_365_T2_NODE_142_length_5758_cov_5.303524	5758	5.303524	FALSE	33.74	TRUE	6	FALSE	FALSE	FALSE	FALSE	FALSE	Unassigned	NA	NA	0	2	TRUE	NA	FALSE	NA	7.89742454967219e-07
NG-17954_365_T2_NODE_148_length_5524_cov_4.090693	NG-17954_365_T2_NODE_148_length_5524_cov_4.090693	5524	4.090693	FALSE	43.95	TRUE	2	TRUE	FALSE	FALSE	FALSE	FALSE	Siphoviridae	NA	NA	0	4	FALSE	NA	TRUE	NA	5.55445460654694e-07
NG-17954_365_T2_NODE_150_length_5494_cov_3.358890	NG-17954_365_T2_NODE_150_length_5494_cov_3.358890	5494	3.35889	FALSE	41.05	FALSE	NA	TRUE	FALSE	FALSE	FALSE	FALSE	Unassigned	NA	NA	0	3	FALSE	NA	FALSE	NA	4.50415773549079e-07
NG-17954_365_T2_NODE_152_length_5480_cov_2.853456	NG-17954_365_T2_NODE_152_length_5480_cov_2.853456	5480	2.853456	FALSE	44.09	TRUE	3	FALSE	FALSE	FALSE	FALSE	FALSE	Unassigned	NA	NA	0	2	TRUE	NA	TRUE	NA	3.91841524970947e-07
NG-17954_365_T2_NODE_159_length_5324_cov_21.713228	NG-17954_365_T2_NODE_159_length_5324_cov_21.713228	5324	21.713228	TRUE	46.49	TRUE	1	TRUE	FALSE	FALSE	TRUE	FALSE	Microviridae	NA	NA	0	4	FALSE	VC_1388_0	TRUE	NA	2.74087087312152e-06
NG-17954_365_T2_NODE_161_length_5316_cov_409.639042	NG-17954_365_T2_NODE_161_length_5316_cov_409.639042	5316	409.639042	TRUE	43.71	TRUE	1	TRUE	FALSE	FALSE	TRUE	FALSE	Microviridae	NA	NA	0	5	FALSE	VC_820_0	TRUE	NA	5.63282291154113e-05
NG-17954_365_T2_NODE_164_length_5228_cov_3.379664	NG-17954_365_T2_NODE_164_length_5228_cov_3.379664	5228	3.379664	FALSE	34.6	FALSE	NA	FALSE	FALSE	FALSE	FALSE	FALSE	Unassigned	NA	NA	0	0	FALSE	NA	FALSE	NA	6.26138519283473e-07
NG-17954_365_T2_NODE_166_length_5169_cov_3.220962	NG-17954_365_T2_NODE_166_length_5169_cov_3.220962	5169	3.220962	FALSE	49.79	FALSE	NA	TRUE	FALSE	FALSE	FALSE	FALSE	Unassigned	NA	NA	0	3	FALSE	VC_5521_0	TRUE	NA	2.81762333677563e-06
NG-17954_365_T2_NODE_168_length_5066_cov_46.750549	NG-17954_365_T2_NODE_168_length_5066_cov_46.750549	5066	46.750549	TRUE	41.52	TRUE	1	TRUE	FALSE	FALSE	TRUE	FALSE	Microviridae	NA	NA	0	5	FALSE	VC_820_0	TRUE	NA	9.10324614971165e-06
NG-17954_365_T2_NODE_175_length_4913_cov_4.153973	NG-17954_365_T2_NODE_175_length_4913_cov_4.153973	4913	4.153973	FALSE	61.31	FALSE	NA	FALSE	FALSE	FALSE	FALSE	FALSE	Siphoviridae	NA	NA	0	1	FALSE	NA	FALSE	NA	5.11009823802318e-07
NG-17954_365_T2_NODE_181_length_4837_cov_3.416771	NG-17954_365_T2_NODE_181_length_4837_cov_3.416771	4837	3.416771	FALSE	32.68	TRUE	2	TRUE	FALSE	FALSE	FALSE	TRUE	Myoviridae	NA	NA	0	6	FALSE	VC_1029_0	TRUE	NA	3.75683111570084e-07
NG-17954_365_T2_NODE_182_length_4764_cov_6.174559	NG-17954_365_T2_NODE_182_length_4764_cov_6.174559	4764	6.174559	FALSE	43.93	FALSE	NA	TRUE	FALSE	FALSE	FALSE	FALSE	Unassigned	NA	NA	0	3	FALSE	NA	FALSE	NA	7.53386024815275e-07
NG-17954_365_T2_NODE_184_length_4668_cov_3.095599	NG-17954_365_T2_NODE_184_length_4668_cov_3.095599	4668	3.095599	FALSE	46.03	TRUE	3	FALSE	FALSE	FALSE	FALSE	FALSE	Unassigned	NA	NA	0	2	FALSE	NA	TRUE	NA	3.47405888118572e-07
NG-17954_365_T2_NODE_195_length_4370_cov_4.172654	NG-17954_365_T2_NODE_195_length_4370_cov_4.172654	4370	4.172654	FALSE	37.61	FALSE	NA	TRUE	FALSE	FALSE	FALSE	FALSE	Myoviridae	NA	NA	0	3	FALSE	NA	FALSE	NA	6.94811776237144e-07
NG-17954_365_T2_NODE_196_length_4367_cov_4.698052	NG-17954_365_T2_NODE_196_length_4367_cov_4.698052	4367	4.698052	FALSE	56.36	TRUE	2	TRUE	FALSE	FALSE	TRUE	TRUE	Unassigned	NA	NA	0	3	FALSE	VC_4323_0	TRUE	NA	3.33267276392816e-07
NG-17954_365_T2_NODE_198_length_4354_cov_3.762968	NG-17954_365_T2_NODE_198_length_4354_cov_3.762968	4354	3.762968	FALSE	45.29	FALSE	NA	TRUE	FALSE	FALSE	FALSE	FALSE	Myoviridae	NA	NA	0	3	FALSE	VC_6589_0	TRUE	NA	4.68593988625051e-07
NG-17954_365_T2_NODE_200_length_4274_cov_4.239156	NG-17954_365_T2_NODE_200_length_4274_cov_4.239156	4274	4.239156	FALSE	39.08	FALSE	NA	TRUE	FALSE	FALSE	FALSE	FALSE	Unassigned	NA	NA	0	3	FALSE	NA	FALSE	NA	4.70613790300159e-07
NG-17954_365_T2_NODE_205_length_4223_cov_2.784069	NG-17954_365_T2_NODE_205_length_4223_cov_2.784069	4223	2.784069	FALSE	47.43	FALSE	NA	TRUE	FALSE	FALSE	FALSE	FALSE	Unassigned	NA	NA	0	3	FALSE	NA	FALSE	NA	6.11999907557717e-07
NG-17954_365_T2_NODE_206_length_4211_cov_3.711020	NG-17954_365_T2_NODE_206_length_4211_cov_3.711020	4211	3.71102	FALSE	42.72	FALSE	NA	FALSE	FALSE	FALSE	TRUE	TRUE	Unassigned	NA	NA	0	2	FALSE	VC_4822_0	TRUE	NA	3.73663309894976e-07
NG-17954_365_T2_NODE_210_length_4141_cov_51.090064	NG-17954_365_T2_NODE_210_length_4141_cov_51.090064	4141	51.090064	FALSE	45.54	FALSE	NA	FALSE	FALSE	FALSE	TRUE	FALSE	Unassigned	NA	NA	0	0	FALSE	VC_1559_0	TRUE	NA	4.67988048122518e-06
NG-17954_365_T2_NODE_211_length_4139_cov_2.733595	NG-17954_365_T2_NODE_211_length_4139_cov_2.733595	4139	2.733595	FALSE	41.58	FALSE	NA	TRUE	FALSE	FALSE	FALSE	FALSE	Unassigned	NA	NA	0	3	FALSE	NA	FALSE	NA	3.81742516595408e-07
NG-17954_365_T2_NODE_212_length_4129_cov_4.971527	NG-17954_365_T2_NODE_212_length_4129_cov_4.971527	4129	4.971527	FALSE	41.38	TRUE	2	TRUE	FALSE	FALSE	FALSE	FALSE	Siphoviridae	NA	NA	0	4	FALSE	VC_4824_0	TRUE	NA	4.58494980249511e-07
NG-17954_365_T2_NODE_213_length_4075_cov_4.334080	NG-17954_365_T2_NODE_213_length_4075_cov_4.334080	4075	4.33408	FALSE	59.93	FALSE	NA	FALSE	FALSE	FALSE	FALSE	FALSE	Unassigned	NA	NA	0	2	TRUE	NA	FALSE	NA	4.32237558473107e-07
NG-17954_365_T2_NODE_216_length_3978_cov_4.147591	NG-17954_365_T2_NODE_216_length_3978_cov_4.147591	3978	4.147591	FALSE	44	FALSE	NA	TRUE	FALSE	FALSE	FALSE	FALSE	Unassigned	NA	NA	0	3	FALSE	NA	FALSE	NA	6.80673164511388e-07
NG-17954_365_T2_NODE_219_length_3913_cov_3.453603	NG-17954_365_T2_NODE_219_length_3913_cov_3.453603	3913	3.453603	FALSE	40.52	TRUE	1	FALSE	FALSE	FALSE	FALSE	FALSE	Unassigned	NA	NA	0	2	FALSE	NA	TRUE	NA	3.07009854616412e-07
NG-17954_365_T2_NODE_224_length_3855_cov_3.142895	NG-17954_365_T2_NODE_224_length_3855_cov_3.142895	3855	3.142895	FALSE	37.62	FALSE	NA	FALSE	FALSE	FALSE	FALSE	FALSE	Unassigned	NA	NA	0	0	FALSE	NA	FALSE	NA	2.44396002688065e-07
NG-17954_365_T2_NODE_225_length_3756_cov_3.683599	NG-17954_365_T2_NODE_225_length_3756_cov_3.683599	3756	3.683599	FALSE	34.04	FALSE	NA	FALSE	FALSE	FALSE	FALSE	FALSE	Unassigned	NA	NA	0	1	FALSE	NA	FALSE	NA	3.35287078067924e-07
NG-17954_365_T2_NODE_228_length_3714_cov_4.456409	NG-17954_365_T2_NODE_228_length_3714_cov_4.456409	3714	4.456409	FALSE	44.44	FALSE	NA	FALSE	FALSE	FALSE	FALSE	FALSE	Unassigned	NA	NA	0	0	FALSE	NA	FALSE	NA	3.77702913245192e-07
NG-17954_365_T2_NODE_229_length_3694_cov_2.424842	NG-17954_365_T2_NODE_229_length_3694_cov_2.424842	3694	2.424842	FALSE	37.32	FALSE	NA	FALSE	FALSE	FALSE	FALSE	FALSE	Unassigned	NA	NA	0	1	FALSE	NA	FALSE	NA	3.75683111570084e-07
NG-17954_365_T2_NODE_230_length_3635_cov_5.460056	NG-17954_365_T2_NODE_230_length_3635_cov_5.460056	3635	5.460056	FALSE	36.45	FALSE	NA	FALSE	FALSE	FALSE	FALSE	TRUE	Unassigned	NA	NA	0	0	FALSE	VC_4826_0	TRUE	NA	9.97782027503341e-07
NG-17954_365_T2_NODE_231_length_3633_cov_3.517608	NG-17954_365_T2_NODE_231_length_3633_cov_3.517608	3633	3.517608	FALSE	36.91	TRUE	1	FALSE	FALSE	FALSE	FALSE	FALSE	Unassigned	NA	NA	0	2	FALSE	VC_4324_0	TRUE	NA	2.34296994312525e-07
NG-17954_365_T2_NODE_233_length_3608_cov_3.845483	NG-17954_365_T2_NODE_233_length_3608_cov_3.845483	3608	3.845483	FALSE	42.07	FALSE	NA	FALSE	FALSE	FALSE	FALSE	FALSE	Unassigned	NA	NA	0	0	FALSE	NA	FALSE	NA	5.75643477405773e-07
NG-17954_365_T2_NODE_251_length_3390_cov_4.476162	NG-17954_365_T2_NODE_251_length_3390_cov_4.476162	3390	4.476162	FALSE	43.32	FALSE	NA	FALSE	FALSE	FALSE	FALSE	FALSE	Unassigned	NA	NA	0	1	FALSE	NA	FALSE	NA	3.83762318270516e-07
NG-17954_365_T2_NODE_254_length_3363_cov_3.112757	NG-17954_365_T2_NODE_254_length_3363_cov_3.112757	3363	3.112757	FALSE	44.78	TRUE	1	FALSE	FALSE	FALSE	FALSE	FALSE	Siphoviridae	NA	NA	0	2	FALSE	VC_1845_0	TRUE	NA	3.63564301519436e-07
NG-17954_365_T2_NODE_259_length_3317_cov_6.990497	NG-17954_365_T2_NODE_259_length_3317_cov_6.990497	3317	6.990497	FALSE	44.21	FALSE	NA	FALSE	FALSE	FALSE	FALSE	FALSE	Siphoviridae	NA	NA	0	2	FALSE	NA	FALSE	NA	3.20946486174658e-06
NG-17954_365_T2_NODE_266_length_3246_cov_2.944531	NG-17954_365_T2_NODE_266_length_3246_cov_2.944531	3246	2.944531	FALSE	40.62	FALSE	NA	TRUE	FALSE	FALSE	FALSE	FALSE	Unassigned	NA	NA	0	3	FALSE	NA	FALSE	NA	2.38336597662741e-07
NG-17954_365_T2_NODE_267_length_3239_cov_3.453204	NG-17954_365_T2_NODE_267_length_3239_cov_3.453204	3239	3.453204	FALSE	64.57	FALSE	NA	FALSE	FALSE	FALSE	FALSE	FALSE	Unassigned	NA	NA	0	1	FALSE	NA	FALSE	NA	2.01980167510798e-07
NG-17954_365_T2_NODE_268_length_3238_cov_3.192586	NG-17954_365_T2_NODE_268_length_3238_cov_3.192586	3238	3.192586	FALSE	47.59	FALSE	NA	TRUE	FALSE	FALSE	FALSE	FALSE	Unassigned	NA	NA	0	5	FALSE	VC_5523_0	TRUE	NA	2.46415804363173e-07
NG-17954_365_T2_NODE_275_length_3176_cov_3.829862	NG-17954_365_T2_NODE_275_length_3176_cov_3.829862	3176	3.829862	FALSE	67.76	FALSE	NA	FALSE	FALSE	FALSE	FALSE	FALSE	Unassigned	NA	NA	0	1	FALSE	NA	FALSE	NA	3.37306879743032e-07
NG-17954_365_T2_NODE_276_length_3169_cov_2.508028	NG-17954_365_T2_NODE_276_length_3169_cov_2.508028	3169	2.508028	FALSE	60.44	FALSE	NA	FALSE	FALSE	FALSE	FALSE	FALSE	Unassigned	NA	NA	0	2	FALSE	NA	FALSE	NA	3.73663309894976e-07
NG-17954_365_T2_NODE_277_length_3167_cov_4.726221	NG-17954_365_T2_NODE_277_length_3167_cov_4.726221	3167	4.726221	FALSE	44.92	FALSE	NA	FALSE	FALSE	FALSE	FALSE	FALSE	Unassigned	NA	NA	0	1	FALSE	NA	FALSE	NA	3.77702913245192e-07
NG-17954_365_T2_NODE_288_length_3094_cov_3.789075	NG-17954_365_T2_NODE_288_length_3094_cov_3.789075	3094	3.789075	FALSE	43.5	FALSE	NA	TRUE	FALSE	FALSE	FALSE	FALSE	Unassigned	NA	NA	0	4	FALSE	VC_4827_0	TRUE	NA	2.78732631164901e-07
NG-17954_365_T2_NODE_289_length_3092_cov_4.075403	NG-17954_365_T2_NODE_289_length_3092_cov_4.075403	3092	4.075403	FALSE	42.55	FALSE	NA	FALSE	FALSE	FALSE	TRUE	TRUE	Unassigned	NA	NA	0	0	FALSE	NA	FALSE	NA	3.27207871367492e-07
NG-17954_365_T2_NODE_294_length_3042_cov_4.055909	NG-17954_365_T2_NODE_294_length_3042_cov_4.055909	3042	4.055909	FALSE	43.3	FALSE	NA	FALSE	FALSE	FALSE	FALSE	FALSE	Myoviridae	NA	NA	0	1	FALSE	NA	FALSE	NA	3.37306879743032e-07
NG-17954_365_T2_NODE_297_length_3025_cov_4.694949	NG-17954_365_T2_NODE_297_length_3025_cov_4.694949	3025	4.694949	FALSE	45.36	FALSE	NA	TRUE	FALSE	FALSE	FALSE	FALSE	Siphoviridae	NA	NA	0	3	TRUE	NA	FALSE	NA	3.57504896494112e-07
NG-17954_365_T2_NODE_299_length_3022_cov_3.796764	NG-17954_365_T2_NODE_299_length_3022_cov_3.796764	3022	3.796764	FALSE	42.3	FALSE	NA	FALSE	FALSE	FALSE	TRUE	TRUE	Unassigned	NA	NA	0	1	FALSE	NA	FALSE	NA	2.80752432840009e-07
NG-17954_365_T2_NODE_301_length_3012_cov_3.073385	NG-17954_365_T2_NODE_301_length_3012_cov_3.073385	3012	3.073385	FALSE	40.16	FALSE	NA	FALSE	FALSE	FALSE	FALSE	FALSE	Unassigned	NA	NA	3	2	FALSE	VC_962_0	TRUE	NA	7.27128603038872e-07
NG-17954_365_T2_NODE_306_length_2994_cov_5.471249	NG-17954_365_T2_NODE_306_length_2994_cov_5.471249	2994	5.471249	FALSE	47.46	FALSE	NA	FALSE	FALSE	FALSE	TRUE	FALSE	Unassigned	NA	NA	0	1	FALSE	NA	FALSE	NA	3.87801921620732e-07
NG-17954_365_T2_NODE_312_length_2971_cov_4.387517	NG-17954_365_T2_NODE_312_length_2971_cov_4.387517	2971	4.387517	FALSE	40.78	TRUE	2	TRUE	TRUE	FALSE	TRUE	TRUE	Siphoviridae	NC_031044.1 Lactococcus phage M6165, complete genome	NA	0	3	FALSE	VC_1850_0	TRUE	NA	3.04990052941304e-07
NG-17954_365_T2_NODE_332_length_2801_cov_2.532411	NG-17954_365_T2_NODE_332_length_2801_cov_2.532411	2801	2.532411	FALSE	57.73	FALSE	NA	FALSE	FALSE	FALSE	TRUE	FALSE	Unassigned	NA	NA	0	2	FALSE	NA	FALSE	NA	1.5956433233353e-07
NG-17954_365_T2_NODE_348_length_2694_cov_3.312997	NG-17954_365_T2_NODE_348_length_2694_cov_3.312997	2694	3.312997	FALSE	47.98	FALSE	NA	TRUE	FALSE	FALSE	FALSE	TRUE	Unassigned	NA	NA	0	3	FALSE	VC_1970_0	TRUE	NA	5.75643477405773e-07
NG-17954_365_T2_NODE_352_length_2668_cov_3.494451	NG-17954_365_T2_NODE_352_length_2668_cov_3.494451	2668	3.494451	FALSE	38.09	FALSE	NA	FALSE	FALSE	FALSE	TRUE	TRUE	Unassigned	NA	NA	0	0	FALSE	NA	FALSE	NA	2.98930647915981e-07
NG-17954_365_T2_NODE_372_length_2606_cov_3.999608	NG-17954_365_T2_NODE_372_length_2606_cov_3.999608	2606	3.999608	FALSE	36.34	FALSE	NA	FALSE	FALSE	FALSE	TRUE	FALSE	Unassigned	NA	NA	0	2	FALSE	NA	FALSE	NA	6.76633561161172e-07
NG-17954_365_T2_NODE_377_length_2588_cov_2.839716	NG-17954_365_T2_NODE_377_length_2588_cov_2.839716	2588	2.839716	FALSE	39.64	FALSE	NA	FALSE	FALSE	FALSE	FALSE	TRUE	Unassigned	NA	NA	0	1	TRUE	VC_5524_0	TRUE	NA	1.51485125633098e-07
NG-17954_365_T2_NODE_390_length_2521_cov_2.410381	NG-17954_365_T2_NODE_390_length_2521_cov_2.410381	2521	2.410381	FALSE	44.24	FALSE	NA	FALSE	FALSE	FALSE	TRUE	TRUE	Unassigned	NA	NA	0	0	FALSE	NA	FALSE	NA	1.45425720607774e-07
NG-17954_365_T2_NODE_402_length_2486_cov_2.731798	NG-17954_365_T2_NODE_402_length_2486_cov_2.731798	2486	2.731798	FALSE	47.22	FALSE	NA	FALSE	FALSE	FALSE	TRUE	FALSE	Unassigned	NA	NA	0	1	TRUE	VC_5524_0	TRUE	NA	1.67643539033962e-07
NG-17954_365_T2_NODE_428_length_2400_cov_4.740725	NG-17954_365_T2_NODE_428_length_2400_cov_4.740725	2400	4.740725	FALSE	41.19	FALSE	NA	TRUE	FALSE	FALSE	FALSE	FALSE	Unassigned	NA	NA	0	4	FALSE	NA	FALSE	NA	2.22178184261877e-07
NG-17954_365_T2_NODE_433_length_2390_cov_3.502355	NG-17954_365_T2_NODE_433_length_2390_cov_3.502355	2390	3.502355	FALSE	39.28	FALSE	NA	FALSE	FALSE	FALSE	TRUE	FALSE	Unassigned	NA	NA	0	1	FALSE	NA	FALSE	NA	2.80752432840009e-07
NG-17954_365_T2_NODE_444_length_2353_cov_3.735422	NG-17954_365_T2_NODE_444_length_2353_cov_3.735422	2353	3.735422	FALSE	44.07	FALSE	NA	TRUE	FALSE	FALSE	FALSE	FALSE	Unassigned	NA	NA	0	3	FALSE	NA	FALSE	NA	1.63603935683746e-07
NG-17954_365_T2_NODE_448_length_2342_cov_2.032794	NG-17954_365_T2_NODE_448_length_2342_cov_2.032794	2342	2.032794	FALSE	49.65	FALSE	NA	FALSE	FALSE	FALSE	FALSE	TRUE	Unassigned	NA	NA	0	1	FALSE	NA	FALSE	NA	1.17148497156263e-07
NG-17954_365_T2_NODE_450_length_2332_cov_2.707510	NG-17954_365_T2_NODE_450_length_2332_cov_2.707510	2332	2.70751	FALSE	38.63	FALSE	NA	TRUE	FALSE	FALSE	FALSE	FALSE	Unassigned	NA	NA	0	3	FALSE	VC_6590_0	TRUE	NA	2.64594019439145e-07
NG-17954_365_T2_NODE_451_length_2330_cov_3.652747	NG-17954_365_T2_NODE_451_length_2330_cov_3.652747	2330	3.652747	FALSE	32.44	FALSE	NA	FALSE	FALSE	FALSE	TRUE	TRUE	Unassigned	NA	NA	0	2	FALSE	NA	FALSE	NA	3.17108862991952e-07
NG-17954_365_T2_NODE_453_length_2325_cov_3.733040	NG-17954_365_T2_NODE_453_length_2325_cov_3.733040	2325	3.73304	FALSE	46.85	FALSE	NA	FALSE	FALSE	FALSE	TRUE	FALSE	Unassigned	NA	NA	0	2	FALSE	NA	FALSE	NA	2.84792036190225e-07
NG-17954_365_T2_NODE_469_length_2299_cov_4.033422	NG-17954_365_T2_NODE_469_length_2299_cov_4.033422	2299	4.033422	FALSE	35.13	FALSE	NA	FALSE	FALSE	FALSE	TRUE	FALSE	Unassigned	NA	NA	0	0	FALSE	NA	FALSE	NA	2.32277192637417e-07
NG-17954_365_T2_NODE_479_length_2261_cov_3.113327	NG-17954_365_T2_NODE_479_length_2261_cov_3.113327	2261	3.113327	FALSE	48.03	FALSE	NA	TRUE	FALSE	FALSE	TRUE	TRUE	Unassigned	NA	NA	0	3	FALSE	NA	FALSE	NA	2.64594019439145e-07
NG-17954_365_T2_NODE_516_length_2141_cov_2.734899	NG-17954_365_T2_NODE_516_length_2141_cov_2.734899	2141	2.734899	FALSE	47.5	FALSE	NA	FALSE	FALSE	FALSE	TRUE	TRUE	Unassigned	NA	NA	0	1	FALSE	NA	FALSE	NA	1.2926730720691e-07
NG-17954_365_T2_NODE_530_length_2103_cov_2.907227	NG-17954_365_T2_NODE_530_length_2103_cov_2.907227	2103	2.907227	FALSE	48.65	FALSE	NA	FALSE	FALSE	FALSE	TRUE	FALSE	Unassigned	NA	NA	0	0	FALSE	NA	FALSE	NA	1.37346513907342e-07
NG-17954_365_T2_NODE_539_length_2082_cov_3.294031	NG-17954_365_T2_NODE_539_length_2082_cov_3.294031	2082	3.294031	FALSE	28.74	TRUE	2	TRUE	FALSE	FALSE	FALSE	FALSE	Siphoviridae	NA	NA	0	3	FALSE	NA	TRUE	NA	2.72673226139577e-07
NG-17954_365_T2_NODE_608_length_1944_cov_2.506088	NG-17954_365_T2_NODE_608_length_1944_cov_2.506088	1944	2.506088	FALSE	42.3	FALSE	NA	FALSE	FALSE	FALSE	TRUE	TRUE	Unassigned	NA	NA	0	1	TRUE	NA	FALSE	NA	1.67643539033962e-07
NG-17954_365_T2_NODE_646_length_1889_cov_2.748092	NG-17954_365_T2_NODE_646_length_1889_cov_2.748092	1889	2.748092	FALSE	37.76	FALSE	NA	FALSE	FALSE	FALSE	TRUE	FALSE	Unassigned	NA	NA	0	1	FALSE	NA	FALSE	NA	1.27247505531803e-07
NG-17954_365_T2_NODE_647_length_1888_cov_3.828696	NG-17954_365_T2_NODE_647_length_1888_cov_3.828696	1888	3.828696	FALSE	44.02	FALSE	NA	FALSE	FALSE	FALSE	FALSE	TRUE	Unassigned	NA	NA	0	1	TRUE	NA	FALSE	NA	1.35326712232234e-07
NG-17954_365_T2_NODE_653_length_1882_cov_2.889436	NG-17954_365_T2_NODE_653_length_1882_cov_2.889436	1882	2.889436	FALSE	29.11	FALSE	NA	FALSE	FALSE	FALSE	TRUE	TRUE	Unassigned	NA	NA	0	0	FALSE	NA	FALSE	NA	2.06019770861014e-07
NG-17954_365_T2_NODE_678_length_1855_cov_3.198889	NG-17954_365_T2_NODE_678_length_1855_cov_3.198889	1855	3.198889	FALSE	31.8	FALSE	NA	FALSE	FALSE	FALSE	TRUE	FALSE	Unassigned	NA	NA	0	1	FALSE	NA	FALSE	NA	1.93900960810366e-07
NG-17954_365_T2_NODE_762_length_1770_cov_2.806997	NG-17954_365_T2_NODE_762_length_1770_cov_2.806997	1770	2.806997	FALSE	28.56	FALSE	NA	FALSE	FALSE	FALSE	TRUE	FALSE	Unassigned	NA	NA	0	0	FALSE	NA	FALSE	NA	1.23207902181587e-07
NG-17954_365_T2_NODE_779_length_1741_cov_2.644128	NG-17954_365_T2_NODE_779_length_1741_cov_2.644128	1741	2.644128	FALSE	37.39	FALSE	NA	FALSE	FALSE	FALSE	TRUE	TRUE	Unassigned	NA	NA	0	1	FALSE	NA	FALSE	NA	6.94811776237144e-07
NG-17954_365_T2_NODE_787_length_1733_cov_481.892133	NG-17954_365_T2_NODE_787_length_1733_cov_481.892133	1733	481.892133	FALSE	41.49	FALSE	NA	FALSE	FALSE	FALSE	FALSE	TRUE	Unassigned	NA	NA	0	0	FALSE	NA	FALSE	NA	0.000100460895716521
NG-17954_365_T2_NODE_788_length_1733_cov_2.215733	NG-17954_365_T2_NODE_788_length_1733_cov_2.215733	1733	2.215733	FALSE	34.34	FALSE	NA	FALSE	FALSE	FALSE	FALSE	TRUE	Unassigned	NA	NA	0	1	FALSE	NA	FALSE	NA	9.49306787300749e-08
NG-17954_365_T2_NODE_789_length_1733_cov_2.146603	NG-17954_365_T2_NODE_789_length_1733_cov_2.146603	1733	2.146603	FALSE	30.24	FALSE	NA	FALSE	FALSE	FALSE	TRUE	TRUE	Unassigned	NA	NA	0	0	FALSE	NA	FALSE	NA	8.8871273704751e-08
NG-17954_365_T2_NODE_824_length_1691_cov_2.726161	NG-17954_365_T2_NODE_824_length_1691_cov_2.726161	1691	2.726161	FALSE	29.98	FALSE	NA	FALSE	FALSE	FALSE	TRUE	FALSE	Unassigned	NA	NA	0	0	FALSE	NA	FALSE	NA	1.17148497156263e-07
NG-17954_365_T2_NODE_832_length_1680_cov_3.310769	NG-17954_365_T2_NODE_832_length_1680_cov_3.310769	1680	3.310769	FALSE	29.87	FALSE	NA	FALSE	FALSE	FALSE	TRUE	FALSE	Unassigned	NA	NA	0	2	TRUE	VC_6591_0	TRUE	NA	1.97940564160582e-07
NG-17954_365_T2_NODE_845_length_1668_cov_3.530068	NG-17954_365_T2_NODE_845_length_1668_cov_3.530068	1668	3.530068	FALSE	29.55	FALSE	NA	FALSE	FALSE	FALSE	TRUE	TRUE	Unassigned	NA	NA	0	1	FALSE	VC_6592_0	TRUE	NA	1.3936631558245e-07
NG-17954_365_T2_NODE_846_length_1665_cov_2.733540	NG-17954_365_T2_NODE_846_length_1665_cov_2.733540	1665	2.73354	FALSE	30.86	FALSE	NA	FALSE	FALSE	FALSE	TRUE	FALSE	Unassigned	NA	NA	0	0	FALSE	NA	FALSE	NA	1.11089092130939e-07
NG-17954_365_T2_NODE_852_length_1659_cov_75.235037	NG-17954_365_T2_NODE_852_length_1659_cov_75.235037	1659	75.235037	FALSE	28.58	FALSE	NA	FALSE	FALSE	FALSE	FALSE	TRUE	Unassigned	NA	NA	0	0	FALSE	NA	FALSE	NA	0.000156787105030257
NG-17954_365_T2_NODE_858_length_1654_cov_2.546592	NG-17954_365_T2_NODE_858_length_1654_cov_2.546592	1654	2.546592	FALSE	32.68	FALSE	NA	FALSE	FALSE	FALSE	FALSE	TRUE	Unassigned	NA	NA	0	0	FALSE	NA	FALSE	NA	7.47326619789951e-08
NG-17954_365_T2_NODE_867_length_1638_cov_3.138345	NG-17954_365_T2_NODE_867_length_1638_cov_3.138345	1638	3.138345	FALSE	30.98	FALSE	NA	FALSE	FALSE	FALSE	TRUE	TRUE	Unassigned	NA	NA	0	1	FALSE	NA	FALSE	NA	1.7976234908461e-07
NG-17954_365_T2_NODE_887_length_1621_cov_2.593231	NG-17954_365_T2_NODE_887_length_1621_cov_2.593231	1621	2.593231	FALSE	44.06	FALSE	NA	FALSE	FALSE	FALSE	TRUE	FALSE	Unassigned	NA	NA	0	0	FALSE	NA	FALSE	NA	1.93900960810366e-07
NG-17954_365_T2_NODE_899_length_1601_cov_2.912678	NG-17954_365_T2_NODE_899_length_1601_cov_2.912678	1601	2.912678	FALSE	60.47	FALSE	NA	FALSE	FALSE	FALSE	TRUE	TRUE	Unassigned	NA	NA	0	0	FALSE	NA	FALSE	NA	1.15128695481155e-07
NG-17954_365_T2_NODE_918_length_1584_cov_3.023545	NG-17954_365_T2_NODE_918_length_1584_cov_3.023545	1584	3.023545	FALSE	46.15	FALSE	NA	FALSE	FALSE	FALSE	FALSE	TRUE	Unassigned	NA	NA	0	1	FALSE	NA	FALSE	NA	1.15128695481155e-07
NG-17954_365_T2_NODE_940_length_1570_cov_2.215842	NG-17954_365_T2_NODE_940_length_1570_cov_2.215842	1570	2.215842	FALSE	28.06	FALSE	NA	FALSE	FALSE	FALSE	FALSE	TRUE	Unassigned	NA	NA	0	1	FALSE	NA	FALSE	NA	8.2811868679427e-08
NG-17954_365_T2_NODE_980_length_1528_cov_2.954515	NG-17954_365_T2_NODE_980_length_1528_cov_2.954515	1528	2.954515	FALSE	29.48	FALSE	NA	FALSE	FALSE	FALSE	TRUE	FALSE	Unassigned	NA	NA	0	1	TRUE	NA	FALSE	NA	1.11089092130939e-07
NG-17954_365_T2_NODE_990_length_1520_cov_3.488055	NG-17954_365_T2_NODE_990_length_1520_cov_3.488055	1520	3.488055	FALSE	30.32	TRUE	2	TRUE	FALSE	FALSE	TRUE	FALSE	Unassigned	NA	NA	1	3	FALSE	VC_4831_0	TRUE	NA	1.27247505531803e-07
NG-17954_365_T2_NODE_997_length_1516_cov_2.388090	NG-17954_365_T2_NODE_997_length_1516_cov_2.388090	1516	2.38809	FALSE	43.61	FALSE	NA	FALSE	FALSE	FALSE	FALSE	TRUE	Unassigned	NA	NA	0	0	FALSE	NA	FALSE	NA	8.6851472029643e-08
NG-17954_365_T2_NODE_1011_length_1507_cov_2.808540	NG-17954_365_T2_NODE_1011_length_1507_cov_2.808540	1507	2.80854	FALSE	41.9	FALSE	NA	FALSE	FALSE	FALSE	TRUE	TRUE	Unassigned	NA	NA	0	0	FALSE	NA	FALSE	NA	1.83801952434826e-07
NG-17954_365_T2_NODE_1052_length_1477_cov_1.632911	NG-17954_365_T2_NODE_1052_length_1477_cov_1.632911	1477	1.632911	FALSE	43.15	FALSE	NA	FALSE	FALSE	FALSE	FALSE	TRUE	Unassigned	NA	NA	0	0	FALSE	NA	FALSE	NA	3.6962370654476e-07
NG-17954_365_T2_NODE_1059_length_1469_cov_2.900283	NG-17954_365_T2_NODE_1059_length_1469_cov_2.900283	1469	2.900283	FALSE	40.22	FALSE	NA	FALSE	FALSE	FALSE	TRUE	FALSE	Unassigned	NA	NA	0	0	FALSE	NA	FALSE	NA	1.00990083755399e-07
NG-17954_365_T2_NODE_1072_length_1459_cov_2.245014	NG-17954_365_T2_NODE_1072_length_1459_cov_2.245014	1459	2.245014	FALSE	44.58	FALSE	NA	FALSE	FALSE	FALSE	TRUE	FALSE	Siphoviridae	NA	NA	0	1	FALSE	NA	FALSE	NA	2.62574217764037e-07
NG-17954_365_T2_NODE_1073_length_1458_cov_2.391304	NG-17954_365_T2_NODE_1073_length_1458_cov_2.391304	1458	2.391304	FALSE	40.87	FALSE	NA	FALSE	FALSE	FALSE	FALSE	TRUE	Unassigned	NA	NA	0	0	FALSE	NA	FALSE	NA	8.4831670354535e-08
NG-17954_365_T2_NODE_1165_length_1404_cov_3.160860	NG-17954_365_T2_NODE_1165_length_1404_cov_3.160860	1404	3.16086	FALSE	48.73	FALSE	NA	FALSE	FALSE	FALSE	TRUE	FALSE	Unassigned	NA	NA	0	0	FALSE	VC_958_0	TRUE	NA	6.26138519283473e-08
NG-17954_365_T2_NODE_1166_length_1404_cov_2.613047	NG-17954_365_T2_NODE_1166_length_1404_cov_2.613047	1404	2.613047	FALSE	38.05	FALSE	NA	FALSE	FALSE	FALSE	FALSE	TRUE	Unassigned	NA	NA	0	1	FALSE	NA	FALSE	NA	8.4831670354535e-08
NG-17954_365_T2_NODE_1176_length_1400_cov_3.127881	NG-17954_365_T2_NODE_1176_length_1400_cov_3.127881	1400	3.127881	FALSE	45.17	FALSE	NA	FALSE	FALSE	FALSE	TRUE	TRUE	Unassigned	NA	NA	0	1	FALSE	NA	FALSE	NA	3.25188069692384e-07
NG-17954_365_T2_NODE_1199_length_1387_cov_1.861111	NG-17954_365_T2_NODE_1199_length_1387_cov_1.861111	1387	1.861111	FALSE	52.2	FALSE	NA	FALSE	FALSE	FALSE	FALSE	TRUE	Unassigned	NA	NA	0	1	FALSE	NA	FALSE	NA	4.24158351772675e-08
NG-17954_365_T2_NODE_1218_length_1377_cov_3.950832	NG-17954_365_T2_NODE_1218_length_1377_cov_3.950832	1377	3.950832	FALSE	44.83	FALSE	NA	FALSE	FALSE	FALSE	FALSE	TRUE	Unassigned	NA	NA	0	0	FALSE	NA	FALSE	NA	1.05029687105615e-07
NG-17954_365_T2_NODE_1229_length_1370_cov_2.793916	NG-17954_365_T2_NODE_1229_length_1370_cov_2.793916	1370	2.793916	FALSE	38.79	FALSE	NA	FALSE	FALSE	FALSE	FALSE	TRUE	Unassigned	NA	NA	0	0	FALSE	NA	FALSE	NA	9.29108770549669e-08
NG-17954_365_T2_NODE_1240_length_1366_cov_2.422578	NG-17954_365_T2_NODE_1240_length_1366_cov_2.422578	1366	2.422578	FALSE	40.64	FALSE	NA	FALSE	FALSE	FALSE	FALSE	TRUE	Unassigned	NA	NA	0	1	FALSE	NA	FALSE	NA	8.2811868679427e-08
NG-17954_365_T2_NODE_1282_length_1341_cov_3.123639	NG-17954_365_T2_NODE_1282_length_1341_cov_3.123639	1341	3.123639	FALSE	27.17	FALSE	NA	FALSE	FALSE	FALSE	TRUE	TRUE	Unassigned	NA	NA	0	1	FALSE	NA	FALSE	NA	9.29108770549669e-08
NG-17954_365_T2_NODE_1299_length_1334_cov_3.744332	NG-17954_365_T2_NODE_1299_length_1334_cov_3.744332	1334	3.744332	FALSE	46.66	FALSE	NA	FALSE	FALSE	FALSE	TRUE	TRUE	Unassigned	NA	NA	0	2	FALSE	NA	FALSE	NA	1.05029687105615e-07
NG-17954_365_T2_NODE_1314_length_1324_cov_2.049645	NG-17954_365_T2_NODE_1314_length_1324_cov_2.049645	1324	2.049645	FALSE	50.86	FALSE	NA	FALSE	FALSE	FALSE	TRUE	FALSE	Unassigned	NA	NA	0	1	FALSE	NA	FALSE	NA	6.66534552785632e-08
NG-17954_365_T2_NODE_1320_length_1320_cov_3.290909	NG-17954_365_T2_NODE_1320_length_1320_cov_3.290909	1320	3.290909	FALSE	39.97	FALSE	NA	FALSE	FALSE	FALSE	TRUE	FALSE	Unassigned	NA	NA	0	0	FALSE	NA	FALSE	NA	1.03009885430507e-07
NG-17954_365_T2_NODE_1364_length_1298_cov_2.213998	NG-17954_365_T2_NODE_1364_length_1298_cov_2.213998	1298	2.213998	FALSE	41.32	FALSE	NA	FALSE	FALSE	FALSE	FALSE	TRUE	Unassigned	NA	NA	0	0	FALSE	NA	FALSE	NA	6.46336536034552e-08
NG-17954_365_T2_NODE_1377_length_1292_cov_1.542441	NG-17954_365_T2_NODE_1377_length_1292_cov_1.542441	1292	1.542441	FALSE	44.14	FALSE	NA	FALSE	FALSE	FALSE	TRUE	TRUE	Unassigned	NA	NA	0	1	FALSE	NA	FALSE	NA	4.64554385274835e-08
NG-17954_365_T2_NODE_1398_length_1283_cov_2.724756	NG-17954_365_T2_NODE_1398_length_1283_cov_2.724756	1283	2.724756	FALSE	46.21	FALSE	NA	FALSE	FALSE	FALSE	TRUE	FALSE	Unassigned	NA	NA	0	0	FALSE	NA	FALSE	NA	1.75722745734394e-07
NG-17954_365_T2_NODE_1405_length_1280_cov_2.633469	NG-17954_365_T2_NODE_1405_length_1280_cov_2.633469	1280	2.633469	FALSE	49.37	FALSE	NA	FALSE	FALSE	FALSE	TRUE	FALSE	Unassigned	NA	NA	0	1	TRUE	NA	FALSE	NA	1.4946532395799e-07
NG-17954_365_T2_NODE_1496_length_1245_cov_2.073109	NG-17954_365_T2_NODE_1496_length_1245_cov_2.073109	1245	2.073109	FALSE	44.89	FALSE	NA	FALSE	FALSE	FALSE	FALSE	TRUE	Unassigned	NA	NA	0	0	FALSE	NA	FALSE	NA	8.07920670043191e-08
NG-17954_365_T2_NODE_1514_length_1235_cov_4.151695	NG-17954_365_T2_NODE_1514_length_1235_cov_4.151695	1235	4.151695	FALSE	30.51	FALSE	NA	FALSE	FALSE	FALSE	FALSE	TRUE	Unassigned	NA	NA	0	0	FALSE	NA	FALSE	NA	1.55524728983314e-07
NG-17954_365_T2_NODE_1526_length_1230_cov_4.979574	NG-17954_365_T2_NODE_1526_length_1230_cov_4.979574	1230	4.979574	FALSE	50.77	FALSE	NA	FALSE	FALSE	FALSE	FALSE	TRUE	Unassigned	NA	NA	0	0	FALSE	NA	FALSE	NA	1.47445522282882e-07
NG-17954_365_T2_NODE_1599_length_1198_cov_2.098863	NG-17954_365_T2_NODE_1599_length_1198_cov_2.098863	1198	2.098863	FALSE	38.56	TRUE	3	FALSE	FALSE	FALSE	TRUE	FALSE	Unassigned	NA	NA	0	0	FALSE	NA	TRUE	NA	1.2926730720691e-07
NG-17954_365_T2_NODE_1615_length_1193_cov_1.565905	NG-17954_365_T2_NODE_1615_length_1193_cov_1.565905	1193	1.565905	FALSE	30.55	FALSE	NA	FALSE	FALSE	FALSE	TRUE	FALSE	Unassigned	NA	NA	0	2	FALSE	NA	FALSE	NA	4.44356368523755e-08
NG-17954_365_T2_NODE_1653_length_1177_cov_3.566845	NG-17954_365_T2_NODE_1653_length_1177_cov_3.566845	1177	3.566845	FALSE	48.84	FALSE	NA	FALSE	FALSE	FALSE	TRUE	FALSE	Unassigned	NA	NA	0	1	FALSE	NA	FALSE	NA	1.47445522282882e-07
NG-17954_365_T2_NODE_1684_length_1166_cov_2.280828	NG-17954_365_T2_NODE_1684_length_1166_cov_2.280828	1166	2.280828	FALSE	46.57	FALSE	NA	FALSE	FALSE	FALSE	TRUE	TRUE	Unassigned	NA	NA	0	0	FALSE	NA	FALSE	NA	8.4831670354535e-08
NG-17954_365_T2_NODE_1795_length_1134_cov_1.855422	NG-17954_365_T2_NODE_1795_length_1134_cov_1.855422	1134	1.855422	FALSE	52.4	FALSE	NA	FALSE	FALSE	FALSE	FALSE	TRUE	Unassigned	NA	NA	0	1	FALSE	NA	FALSE	NA	4.44356368523755e-08
NG-17954_365_T2_NODE_1874_length_1113_cov_3.112476	NG-17954_365_T2_NODE_1874_length_1113_cov_3.112476	1113	3.112476	FALSE	32.51	FALSE	NA	FALSE	FALSE	FALSE	FALSE	TRUE	Unassigned	NA	NA	0	0	FALSE	NA	FALSE	NA	5.65544469030233e-08
NG-17954_365_T2_NODE_1882_length_1111_cov_2.477273	NG-17954_365_T2_NODE_1882_length_1111_cov_2.477273	1111	2.477273	FALSE	46.79	FALSE	NA	FALSE	FALSE	FALSE	TRUE	TRUE	Unassigned	NA	NA	0	0	FALSE	NA	FALSE	NA	4.84752402025914e-08
NG-17954_365_T2_NODE_1888_length_1110_cov_2.113744	NG-17954_365_T2_NODE_1888_length_1110_cov_2.113744	1110	2.113744	FALSE	46.19	FALSE	NA	FALSE	FALSE	FALSE	FALSE	TRUE	Unassigned	NA	NA	0	2	TRUE	NA	FALSE	NA	5.25148435528074e-08
NG-17954_365_T2_NODE_1904_length_1107_cov_1.101711	NG-17954_365_T2_NODE_1904_length_1107_cov_1.101711	1107	1.101711	FALSE	53.72	FALSE	NA	FALSE	FALSE	FALSE	FALSE	TRUE	Unassigned	NA	NA	0	1	FALSE	NA	FALSE	NA	1.03009885430507e-07
NG-17954_365_T2_NODE_1913_length_1104_cov_1.986654	NG-17954_365_T2_NODE_1913_length_1104_cov_1.986654	1104	1.986654	FALSE	49.35	FALSE	NA	FALSE	FALSE	FALSE	TRUE	FALSE	Unassigned	NA	NA	0	2	FALSE	VC_2070_0	TRUE	NA	5.85742485781313e-08
NG-17954_365_T2_NODE_1915_length_1103_cov_2.050573	NG-17954_365_T2_NODE_1915_length_1103_cov_2.050573	1103	2.050573	FALSE	42.58	FALSE	NA	FALSE	FALSE	FALSE	TRUE	TRUE	Unassigned	NA	NA	0	1	FALSE	NA	FALSE	NA	6.05940502532393e-08
NG-17954_365_T2_NODE_1923_length_1099_cov_3.124521	NG-17954_365_T2_NODE_1923_length_1099_cov_3.124521	1099	3.124521	FALSE	45.51	FALSE	NA	FALSE	FALSE	FALSE	TRUE	TRUE	Unassigned	NA	NA	0	1	FALSE	NA	FALSE	NA	1.05029687105615e-07
NG-17954_365_T2_NODE_1924_length_1099_cov_2.740421	NG-17954_365_T2_NODE_1924_length_1099_cov_2.740421	1099	2.740421	FALSE	39.31	FALSE	NA	FALSE	FALSE	FALSE	FALSE	TRUE	Unassigned	NA	NA	0	1	TRUE	NA	FALSE	NA	6.66534552785632e-08
NG-17954_365_T2_NODE_1949_length_1095_cov_1.574038	NG-17954_365_T2_NODE_1949_length_1095_cov_1.574038	1095	1.574038	FALSE	37.64	FALSE	NA	FALSE	FALSE	FALSE	FALSE	TRUE	Unassigned	NA	NA	0	0	FALSE	NA	FALSE	NA	4.44356368523755e-08
NG-17954_365_T2_NODE_1953_length_1094_cov_2.224254	NG-17954_365_T2_NODE_1953_length_1094_cov_2.224254	1094	2.224254	FALSE	28.75	FALSE	NA	FALSE	FALSE	FALSE	TRUE	FALSE	Unassigned	NA	NA	0	0	FALSE	NA	FALSE	NA	5.65544469030233e-08
NG-17954_365_T2_NODE_2034_length_1076_cov_2.345739	NG-17954_365_T2_NODE_2034_length_1076_cov_2.345739	1076	2.345739	FALSE	45.32	FALSE	NA	FALSE	FALSE	FALSE	TRUE	TRUE	Unassigned	NA	NA	0	1	FALSE	NA	FALSE	NA	1.23207902181587e-07
NG-17954_365_T2_NODE_2099_length_1058_cov_1.611167	NG-17954_365_T2_NODE_2099_length_1058_cov_1.611167	1058	1.611167	FALSE	42.22	FALSE	NA	FALSE	FALSE	FALSE	TRUE	TRUE	Unassigned	NA	NA	0	0	FALSE	NA	FALSE	NA	4.03960335021595e-08
NG-17954_365_T2_NODE_2173_length_1040_cov_2.611168	NG-17954_365_T2_NODE_2173_length_1040_cov_2.611168	1040	2.611168	FALSE	30.33	FALSE	NA	FALSE	FALSE	FALSE	TRUE	FALSE	Unassigned	NA	NA	0	0	FALSE	NA	FALSE	NA	6.05940502532393e-08
NG-17954_365_T2_NODE_2192_length_1036_cov_1.918451	NG-17954_365_T2_NODE_2192_length_1036_cov_1.918451	1036	1.918451	FALSE	39.66	FALSE	NA	FALSE	FALSE	FALSE	FALSE	TRUE	Unassigned	NA	NA	0	1	FALSE	NA	FALSE	NA	8.9881174542305e-07
NG-17954_365_T2_NODE_2203_length_1032_cov_4.208802	NG-17954_365_T2_NODE_2203_length_1032_cov_4.208802	1032	4.208802	FALSE	37.59	FALSE	NA	FALSE	FALSE	FALSE	TRUE	TRUE	Unassigned	NA	NA	0	0	FALSE	VC_3579_0	TRUE	NA	8.6851472029643e-08
NG-17954_365_T2_NODE_2235_length_1025_cov_3.473196	NG-17954_365_T2_NODE_2235_length_1025_cov_3.473196	1025	3.473196	FALSE	45.63	FALSE	NA	FALSE	FALSE	FALSE	TRUE	TRUE	Unassigned	NA	NA	0	2	FALSE	NA	FALSE	NA	8.4831670354535e-08
NG-17954_365_T2_NODE_2277_length_1016_cov_3.507804	NG-17954_365_T2_NODE_2277_length_1016_cov_3.507804	1016	3.507804	FALSE	45.36	FALSE	NA	FALSE	FALSE	FALSE	FALSE	TRUE	Unassigned	NA	NA	0	1	FALSE	NA	FALSE	NA	6.72593957810956e-07
NG-17954_365_T2_NODE_2293_length_1013_cov_3.709812	NG-17954_365_T2_NODE_2293_length_1013_cov_3.709812	1013	3.709812	FALSE	47.62	FALSE	NA	TRUE	FALSE	FALSE	FALSE	FALSE	Unassigned	NA	NA	0	3	FALSE	NA	FALSE	NA	8.6851472029643e-08
NG-17954_365_T2_NODE_2296_length_1013_cov_2.265136	NG-17954_365_T2_NODE_2296_length_1013_cov_2.265136	1013	2.265136	FALSE	40.11	FALSE	NA	FALSE	FALSE	FALSE	FALSE	TRUE	Unassigned	NA	NA	0	1	FALSE	NA	FALSE	NA	6.05940502532393e-08
NG-17954_365_T2_NODE_2309_length_1010_cov_4.041885	NG-17954_365_T2_NODE_2309_length_1010_cov_4.041885	1010	4.041885	FALSE	45.59	FALSE	NA	FALSE	FALSE	FALSE	FALSE	TRUE	Unassigned	NA	NA	0	1	FALSE	NA	FALSE	NA	1.33306910557126e-07
NG-17954_365_T2_NODE_2322_length_1009_cov_1.642558	NG-17954_365_T2_NODE_2322_length_1009_cov_1.642558	1009	1.642558	FALSE	43.62	FALSE	NA	FALSE	FALSE	FALSE	TRUE	FALSE	Unassigned	NA	NA	0	0	FALSE	NA	FALSE	NA	3.83762318270516e-08
NG-17954_365_T2_NODE_2333_length_1006_cov_2.613039	NG-17954_365_T2_NODE_2333_length_1006_cov_2.613039	1006	2.613039	FALSE	42.26	FALSE	NA	FALSE	FALSE	FALSE	TRUE	FALSE	Unassigned	NA	NA	0	0	FALSE	NA	FALSE	NA	6.26138519283473e-08
NG-17954_365_T2_NODE_2334_length_1006_cov_2.429022	NG-17954_365_T2_NODE_2334_length_1006_cov_2.429022	1006	2.429022	FALSE	52.21	FALSE	NA	FALSE	FALSE	FALSE	TRUE	FALSE	Unassigned	NA	NA	0	2	FALSE	NA	FALSE	NA	6.05940502532393e-08
NG-17954_370_T3_NODE_13_length_190114_cov_46.053636	NG-17954_370_T3_NODE_13_length_190114_cov_46.053636	190114	46.053636	FALSE	51.58	TRUE	6	FALSE	FALSE	FALSE	FALSE	FALSE	Siphoviridae	NA	NA	0	51	TRUE	NA	FALSE	NA	0.000264200158112499
NG-17954_370_T3_NODE_20_length_168026_cov_40.567878	NG-17954_370_T3_NODE_20_length_168026_cov_40.567878	168026	40.567878	FALSE	29.74	TRUE	5	FALSE	FALSE	FALSE	FALSE	FALSE	Siphoviridae	NA	NA	0	31	TRUE	NA	FALSE	NA	0.000315826288928259
NG-17954_370_T3_NODE_46_length_91650_cov_30.763350	NG-17954_370_T3_NODE_46_length_91650_cov_30.763350	91650	30.76335	FALSE	43.97	TRUE	5	FALSE	FALSE	FALSE	FALSE	FALSE	Myoviridae	NA	NA	0	25	FALSE	VC_579_0	TRUE	NA	8.81582837134379e-05
NG-17954_370_T3_NODE_69_length_55299_cov_41.364329	NG-17954_370_T3_NODE_69_length_55299_cov_41.364329	55299	41.364329	FALSE	50.92	TRUE	2	TRUE	FALSE	FALSE	FALSE	FALSE	Siphoviridae	NA	NA	0	18	TRUE	VC_634_0	TRUE	NA	0.00010231911325762
NG-17954_370_T3_NODE_90_length_33179_cov_150.557994	NG-17954_370_T3_NODE_90_length_33179_cov_150.557994	33179	150.557994	TRUE	39.81	FALSE	NA	FALSE	FALSE	FALSE	FALSE	FALSE	Siphoviridae	NA	NA	0	5	TRUE	VC_3067_0	TRUE	NA	0.000581910922003633
NG-17954_370_T3_NODE_128_length_12827_cov_13.126840	NG-17954_370_T3_NODE_128_length_12827_cov_13.126840	12827	13.12684	FALSE	57.24	TRUE	3	TRUE	FALSE	FALSE	FALSE	FALSE	Siphoviridae	NA	NA	1	12	FALSE	VC_369_0	TRUE	Bifidobacterium	4.9345774724563e-05
NG-17954_370_T3_NODE_208_length_7106_cov_7.653382	NG-17954_370_T3_NODE_208_length_7106_cov_7.653382	7106	7.653382	FALSE	28.47	FALSE	NA	TRUE	FALSE	FALSE	FALSE	FALSE	Unassigned	NA	NA	0	4	FALSE	VC_6593_0	TRUE	NA	1.58958391830998e-06
NG-17954_370_T3_NODE_302_length_5507_cov_12.028247	NG-17954_370_T3_NODE_302_length_5507_cov_12.028247	5507	12.028247	FALSE	47.66	TRUE	3	FALSE	FALSE	FALSE	FALSE	FALSE	Unassigned	NA	NA	0	1	TRUE	VC_2898_0	TRUE	NA	1.16178992352211e-05
NG-17954_370_T3_NODE_446_length_4209_cov_5.557776	NG-17954_370_T3_NODE_446_length_4209_cov_5.557776	4209	5.557776	FALSE	53.87	FALSE	NA	TRUE	FALSE	FALSE	FALSE	FALSE	Siphoviridae	NA	NA	0	3	TRUE	VC_1431_0	TRUE	Bifidobacterium	2.38942538165274e-06
NG-17954_370_T3_NODE_458_length_4129_cov_6.754050	NG-17954_370_T3_NODE_458_length_4129_cov_6.754050	4129	6.75405	TRUE	52.61	FALSE	NA	FALSE	FALSE	FALSE	FALSE	FALSE	Unassigned	NA	NA	0	0	FALSE	NA	TRUE	NA	2.6618966276248e-05
NG-17954_370_T3_NODE_521_length_3762_cov_6.247370	NG-17954_370_T3_NODE_521_length_3762_cov_6.247370	3762	6.24737	FALSE	63.67	FALSE	NA	TRUE	FALSE	FALSE	FALSE	FALSE	Siphoviridae	NA	NA	0	4	FALSE	VC_6594_0	TRUE	NA	2.19148481749215e-06
NG-17954_370_T3_NODE_568_length_3557_cov_5.558252	NG-17954_370_T3_NODE_568_length_3557_cov_5.558252	3557	5.558252	FALSE	48.68	TRUE	2	TRUE	FALSE	FALSE	FALSE	TRUE	Siphoviridae	NA	NA	0	4	FALSE	VC_1433_0	TRUE	NA	5.45346452279154e-07
NG-17954_370_T3_NODE_854_length_2712_cov_3.729394	NG-17954_370_T3_NODE_854_length_2712_cov_3.729394	2712	3.729394	FALSE	49.53	FALSE	NA	FALSE	FALSE	FALSE	FALSE	TRUE	Unassigned	NA	NA	0	1	FALSE	VC_4834_0	TRUE	NA	7.2914840471398e-07
NG-17954_370_T3_NODE_1479_length_1908_cov_6.024285	NG-17954_370_T3_NODE_1479_length_1908_cov_6.024285	1908	6.024285	FALSE	29.46	FALSE	NA	FALSE	FALSE	FALSE	FALSE	TRUE	Unassigned	NA	NA	0	0	FALSE	NA	FALSE	NA	0.00022998067813282
NG-17954_370_T3_NODE_1653_length_1781_cov_2.964079	NG-17954_370_T3_NODE_1653_length_1781_cov_2.964079	1781	2.964079	FALSE	46.88	FALSE	NA	TRUE	FALSE	FALSE	FALSE	TRUE	Unassigned	NA	NA	0	3	FALSE	NA	FALSE	NA	4.76673195325483e-07
NG-17954_370_T3_NODE_2167_length_1543_cov_4.231183	NG-17954_370_T3_NODE_2167_length_1543_cov_4.231183	1543	4.231183	FALSE	43.4	FALSE	NA	FALSE	FALSE	FALSE	FALSE	TRUE	Unassigned	NA	NA	0	0	FALSE	NA	FALSE	NA	2.46415804363173e-07
NG-17954_370_T3_NODE_2572_length_1396_cov_5.656972	NG-17954_370_T3_NODE_2572_length_1396_cov_5.656972	1396	5.656972	FALSE	47.21	FALSE	NA	FALSE	FALSE	FALSE	TRUE	TRUE	Unassigned	NA	NA	0	1	FALSE	NA	FALSE	NA	2.79742532002455e-06
NG-17954_370_T3_NODE_2696_length_1364_cov_2.944996	NG-17954_370_T3_NODE_2696_length_1364_cov_2.944996	1364	2.944996	FALSE	45.23	FALSE	NA	FALSE	FALSE	FALSE	FALSE	TRUE	Unassigned	NA	NA	0	1	FALSE	NA	FALSE	NA	2.28237589287201e-07
NG-17954_370_T3_NODE_2699_length_1363_cov_2.879205	NG-17954_370_T3_NODE_2699_length_1363_cov_2.879205	1363	2.879205	FALSE	33.66	FALSE	NA	TRUE	FALSE	FALSE	TRUE	FALSE	Unassigned	NA	NA	0	3	FALSE	NA	FALSE	NA	3.93861326646055e-07
NG-17954_370_T3_NODE_2860_length_1318_cov_2.931116	NG-17954_370_T3_NODE_2860_length_1318_cov_2.931116	1318	2.931116	FALSE	47.63	FALSE	NA	FALSE	FALSE	FALSE	FALSE	TRUE	Unassigned	NA	NA	0	0	FALSE	NA	FALSE	NA	4.90811807051238e-07
NG-17954_370_T3_NODE_2894_length_1310_cov_2.490837	NG-17954_370_T3_NODE_2894_length_1310_cov_2.490837	1310	2.490837	FALSE	30.69	FALSE	NA	FALSE	FALSE	FALSE	FALSE	TRUE	Unassigned	NA	NA	0	0	FALSE	NA	FALSE	NA	2.03999969185906e-07
NG-17954_370_T3_NODE_2957_length_1294_cov_4.369653	NG-17954_370_T3_NODE_2957_length_1294_cov_4.369653	1294	4.369653	FALSE	64.57	FALSE	NA	FALSE	FALSE	FALSE	FALSE	TRUE	Unassigned	NA	NA	0	0	FALSE	NA	FALSE	NA	3.77702913245192e-07
NG-17954_370_T3_NODE_4259_length_1063_cov_2.972222	NG-17954_370_T3_NODE_4259_length_1063_cov_2.972222	1063	2.972222	FALSE	32.23	FALSE	NA	FALSE	FALSE	FALSE	FALSE	TRUE	Unassigned	NA	NA	0	0	FALSE	NA	FALSE	NA	7.06930586287792e-08
NG-17954_370_T3_NODE_4277_length_1060_cov_3.666667	NG-17954_370_T3_NODE_4277_length_1060_cov_3.666667	1060	3.666667	FALSE	61.93	FALSE	NA	FALSE	FALSE	FALSE	FALSE	TRUE	Unassigned	NA	NA	0	0	FALSE	NA	FALSE	NA	2.14098977561446e-07
NG-17954_370_T3_NODE_4521_length_1028_cov_2.780062	NG-17954_370_T3_NODE_4521_length_1028_cov_2.780062	1028	2.780062	FALSE	47.22	FALSE	NA	FALSE	FALSE	FALSE	FALSE	TRUE	Unassigned	NA	NA	0	0	FALSE	NA	FALSE	NA	2.12079175886338e-07
NG-17954_370_T3_NODE_4556_length_1023_cov_3.061983	NG-17954_370_T3_NODE_4556_length_1023_cov_3.061983	1023	3.061983	FALSE	50.8	FALSE	NA	FALSE	FALSE	FALSE	FALSE	TRUE	Unassigned	NA	NA	0	1	FALSE	NA	FALSE	NA	1.37346513907342e-07
NG-17954_370_T3_NODE_4591_length_1019_cov_2.470954	NG-17954_370_T3_NODE_4591_length_1019_cov_2.470954	1019	2.470954	FALSE	51.28	FALSE	NA	FALSE	FALSE	FALSE	FALSE	TRUE	Unassigned	NA	NA	0	0	FALSE	NA	FALSE	NA	6.8875237121182e-07
NG-17954_377_T2_NODE_1_length_160352_cov_257.814070	NG-17954_377_T2_NODE_1_length_160352_cov_257.814070	160352	257.81407	TRUE	51.36	TRUE	6	TRUE	FALSE	FALSE	FALSE	FALSE	Siphoviridae	NA	NA	0	75	TRUE	NA	TRUE	Lachnospiraceae	0.0010077578279767
NG-17954_377_T2_NODE_7_length_66554_cov_81.313358	NG-17954_377_T2_NODE_7_length_66554_cov_81.313358	66554	81.313358	FALSE	62.96	TRUE	5	TRUE	FALSE	FALSE	FALSE	FALSE	Siphoviridae	NA	NA	0	20	TRUE	NA	FALSE	NA	0.000140959939104111
NG-17954_377_T2_NODE_10_length_57560_cov_92.404869	NG-17954_377_T2_NODE_10_length_57560_cov_92.404869	57560	92.404869	FALSE	57.95	TRUE	2	TRUE	FALSE	FALSE	FALSE	FALSE	Siphoviridae	NA	NA	0	32	TRUE	VC_551_0	TRUE	NA	0.000129051188427674
NG-17954_377_T2_NODE_12_length_57332_cov_53.146167	NG-17954_377_T2_NODE_12_length_57332_cov_53.146167	57332	53.146167	FALSE	42.33	TRUE	2	TRUE	FALSE	FALSE	FALSE	FALSE	Siphoviridae	NA	NA	1	41	TRUE	VC_3312_0	TRUE	Coprobacillus	7.10283457068471e-05
NG-17954_377_T2_NODE_16_length_49080_cov_70.929036	NG-17954_377_T2_NODE_16_length_49080_cov_70.929036	49080	70.929036	FALSE	49.08	TRUE	3	TRUE	FALSE	FALSE	FALSE	FALSE	Unassigned	NA	NA	0	15	TRUE	NA	TRUE	NA	0.000102890717131675
NG-17954_377_T2_NODE_17_length_45959_cov_58.936215	NG-17954_377_T2_NODE_17_length_45959_cov_58.936215	45959	58.936215	FALSE	44.76	FALSE	NA	TRUE	FALSE	FALSE	FALSE	FALSE	Myoviridae	NA	NA	2	15	TRUE	NA	FALSE	NA	7.16544842261306e-05
NG-17954_377_T2_NODE_19_length_42764_cov_77.695287	NG-17954_377_T2_NODE_19_length_42764_cov_77.695287	42764	77.695287	FALSE	54.07	FALSE	NA	TRUE	FALSE	FALSE	FALSE	FALSE	Myoviridae	NA	NA	0	15	FALSE	NA	FALSE	NA	8.28563043162794e-05
NG-17954_377_T2_NODE_23_length_39304_cov_23.251930	NG-17954_377_T2_NODE_23_length_39304_cov_23.251930	39304	23.25193	FALSE	52.87	TRUE	2	TRUE	FALSE	FALSE	FALSE	FALSE	Siphoviridae	NA	NA	1	42	TRUE	VC_1671_0	TRUE	Pediococcus	2.21188481441075e-05
NG-17954_377_T2_NODE_47_length_26414_cov_97.206647	NG-17954_377_T2_NODE_47_length_26414_cov_97.206647	26414	97.206647	FALSE	49.73	FALSE	NA	TRUE	FALSE	FALSE	FALSE	FALSE	Unassigned	NA	NA	0	10	TRUE	VC_1849_0	TRUE	NA	6.29774162298667e-05
NG-17954_377_T2_NODE_57_length_23785_cov_17.783017	NG-17954_377_T2_NODE_57_length_23785_cov_17.783017	23785	17.783017	FALSE	59.66	TRUE	2	TRUE	FALSE	FALSE	FALSE	TRUE	Siphoviridae	NA	NA	0	18	FALSE	VC_881_0	TRUE	NA	9.45065203783022e-06
NG-17954_377_T2_NODE_72_length_19894_cov_70.401432	NG-17954_377_T2_NODE_72_length_19894_cov_70.401432	19894	70.401432	FALSE	63.7	FALSE	NA	TRUE	FALSE	FALSE	FALSE	FALSE	Myoviridae	NA	NA	0	7	FALSE	VC_1079_0	TRUE	NA	3.72007072521387e-05
NG-17954_377_T2_NODE_76_length_19478_cov_9.058281	NG-17954_377_T2_NODE_76_length_19478_cov_9.058281	19478	9.058281	FALSE	57.55	TRUE	2	TRUE	FALSE	FALSE	FALSE	FALSE	Siphoviridae	NA	NA	0	16	FALSE	NA	TRUE	NA	4.33651419645683e-06
NG-17954_377_T2_NODE_77_length_19457_cov_308.549119	NG-17954_377_T2_NODE_77_length_19457_cov_308.549119	19457	308.549119	FALSE	45.77	FALSE	NA	TRUE	FALSE	FALSE	FALSE	FALSE	Myoviridae	NA	NA	0	6	TRUE	VC_1766_0	TRUE	NA	0.000265092910452897
NG-17954_377_T2_NODE_92_length_17203_cov_14.473233	NG-17954_377_T2_NODE_92_length_17203_cov_14.473233	17203	14.473233	FALSE	53.55	TRUE	2	TRUE	FALSE	FALSE	FALSE	FALSE	Siphoviridae	NA	NA	0	16	FALSE	VC_1671_0	TRUE	NA	5.57869222664823e-06
NG-17954_377_T2_NODE_100_length_16586_cov_24.171677	NG-17954_377_T2_NODE_100_length_16586_cov_24.171677	16586	24.171677	FALSE	52.45	FALSE	NA	TRUE	FALSE	FALSE	FALSE	FALSE	Unassigned	NA	NA	0	5	TRUE	VC_517_0	TRUE	NA	2.13836403343681e-05
NG-17954_377_T2_NODE_110_length_15500_cov_14.647135	NG-17954_377_T2_NODE_110_length_15500_cov_14.647135	15500	14.647135	FALSE	59.71	FALSE	NA	TRUE	FALSE	FALSE	FALSE	FALSE	Siphoviridae	NA	NA	0	6	FALSE	VC_1495_0	TRUE	NA	2.69724315693919e-05
NG-17954_377_T2_NODE_119_length_14264_cov_11.182420	NG-17954_377_T2_NODE_119_length_14264_cov_11.182420	14264	11.18242	FALSE	34.86	FALSE	NA	FALSE	FALSE	FALSE	FALSE	FALSE	Unassigned	NA	NA	0	2	FALSE	VC_1119_0	TRUE	NA	6.56031584075071e-06
NG-17954_377_T2_NODE_120_length_14135_cov_9.193395	NG-17954_377_T2_NODE_120_length_14135_cov_9.193395	14135	9.193395	FALSE	59.59	FALSE	NA	TRUE	FALSE	FALSE	FALSE	FALSE	Myoviridae	NA	NA	2	5	FALSE	VC_114_0	TRUE	NA	9.38601838422677e-06
NG-17954_377_T2_NODE_146_length_12457_cov_11.934849	NG-17954_377_T2_NODE_146_length_12457_cov_11.934849	12457	11.934849	FALSE	52.8	FALSE	NA	TRUE	FALSE	FALSE	FALSE	FALSE	Unassigned	NA	NA	0	5	TRUE	VC_3583_0	TRUE	NA	4.16887065742286e-06
NG-17954_377_T2_NODE_165_length_11507_cov_12.784754	NG-17954_377_T2_NODE_165_length_11507_cov_12.784754	11507	12.784754	FALSE	41.73	FALSE	NA	TRUE	FALSE	FALSE	FALSE	FALSE	Unassigned	NA	NA	0	5	TRUE	VC_1777_0	TRUE	NA	1.36538593237299e-05
NG-17954_377_T2_NODE_166_length_11441_cov_10.972510	NG-17954_377_T2_NODE_166_length_11441_cov_10.972510	11441	10.97251	FALSE	54	FALSE	NA	TRUE	FALSE	FALSE	FALSE	FALSE	Unassigned	NA	NA	0	4	FALSE	VC_2866_0	TRUE	NA	4.08201918539322e-06
NG-17954_377_T2_NODE_172_length_11157_cov_11.514232	NG-17954_377_T2_NODE_172_length_11157_cov_11.514232	11157	11.514232	FALSE	43.71	FALSE	NA	TRUE	FALSE	FALSE	FALSE	FALSE	Unassigned	NA	NA	0	5	TRUE	NA	FALSE	NA	3.38114800413075e-06
NG-17954_377_T2_NODE_184_length_10856_cov_11.528747	NG-17954_377_T2_NODE_184_length_10856_cov_11.528747	10856	11.528747	FALSE	47.4	FALSE	NA	TRUE	FALSE	FALSE	FALSE	FALSE	Unassigned	NA	NA	0	5	FALSE	VC_936_0	TRUE	NA	2.56514812738713e-06
NG-17954_377_T2_NODE_189_length_10719_cov_11.772412	NG-17954_377_T2_NODE_189_length_10719_cov_11.772412	10719	11.772412	FALSE	60.1	FALSE	NA	TRUE	FALSE	FALSE	FALSE	FALSE	Unassigned	NA	NA	0	4	TRUE	VC_1777_0	TRUE	NA	9.14970158823913e-06
NG-17954_377_T2_NODE_203_length_10010_cov_10.285485	NG-17954_377_T2_NODE_203_length_10010_cov_10.285485	10010	10.285485	FALSE	59.32	TRUE	2	TRUE	FALSE	FALSE	FALSE	TRUE	Unassigned	NA	NA	0	7	FALSE	NA	TRUE	NA	2.50455407713389e-06
NG-17954_377_T2_NODE_219_length_9625_cov_6.165622	NG-17954_377_T2_NODE_219_length_9625_cov_6.165622	9625	6.165622	FALSE	58.91	FALSE	NA	TRUE	FALSE	FALSE	FALSE	FALSE	Other	NA	NA	1	3	FALSE	VC_24_0	TRUE	NA	4.28803895625423e-06
NG-17954_377_T2_NODE_220_length_9613_cov_8.677652	NG-17954_377_T2_NODE_220_length_9613_cov_8.677652	9613	8.677652	FALSE	46.98	FALSE	NA	TRUE	FALSE	FALSE	FALSE	FALSE	Unassigned	NA	NA	0	3	FALSE	VC_1220_0	TRUE	NA	2.03596008850884e-06
NG-17954_377_T2_NODE_222_length_9549_cov_137.142722	NG-17954_377_T2_NODE_222_length_9549_cov_137.142722	9549	137.142722	FALSE	38.64	FALSE	NA	TRUE	FALSE	FALSE	FALSE	FALSE	Unassigned	NA	NA	0	3	FALSE	VC_721_0	TRUE	NA	4.21128649260013e-05
NG-17954_377_T2_NODE_233_length_9338_cov_404.026823	NG-17954_377_T2_NODE_233_length_9338_cov_404.026823	9338	404.026823	TRUE	60.61	TRUE	1	TRUE	FALSE	FALSE	FALSE	FALSE	Siphoviridae	NA	NA	0	8	FALSE	NA	TRUE	NA	9.18706791922863e-05
NG-17954_377_T2_NODE_250_length_9046_cov_8.139806	NG-17954_377_T2_NODE_250_length_9046_cov_8.139806	9046	8.139806	FALSE	49.03	FALSE	NA	TRUE	FALSE	FALSE	FALSE	FALSE	Unassigned	NA	NA	0	3	FALSE	NA	FALSE	NA	1.80772249922164e-06
NG-17954_377_T2_NODE_261_length_8827_cov_7.429663	NG-17954_377_T2_NODE_261_length_8827_cov_7.429663	8827	7.429663	FALSE	44.23	FALSE	NA	TRUE	FALSE	FALSE	FALSE	FALSE	Unassigned	NA	NA	0	3	FALSE	NA	FALSE	NA	1.63805915851257e-06
NG-17954_377_T2_NODE_271_length_8622_cov_11.271273	NG-17954_377_T2_NODE_271_length_8622_cov_11.271273	8622	11.271273	FALSE	56.39	FALSE	NA	TRUE	FALSE	FALSE	FALSE	FALSE	Unassigned	NA	NA	0	4	FALSE	VC_1432_0	TRUE	NA	2.36922736490166e-06
NG-17954_377_T2_NODE_284_length_8414_cov_72.165690	NG-17954_377_T2_NODE_284_length_8414_cov_72.165690	8414	72.16569	FALSE	42.72	FALSE	NA	TRUE	FALSE	FALSE	FALSE	FALSE	Unassigned	NA	NA	1	3	FALSE	VC_5528_0	TRUE	NA	1.12139389001995e-05
NG-17954_377_T2_NODE_296_length_8191_cov_5.681293	NG-17954_377_T2_NODE_296_length_8191_cov_5.681293	8191	5.681293	FALSE	62.39	FALSE	NA	TRUE	FALSE	FALSE	FALSE	FALSE	Unassigned	NA	NA	0	4	FALSE	NA	FALSE	NA	1.14926715313644e-06
NG-17954_377_T2_NODE_314_length_7766_cov_9.746855	NG-17954_377_T2_NODE_314_length_7766_cov_9.746855	7766	9.746855	FALSE	39.31	FALSE	NA	TRUE	FALSE	FALSE	FALSE	FALSE	Siphoviridae	NA	NA	0	4	FALSE	VC_213_0	TRUE	NA	3.02970251266196e-06
NG-17954_377_T2_NODE_320_length_7625_cov_13.826156	NG-17954_377_T2_NODE_320_length_7625_cov_13.826156	7625	13.826156	FALSE	57.14	FALSE	NA	TRUE	FALSE	FALSE	FALSE	FALSE	Siphoviridae	NA	NA	0	5	TRUE	VC_1618_0	TRUE	NA	5.48174174624305e-06
NG-17954_377_T2_NODE_329_length_7503_cov_7.248926	NG-17954_377_T2_NODE_329_length_7503_cov_7.248926	7503	7.248926	FALSE	40.94	TRUE	2	TRUE	FALSE	FALSE	FALSE	FALSE	Siphoviridae	NA	NA	0	5	TRUE	VC_920_0	TRUE	NA	1.30479188211975e-06
NG-17954_377_T2_NODE_344_length_7305_cov_70.340690	NG-17954_377_T2_NODE_344_length_7305_cov_70.340690	7305	70.34069	FALSE	41.2	FALSE	NA	TRUE	FALSE	FALSE	FALSE	FALSE	Myoviridae	NA	NA	0	3	FALSE	NA	FALSE	NA	1.3336750460738e-05
NG-17954_377_T2_NODE_352_length_7241_cov_7.675341	NG-17954_377_T2_NODE_352_length_7241_cov_7.675341	7241	7.675341	FALSE	38.19	FALSE	NA	TRUE	FALSE	FALSE	FALSE	FALSE	Unassigned	NA	NA	0	3	FALSE	VC_3315_0	TRUE	NA	1.36942553572321e-06
NG-17954_377_T2_NODE_357_length_7216_cov_8.732160	NG-17954_377_T2_NODE_357_length_7216_cov_8.732160	7216	8.73216	FALSE	43.36	FALSE	NA	TRUE	FALSE	FALSE	FALSE	FALSE	Unassigned	NA	NA	0	4	TRUE	NA	FALSE	NA	1.5693859015589e-06
NG-17954_377_T2_NODE_359_length_7165_cov_8.806188	NG-17954_377_T2_NODE_359_length_7165_cov_8.806188	7165	8.806188	FALSE	43.37	FALSE	NA	FALSE	FALSE	FALSE	FALSE	FALSE	Unassigned	NA	NA	0	1	FALSE	VC_1703_0	TRUE	NA	1.52495026470652e-06
NG-17954_377_T2_NODE_367_length_7088_cov_9.051045	NG-17954_377_T2_NODE_367_length_7088_cov_9.051045	7088	9.051045	FALSE	37.34	FALSE	NA	TRUE	FALSE	FALSE	FALSE	FALSE	Unassigned	NA	NA	0	3	TRUE	VC_1775_0	TRUE	NA	2.02182147678308e-06
NG-17954_377_T2_NODE_384_length_6872_cov_11.326243	NG-17954_377_T2_NODE_384_length_6872_cov_11.326243	6872	11.326243	FALSE	37.21	FALSE	NA	TRUE	FALSE	FALSE	FALSE	FALSE	Unassigned	NA	NA	0	3	FALSE	NA	FALSE	NA	3.40538562423205e-06
NG-17954_377_T2_NODE_389_length_6804_cov_10.971996	NG-17954_377_T2_NODE_389_length_6804_cov_10.971996	6804	10.971996	FALSE	53.37	FALSE	NA	TRUE	FALSE	FALSE	FALSE	FALSE	Unassigned	NA	NA	0	3	FALSE	NA	FALSE	NA	1.80974230089675e-06
NG-17954_377_T2_NODE_414_length_6560_cov_7.739892	NG-17954_377_T2_NODE_414_length_6560_cov_7.739892	6560	7.739892	FALSE	59.12	FALSE	NA	TRUE	FALSE	FALSE	FALSE	FALSE	Myoviridae	NA	NA	0	3	TRUE	NA	FALSE	NA	1.12906913638536e-06
NG-17954_377_T2_NODE_416_length_6543_cov_7.728730	NG-17954_377_T2_NODE_416_length_6543_cov_7.728730	6543	7.72873	FALSE	49.94	FALSE	NA	TRUE	FALSE	FALSE	FALSE	FALSE	Myoviridae	NA	NA	0	4	FALSE	VC_351_0	TRUE	NA	1.23005922014076e-06
NG-17954_377_T2_NODE_454_length_6242_cov_11.578148	NG-17954_377_T2_NODE_454_length_6242_cov_11.578148	6242	11.578148	FALSE	44.1	FALSE	NA	TRUE	FALSE	FALSE	FALSE	FALSE	Unassigned	NA	NA	0	3	FALSE	VC_4329_0	TRUE	NA	3.31045494550197e-06
NG-17954_377_T2_NODE_462_length_6132_cov_10.294224	NG-17954_377_T2_NODE_462_length_6132_cov_10.294224	6132	10.294224	FALSE	41.64	FALSE	NA	FALSE	FALSE	FALSE	FALSE	FALSE	Unassigned	NA	NA	0	1	FALSE	VC_78_0	TRUE	NA	2.5328313005854e-06
NG-17954_377_T2_NODE_465_length_6104_cov_8.333444	NG-17954_377_T2_NODE_465_length_6104_cov_8.333444	6104	8.333444	FALSE	55.29	FALSE	NA	TRUE	FALSE	FALSE	FALSE	FALSE	Unassigned	NA	NA	0	3	FALSE	VC_6597_0	TRUE	NA	3.24986089524873e-06
NG-17954_377_T2_NODE_466_length_6100_cov_9.405955	NG-17954_377_T2_NODE_466_length_6100_cov_9.405955	6100	9.405955	FALSE	55.51	FALSE	NA	TRUE	FALSE	FALSE	FALSE	FALSE	Unassigned	NA	NA	0	6	TRUE	NA	FALSE	NA	1.39770275917472e-06
NG-17954_377_T2_NODE_485_length_5945_cov_10.053820	NG-17954_377_T2_NODE_485_length_5945_cov_10.053820	5945	10.05382	FALSE	52.73	FALSE	NA	FALSE	FALSE	FALSE	FALSE	TRUE	Unassigned	NA	NA	0	2	FALSE	NA	FALSE	NA	1.43809879267688e-06
NG-17954_377_T2_NODE_488_length_5894_cov_6.944340	NG-17954_377_T2_NODE_488_length_5894_cov_6.944340	5894	6.94434	FALSE	54.42	FALSE	NA	FALSE	FALSE	FALSE	FALSE	FALSE	Unassigned	NA	NA	0	0	FALSE	NA	FALSE	NA	1.00384143252866e-06
NG-17954_377_T2_NODE_490_length_5883_cov_10.691318	NG-17954_377_T2_NODE_490_length_5883_cov_10.691318	5883	10.691318	FALSE	52.69	FALSE	NA	FALSE	FALSE	FALSE	FALSE	TRUE	Unassigned	NA	NA	0	2	FALSE	VC_446_0	TRUE	NA	6.09374165380077e-06
NG-17954_377_T2_NODE_508_length_5734_cov_59.534073	NG-17954_377_T2_NODE_508_length_5734_cov_59.534073	5734	59.534073	FALSE	47.53	FALSE	NA	TRUE	FALSE	FALSE	FALSE	FALSE	Unassigned	NA	NA	0	3	FALSE	VC_5529_0	TRUE	NA	2.6206926734526e-05
NG-17954_377_T2_NODE_537_length_5499_cov_9.167524	NG-17954_377_T2_NODE_537_length_5499_cov_9.167524	5499	9.167524	FALSE	61.34	FALSE	NA	TRUE	FALSE	FALSE	FALSE	FALSE	Unassigned	NA	NA	0	3	FALSE	VC_1340_0	TRUE	NA	3.63584499536187e-05
NG-17954_377_T2_NODE_553_length_5443_cov_11.233667	NG-17954_377_T2_NODE_553_length_5443_cov_11.233667	5443	11.233667	FALSE	49.62	FALSE	NA	TRUE	FALSE	FALSE	FALSE	FALSE	Unassigned	NA	NA	0	4	FALSE	VC_4841_0	TRUE	NA	1.43607899100177e-06
NG-17954_377_T2_NODE_571_length_5360_cov_6.815080	NG-17954_377_T2_NODE_571_length_5360_cov_6.815080	5360	6.81508	FALSE	36.89	FALSE	NA	TRUE	FALSE	FALSE	FALSE	FALSE	Unassigned	NA	NA	0	3	FALSE	NA	FALSE	NA	8.92752340397726e-07
NG-17954_377_T2_NODE_577_length_5311_cov_9.792237	NG-17954_377_T2_NODE_577_length_5311_cov_9.792237	5311	9.792237	FALSE	63.49	FALSE	NA	TRUE	FALSE	FALSE	FALSE	FALSE	Siphoviridae	NA	NA	0	3	TRUE	NA	FALSE	NA	1.47445522282882e-06
NG-17954_377_T2_NODE_667_length_4923_cov_11.463024	NG-17954_377_T2_NODE_667_length_4923_cov_11.463024	4923	11.463024	FALSE	37.83	FALSE	NA	FALSE	FALSE	FALSE	FALSE	FALSE	Unassigned	NA	NA	0	0	FALSE	NA	FALSE	NA	2.30257390962309e-06
NG-17954_377_T2_NODE_671_length_4905_cov_5.546392	NG-17954_377_T2_NODE_671_length_4905_cov_5.546392	4905	5.546392	FALSE	45.1	FALSE	NA	TRUE	FALSE	FALSE	FALSE	FALSE	Myoviridae	NA	NA	0	4	FALSE	NA	FALSE	NA	6.6855435446074e-07
NG-17954_377_T2_NODE_683_length_4843_cov_5.324144	NG-17954_377_T2_NODE_683_length_4843_cov_5.324144	4843	5.324144	FALSE	59	FALSE	NA	FALSE	FALSE	FALSE	FALSE	FALSE	Unassigned	NA	NA	0	0	FALSE	NA	FALSE	NA	6.30178122633689e-07
NG-17954_377_T2_NODE_723_length_4672_cov_9.483214	NG-17954_377_T2_NODE_723_length_4672_cov_9.483214	4672	9.483214	FALSE	47.48	TRUE	2	TRUE	FALSE	FALSE	FALSE	FALSE	Unassigned	NA	NA	0	5	FALSE	NA	TRUE	NA	1.08463349953298e-06
NG-17954_377_T2_NODE_729_length_4642_cov_7.189666	NG-17954_377_T2_NODE_729_length_4642_cov_7.189666	4642	7.189666	FALSE	62.74	FALSE	NA	FALSE	FALSE	FALSE	FALSE	FALSE	Unassigned	NA	NA	0	0	FALSE	NA	FALSE	NA	6.07152383537458e-06
NG-17954_377_T2_NODE_749_length_4596_cov_10.161638	NG-17954_377_T2_NODE_749_length_4596_cov_10.161638	4596	10.161638	FALSE	44.2	TRUE	3	FALSE	FALSE	FALSE	FALSE	FALSE	Unassigned	NA	NA	0	2	FALSE	NA	TRUE	NA	1.14118794643601e-06
NG-17954_377_T2_NODE_776_length_4512_cov_10.877047	NG-17954_377_T2_NODE_776_length_4512_cov_10.877047	4512	10.877047	FALSE	58.87	FALSE	NA	TRUE	FALSE	FALSE	FALSE	FALSE	Unassigned	NA	NA	0	3	TRUE	VC_2899_0	TRUE	NA	1.20380179836435e-06
NG-17954_377_T2_NODE_786_length_4466_cov_9.030832	NG-17954_377_T2_NODE_786_length_4466_cov_9.030832	4466	9.030832	FALSE	58.53	FALSE	NA	TRUE	FALSE	FALSE	FALSE	FALSE	Unassigned	NA	NA	0	3	FALSE	VC_5530_0	TRUE	NA	3.35489058235435e-06
NG-17954_377_T2_NODE_790_length_4451_cov_6.291856	NG-17954_377_T2_NODE_790_length_4451_cov_6.291856	4451	6.291856	FALSE	58.8	FALSE	NA	TRUE	FALSE	FALSE	FALSE	FALSE	Unassigned	NA	NA	0	3	FALSE	NA	FALSE	NA	6.82692966186496e-07
NG-17954_377_T2_NODE_849_length_4223_cov_6.878599	NG-17954_377_T2_NODE_849_length_4223_cov_6.878599	4223	6.878599	FALSE	54.75	FALSE	NA	TRUE	FALSE	FALSE	FALSE	FALSE	Myoviridae	NA	NA	0	3	FALSE	VC_4843_0	TRUE	NA	7.02890982937576e-07
NG-17954_377_T2_NODE_864_length_4192_cov_7.966159	NG-17954_377_T2_NODE_864_length_4192_cov_7.966159	4192	7.966159	FALSE	61.23	FALSE	NA	TRUE	FALSE	FALSE	FALSE	FALSE	Myoviridae	NA	NA	0	4	FALSE	NA	FALSE	NA	8.03881066692975e-07
NG-17954_377_T2_NODE_873_length_4167_cov_6.513862	NG-17954_377_T2_NODE_873_length_4167_cov_6.513862	4167	6.513862	FALSE	55.22	FALSE	NA	TRUE	FALSE	FALSE	FALSE	FALSE	Siphoviridae	NA	NA	0	4	TRUE	NA	FALSE	NA	6.64514751110524e-07
NG-17954_377_T2_NODE_884_length_4140_cov_7.965728	NG-17954_377_T2_NODE_884_length_4140_cov_7.965728	4140	7.965728	FALSE	56.7	FALSE	NA	FALSE	FALSE	FALSE	FALSE	FALSE	Unassigned	NA	NA	0	1	FALSE	NA	FALSE	NA	7.95801859992543e-07
NG-17954_377_T2_NODE_1008_length_3799_cov_6.821314	NG-17954_377_T2_NODE_1008_length_3799_cov_6.821314	3799	6.821314	FALSE	49.8	FALSE	NA	TRUE	FALSE	FALSE	FALSE	FALSE	Unassigned	NA	NA	0	3	FALSE	NA	FALSE	NA	6.30178122633689e-07
NG-17954_377_T2_NODE_1014_length_3777_cov_9.164159	NG-17954_377_T2_NODE_1014_length_3777_cov_9.164159	3777	9.164159	FALSE	63.47	FALSE	NA	FALSE	FALSE	FALSE	FALSE	TRUE	Unassigned	NA	NA	0	2	FALSE	VC_4835_0	TRUE	NA	8.34178091819594e-07
NG-17954_377_T2_NODE_1058_length_3682_cov_10.129584	NG-17954_377_T2_NODE_1058_length_3682_cov_10.129584	3682	10.129584	FALSE	35.39	FALSE	NA	FALSE	FALSE	FALSE	FALSE	FALSE	Unassigned	NA	NA	0	2	TRUE	NA	FALSE	NA	1.0644354827819e-06
NG-17954_377_T2_NODE_1063_length_3670_cov_5.816598	NG-17954_377_T2_NODE_1063_length_3670_cov_5.816598	3670	5.816598	FALSE	40.13	FALSE	NA	TRUE	FALSE	FALSE	FALSE	FALSE	Unassigned	NA	NA	0	3	FALSE	VC_2574_0	TRUE	NA	5.75643477405773e-07
NG-17954_377_T2_NODE_1093_length_3618_cov_5.866124	NG-17954_377_T2_NODE_1093_length_3618_cov_5.866124	3618	5.866124	FALSE	35.1	FALSE	NA	TRUE	FALSE	FALSE	FALSE	FALSE	Myoviridae	NA	NA	0	3	FALSE	NA	FALSE	NA	5.0899002212721e-07
NG-17954_377_T2_NODE_1115_length_3572_cov_9.590560	NG-17954_377_T2_NODE_1115_length_3572_cov_9.590560	3572	9.59056	FALSE	28.36	FALSE	NA	TRUE	FALSE	FALSE	FALSE	FALSE	Unassigned	NA	NA	0	3	FALSE	NA	FALSE	NA	9.47286985625641e-07
NG-17954_377_T2_NODE_1162_length_3464_cov_7.535641	NG-17954_377_T2_NODE_1162_length_3464_cov_7.535641	3464	7.535641	FALSE	58.03	FALSE	NA	TRUE	FALSE	FALSE	FALSE	FALSE	Myoviridae	NA	NA	0	3	FALSE	NA	FALSE	NA	6.38257329334121e-07
NG-17954_377_T2_NODE_1190_length_3399_cov_8.308911	NG-17954_377_T2_NODE_1190_length_3399_cov_8.308911	3399	8.308911	FALSE	41.17	FALSE	NA	FALSE	FALSE	FALSE	TRUE	FALSE	Unassigned	NA	NA	0	1	FALSE	NA	FALSE	NA	5.93821692481745e-07
NG-17954_377_T2_NODE_1191_length_3399_cov_5.832835	NG-17954_377_T2_NODE_1191_length_3399_cov_5.832835	3399	5.832835	FALSE	34.07	FALSE	NA	FALSE	FALSE	FALSE	FALSE	FALSE	Unassigned	NA	NA	0	2	FALSE	NA	FALSE	NA	4.90811807051238e-07
NG-17954_377_T2_NODE_1202_length_3373_cov_8.289331	NG-17954_377_T2_NODE_1202_length_3373_cov_8.289331	3373	8.289331	FALSE	58.04	FALSE	NA	FALSE	FALSE	FALSE	FALSE	FALSE	Unassigned	NA	NA	0	1	TRUE	NA	FALSE	NA	6.72593957810956e-07
NG-17954_377_T2_NODE_1234_length_3303_cov_6.217980	NG-17954_377_T2_NODE_1234_length_3303_cov_6.217980	3303	6.21798	FALSE	65.36	FALSE	NA	FALSE	FALSE	FALSE	FALSE	FALSE	Unassigned	NA	NA	0	2	FALSE	NA	FALSE	NA	4.96871212076562e-07
NG-17954_377_T2_NODE_1252_length_3274_cov_10.817956	NG-17954_377_T2_NODE_1252_length_3274_cov_10.817956	3274	10.817956	FALSE	49.57	TRUE	2	FALSE	FALSE	FALSE	FALSE	TRUE	Unassigned	NA	NA	0	1	FALSE	NA	TRUE	NA	8.42257298520026e-07
NG-17954_377_T2_NODE_1266_length_3242_cov_6.903357	NG-17954_377_T2_NODE_1266_length_3242_cov_6.903357	3242	6.903357	FALSE	34.04	FALSE	NA	FALSE	FALSE	FALSE	FALSE	FALSE	Unassigned	NA	NA	0	0	FALSE	NA	FALSE	NA	5.41306848928938e-07
NG-17954_377_T2_NODE_1292_length_3201_cov_4.260013	NG-17954_377_T2_NODE_1292_length_3201_cov_4.260013	3201	4.260013	FALSE	38.11	FALSE	NA	FALSE	FALSE	FALSE	FALSE	TRUE	Unassigned	NA	NA	0	1	FALSE	NA	FALSE	NA	6.584553460852e-07
NG-17954_377_T2_NODE_1317_length_3158_cov_12.178537	NG-17954_377_T2_NODE_1317_length_3158_cov_12.178537	3158	12.178537	FALSE	58.63	FALSE	NA	FALSE	FALSE	FALSE	FALSE	TRUE	Unassigned	NA	NA	0	0	FALSE	NA	FALSE	NA	9.27088968874561e-07
NG-17954_377_T2_NODE_1319_length_3157_cov_4.890393	NG-17954_377_T2_NODE_1319_length_3157_cov_4.890393	3157	4.890393	FALSE	44.46	FALSE	NA	TRUE	FALSE	FALSE	FALSE	FALSE	Myoviridae	NA	NA	0	3	FALSE	VC_1116_0	TRUE	NA	8.9881174542305e-07
NG-17954_377_T2_NODE_1325_length_3148_cov_5.354672	NG-17954_377_T2_NODE_1325_length_3148_cov_5.354672	3148	5.354672	FALSE	40.25	FALSE	NA	FALSE	FALSE	FALSE	FALSE	FALSE	Unassigned	NA	NA	0	1	TRUE	NA	FALSE	NA	3.99920731671379e-07
NG-17954_377_T2_NODE_1337_length_3131_cov_7.223017	NG-17954_377_T2_NODE_1337_length_3131_cov_7.223017	3131	7.223017	FALSE	34.2	FALSE	NA	FALSE	FALSE	FALSE	FALSE	FALSE	Unassigned	NA	NA	0	0	FALSE	NA	FALSE	NA	5.63524667355126e-07
NG-17954_377_T2_NODE_1431_length_2999_cov_10.113791	NG-17954_377_T2_NODE_1431_length_2999_cov_10.113791	2999	10.113791	FALSE	55.18	FALSE	NA	FALSE	FALSE	FALSE	FALSE	TRUE	Unassigned	NA	NA	0	2	TRUE	NA	FALSE	NA	1.19572259166392e-06
NG-17954_377_T2_NODE_1450_length_2978_cov_10.621622	NG-17954_377_T2_NODE_1450_length_2978_cov_10.621622	2978	10.621622	FALSE	46.26	TRUE	2	TRUE	FALSE	FALSE	FALSE	TRUE	Unassigned	NA	NA	0	4	FALSE	NA	TRUE	NA	7.83683049941895e-07
NG-17954_377_T2_NODE_1504_length_2899_cov_8.357243	NG-17954_377_T2_NODE_1504_length_2899_cov_8.357243	2899	8.357243	FALSE	38.54	FALSE	NA	FALSE	FALSE	FALSE	TRUE	TRUE	Unassigned	NA	NA	0	1	FALSE	NA	FALSE	NA	5.73623675730665e-07
NG-17954_377_T2_NODE_1622_length_2755_cov_5.739630	NG-17954_377_T2_NODE_1622_length_2755_cov_5.739630	2755	5.73963	FALSE	43.26	FALSE	NA	TRUE	FALSE	FALSE	FALSE	FALSE	Unassigned	NA	NA	0	3	FALSE	NA	FALSE	NA	3.83762318270516e-07
NG-17954_377_T2_NODE_1719_length_2656_cov_1933.992311	NG-17954_377_T2_NODE_1719_length_2656_cov_1933.992311	2656	1933.992311	FALSE	50.11	FALSE	NA	FALSE	FALSE	FALSE	FALSE	TRUE	Unassigned	NA	NA	0	0	FALSE	NA	FALSE	NA	0.000120077209585169
NG-17954_377_T2_NODE_1879_length_2517_cov_9.273355	NG-17954_377_T2_NODE_1879_length_2517_cov_9.273355	2517	9.273355	FALSE	50.25	FALSE	NA	FALSE	FALSE	FALSE	TRUE	TRUE	Unassigned	NA	NA	0	2	FALSE	VC_1046_0	TRUE	NA	5.55445460654694e-07
NG-17954_377_T2_NODE_1909_length_2477_cov_6.928571	NG-17954_377_T2_NODE_1909_length_2477_cov_6.928571	2477	6.928571	FALSE	54.05	FALSE	NA	TRUE	FALSE	FALSE	FALSE	FALSE	Myoviridae	NA	NA	0	3	FALSE	NA	FALSE	NA	4.14059343397135e-07
NG-17954_377_T2_NODE_1959_length_2416_cov_3.553155	NG-17954_377_T2_NODE_1959_length_2416_cov_3.553155	2416	3.553155	FALSE	52.73	FALSE	NA	TRUE	FALSE	FALSE	FALSE	FALSE	Unassigned	NA	NA	0	3	TRUE	NA	FALSE	NA	2.08039572536122e-07
NG-17954_377_T2_NODE_2075_length_2330_cov_4.992527	NG-17954_377_T2_NODE_2075_length_2330_cov_4.992527	2330	4.992527	FALSE	59.6	FALSE	NA	TRUE	FALSE	FALSE	TRUE	TRUE	Siphoviridae	NA	NA	0	3	FALSE	NA	FALSE	NA	2.76712829489793e-07
NG-17954_377_T2_NODE_2097_length_2314_cov_7.117309	NG-17954_377_T2_NODE_2097_length_2314_cov_7.117309	2314	7.117309	FALSE	54.63	FALSE	NA	TRUE	FALSE	FALSE	FALSE	FALSE	Unassigned	NA	NA	0	3	FALSE	NA	FALSE	NA	3.95881128321163e-07
NG-17954_377_T2_NODE_2112_length_2296_cov_5.435520	NG-17954_377_T2_NODE_2112_length_2296_cov_5.435520	2296	5.43552	FALSE	61.35	TRUE	2	TRUE	FALSE	FALSE	FALSE	FALSE	Unassigned	NA	NA	0	3	FALSE	VC_2724_0	TRUE	NA	3.02970251266196e-07
NG-17954_377_T2_NODE_2131_length_2278_cov_5.471435	NG-17954_377_T2_NODE_2131_length_2278_cov_5.471435	2278	5.471435	FALSE	38.79	FALSE	NA	FALSE	FALSE	FALSE	TRUE	FALSE	Unassigned	NA	NA	0	2	FALSE	NA	FALSE	NA	3.04990052941304e-07
NG-17954_377_T2_NODE_2266_length_2176_cov_136.116455	NG-17954_377_T2_NODE_2266_length_2176_cov_136.116455	2176	136.116455	FALSE	50.14	FALSE	NA	FALSE	FALSE	FALSE	FALSE	TRUE	Unassigned	NA	NA	0	0	FALSE	NA	FALSE	NA	6.99255339922382e-06
NG-17954_377_T2_NODE_2359_length_2118_cov_5.889966	NG-17954_377_T2_NODE_2359_length_2118_cov_5.889966	2118	5.889966	FALSE	44.95	FALSE	NA	FALSE	FALSE	FALSE	FALSE	TRUE	Unassigned	NA	NA	0	1	TRUE	NA	FALSE	NA	3.07009854616412e-07
NG-17954_377_T2_NODE_2370_length_2111_cov_6.838521	NG-17954_377_T2_NODE_2370_length_2111_cov_6.838521	2111	6.838521	FALSE	43.45	FALSE	NA	FALSE	FALSE	FALSE	TRUE	FALSE	Unassigned	NA	NA	0	0	FALSE	VC_5526_0	TRUE	NA	1.215920608415e-06
NG-17954_377_T2_NODE_2430_length_2068_cov_9.494287	NG-17954_377_T2_NODE_2430_length_2068_cov_9.494287	2068	9.494287	FALSE	42.28	FALSE	NA	FALSE	FALSE	FALSE	TRUE	TRUE	Unassigned	NA	NA	0	1	FALSE	VC_5527_0	TRUE	NA	1.7228908288671e-06
NG-17954_377_T2_NODE_2610_length_1977_cov_3.560874	NG-17954_377_T2_NODE_2610_length_1977_cov_3.560874	1977	3.560874	FALSE	57.84	FALSE	NA	FALSE	FALSE	FALSE	TRUE	TRUE	Siphoviridae	NA	NA	0	2	FALSE	NA	FALSE	NA	7.27128603038872e-08
NG-17954_377_T2_NODE_2632_length_1954_cov_4.483939	NG-17954_377_T2_NODE_2632_length_1954_cov_4.483939	1954	4.483939	FALSE	42.01	FALSE	NA	FALSE	FALSE	FALSE	TRUE	TRUE	Unassigned	NA	NA	0	2	FALSE	NA	FALSE	Veillonella	2.1005937421123e-07
NG-17954_377_T2_NODE_2656_length_1941_cov_13.229056	NG-17954_377_T2_NODE_2656_length_1941_cov_13.229056	1941	13.229056	FALSE	38.1	FALSE	NA	FALSE	FALSE	FALSE	TRUE	TRUE	Unassigned	NA	NA	0	2	FALSE	VC_2725_0	TRUE	NA	5.27168237203182e-07
NG-17954_377_T2_NODE_2724_length_1894_cov_9.682980	NG-17954_377_T2_NODE_2724_length_1894_cov_9.682980	1894	9.68298	FALSE	38.75	FALSE	NA	FALSE	FALSE	FALSE	FALSE	TRUE	Unassigned	NA	NA	0	1	FALSE	VC_2900_0	TRUE	NA	4.38296963498431e-07
NG-17954_377_T2_NODE_2765_length_1869_cov_6.933848	NG-17954_377_T2_NODE_2765_length_1869_cov_6.933848	1869	6.933848	FALSE	43.94	FALSE	NA	FALSE	FALSE	FALSE	FALSE	TRUE	Unassigned	NA	NA	0	2	TRUE	NA	FALSE	NA	4.20118748422459e-07
NG-17954_377_T2_NODE_2766_length_1869_cov_3.929989	NG-17954_377_T2_NODE_2766_length_1869_cov_3.929989	1869	3.929989	FALSE	45.51	FALSE	NA	FALSE	FALSE	FALSE	FALSE	TRUE	Unassigned	NA	NA	0	0	FALSE	NA	FALSE	NA	3.73663309894976e-07
NG-17954_377_T2_NODE_2781_length_1856_cov_5.408662	NG-17954_377_T2_NODE_2781_length_1856_cov_5.408662	1856	5.408662	FALSE	56.32	FALSE	NA	FALSE	FALSE	FALSE	FALSE	TRUE	Unassigned	NA	NA	0	1	FALSE	NA	FALSE	NA	2.34296994312525e-07
NG-17954_377_T2_NODE_2987_length_1760_cov_6.838123	NG-17954_377_T2_NODE_2987_length_1760_cov_6.838123	1760	6.838123	FALSE	56.73	FALSE	NA	FALSE	FALSE	FALSE	TRUE	TRUE	Siphoviridae	NA	NA	0	2	FALSE	VC_2726_0	TRUE	Veillonella	2.86811837865333e-07
NG-17954_377_T2_NODE_2989_length_1760_cov_5.556012	NG-17954_377_T2_NODE_2989_length_1760_cov_5.556012	1760	5.556012	FALSE	40.54	FALSE	NA	TRUE	FALSE	FALSE	TRUE	TRUE	Siphoviridae	NA	NA	0	3	FALSE	VC_4839_0	TRUE	NA	2.30257390962309e-07
NG-17954_377_T2_NODE_3080_length_1718_cov_5.547204	NG-17954_377_T2_NODE_3080_length_1718_cov_5.547204	1718	5.547204	FALSE	41.49	FALSE	NA	FALSE	FALSE	FALSE	FALSE	TRUE	Unassigned	NA	NA	0	1	FALSE	VC_6595_0	TRUE	NA	1.25227703856695e-07
NG-17954_377_T2_NODE_3253_length_1638_cov_6.329122	NG-17954_377_T2_NODE_3253_length_1638_cov_6.329122	1638	6.329122	FALSE	49.38	FALSE	NA	FALSE	FALSE	FALSE	TRUE	FALSE	Unassigned	NA	NA	0	2	TRUE	NA	FALSE	NA	3.52455392306342e-06
NG-17954_377_T2_NODE_3289_length_1624_cov_5.337157	NG-17954_377_T2_NODE_3289_length_1624_cov_5.337157	1624	5.337157	FALSE	49.7	FALSE	NA	FALSE	FALSE	FALSE	TRUE	TRUE	Unassigned	NA	NA	0	1	FALSE	NA	FALSE	NA	2.1005937421123e-07
NG-17954_377_T2_NODE_3494_length_1553_cov_3.903204	NG-17954_377_T2_NODE_3494_length_1553_cov_3.903204	1553	3.903204	FALSE	45.2	FALSE	NA	FALSE	FALSE	FALSE	FALSE	TRUE	Unassigned	NA	NA	0	0	FALSE	NA	FALSE	NA	2.12079175886338e-07
NG-17954_377_T2_NODE_3501_length_1550_cov_4.917057	NG-17954_377_T2_NODE_3501_length_1550_cov_4.917057	1550	4.917057	FALSE	41.83	FALSE	NA	FALSE	FALSE	FALSE	FALSE	TRUE	Unassigned	NA	NA	0	2	FALSE	VC_1322_0	TRUE	NA	1.77742547409502e-07
NG-17954_377_T2_NODE_3509_length_1545_cov_4.814094	NG-17954_377_T2_NODE_3509_length_1545_cov_4.814094	1545	4.814094	FALSE	58.23	FALSE	NA	TRUE	FALSE	FALSE	FALSE	TRUE	Unassigned	NA	NA	0	3	FALSE	NA	FALSE	NA	1.75722745734394e-07
NG-17954_377_T2_NODE_3579_length_1519_cov_410.357923	NG-17954_377_T2_NODE_3579_length_1519_cov_410.357923	1519	410.357923	FALSE	48.23	FALSE	NA	FALSE	FALSE	FALSE	FALSE	TRUE	Unassigned	NA	NA	0	0	FALSE	NA	FALSE	NA	9.46176094704332e-05
NG-17954_377_T2_NODE_3689_length_1475_cov_6.430986	NG-17954_377_T2_NODE_3689_length_1475_cov_6.430986	1475	6.430986	FALSE	55.96	FALSE	NA	FALSE	FALSE	FALSE	TRUE	TRUE	Unassigned	NA	NA	0	1	FALSE	NA	FALSE	NA	2.22178184261877e-07
NG-17954_377_T2_NODE_3690_length_1474_cov_10.036646	NG-17954_377_T2_NODE_3690_length_1474_cov_10.036646	1474	10.036646	FALSE	58.1	FALSE	NA	FALSE	FALSE	FALSE	FALSE	TRUE	Unassigned	NA	NA	0	1	TRUE	NA	FALSE	NA	2.76712829489793e-07
NG-17954_377_T2_NODE_3764_length_1453_cov_3.967811	NG-17954_377_T2_NODE_3764_length_1453_cov_3.967811	1453	3.967811	FALSE	40.87	FALSE	NA	FALSE	FALSE	FALSE	TRUE	TRUE	Unassigned	NA	NA	0	2	FALSE	NA	FALSE	NA	1.3936631558245e-07
NG-17954_377_T2_NODE_3768_length_1452_cov_4.249105	NG-17954_377_T2_NODE_3768_length_1452_cov_4.249105	1452	4.249105	FALSE	43.7	FALSE	NA	FALSE	FALSE	FALSE	FALSE	TRUE	Unassigned	NA	NA	0	0	FALSE	NA	FALSE	NA	1.53504927308206e-07
NG-17954_377_T2_NODE_3981_length_1381_cov_5.275264	NG-17954_377_T2_NODE_3981_length_1381_cov_5.275264	1381	5.275264	FALSE	46.5	FALSE	NA	FALSE	FALSE	FALSE	FALSE	TRUE	Unassigned	NA	NA	0	0	FALSE	NA	FALSE	NA	1.67643539033962e-07
NG-17954_377_T2_NODE_4029_length_1369_cov_3.473364	NG-17954_377_T2_NODE_4029_length_1369_cov_3.473364	1369	3.473364	FALSE	31.74	FALSE	NA	FALSE	FALSE	FALSE	FALSE	TRUE	Unassigned	NA	NA	0	1	FALSE	NA	FALSE	NA	1.15128695481155e-07
NG-17954_377_T2_NODE_4048_length_1361_cov_6.805513	NG-17954_377_T2_NODE_4048_length_1361_cov_6.805513	1361	6.805513	FALSE	45.22	FALSE	NA	FALSE	FALSE	FALSE	FALSE	TRUE	Unassigned	NA	NA	0	1	FALSE	NA	FALSE	NA	2.14098977561446e-07
NG-17954_377_T2_NODE_4094_length_1343_cov_2.557453	NG-17954_377_T2_NODE_4094_length_1343_cov_2.557453	1343	2.557453	FALSE	42.09	FALSE	NA	FALSE	FALSE	FALSE	TRUE	TRUE	Unassigned	NA	NA	0	2	FALSE	VC_6596_0	TRUE	NA	7.47326619789951e-08
NG-17954_377_T2_NODE_4105_length_1339_cov_748.039720	NG-17954_377_T2_NODE_4105_length_1339_cov_748.039720	1339	748.03972	FALSE	38.51	FALSE	NA	FALSE	FALSE	FALSE	FALSE	TRUE	Unassigned	NA	NA	0	0	FALSE	NA	FALSE	NA	1.67522350933456e-05
NG-17954_377_T2_NODE_4165_length_1321_cov_3.107425	NG-17954_377_T2_NODE_4165_length_1321_cov_3.107425	1321	3.107425	FALSE	53.72	FALSE	NA	FALSE	FALSE	FALSE	TRUE	TRUE	Unassigned	NA	NA	0	0	FALSE	NA	FALSE	NA	9.69504804051829e-08
NG-17954_377_T2_NODE_4209_length_1307_cov_7.368211	NG-17954_377_T2_NODE_4209_length_1307_cov_7.368211	1307	7.368211	FALSE	53.55	FALSE	NA	FALSE	FALSE	FALSE	FALSE	TRUE	Unassigned	NA	NA	0	2	FALSE	VC_4840_0	TRUE	NA	2.28237589287201e-07
NG-17954_377_T2_NODE_4328_length_1272_cov_7.023007	NG-17954_377_T2_NODE_4328_length_1272_cov_7.023007	1272	7.023007	FALSE	44.73	FALSE	NA	FALSE	FALSE	FALSE	FALSE	TRUE	Unassigned	NA	NA	0	1	FALSE	NA	FALSE	NA	2.01980167510798e-07
NG-17954_377_T2_NODE_4350_length_1268_cov_5.207749	NG-17954_377_T2_NODE_4350_length_1268_cov_5.207749	1268	5.207749	FALSE	61.42	FALSE	NA	FALSE	FALSE	FALSE	TRUE	TRUE	Unassigned	NA	NA	0	1	FALSE	NA	FALSE	NA	1.65623737358854e-07
NG-17954_377_T2_NODE_4351_length_1268_cov_4.464963	NG-17954_377_T2_NODE_4351_length_1268_cov_4.464963	1268	4.464963	FALSE	45.11	FALSE	NA	FALSE	FALSE	FALSE	FALSE	TRUE	Unassigned	NA	NA	0	0	FALSE	NA	FALSE	NA	2.20158382586769e-07
NG-17954_377_T2_NODE_4389_length_1260_cov_3.006639	NG-17954_377_T2_NODE_4389_length_1260_cov_3.006639	1260	3.006639	FALSE	38.56	FALSE	NA	TRUE	FALSE	FALSE	FALSE	FALSE	Myoviridae	NA	NA	0	3	FALSE	NA	FALSE	NA	1.25227703856695e-07
NG-17954_377_T2_NODE_4390_length_1260_cov_2.838174	NG-17954_377_T2_NODE_4390_length_1260_cov_2.838174	1260	2.838174	FALSE	55.54	FALSE	NA	FALSE	FALSE	FALSE	FALSE	TRUE	Unassigned	NA	NA	0	0	FALSE	NA	FALSE	NA	8.6851472029643e-08
NG-17954_377_T2_NODE_4455_length_1244_cov_3.419680	NG-17954_377_T2_NODE_4455_length_1244_cov_3.419680	1244	3.41968	FALSE	42.88	FALSE	NA	FALSE	FALSE	FALSE	FALSE	TRUE	Unassigned	NA	NA	0	0	FALSE	NA	FALSE	NA	8.07920670043191e-08
NG-17954_377_T2_NODE_4459_length_1243_cov_4.721380	NG-17954_377_T2_NODE_4459_length_1243_cov_4.721380	1243	4.72138	FALSE	61.53	FALSE	NA	FALSE	FALSE	FALSE	FALSE	TRUE	Unassigned	NA	NA	0	1	TRUE	NA	FALSE	NA	2.42376201012957e-07
NG-17954_377_T2_NODE_4484_length_1237_cov_3.089679	NG-17954_377_T2_NODE_4484_length_1237_cov_3.089679	1237	3.089679	FALSE	56.69	FALSE	NA	FALSE	FALSE	FALSE	FALSE	TRUE	Unassigned	NA	NA	0	1	FALSE	NA	FALSE	NA	9.0891075379859e-08
NG-17954_377_T2_NODE_4490_length_1235_cov_5.837288	NG-17954_377_T2_NODE_4490_length_1235_cov_5.837288	1235	5.837288	FALSE	43.77	FALSE	NA	FALSE	FALSE	FALSE	FALSE	TRUE	Unassigned	NA	NA	0	1	TRUE	NA	FALSE	NA	1.5956433233353e-07
NG-17954_377_T2_NODE_4518_length_1229_cov_12.554514	NG-17954_377_T2_NODE_4518_length_1229_cov_12.554514	1229	12.554514	FALSE	41.93	FALSE	NA	FALSE	FALSE	FALSE	TRUE	TRUE	Unassigned	NA	NA	0	1	TRUE	NA	FALSE	NA	3.51445491468788e-07
NG-17954_377_T2_NODE_4529_length_1227_cov_3.094710	NG-17954_377_T2_NODE_4529_length_1227_cov_3.094710	1227	3.09471	FALSE	52.03	FALSE	NA	FALSE	FALSE	FALSE	FALSE	TRUE	Unassigned	NA	NA	0	1	FALSE	NA	FALSE	NA	9.0891075379859e-08
NG-17954_377_T2_NODE_4538_length_1223_cov_958.690068	NG-17954_377_T2_NODE_4538_length_1223_cov_958.690068	1223	958.690068	FALSE	25.61	FALSE	NA	FALSE	FALSE	FALSE	FALSE	TRUE	Unassigned	NA	NA	0	0	FALSE	NA	FALSE	NA	3.6532152897678e-05
NG-17954_377_T2_NODE_4543_length_1222_cov_4.290488	NG-17954_377_T2_NODE_4543_length_1222_cov_4.290488	1222	4.290488	FALSE	36.48	FALSE	NA	FALSE	FALSE	FALSE	TRUE	TRUE	Unassigned	NA	NA	0	1	FALSE	NA	FALSE	NA	1.23207902181587e-07
NG-17954_377_T2_NODE_4558_length_1219_cov_4.856529	NG-17954_377_T2_NODE_4558_length_1219_cov_4.856529	1219	4.856529	FALSE	41.34	FALSE	NA	FALSE	FALSE	FALSE	FALSE	TRUE	Unassigned	NA	NA	0	2	FALSE	NA	FALSE	NA	1.41386117257558e-07
NG-17954_377_T2_NODE_4561_length_1218_cov_6.312984	NG-17954_377_T2_NODE_4561_length_1218_cov_6.312984	1218	6.312984	FALSE	43.49	FALSE	NA	FALSE	FALSE	FALSE	TRUE	FALSE	Unassigned	NA	NA	0	2	TRUE	NA	FALSE	NA	1.75722745734394e-07
NG-17954_377_T2_NODE_4675_length_1190_cov_4.671366	NG-17954_377_T2_NODE_4675_length_1190_cov_4.671366	1190	4.671366	FALSE	56.32	FALSE	NA	FALSE	FALSE	FALSE	TRUE	TRUE	Unassigned	NA	NA	0	0	FALSE	NA	FALSE	NA	1.27247505531803e-07
NG-17954_377_T2_NODE_4818_length_1154_cov_3620.386715	NG-17954_377_T2_NODE_4818_length_1154_cov_3620.386715	1154	3620.386715	FALSE	36.86	FALSE	NA	FALSE	FALSE	FALSE	FALSE	TRUE	Unassigned	NA	NA	0	0	FALSE	NA	FALSE	NA	0.000287474332814768
NG-17954_377_T2_NODE_4925_length_1131_cov_9.976766	NG-17954_377_T2_NODE_4925_length_1131_cov_9.976766	1131	9.976766	FALSE	56.82	FALSE	NA	FALSE	FALSE	FALSE	FALSE	TRUE	Unassigned	NA	NA	0	0	FALSE	NA	FALSE	NA	2.62574217764037e-07
NG-17954_377_T2_NODE_5033_length_1109_cov_2.954459	NG-17954_377_T2_NODE_5033_length_1109_cov_2.954459	1109	2.954459	FALSE	50.7	FALSE	NA	FALSE	FALSE	FALSE	FALSE	TRUE	Unassigned	NA	NA	0	0	FALSE	NA	FALSE	NA	1.03009885430507e-07
NG-17954_377_T2_NODE_5040_length_1106_cov_8.352046	NG-17954_377_T2_NODE_5040_length_1106_cov_8.352046	1106	8.352046	FALSE	28.57	FALSE	NA	FALSE	FALSE	FALSE	FALSE	TRUE	Unassigned	NA	NA	0	0	FALSE	NA	FALSE	NA	2.36316795987633e-07
NG-17954_377_T2_NODE_5050_length_1105_cov_2.424762	NG-17954_377_T2_NODE_5050_length_1105_cov_2.424762	1105	2.424762	FALSE	58.86	FALSE	NA	FALSE	FALSE	FALSE	FALSE	TRUE	Unassigned	NA	NA	0	0	FALSE	NA	FALSE	NA	9.29108770549669e-08
NG-17954_377_T2_NODE_5100_length_1097_cov_2.207294	NG-17954_377_T2_NODE_5100_length_1097_cov_2.207294	1097	2.207294	FALSE	58.23	FALSE	NA	FALSE	FALSE	FALSE	FALSE	TRUE	Unassigned	NA	NA	0	0	FALSE	NA	FALSE	NA	6.05940502532393e-08
NG-17954_377_T2_NODE_5105_length_1096_cov_3.575408	NG-17954_377_T2_NODE_5105_length_1096_cov_3.575408	1096	3.575408	FALSE	50.58	FALSE	NA	FALSE	FALSE	FALSE	FALSE	TRUE	Unassigned	NA	NA	0	0	FALSE	NA	FALSE	NA	9.29108770549669e-08
NG-17954_377_T2_NODE_5207_length_1073_cov_5.002947	NG-17954_377_T2_NODE_5207_length_1073_cov_5.002947	1073	5.002947	FALSE	57.04	FALSE	NA	FALSE	FALSE	FALSE	FALSE	TRUE	Unassigned	NA	NA	0	0	FALSE	VC_6598_0	TRUE	NA	1.23207902181587e-07
NG-17954_377_T2_NODE_5376_length_1044_cov_3.828109	NG-17954_377_T2_NODE_5376_length_1044_cov_3.828109	1044	3.828109	FALSE	38.13	FALSE	NA	FALSE	FALSE	FALSE	FALSE	TRUE	Unassigned	NA	NA	0	0	FALSE	NA	FALSE	NA	9.0891075379859e-08
NG-17954_377_T2_NODE_5448_length_1029_cov_2.984600	NG-17954_377_T2_NODE_5448_length_1029_cov_2.984600	1029	2.9846	FALSE	56.66	FALSE	NA	FALSE	FALSE	FALSE	FALSE	TRUE	Unassigned	NA	NA	0	0	FALSE	NA	FALSE	NA	8.8871273704751e-08
NG-17954_377_T2_NODE_5518_length_1017_cov_4.758836	NG-17954_377_T2_NODE_5518_length_1017_cov_4.758836	1017	4.758836	FALSE	62.82	FALSE	NA	FALSE	FALSE	FALSE	FALSE	TRUE	Unassigned	NA	NA	0	0	FALSE	NA	FALSE	NA	1.55524728983314e-07
NG-17954_377_T2_NODE_5592_length_1002_cov_4.195354	NG-17954_377_T2_NODE_5592_length_1002_cov_4.195354	1002	4.195354	FALSE	47.85	FALSE	NA	FALSE	FALSE	FALSE	FALSE	TRUE	Unassigned	NA	NA	0	2	FALSE	NA	FALSE	NA	1.11089092130939e-07
NG-17954_378_T3_NODE_73_length_18010_cov_17.307658	NG-17954_378_T3_NODE_73_length_18010_cov_17.307658	18010	17.307658	FALSE	41.45	FALSE	NA	FALSE	FALSE	FALSE	FALSE	FALSE	Unassigned	NA	NA	0	1	FALSE	VC_803_0	TRUE	NA	8.16807797413666e-06
NG-17954_378_T3_NODE_93_length_14915_cov_11.588560	NG-17954_378_T3_NODE_93_length_14915_cov_11.588560	14915	11.58856	FALSE	46.07	FALSE	NA	TRUE	FALSE	FALSE	FALSE	FALSE	Siphoviridae	NA	NA	0	7	FALSE	VC_274_0	TRUE	NA	4.74855373817885e-06
NG-17954_378_T3_NODE_142_length_11962_cov_10.225330	NG-17954_378_T3_NODE_142_length_11962_cov_10.225330	11962	10.22533	FALSE	47.14	FALSE	NA	TRUE	FALSE	FALSE	FALSE	FALSE	Unassigned	NA	NA	0	4	FALSE	VC_3872_0	TRUE	NA	6.93195934897058e-06
NG-17954_378_T3_NODE_149_length_11626_cov_22.946677	NG-17954_378_T3_NODE_149_length_11626_cov_22.946677	11626	22.946677	FALSE	48.02	FALSE	NA	TRUE	FALSE	FALSE	FALSE	FALSE	Unassigned	NA	NA	0	5	FALSE	VC_3585_0	TRUE	NA	9.01235507433179e-06
NG-17954_378_T3_NODE_156_length_11230_cov_13.307919	NG-17954_378_T3_NODE_156_length_11230_cov_13.307919	11230	13.307919	FALSE	47.05	TRUE	6	FALSE	FALSE	FALSE	FALSE	FALSE	Unassigned	NA	NA	0	1	FALSE	VC_3317_0	TRUE	NA	1.15916418134447e-05
NG-17954_378_T3_NODE_173_length_10401_cov_37.700657	NG-17954_378_T3_NODE_173_length_10401_cov_37.700657	10401	37.700657	FALSE	40.28	TRUE	2	FALSE	FALSE	FALSE	TRUE	TRUE	Unassigned	NA	NA	0	3	FALSE	NA	TRUE	NA	8.15191956073579e-06
NG-17954_378_T3_NODE_195_length_9616_cov_12.727644	NG-17954_378_T3_NODE_195_length_9616_cov_12.727644	9616	12.727644	FALSE	58.56	FALSE	NA	TRUE	FALSE	FALSE	FALSE	FALSE	Unassigned	NA	NA	0	3	FALSE	VC_6599_0	TRUE	NA	8.37409774499767e-06
NG-17954_378_T3_NODE_278_length_7941_cov_10.153310	NG-17954_378_T3_NODE_278_length_7941_cov_10.153310	7941	10.15331	FALSE	41.96	FALSE	NA	TRUE	FALSE	FALSE	FALSE	FALSE	Unassigned	NA	NA	0	4	FALSE	VC_5531_0	TRUE	NA	1.91073238465215e-06
NG-17954_378_T3_NODE_289_length_7768_cov_158.072216	NG-17954_378_T3_NODE_289_length_7768_cov_158.072216	7768	158.072216	TRUE	58.24	FALSE	NA	FALSE	FALSE	FALSE	TRUE	FALSE	Unassigned	NA	NA	0	1	FALSE	VC_1679_0	TRUE	NA	2.43850656235786e-05
NG-17954_378_T3_NODE_296_length_7649_cov_12.330261	NG-17954_378_T3_NODE_296_length_7649_cov_12.330261	7649	12.330261	FALSE	48.95	FALSE	NA	TRUE	FALSE	FALSE	FALSE	FALSE	Myoviridae	NA	NA	0	3	FALSE	VC_6601_0	TRUE	NA	3.23774208519809e-06
NG-17954_378_T3_NODE_301_length_7612_cov_9.725685	NG-17954_378_T3_NODE_301_length_7612_cov_9.725685	7612	9.725685	FALSE	45.68	TRUE	2	TRUE	FALSE	FALSE	FALSE	TRUE	Siphoviridae	NA	NA	0	7	FALSE	VC_888_0	TRUE	NA	9.87683019127801e-07
NG-17954_378_T3_NODE_314_length_7465_cov_11.574089	NG-17954_378_T3_NODE_314_length_7465_cov_11.574089	7465	11.574089	FALSE	56.79	FALSE	NA	TRUE	FALSE	FALSE	FALSE	FALSE	Siphoviridae	NA	NA	0	4	FALSE	NA	FALSE	NA	5.69382092212939e-06
NG-17954_378_T3_NODE_328_length_7309_cov_17.947753	NG-17954_378_T3_NODE_328_length_7309_cov_17.947753	7309	17.947753	FALSE	40.33	FALSE	NA	FALSE	FALSE	FALSE	FALSE	FALSE	Unassigned	NA	NA	0	1	FALSE	NA	FALSE	NA	3.21956387012211e-06
NG-17954_378_T3_NODE_330_length_7275_cov_632.205125	NG-17954_378_T3_NODE_330_length_7275_cov_632.205125	7275	632.205125	FALSE	43.69	FALSE	NA	FALSE	TRUE	TRUE	TRUE	TRUE	crAss-like	NC_024711.1 Uncultured crAssphage, complete genome	ERR843994_ms_1	0	0	FALSE	VC_2579_0	TRUE	NA	0.000871334363434881
NG-17954_378_T3_NODE_354_length_6958_cov_11.320006	NG-17954_378_T3_NODE_354_length_6958_cov_11.320006	6958	11.320006	FALSE	49.78	FALSE	NA	TRUE	FALSE	FALSE	FALSE	FALSE	Siphoviridae	NA	NA	0	5	FALSE	VC_2728_0	TRUE	NA	1.73500963891775e-06
NG-17954_378_T3_NODE_371_length_6709_cov_18.478359	NG-17954_378_T3_NODE_371_length_6709_cov_18.478359	6709	18.478359	FALSE	46.29	FALSE	NA	FALSE	FALSE	FALSE	FALSE	FALSE	Unassigned	NA	NA	0	0	FALSE	NA	FALSE	NA	3.6457420235699e-06
NG-17954_378_T3_NODE_381_length_6585_cov_32.058040	NG-17954_378_T3_NODE_381_length_6585_cov_32.058040	6585	32.05804	TRUE	56.69	TRUE	1	TRUE	FALSE	FALSE	TRUE	FALSE	Unassigned	NA	NA	0	3	FALSE	VC_603_0	TRUE	NA	7.14201872318181e-06
NG-17954_378_T3_NODE_391_length_6519_cov_14.653775	NG-17954_378_T3_NODE_391_length_6519_cov_14.653775	6519	14.653775	FALSE	47.81	TRUE	1	TRUE	FALSE	FALSE	FALSE	FALSE	Siphoviridae	NA	NA	0	7	FALSE	NA	TRUE	NA	2.77318769992325e-06
NG-17954_378_T3_NODE_400_length_6437_cov_11.323410	NG-17954_378_T3_NODE_400_length_6437_cov_11.323410	6437	11.32341	FALSE	57.04	FALSE	NA	TRUE	FALSE	FALSE	FALSE	FALSE	Unassigned	NA	NA	0	3	FALSE	NA	FALSE	NA	3.67603904869652e-06
NG-17954_378_T3_NODE_404_length_6363_cov_7.803741	NG-17954_378_T3_NODE_404_length_6363_cov_7.803741	6363	7.803741	FALSE	33.56	FALSE	NA	TRUE	FALSE	FALSE	FALSE	FALSE	Unassigned	NA	NA	0	4	FALSE	NA	FALSE	NA	3.0135440992611e-06
NG-17954_378_T3_NODE_408_length_6309_cov_22.649185	NG-17954_378_T3_NODE_408_length_6309_cov_22.649185	6309	22.649185	FALSE	59.64	FALSE	NA	FALSE	FALSE	FALSE	FALSE	FALSE	Unassigned	NA	NA	0	0	FALSE	NA	FALSE	NA	4.25774193112761e-06
NG-17954_378_T3_NODE_425_length_6173_cov_15.789474	NG-17954_378_T3_NODE_425_length_6173_cov_15.789474	6173	15.789474	FALSE	28.67	FALSE	NA	TRUE	FALSE	FALSE	FALSE	FALSE	Unassigned	NA	NA	0	3	TRUE	NA	FALSE	NA	2.58736594581332e-06
NG-17954_378_T3_NODE_464_length_5858_cov_19.648630	NG-17954_378_T3_NODE_464_length_5858_cov_19.648630	5858	19.64863	FALSE	46.32	FALSE	NA	TRUE	FALSE	FALSE	FALSE	FALSE	Siphoviridae	NA	NA	0	3	FALSE	VC_1976_0	TRUE	NA	7.38439492419476e-06
NG-17954_378_T3_NODE_512_length_5572_cov_10.588544	NG-17954_378_T3_NODE_512_length_5572_cov_10.588544	5572	10.588544	FALSE	57.9	TRUE	2	TRUE	FALSE	FALSE	FALSE	FALSE	Siphoviridae	NA	NA	0	8	FALSE	VC_309_0	TRUE	NA	1.35124732064724e-06
NG-17954_378_T3_NODE_518_length_5541_cov_28.780897	NG-17954_378_T3_NODE_518_length_5541_cov_28.780897	5541	28.780897	FALSE	61.74	FALSE	NA	TRUE	FALSE	FALSE	FALSE	FALSE	Unassigned	NA	NA	0	3	FALSE	VC_2169_0	TRUE	NA	3.86590040615667e-06
NG-17954_378_T3_NODE_524_length_5508_cov_20.530717	NG-17954_378_T3_NODE_524_length_5508_cov_20.530717	5508	20.530717	FALSE	36.22	FALSE	NA	TRUE	FALSE	FALSE	FALSE	FALSE	Unassigned	NA	NA	0	4	TRUE	VC_3097_0	TRUE	NA	3.58716777499177e-06
NG-17954_378_T3_NODE_539_length_5400_cov_16.747989	NG-17954_378_T3_NODE_539_length_5400_cov_16.747989	5400	16.747989	FALSE	54.99	FALSE	NA	TRUE	FALSE	FALSE	FALSE	FALSE	Unassigned	NA	NA	0	3	TRUE	NA	FALSE	NA	6.99457320089892e-06
NG-17954_378_T3_NODE_579_length_5094_cov_16.715023	NG-17954_378_T3_NODE_579_length_5094_cov_16.715023	5094	16.715023	FALSE	51.29	FALSE	NA	TRUE	FALSE	FALSE	FALSE	FALSE	Unassigned	NA	NA	0	3	TRUE	NA	FALSE	NA	1.07211072914731e-05
NG-17954_378_T3_NODE_657_length_4734_cov_10.338961	NG-17954_378_T3_NODE_657_length_4734_cov_10.338961	4734	10.338961	FALSE	58.1	FALSE	NA	TRUE	FALSE	FALSE	FALSE	FALSE	Unassigned	NA	NA	0	3	FALSE	VC_428_0	TRUE	NA	1.59766312501041e-06
NG-17954_378_T3_NODE_676_length_4614_cov_20.793376	NG-17954_378_T3_NODE_676_length_4614_cov_20.793376	4614	20.793376	FALSE	58.85	FALSE	NA	TRUE	FALSE	FALSE	FALSE	FALSE	Unassigned	NA	NA	0	3	TRUE	NA	FALSE	NA	2.58938574748843e-06
NG-17954_378_T3_NODE_698_length_4515_cov_9.890359	NG-17954_378_T3_NODE_698_length_4515_cov_9.890359	4515	9.890359	FALSE	55.54	FALSE	NA	TRUE	FALSE	FALSE	FALSE	FALSE	Myoviridae	NA	NA	0	4	FALSE	VC_3098_0	TRUE	NA	1.95112841815431e-06
NG-17954_378_T3_NODE_742_length_4319_cov_7.427064	NG-17954_378_T3_NODE_742_length_4319_cov_7.427064	4319	7.427064	FALSE	59.93	FALSE	NA	FALSE	FALSE	FALSE	FALSE	FALSE	Unassigned	NA	NA	0	0	FALSE	NA	FALSE	NA	9.27088968874561e-07
NG-17954_378_T3_NODE_745_length_4311_cov_6.388863	NG-17954_378_T3_NODE_745_length_4311_cov_6.388863	4311	6.388863	FALSE	49.26	FALSE	NA	FALSE	FALSE	FALSE	FALSE	FALSE	Unassigned	NA	NA	0	1	FALSE	NA	FALSE	NA	6.66534552785632e-07
NG-17954_378_T3_NODE_828_length_4031_cov_11.086519	NG-17954_378_T3_NODE_828_length_4031_cov_11.086519	4031	11.086519	FALSE	60.2	FALSE	NA	TRUE	FALSE	FALSE	FALSE	FALSE	Unassigned	NA	NA	0	3	FALSE	NA	FALSE	NA	1.52091066135631e-06
NG-17954_378_T3_NODE_836_length_3989_cov_6.232334	NG-17954_378_T3_NODE_836_length_3989_cov_6.232334	3989	6.232334	FALSE	44.71	FALSE	NA	FALSE	FALSE	FALSE	FALSE	TRUE	Unassigned	NA	NA	0	1	FALSE	VC_3589_0	TRUE	NA	6.6855435446074e-07
NG-17954_378_T3_NODE_861_length_3925_cov_19.231266	NG-17954_378_T3_NODE_861_length_3925_cov_19.231266	3925	19.231266	FALSE	65.42	FALSE	NA	FALSE	FALSE	FALSE	FALSE	FALSE	Unassigned	NA	NA	0	0	FALSE	NA	FALSE	NA	1.80570269754653e-06
NG-17954_378_T3_NODE_887_length_3872_cov_9.873985	NG-17954_378_T3_NODE_887_length_3872_cov_9.873985	3872	9.873985	FALSE	55.42	FALSE	NA	FALSE	FALSE	FALSE	FALSE	FALSE	Unassigned	NA	NA	0	2	FALSE	NA	FALSE	NA	9.12950357148805e-07
NG-17954_378_T3_NODE_947_length_3684_cov_7.195095	NG-17954_378_T3_NODE_947_length_3684_cov_7.195095	3684	7.195095	FALSE	51.51	FALSE	NA	FALSE	FALSE	FALSE	TRUE	TRUE	Unassigned	NA	NA	0	1	TRUE	NA	FALSE	NA	5.3928704725383e-07
NG-17954_378_T3_NODE_982_length_3593_cov_9.878180	NG-17954_378_T3_NODE_982_length_3593_cov_9.878180	3593	9.87818	FALSE	39.68	FALSE	NA	FALSE	FALSE	FALSE	FALSE	FALSE	Unassigned	NA	NA	0	0	FALSE	NA	FALSE	NA	4.06182116864214e-06
NG-17954_378_T3_NODE_999_length_3547_cov_14.147766	NG-17954_378_T3_NODE_999_length_3547_cov_14.147766	3547	14.147766	FALSE	33.63	TRUE	2	TRUE	FALSE	FALSE	FALSE	FALSE	Siphoviridae	NA	NA	0	5	FALSE	VC_2314_0	TRUE	NA	1.50475224795544e-06
NG-17954_378_T3_NODE_1105_length_3319_cov_21.956189	NG-17954_378_T3_NODE_1105_length_3319_cov_21.956189	3319	21.956189	FALSE	40.63	FALSE	NA	FALSE	FALSE	FALSE	FALSE	FALSE	Unassigned	NA	NA	0	0	FALSE	NA	FALSE	NA	1.85619773942423e-06
[truncated: 62,284 more rows]
