# Supplementary material for: Interpersonal variability of the human gut virome confounds disease signal detection in IBD
Source: Commun Biol. 2023 Feb 25;6:221. doi: 10.1038/s42003-023-04592-w (PMC9968284; doi:10.1038/s42003-023-04592-w)
Supplement: Supplementary file 3 — Supplementary data [file 42003_2023_4592_MOESM3_ESM.zip › Supplementary_Data_V3/input/df_16S_genus.csv]

	Abiotrophia	Achromobacter	Acidaminococcus	Acinetobacter	Actinomyces	Actinotignum	Aggregatibacter	Akkermansia	Alcaligenes	Alistipes	Allisonella	Alloprevotella	Alloscardovia	Anaerococcus	Anaerofilum	Anaerofustis	Anaeroglobus	Anaeroplasma	Anaerostipes	Anaerotruncus	Anaerovorax	Arcobacter	Asteroleplasma	Atopobium	Atopostipes	Bacillus	Bacteroides	Barnesiella	Bifidobacterium	Bilophila	Blautia	Brachyspira	Brevundimonas	Bulleidia	Butyricicoccus	Butyricimonas	Butyrivibrio	Campylobacter	Catenibacterium	Cellulosilyticum	Christensenella	Chryseobacterium	Citrobacter	Cloacibacillus	Clostridium IV	Clostridium sensu stricto	Clostridium XI	Clostridium XlVa	Clostridium XlVb
X320_T1	0	0	0	0	4.09219720298321e-05	0	0	0	0	0.00193356317840957	0	0	0	0	0	0	0	0	0.0252590872354139	5.11524650372901e-05	2.04609860149161e-05	0	0	0	0	0	0.128996286331038	0.028635149927875	0.00217909501058856	0	0.154500905398631	0	0	0	0.00495155861560968	0.000439911199320696	0	0	0	0	0	0	0	0	0.00219955599660348	0.000368297748268489	0	0.00136065556999192	0.00187218022036482
X320_T2	0	0	0	0	3.627854668142e-05	0	0	1.813927334071e-05	0	0.000997660033739049	0	0	0	0	0	0	0	0	0.0259935786972374	0.00010883564004426	0	0	0	0	0	0	0.308276950425366	0.0211141141685864	0.00424458996172614	0	0.162473471312739	0	0	0	0.00556875691559796	0.000798128026991238	0	0	1.813927334071e-05	0	0	0	1.813927334071e-05	0	0.00105207785376118	0.000798128026991239	0	0.00342832266139419	0.00792686244989026
X320_T3	0	0	0	0	2.20684784887506e-05	0	0	1.10342392443753e-05	0	0.00611296854138392	0	0	0	0	0	3.31027177331259e-05	0	0	0.0111776843545521	0.00018758206715438	1.10342392443753e-05	0	0	0	0	0	0.441027508358437	0.0212740132631556	0.00227305328434131	0	0.0983261059066282	0	0	0	0.00151169077647942	0.00441369569775012	0	0	0	0	0	0	0	0	0.00535160603352202	0.00150065653723504	0	0.00145651958025754	0.00237236143754069
X324_T1	0	0	0.00049982149232417	0	2.38010234440081e-05	0	0	2.38010234440081e-05	0	0.00195168392240866	0	0	0	0.00368915863382125	2.38010234440081e-05	2.38010234440081e-05	0	0	0.256503629656075	2.38010234440081e-05	0	0	0	0	0	0	0.0165417112935856	0.00228489825062478	0.285564679281209	0.000571224562656194	0.0610496251338808	0	0	0	9.52040937760324e-05	9.52040937760324e-05	0	0	0.00509341901701773	0	0.000166607164108057	0	0	0	0.0187552064738784	0.00247530643817684	0	0.00102344400809235	4.76020468880162e-05
X324_T2	0	0	0.0178796127474898	0	0	0	0	6.41996867055289e-06	0	0.000918055519889063	0	0	6.41996867055289e-06	0	0	0	0	0	0.134767982332246	0	0	0	0	0	0	0	0.00917413523022009	0.000937315425900722	0.28994504506818	0.000256798746822116	0.220230605274646	0	0	0	0.000686936647749159	8.98795613877404e-05	0	0	0.0346421509463034	0	2.56798746822116e-05	0	0	0	0.00480213656557356	5.13597493644231e-05	0	0.000263218715492669	7.70396240466347e-05
X343_T1	0	0	0	0	0.000135338600260527	0	0	0.0146165688281369	0	0.0244117000219925	0	0	0	0	0	0	0	0	0.043798954509313	0	0	0	0	0	0	0	0.267327570164606	0.0132631828255316	0.00644550083740759	0.00225000422933126	0.117338566425877	0	0	0	0.00175940180338685	0.000659775676270068	0	0	0	0	0	0	0	0	0.00106579147705165	0.00126879937744244	0	0.00126879937744244	0.00153947657796349
X343_T2	0	0	0	0	0.000175003181876034	0	0	1.59093801705486e-05	0	0.000747740868015782	0	0	0	0	0	0	0	0	7.95469008527428e-05	0	0	0	0	0	0	0	0.291141657121039	0.00265686648848161	0.00192503500063637	0.000429553264604811	0.055889652539137	0	0	0	0.00353188239786178	0.00136820669466718	0	0	0	0	0	0	0	0	0.00124093165330279	1.59093801705486e-05	0	0.0184071528573247	0.00022273132238768
X343_T3	0	0	0	0	0.000287426208848305	0	0	0	0	0.012845740564682	0	0	0	0	0	0	0	0	0.0397974750713038	0	0	0	0	0	0	0	0.146852683013111	0.00807004355612549	0.00236573879590528	0.002896371796856	0.0789979880165381	0	0	0	0.00221097083729466	0.000818059209799023	0	0	0	0	0	0	2.21097083729466e-05	0	0.00305113975546663	6.63291251188397e-05	0	0.00234362908753233	0.00400185721550333
X350_T1	0	0	0	0	6.77721050015814e-05	0	0	2.25907016671938e-05	0	0.00454073103510595	0	0	0	0	0	2.25907016671938e-05	0	0	0.0127637464419645	4.51814033343876e-05	2.25907016671938e-05	0	0	0	0	0	0.168639587945602	0.0199927709754665	0.00659648488682058	0.000158134911670356	0.0686757330682691	0	0	0	0.0021687073600506	0.00237202367505535	0	0	0.000338860525007907	0	0.000112953508335969	0	0	0	0.000248497718339132	2.25907016671938e-05	0.0841051823069625	0.00750011295350834	0.00216870736005061
X350_T2	1.26736287133732e-05	0	0	0	0.000228125316840718	0	0	0	0	0.000253472574267464	0	0	1.26736287133732e-05	0	0	0	0	0	0.00902362364392173	0	0	0	0	0	0	0	0.012090641792558	0.00304167089120957	0.109246679509277	0.00039288249011457	0.301252154516882	0	0	0	0.00244601034168103	0.000114062658420359	0	0	0.0259555916049883	0	0	0	0	0	0.000177430801987225	0	0.160283382338031	0.00917570718848221	0.000177430801987225
X361_T1	2.97602218922144e-06	0	0	0	0.000303554263300587	0	0	0	0	1.19040887568858e-05	0	0	2.97602218922144e-06	0	0	0	0	0	8.92806656766433e-06	0	0	0	0	0	0	8.92806656766433e-06	3.27362440814359e-05	2.97602218922144e-06	0.00024700984170538	2.97602218922144e-06	8.92806656766433e-05	0	0	0	2.97602218922144e-06	0	0	0	0	0	0	0	8.92806656766433e-06	0	2.97602218922144e-06	0.0413071879863936	0	1.48801109461072e-05	2.97602218922144e-06
X361_T3	3.56033431539222e-05	0	0	0	0.00016021504419265	0	0	0	0	1.78016715769611e-05	0	0	8.90083578848054e-06	0	0	0	0	0	0	0	0	0	0	0	0	6.23058505193637e-05	0.000133512536827208	0	2.67025073654416e-05	0	3.56033431539222e-05	0	0	0	0	0	0	0	0	0	0	0	0.92267843950547	0	8.90083578848054e-06	0.00016911587998113	0	0	0
X363_T1	0	0	0	0	7.55187192025223e-05	0	0	0.0114410859591821	0	0.0309437951932335	0	1.88796798006306e-05	0	0	0	1.88796798006306e-05	0	0	0.0278475277059301	0.000113278078803784	0	0	0	0	0	0	0.102157947401212	0	0.0189551985198331	5.66390394018917e-05	0.0436309400192573	0	0	0	0.0061736552948062	0.00288859100949648	0	0	1.88796798006306e-05	0	0	0	0	0	0.00441784507334755	0.00889232918609701	0	0.000358713916211981	0.000736307512224593
X363_T2	0	0	0	0	3.06927350296185e-05	0	0	0.0245081489211504	0	0.0250913108867131	0	0	0	0	6.1385470059237e-05	0	0	0	0.0195973113164114	7.67318375740462e-05	0	0	0	0	0	0	0.0454866333138946	0	0.0288511709278414	6.1385470059237e-05	0.054065252754673	0	0	0	0.00187225683680673	0.000844050213314509	0	0	1.53463675148092e-05	0	0	0	0	0	0.00469598845953163	0.0100672170897149	0	0.000322273717810994	0.000276234615266567
X363_T3	0	0	0.00194671977717546	2.99495350334686e-05	2.99495350334686e-05	0	0	0.00645412479971248	0	0.0334386558648677	0	0	0	0	5.98990700669372e-05	2.99495350334686e-05	0	0	0.0162625975231735	8.98486051004058e-05	0	0	0	0	0	0	0.0714895401248896	0.000194671977717546	0.0118150915707034	0.000179697210200812	0.0363287859955975	0	0	0	0.00154240105422363	0.00306982734093053	0	0	0	0	1.49747675167343e-05	0	0	0	0.00488177421045538	0.0066338220099133	0	0.00154240105422363	0.000509142095568966
X365_T1	0	0	0.0043254970888718	0	1.37317367900692e-05	0	0	0	0	0.0464544655608041	0	0	0	0	0	4.11952103702076e-05	0	0	0.00513566955948589	5.49269471602768e-05	0	0	0	0	0	0	0.116417664506207	0	0.000906294628144567	0.00174393057233879	0.0313358233549379	0	0	0	0.000755245523453807	0	0	0	1.37317367900692e-05	0	0.0001785125782709	0	0	0	0.0111776337471163	0.00211468746567065	0	0.00873338459848402	0.000109853894320554
X365_T2	0	0	0.0270985631459541	0	0.000252079657171666	0	0	0	0	0.0433577010335266	0	0	0	0	0	0.000126039828585833	0	0	0.00390723468616083	0.000252079657171666	0	0	0	0	0	0	0.371565414671036	0	0.00983110662969497	0.00327703554323166	0.0316359969750441	0	0	0	0.00277287622888833	0	0	0	0	0	0	0	0	0	0.0132341820015125	0.00882278800100831	0	0.00592387194353415	0.000504159314343332
X365_T3	0	1.34587690609817e-05	0.0141182487449697	0	0.000134587690609817	0	0	0	0	0.0732157036917403	0	0	0	0	0	1.34587690609817e-05	0	0	0.0013189593679762	0.000174963997792762	0	0	0	0	0	0	0.428877134897243	1.34587690609817e-05	0.00484515686195341	0.0134991453681647	0.0129742533747863	0	0	0	0.000807526143658901	0	0	1.34587690609817e-05	0	0	5.38350762439267e-05	0	0.0039703368729896	0	0.00378191410613586	0.00555847162218543	0	0.0085194008156014	0.00024225784309767
X367_T1	0	2.56805341551104e-05	0	0	4.28008902585174e-05	0	0	0.00805512754665297	0	0.0473463448039719	0	0	0	1.7120356103407e-05	0	0	0	0	0.0237630542715288	0.000162643382982366	0	0	0	0	0	0	0.456214689265536	0	0.00732751241225817	0	0.0275295326142784	0	0	0	0.00130114706385892	0.00381783941105974	0	0	0	0	0	0	8.56017805170348e-06	0	0.00318438623523369	0.00022256462934429	0	0.00102722136620442	0.000933059407635679
X367_T2	0	0	0	0	7.10681543600313e-05	0	0	0.117238765309265	0	0.0118920711629119	0	0	0	0	0	0	0	0	0.00573283111837585	0.000189515078293417	0	0	0	0	0	0	0.183782247175041	4.73787695733542e-05	0.0988794920995901	0	0.0230023926278635	0	0	0	0.00040271954137351	0.00040271954137351	0	0	0	0	0	0	0	0	0.00291379432876128	0.00187146139814749	0	0.000497477080520218	0.00177670385900078
X367_T3	0	0	2.17836448394545e-05	0	1.08918224197273e-05	0	0	0.0241253866596959	0	0.043567289678909	0	0	0	0	0	0	0	0	0.0100858275606674	0.000217836448394545	0	0	0	0	0	0	0.363198710408225	0	0.00843027055286891	0	0.0131682133054503	0	0	0	0.000664401167603363	0.00168823247505772	0	0	2.17836448394545e-05	0	0	0	0	0	0.00205855443732845	0.000196052803555091	0	0.000642617522763909	0.00159020607328018
X370_T1	0	0	0.00137961575146478	0	0.000340645864559204	0	0	0	0	0.000970840713993732	0	0	1.70322932279602e-05	0	0	0	0	0	5.10968796838806e-05	0	0	0	0	0	0	0	0.014988418040605	0	0.248858836353726	0	0.0329063905164191	0	0	0	1.70322932279602e-05	0	0	0	0	0	0	0	0	0	3.40645864559204e-05	0.000238452105191443	0	0.0279159286006268	0
X370_T2	1.23277201114426e-05	0.000110949481002983	0.000480781084346261	0	0.000110949481002983	0	0	0	0	0	0	0	2.46554402228852e-05	0	0	0	0	0	2.46554402228852e-05	0	0	0	0	0	0	0	0.00775413595009739	1.23277201114426e-05	0.26849774402722	0	0.0339505411869129	0	0	0	0	0	0	0	0	0	0	0	0	0	3.69831603343278e-05	0.00177519169604773	0	0.0214132498335758	0.000184915801671639
X370_T3	0	0	1.17593104340361e-05	0	4.70372417361446e-05	0	0	0	0	1.17593104340361e-05	0	1.17593104340361e-05	2.35186208680723e-05	0	0	0	0	0	0	0	0	0	0	0	0	0	0.0587495149284446	1.17593104340361e-05	0.26273827302767	0	0.0641587977281012	0	0	0	0	0	0	0	0	0	0	0	0	0	0.000199908277378615	0	0	0.0139465421747669	0
X377_T1	0	0	0	0	0.000132009466964631	0	4.71462382016539e-05	0	0	1.88584952806616e-05	0	9.42924764033078e-06	0	0	0	9.42924764033078e-06	0	0	1.88584952806616e-05	0	0	0	0	0	0	0	0.000179155705166285	0	0.00867490782910431	0	0.029334389409069	0	0	0	0	0	1.88584952806616e-05	1.88584952806616e-05	0	0	0	0	0	0	9.42924764033078e-06	0.0987713690324649	0	3.77169905613232e-05	0
X377_T2	0	0	0	0	0.000164102243512101	0	0	7.81439254819527e-06	0	0	0	0	0	0	0	0	0	0	0.0155584555634568	0	0	0	0	0	0	0	3.90719627409763e-05	7.81439254819527e-06	2.34431776445858e-05	0	0.0940383999249818	0	0	0	0	0	0	1.56287850963905e-05	0	0	0	0	0	0	0	0.153873203666513	0	0.000195359813704882	0
X377_T3	0	0	0	0	7.4487895716946e-05	0	0	3.7243947858473e-05	0	0	0	0	0	0	0	0	0	0	0.0705586592178771	0	0	0	0	0	0	0	0.000148975791433891	1.86219739292365e-05	0.00150837988826816	0	0.0277094972067039	0	0	0	0	0	0	1.86219739292365e-05	0	0	0	0	0	0	3.7243947858473e-05	0.364953445065177	0	0.000614525139664804	0
X378_T1	0	0	0.0200078199184494	0	6.70278724236162e-05	0	0	0	0	0.0277607104954477	0	0	2.23426241412054e-05	1.11713120706027e-05	0	0.000201083617270848	0	0	0.0288219851421549	7.81991844942188e-05	0	0	0	0	0	0	0.109032005809082	0.00384293135228733	0.122292353236888	0.000234597553482657	0.0738535440987544	0	0	0	0.000960732838071831	0.000714963972518573	0	0	0	0	0.00116181645534268	0	0	0	0.00636764788024353	0.0122661006535218	0	0.00074847790873038	0.00378707479193432
X378_T2	0	0	0.0468744530146913	0	0.000128359219109187	0	0	0	0	0.00105021179271153	0	0	0	0	0	0.000186704318704272	0	0	0.0229412931607874	0	0	0	0	0	0	0	0.00787658844533648	0.000140028239028204	0.116830227429198	8.1683139433119e-05	0.139818196669662	0	0	0	0.00627793271643115	1.1669019919017e-05	0	0	0	0	0.000280056478056408	0	0	0	0.00766654608679417	0.00369907931432839	0	0.000315063537813459	0.00147029650979615
X378_T3	0	0	0.0509087806126802	0	1.70663025855448e-05	0	0	0	0	0.014659953920983	0	0	0	0	0	0	0	0	0.00798702961003499	1.70663025855448e-05	0	0	0	0	0	0	0.373427766874306	0.00641692977216486	0.0230224421879	0.00165543135079785	0.0380919873709361	0	0	0	0.0014847683249424	0.000255994538783173	1.70663025855448e-05	0	0	0	3.41326051710897e-05	0	0	0	0.00426657564638621	0.00431777455414284	0	0.00162129874562676	0.000546121682737434
X379_T1	0	0	0	1.74070463723715e-05	0.000261105695585573	0	0	1.74070463723715e-05	0	0.000783317086756719	0	0	0	0	0	0	0	0	0.00268068514134522	0.000139256370978972	0	0	0	0	0	0	0.00704985378081047	1.74070463723715e-05	1.74070463723715e-05	6.96281854894861e-05	0.170867567191199	0	0	0	8.70352318618577e-05	0	0	0	0	0	0.000261105695585573	0	0	0	0.00355103745996379	0.000208884556468458	0	0.0108794039827322	0.000104442278234229
X379_T2	0	0	0	0	0.000181327315952774	0	0	0	0	0.0134988112987065	0	0	0	2.01474795503082e-05	0	0	0	0	0.000312285933029778	0.000120884877301849	0	0	0	0	0	1.00737397751541e-05	0.115283877986864	0	0	0.000130958617077004	0.0297880485151307	0	0	0	0.000130958617077004	3.02212193254624e-05	0	0	0	0	0.000443244550106782	0	0	0	0.00258895112221461	8.0589918201233e-05	0	0.00330418664625056	6.04424386509248e-05
X379_T3	2.31197835988255e-05	0	0	0	0.000104039026194715	0	0	0	0	0.0209118442651377	0	0	0	1.15598917994128e-05	0	0	0	0	0.000728273183363004	0.000150278593392366	0	0	0	0	0	1.15598917994128e-05	0.205188079439576	1.15598917994128e-05	1.15598917994128e-05	0.000150278593392366	0.0525859477955286	0	0	0	0.00033523686218297	0	0	0	0	0	0.000450835780177098	0	0	0	0.00769888793840889	0.000115598917994128	0	0.00738677085982476	0.000762952858761243
X380_T1	0	0	0	0	0	0	0	0	0	0.00752916517278469	0.00011031743842908	0	0	0	0.000193055517250889	0	0	0	0.0534763782784964	0	0	0	0	0	0	0	0.182409884442483	0.012465870542486	0.0660249868998042	0	0.104056923798229	0	0	0	0.00223392812818887	0.00375079290658871	0	0	0	0	8.27380788218098e-05	0	0	0	0.00416448330069775	0.00882539507432637	0	0.00231666620701068	0.00016547615764362
X380_T2	0	0	0	0	7.58100849072952e-05	0	0	1.08300121296136e-05	0	0.0203929128400624	7.58100849072951e-05	0	0	0	0.000119130133425749	0	0	0	0.0567167735227863	0.000411540460925317	0	0	0	0	0	0	0.0786258880609946	0	0.0623700398544446	0	0.0831744931554323	0	0	0	0.00332481372379137	0	0	0	0	0	0	0	0	0	0.0135158551377577	0.00437532490036389	0	0.00268584300814417	0.000227430254721886
X380_T3	0	0	1.20609803164801e-05	0	2.41219606329602e-05	2.41219606329602e-05	3.61829409494404e-05	0.0190081049787727	0	0.0279573523736009	0.000434195291393284	0	0	3.61829409494404e-05	2.41219606329602e-05	0	0	0	0.0266306445387881	8.44268622153608e-05	0	0	0	0	0	0	0.322667406406793	1.20609803164801e-05	0.0284518525665766	1.20609803164801e-05	0.0803381898880742	0	0	0	0.00284639135468931	0	0	0.000144731763797761	1.20609803164801e-05	0	0	0	0	0	0.00162823234272482	0.000627170976456966	0	0.00256898880741026	0.000229158626013122
X381_T1	1.46320764379673e-05	7.31603821898366e-06	0	0	0.000409698140263085	0	0	0	0	0.00764525993883792	0	0	0	0	0	0	0	0	0.0265718508113487	7.31603821898366e-06	0	0	0	0	0	7.31603821898366e-06	0.148544839998244	0.0137541518516893	0.000658443439708529	0	0.162313623926371	0	0	0	0.00929136853810924	0	0	2.1948114656951e-05	7.31603821898366e-06	0	0	0	0	0	0.000512122675328856	0.000541386828204791	0	0.0305590916406948	0.000358485872730199
X381_T2	0	0	0	0	5.46522749009428e-05	2.73261374504714e-05	0	0	0	0.0168602268069408	0	0	0	0.00144828528487498	0	0.00159857904085258	0	0	0.028173247711436	0.000560185817734664	0	0	0	0.0015302636972264	0	0	0.071594480120235	0.0419319579177483	0.1173794234185	0	0.0622899303183495	0	0	0	4.09892061757071e-05	0	0	0.000122967618527121	0	0	0	0	0.000983740948216969	0	0.0196065036207132	0.00881267932777702	0	0.00188550348408253	0.000136630687252357
X381_T3	0	0	0	0	0	0	0	0	0	0.151795798509149	0	0	0	0.000112943302462164	0	0.000338829907386492	0	0	0.000112943302462164	0.000112943302462164	0	0	0	0	0	0	0.0936299977411339	0.243053986898577	0.0225886604924328	0	0.00259769595662977	0	0	0	0	0	0	0	0	0	0	0	0	0	0.0192003614185679	0.00304946916647843	0	0.00248475265416761	0.000677659814772984
X382_T1	0	0	0	0	6.81740711282809e-05	0	0	0.15194864219975	0	0.000897625269855698	0	0	0	0	0	0.00024997159413703	0	0	0.126746960572663	0	0	0	0	0	0	0	0.00384047267355983	0.000374957391205545	0.0236904897170776	5.68117259402341e-05	0.238529712532667	0	0	0	7.95364163163277e-05	0	0	0	0	0	0	0	0	0	0.000363595046017498	0	0	0.00336325417566186	1.13623451880468e-05
X382_T2	0	0	0	0	0	0	0	0.462790938600732	0	0.00193383520961393	0	1.72663858001243e-05	0	0	0	0.000207196629601492	0	0	0.0450997997099247	0	0	0	0	0	0	0	0.00328061330202362	0.000742454589405345	0.00296981835762138	0	0.104496166862352	0	0	0	0.000241729401201741	0	0	0	0	0	0	0	0	0	0.000742454589405346	0	0	0.00188203605221355	1.72663858001243e-05
X382_T3	0	0	0	0	2.8014343343792e-05	0	0	0.266444419542806	0	0.0129006051098162	0	0	0	0	0	9.80502017032721e-05	0	0	0.0392060735096369	0	0	0	0	0	0	0	0.0815077319587628	0.0277061855670103	0.000770394441954281	1.4007171671896e-05	0.0987085387718512	0	0	0	0.000980502017032721	0	0	0	0	0	0	0	0	0	0.00028014343343792	0	0	0.00746582250112057	0.00021010757507844
X386_T1	0	0	0	0	5.95255811184856e-05	0	0	0	0	0	0	0	0	0	0	2.97627905592428e-05	0	0	0.00324414417095747	2.97627905592428e-05	0	0	0	0	0	0	0.0912229530640793	0	0.00901812553945057	0	0.0127384743593559	0	0	0	0.00276793952200958	0	0	0	0	0	0	0	2.97627905592428e-05	0	0.0102681627429388	0.0292865859102949	0	0.000238102324473942	5.95255811184857e-05
X386_T2	0	0	0	0	0.000244081034903588	0	0	0	0	0	0	0	0	0	0	0	0	0	0.000406801724839313	0	0	0	0	0	0	0	0.306321698804003	0	0.00707835001220405	0.00105768448458221	0.0169229517533154	0	0	0	0.00691562932226833	0	0	0	0	0	0	0	0	0	0.0121226914002115	0.0406801724839313	0	0.000976324139614351	8.13603449678627e-05
X386_T3	0	0	0	0	0.000166357057698173	0	0	2.77261762830288e-05	0	0.000110904705132115	0	0	0	0	0	0	0	0	0.0176338481160063	0	0	0	0	0	0	0	0.196772673080655	0	0.0459977264535448	0.000665428230792691	0.0204619180968753	0	0	0	0.00243990351290654	0	0.000138630881415144	0	0	0	0	0	0	0	0.00313305791998225	0.0214323342667812	0	0.000720880583358749	0.000138630881415144
X393_T1	0	0	0	0	0	0	0	0.365239462961726	0	0.000708035535368379	0	0	0	0	0	0	0	0	0.0147618729543785	0	0	0	0	0	0	0	0.274223498764278	0	0.00100193707835148	0.00160309932536236	0.00488945294235522	0	0	0	0	0	0	0	0	0	0	0	0	0	0	0	0	0.0445394429229844	0
X393_T2	0	0	0	0	0	0	0	0.383054246465457	0	0.000401082923894515	0	0	0	0	0	2.00541461947258e-05	0	0	0.00695878872956984	0	0	0	0	0	0	0	0.231404792940941	0	0.000220595608141983	0.00168454828035697	0.0204351749724255	0	0	0	0	0	0	0	0	0	0	0	0	0	0	4.01082923894515e-05	0	0.104582372405495	0
X393_T3	0	0	0	0	0	0	0	0.399064308285797	0	0.000554027988673206	0	0	0	0	0	0	0	0	0.00605326876513318	0	0	0	0	0	0	0	0.0820166618787705	0	0.00371403947962408	0.00203143595846842	0.0394591045266139	0	0	0	0.000205195551360447	0	0	0	0	0	0	0	0	0	0	0	0	0.0653137439980302	0
X394_T1	0	0	0.0481197831511918	0	0.000120471560106703	0	0	0	0	0.0198261767489889	0	0	0	0	0	0.000240943120213407	0	0	0.0183288873590913	0	0	0	0.000223732897341021	0	0	0	0.307495052060924	0.00664314602874107	0.0698218741932708	0.000912141812236469	0.0235952155580415	0	0	0	0.00206522674468635	0.000929352035108855	0	0	0	0	5.16306686171586e-05	0	0	0	0.00290852766543327	0.00139402805266328	0	0.00108424404096033	0.000550727131916358
X394_T2	0	0	0.0190850844222867	0	0.000146059319558317	0	0	0	0	0.0254435334670587	0	0	0	4.86864398527722e-05	0	0.000428440670704395	0	0	0.0189682369666401	0	0	0	3.89491518822178e-05	0	0	0	0.334806909579544	0.00780930495238466	0.0245379656857972	0.0015384914993476	0.0414126857387681	0	0	0	0.00226878809713918	0.00050633897446883	0	0	0	0	9.73728797055444e-06	0	0	0	0.00214220335352198	0.0017721864106409	0	0.00251222029640305	0.000185008471440534
X394_T3	0	0	0.015461194961507	0	3.20107556138862e-05	0	0	0	0	0.0333231965940556	0	0	0	0	0	0.000144048400262488	0	0	0.0128683237567823	0	0	0	1.60053778069431e-05	0	0	0	0.34446774116103	0.00649818338961891	0.0238160021767313	0.00147249475823877	0.0313065189903808	0	0	0	0.000752252756926327	0.00160053778069432	0	0	0	0	1.60053778069431e-05	0	3.20107556138863e-05	0	0.00155252164727348	0.00300901102770531	0	0.00120040333552073	9.60322668416588e-05
X395_T1	0	0	0	0	7.80509561242125e-05	0	0	0	0	0.00287673524000669	0	1.11501365891732e-05	2.23002731783464e-05	2.23002731783464e-05	0	0	0	0	0.0956681719351062	0	0	0	0	0	0	0	0.132207169537827	0.00730333946590846	0.0500864135585662	0	0.085934102692758	0	0	0	0.00119306461504153	0	0	1.11501365891732e-05	0	0	0	0	0	0	0.0118191447845236	0.0207838546022188	0	0.000568656966047834	0.000301053687907677
X395_T2	0	0	0	0	0.000135391280801516	0	0	1.69239101001895e-05	0	0.00346940157053885	0	0	0	0	0	0	0	0	0.0758191172488492	0	0	0	0	0	0	0	0.160421743839697	0.00810655293799079	0.0327477660438667	0	0.079813160032494	0	0	0	0.00103235851611156	0	1.69239101001895e-05	0	0	0	0	0	0	0	0.0146222583265638	0.0215779853777417	0	0.000524641213105876	0.00037232602220417
X395_T3	0	0	1.62358747889336e-05	0	0.000146122873100403	0	0	9.74152487336018e-05	0	0.000470840368879074	0	0	0	0	0	1.62358747889336e-05	0	0	0.0640018184179764	1.62358747889336e-05	0	0	0	0	0	0	0.0633848551759969	0.00461098844005715	0.0500227302247045	1.62358747889336e-05	0.217317184049877	0	0	0	0.00191583322509417	0	0	0	3.24717495778673e-05	0	0	0	0	0	0.00741979477854266	0.00378295882582154	0	0.000340953370567606	1.62358747889336e-05
X411_T1	0	0	0.00099785913857542	0	9.071446714322e-05	0	0	0.00830944519031895	0	0.00575129721688015	3.6285786857288e-05	0.0013607170071483	1.8142893428644e-05	0	0	5.4428680285932e-05	0	0.00018142893428644	0.0257629086686745	5.4428680285932e-05	0	0	0.000217714721143728	0	0	0	0.0457200914401829	0.00322943503029863	0.0194128959686491	0.000653144163431184	0.395823505932726	0	0	0	0.00188686091657898	0.000235857614572372	3.6285786857288e-05	0.000145143147429152	0.00125185964657644	0	0	0	0	0	0.00382815051344388	0.018142893428644	0	0.00190500381000762	0.000417286548858812
X411_T2	0	0	0.000220688843443334	0	4.41377686886669e-05	0	0	0	0	0.00379584810722535	0	0	0	0	2.94251791257779e-05	1.4712589562889e-05	0	0	0.0553193367564625	0.000132413306066001	0	0	0	0	0	2.94251791257779e-05	0.411702393738322	0.0147420147420147	0.00690020450499492	0.000956318321587783	0.110403272079919	0	0	0	0.000691491709455781	0.00217746325530757	0	0	0	0	0	0	0	0	0.00100045609027645	0.00070620429901867	0	0.00172137297885801	0.00151539672497756
X411_T3	0	0	8.25332196208974e-05	0	0	0	0	0	0	0.00624501361798124	0	0	0	0	2.75110732069658e-05	0	0	0	0.0119673168450301	0	0	0	0	0	0	0	0.426174035049107	0.0118847836254093	0.00341137307766376	0.0011279540014856	0.0823681531816557	0	0	0	0.00148559795317616	0.000440177171311453	0	0	0	0	0	0	0	0	0.000275110732069658	0.0012104872211065	0	0.0039340834685961	0.000220088585655727
X423_T1	0	0	0.0297348762267467	0	1.8309652848982e-05	0	0	0.0038633367511352	0	0	0	0	0	0	0	5.4928958546946e-05	0	0	0.0920792441775304	1.8309652848982e-05	0	0	0	1.8309652848982e-05	0	0	0.155870074703383	0	0.306247253552073	0.000622528196865387	0.131371759191446	0	0	0	0.000146477222791856	0	0	5.4928958546946e-05	0	0	0	0	0	0	0.0041746008495679	0.000347883404130658	0	0.00368024022264538	0.000219715834187784
X423_T2	0	0	0.00570278039640143	0	1.16383273395948e-05	0	0	0.0561898443955635	0	0	0	0	0	0	0	3.49149820187843e-05	0	0	0.00796061590028281	0	0	0	0	0	0	0	0.0275944741221792	0	0.417932334764848	0.000186213237433516	0.173667120561432	0	0	0	0.000477171420923385	0	0	0	0	0	0	0	0	0	0.000256043201471085	3.49149820187843e-05	0	0.00219964386718341	0
X423_T3	0	0	0.00023640040976071	0	0.000394000682934517	0	0	0.0470042814740879	0	0	0	0	0	0	0	0.00014446691707599	0	0	0.142339313388143	0	0	0	0	1.31333560978172e-05	0	0	0.000919334926847206	0.000197000341467259	0.202989151847864	0.000538467600010507	0.107155052402091	0	0	0	5.25334243912689e-05	0	0	0	1.31333560978172e-05	0	0	0	0	0	0.00151033595124898	2.62667121956344e-05	0	0.0132646896587954	0
X427_T1	0	0	4.67882771971483e-05	0	0.000163758970190019	0	0	0	0	5.84853464964353e-05	0.000152061900890732	0.00125158641502372	0	0	0	0	0	1.75456039489306e-05	0.0331436458595299	0	5.84853464964353e-06	0	0.00160834702865197	0	0	0	0.00102349356368762	6.43338811460789e-05	0.0366937063918635	0	0.14192054180825	0	0	0	0.0029827526713182	1.16970692992871e-05	0	0	0.0209728452536217	0	0	0	0	0	0.00372551657182293	0.0773059309989882	0	0.000906522870694747	4.67882771971482e-05
X427_T2	0	1.02932548301098e-05	4.11730193204393e-05	0	0.000267624625582855	0	0	1.02932548301098e-05	0	0.000257331370752746	0.000380850428714064	0.00100873897335076	0	0	0	2.05865096602197e-05	0	0.000185278586941977	0.0161398235736122	0	1.02932548301098e-05	0	0.00137929614723472	0	0	0	0.0108902636102562	0.000185278586941977	0.0333604389043859	0	0.105567621537606	0	0	0	0.00200718469187141	5.14662741505492e-05	0	5.14662741505491e-05	0.0291299111692108	0	0.000123519057961318	0	0	0	0.0078537534353738	0.00945950118887094	0	0.00162633426315735	0.000102932548301098
X427_T3	0	0	0	0	0.00033069426342716	0	0	1.94526037310094e-05	0	0.000136168226117066	5.83578111930282e-05	0.000544672904468263	0	0	0	0	0	7.78104149240376e-05	0.0366098002217597	0	0	0	0.000525220300737254	0	0	0	0.000350146867158169	3.89052074620188e-05	0.102923726340771	0	0.095181590055829	0	0	0	0.00132277705370863	0	0	0	0.0110296263154823	0	3.89052074620188e-05	0	1.94526037310094e-05	0	0.00562180247826172	0.000836461960433404	0	0.00114770362012955	0
X430_T1	0	0	0	0	5.78578144210602e-05	0	0	0.0550517104216388	0	0.000969118391552759	0	0	0	0	0	0.00011571562884212	0	0	0.0980545309900918	0.000347146886526361	0	0	0	0	0	0	0.00348593331886888	0.000448398061763217	1.44644536052651e-05	0	0.122615173211832	0	0	0	0.00341361105084255	0	0	0	1.44644536052651e-05	0	0	0	1.44644536052651e-05	0	0.00125840746365806	0	0	0.0300860634989514	0.0107470890287119
X430_T2	0	0	0	0	2.38318425191846e-05	0	0	0.282288174639742	0	0.00214486582672661	0	0	0	0	0	7.14955275575539e-05	0	0	0.0778030218776314	0.00115187238842726	0	0	0	0	0	0	0.000476636850383693	0.00151729397372142	3.17757900255795e-05	0	0.136167204207115	0	0	0	0.00313785926502597	0	0	0	0	0	0	0	0	0	0.00677618722295483	6.3551580051159e-05	0	0.0112565736165615	0.0105654501835052
X430_T3	0	0	0	0	8.73133676765912e-05	0	0	0.186093890974709	0	0.00449663843534445	0	0	0	0	0	2.91044558921971e-05	0	0	0.0664309205739399	0.000247387875083675	0	0	0	0	0	0	0.0180011059693239	0.00497686195756571	2.91044558921971e-05	0	0.117727524083937	0	0	0	0.00552984661951745	0	0	0	0	0	0	0	0.000465671294275154	0	0.00107686486801129	0	0	0.0461596670450246	0.0367152711080066
X431_T1	0	1.90371033143597e-05	0	0	0.000609187306059511	0	0	0.158626663366902	0	0.0590150202745151	0	0	0	0	9.51855165717984e-05	9.51855165717984e-06	0	0	0.00237011936263778	0.000533038892802072	0	0	0	0	0	0	0.0855241866397609	0.0317253326733804	0.0164004645053208	2.85556549715395e-05	0.0329056330788707	0	0	0	0.00100896647566106	0.00331245597669858	0	0	0	0.00185611757315007	0	0	0.00210359991623675	0.00474023872527556	0.00973747834529498	0.0531611110053494	0	0.00860477069809058	0.000504483237830531
X431_T2	0	0	0	0	0.000654673801662302	0	0	0.0728965046111807	0	0.0307127405214619	0	0	0	0	0.000199248548332005	1.42320391665718e-05	0	0	0.00422691563247182	0.00126665148582489	0	0	0	0	0	0	0.108618922919276	0.0209068655356939	0.00414152339747239	8.53922349994307e-05	0.0676448821587158	0	0	0	0.00414152339747239	0.00314528065581237	0	0	0	1.42320391665718e-05	0	0	8.53922349994307e-05	0.00479619719913469	0.00926505749743824	0.0588779460321075	0	0.00879540020494136	9.96242741660025e-05
X431_T3	0	0	0	0	0.000370299942953793	0	0	0.0243697394889861	0	0.0403026451425655	0	0	0	0	0.000180145918193737	2.00162131326374e-05	0	0	0.00875709324552888	0.000820664738438135	0	0	0	0	0	0	0.0464276063611525	0.0173740729991293	0.00494400464376144	0.000180145918193737	0.0656331628619181	0	0	0	0.00232188072338594	0.00271219687947237	0	0	2.00162131326374e-05	0.00300243196989562	0	0	0	0.00407329937249172	0.01073869834566	0.0338274001941573	0	0.00709574755551997	0.000270218877290605
X452_T1	0	0	0	0	0.000243887567831229	0	0	0.00211877324553381	0	0.0686238643985123	0	0	0	0	3.04859459789037e-05	3.04859459789037e-05	0	0	0.00463386378879337	9.14578379367112e-05	0	0	0	0	0	0	0.0187488567770258	0.0262179135418572	0.0307145905737455	0.000213401621852326	0.0434272300469483	0	0	0	0.00173769892079751	0.00257606243521737	0	0	0	0	0.000106700810926163	0	0	0	0.0125602097433083	0.000563990000609719	0	0.00231693189439669	0.000106700810926163
X452_T2	0	0	0	0	0.000901253561772283	0	0	1.82071426620663e-05	0	0.0421313281200215	0	0	9.10357133103316e-06	0.000245796425937895	0.000127449998634464	2.73107139930995e-05	0	0	0.00917639990168143	8.19321419792985e-05	0	0	0	0	0	0	0.0319990532285815	0.00242154997405483	0.049405081613517	0.000673664278496454	0.0897885240379801	0	0	0	9.10357133103317e-05	0.000400557138565459	0	0	0	0	0.000619042850510255	0	0	0	0.0417489781241181	0.0122169927262465	0	0.00129270712900671	0.000136553569965497
X452_T3	0	0	1.84362382699434e-05	0	3.68724765398868e-05	0	0	0.00407440865765749	0	0.0630150624066665	0	0	0	0	0	1.84362382699434e-05	0	0	0.0037794288453384	0.000239671097509264	0	0	0	0	0	0	0.0751461071882894	0.029958887188658	0.00639737467967036	0.00213860363931343	0.0126472594531812	0	0	0	0.000350288527128925	0.0015302077764053	0	0	0	1.84362382699434e-05	0.000294979812319094	0	0	0	0.0484873066499512	0.00617613982043104	0	0.0109879980088863	0.00136428163197581
X456_T1	0	0	0	0	7.89009103192528e-05	0	0	0	0	0.00260373004053535	0	9.8626137899066e-06	0	9.8626137899066e-06	0.000167664434428412	0.000512855917075143	0	0	0.0635645458759481	0.00102571183415029	0	0	0	0	0	0	0.0073279220459006	0.000660795123923743	0.125284782973184	0	0.0248833745919344	0	0	9.8626137899066e-06	0.000877772627301688	2.95878413697198e-05	0	0	0	0	4.9313068949533e-05	0	0	0	0.0143895535194737	0.00513842178454134	0	0.000345191482646731	9.8626137899066e-06
X456_T2	0	2.22246916324036e-05	0	0	2.22246916324036e-05	0	0	0.000488943215912879	0	0.0990776752972553	0.000422269141015668	0	0	0	0.000111123458162018	0	0	0	0.00842315812868097	0.000244471607956439	0	0	0	0	0	0	0.156350705633959	0.0374263807089676	0.00988998777641961	0.00297810867874208	0.0139126569618847	6.66740748972108e-05	0	0	0.00144460495610624	0.00391154572730303	0	0	0	0	0	0	0	0	0.00566729636626292	0.00086676297366374	0	0.00162240248916547	0.00224469385487276
X456_T3	0	0	0	0	4.18892030579118e-05	0	0	0	0	0.0083568960100534	0	0	0	0	0.000167556812231647	0.000146612210702691	0	0	0.0282542674625615	0.00412608650120432	0	0	0	0	0	0	0.0863336475023564	0.00613676824798409	0.020923656927427	0	0.00647188187244738	0	0	0	0.00046078123363703	0.00138234370091109	0	0	0	0	4.18892030579118e-05	0	0	0	0.0172164624568018	0.00335113624463295	0	0.00236673997277202	8.37784061158236e-05
X502_T1	0	0	0.0649273447820343	0	5.28401585204756e-05	0	0	0.00655217965653897	0	0.0171466314398943	0	0	0	0	0	0	0	0	0.0633685601056803	1.32100396301189e-05	0	0	0	0	0	0	0.204583883751651	0.00537648612945838	0.0396697490092471	0.00323645970937913	0.0736459709379128	0	0	0	0.000686922060766182	0.000145310435931308	0	0	0	0	9.24702774108322e-05	0	2.64200792602378e-05	0	0.00833553500660502	0.000449141347424043	0	0.0051783355350066	0.000990752972258916
X502_T2	0	0	0.000419337446834002	0	0.000491223866291259	0	0	0.0012819744803211	0	0.000814712753848918	0	0	0	0	0	0	0	0	0.0642305157850596	0	0	0	0	0	0	0	0.00570298927694243	0.000347451027376745	0.0477206014497095	2.39621398190858e-05	0.138561073503864	0	0	0	0.000527167076019889	7.18864194572576e-05	0	0	1.19810699095429e-05	0	0.000155753908824058	0	0	0	0.00392979093033008	0.0101120230036542	0	0.00104235308213023	0.000179716048643144
X502_T3	0	0	0.00500472474013929	0	0.000157491337976412	0	0	0.0524971126588037	0	0.0263885486298254	0	0	0	0	0	0	0	0	0.0277709725965072	5.24971126588038e-05	0	0	0	0	0	0	0.296556189409583	0.00206488643124628	0.0370454624995625	0.00125993070381129	0.0749658768767717	0	0	0	0.00171490568018759	0.0028348440835754	0	0	0	0	5.24971126588038e-05	0	0	0	0.00248486333251671	0.000734959577223253	6.99961502117384e-05	0.00101494417807021	0.00173240471774052
X504_T1	0	0	0	1.71361985057235e-05	5.7120661685745e-06	0	0	0	0	0.0075913359380355	0	0	0	0	0.000148513720382937	8.56809925286174e-05	0	0	0.0140002741791761	2.2848264674298e-05	0	0	0	0	0	0	0.0535677565288917	0.0373569127424773	0.0692873626248087	0.000279891242260151	0.20448054470263	0	0	5.7120661685745e-06	0.00148513720382937	0	0	0	0	0	3.99844631800215e-05	0	0	0	0.031479196655014	0	0	0.00143944067448077	0.000885370256129048
X504_T2	0	0	0	0	0	0	0	0	0	0.0744081809450273	0	0	0	0	0.000489651405864517	3.7665492758809e-05	0	0	0.00112996478276427	0.000131829224655832	0	0	0	0	0	0	0.420855383340553	0.0708864573720786	0.00902088551573476	0.00951053692159927	0.014294054501968	0	0	0	0.000282491195691068	0	0	0	1.88327463794045e-05	0	0	0	0	0	0.00862539784176726	7.5330985517618e-05	0	0.00254242076121961	0.00371005103674269
X504_T3	0	3.51734932554827e-05	0	0	0	0	0	5.2760239883224e-05	0	0.052760239883224	0	0	0	3.51734932554827e-05	0.000404495172438051	7.03469865109653e-05	0	0	0.00919786848630872	0.000158280719649672	0	0	0	0	0	0	0.449570004044951	0.0304778319058757	0.00633122878598688	0.0049770492956508	0.100349976257892	0	0	0	0.00198730236893477	0	1.75867466277413e-05	1.75867466277413e-05	0	0	1.75867466277413e-05	0	0	0	0.0110268901355938	3.51734932554826e-05	0	0.00320078788624892	0.0018290216492851
X508_T1	0	0	0	0	5.95368036674671e-05	0	0	0	0	0	0	0	0	0	0	0	0	0	0.0267320248466927	0	0	0	0	0	0	0	0.190041477306555	0	0.107721923435671	0	0.0465974716704043	0	0	0	0.00408819385183274	0	0	0	0	0	0	0	0	0	0.000555676834229693	0.00764055647065828	0	0.00283792097481593	0.00039691202444978
X508_T2	0	0	0	0	2.72862463675185e-05	0	0	0	0	1.36431231837592e-05	0	0	0	0	0	0	0	0	0.0175314132911306	0	0	0	0	0	0	0	0.340000272862464	0	0.0327298525178384	0	0.0267950939329031	0	0	0	0.00203282535438012	0	0	0	0	0	0	0	1.36431231837592e-05	0	0.000313791833226462	0.000341078079593981	0	0.00237390343397411	0.000573011173717888
X508_T3	0	0	1.05414066453027e-05	0	4.2165626581211e-05	0	0	0	0	5.27070332265137e-05	0	0	0	2.10828132906055e-05	0	0	0	0	0.0309390285039636	0	0	0	0	0	0	0	0.285640495867768	0	0.000326783606004385	0	0.180395091921066	0	0	0	0.00149687974363299	0	0	1.05414066453027e-05	0	0	0	0	0	0	0.000147579693034238	1.05414066453027e-05	0	0.00487012987012987	7.37898465171192e-05
X509_T1	0	0	0	0	4.96044048711525e-05	0	0	1.24011012177881e-05	0	0.0120414692824723	0	0	0	0	0	0	0	0	0.0111857932984449	2.48022024355763e-05	0	0	0	0	0	0	0.605024926213448	0	0.0172251295915077	0.00348470944219847	0.0277164612217565	0	0	0	0.000372033036533644	0	0	0	0	0	0	0	0	0	0.00132691783030333	0	0	0.00956124903891465	0.000756467174285076
X509_T2	0	0	0	0	1.99804191891946e-05	0	0	0	0	0.0170832584067614	0	0	0	0	0	0	0	0	0.0126675857659494	3.99608383783892e-05	0	0	0	0	0	0	0.55645467441907	0	0.0219584806889249	0.00311694539351436	0.0489120661751483	0	0	0	0.000759255929189394	0	0	0	0	0	0	0	0	0	0.000939079701892146	0	0	0.0111290934883814	0.000279725868648724
X509_T3	0	0	0	0	3.14911037631869e-05	0	0	0	0	0.0316643048338844	0	1.57455518815934e-05	0	0	0	0	0	0	0.0136671390332231	0	0	0	0	0	0	0	0.362667296488742	0.0823334907888521	0.0235710911667454	0.00199968508896237	0.0428908833254606	0	0	0	0.000645567627145331	0	0	0	1.57455518815934e-05	0	0	0	0	0	0.00461344670130688	9.44733112895607e-05	0	0.00423555345614864	0.000503857660210991
X510_T1	0	0	0.0167740420598465	0	0	0	0	1.46754523708193e-05	0	0.00657460266212706	0	0	0	0	0	0	0	0	0.0233633201743444	0	0	0	0	0	0	0	0.0632071733611189	0.0793795218737618	0.037936044378568	0.00366886309270483	0.0641023759557389	0	0	0	0.00120338709440719	0	0	0	0	0	0	0	0	0	0.0100233339692696	0	0	0.0146901278231902	0
X510_T2	0	0	0.0364080829705061	0	0	0	0	0	0	0.0787178337407606	4.33946161746199e-05	0	0	0	1.44648720582066e-05	1.44648720582066e-05	0	0	0.0166201379948794	0.000245902824989513	0	0	0	0	0	0	0.11437374336424	0.0364370127146226	0.0609549708532828	0.00403569930423965	0.0656415894001417	0	0	0	0.00269046620282643	0.000491805649979026	0	0	0.00176471439110121	0	0	0	0	0	0.00645133293796016	0.000202508208814893	0	0.0114995732862743	0.000621989498502885
X510_T3	0	9.68579287900508e-06	0.017143853395839	0	0	0	0	9.68579287900508e-06	0	0.0529425438766418	0	0	0	9.68579287900508e-06	0	0	0	0	0.00450389368873736	8.71721359110457e-05	0	0	0	0	0	0	0.321752353647669	0.12801712448181	0.0194684436868002	0.00596644841346713	0.0282534578280578	0	0	0	0.00118166673123862	0	0	0	0	0	0	0	0	0	0.00191778699004301	9.68579287900508e-06	0	0.0198655611948394	1.93715857580102e-05
X511_T1	0	0	0	0	2.75231882861311e-05	0	0	0	0	0.0513169845594914	0	0	0	0	0	0	0	0	0.00129358984944816	0.000137615941430655	0	0	0	0	0	0	0.448187598051358	0.0382709933118652	0.000440371012578097	0.00452756447306856	0.0121102028458977	0	0	0	0.00195414636831531	0	0	0	0	0	0	0	0	0	0.00184405361517078	0.000412847824291966	0	0.00617895577023642	0.0143671042853604
X511_T2	0	0	0	0	0	0	0	3.32203840276394e-05	0	0.0245830841804531	0	0	0	0	0	0	0	0	0.00996611520829181	6.64407680552787e-05	0	0	0	0	0	0	0.272074945186366	0.0380373397116471	0.0313268221380639	0.000963391136801541	0.0700617899142914	0	0	0	0.00242508803401767	0	0	0	0	0	0	0	0	0	0.00212610457776892	0.000199322304165836	0	0.0034549199388745	0.0205301973290811
X511_T3	0	0	0	0	0	0	0	0	0	0.00526393532879454	0	0	0	0	0	0	0	0	0.0154695242315594	1.34284064510065e-05	1.34284064510065e-05	0	0	0	0	0	0.197639286145913	0.0109710080704723	0.0141938256187138	0.000268568129020129	0.0214585935087083	0	0	0	0.00345110045790866	0	0	0	0	0	0	0	0	0	0.000617706696746297	0.000201426096765097	0	0.00798990183834884	0.00684848729001329
X512_T1	0	0	0	0	1.8642456330046e-05	0	0	1.8642456330046e-05	0	0.262634924777689	0	0	0	0.000111854737980276	0	0	0	0	0.00630115023955556	0.0011744747487929	0	0	0	1.8642456330046e-05	0	0	0.461736358382581	1.8642456330046e-05	0.0309837624205365	0	0.0152681717343077	0	0	0	0.00149139650640368	0	0	0	0	0	0	0	0	0	0.00206931265263511	0.000260994388620645	0	0.0023862344102459	0.00395220074196976
X512_T2	0	0	0	0	9.83929157100689e-05	0	0	0	0	1.09325461900077e-05	0	0	0	0	0	0	0	0	0.00362960533508254	0.000349841478080245	0	0	0	0	0	0	0.48536132065158	1.09325461900077e-05	0.0343937903137641	0	0.0664480157428665	0	0	0	0.00203345359134143	0	1.09325461900077e-05	0	0	0	0	0	0	0	0.00268940636274188	0.000765278233300536	0	0.00145402864327102	0.000677817863780474
X512_T3	0	0	0	0	0.000127491394330883	0	0	0	4.24971314436276e-05	0.00356975904126471	0	0	0	0	0	0	0	0	0.014385278993668	0.000828694063150737	0	0	0	0	0	0	0.179614126046492	0	0.0386511410479793	0	0.0785665717564065	0	0	0	0.00137053248905699	0	0	0	1.06242828609069e-05	0	0	0	0	0	0.00358038332412562	0.00718201521397306	0	0.00217797798648591	0.000446219880158089
X514_T1	0	0	0	0	2.96868042155262e-05	0	0	0.0873385780020781	0	0.00190985107119885	0	0	0	9.8956014051754e-06	0	0	0.000138538419672456	0	1.97912028103508e-05	0	0	0	0	0	0	0	0.614012171589729	0	0.00862896442531295	0.00409677898174262	0.0778190094502993	0	0	0	3.95824056207016e-05	0.00404730097471674	0	0	0	0	0	0	0	0	7.91648112414032e-05	0	0	0.0211073177972391	0
X514_T2	0	0	0	0	0.00040887253398753	0	7.43404607250053e-05	0	0	0	0	0	0	0.000436750206759406	0	0	0	0	0.00139388363859385	0	0	0	0	9.29255759062567e-06	0	0	0.664780277475769	0	0.00759201955154117	0.028723295512624	0.00116156969882821	0	0	0	0	0	0	1.85851151812513e-05	0	0	0	0	0.051062603960488	0	7.43404607250053e-05	0.000223021382175016	0	0.0613773428860826	0
X514_T3	0	1.17146773192132e-05	0	0	4.68587092768529e-05	0	0	0	0	0	0	0	0	0	0	0	0	0	0	0	0	0	0	0	0	0	0.544837927439289	0	0.0535946487354006	0.00527160479364596	3.51440319576396e-05	0	0	0	0	0	0	0	0	0	0	0	0.000351440319576397	0	0	0.000574019188641449	0	0	0
X515_T1	0	0	0	0	0.000105407399599452	0	0	0	0	0	0	0	0	0.000199102865910076	0	1.1711933288828e-05	0	0	0.000936954663106239	0.00011711933288828	0	0	0	0	0	0	0.503671691086048	0	0.00392349765175738	0	0.0113137275570078	0	0	0	1.1711933288828e-05	0	0	0	0.00406404085122331	7.02715997329679e-05	0	0	0	0	0.00791726690324772	0.00699202417343031	0	0.00597308597730226	3.5135799866484e-05
X515_T2	0	0	0	0	0.000133331555579259	0	0	0.0018533086225517	0	0	0	0	0	0	1.33331555579259e-05	0	0	0	0.0117065105798589	1.33331555579259e-05	0	0	0	0	0	0	0.153877948294023	0	0.0155197930694257	0	0.0360928520953054	0	0	0	0.00441327448967348	0	0	0	0.0332395568059092	0	0	0	0	0	0.00598658684550872	0.0579058945880722	0	0.00385328195624058	5.33326222317036e-05
X515_T3	0	0	0	0	0.000134695251992368	0	0	0.00965315972611965	0	0.0303962285329442	0	0	0	0	2.24492086653945e-05	0	0	0	0.00186328431922775	2.24492086653945e-05	0	0	0	0	0	0	0.207879672241554	0	0.0145470872151757	0	0.0266023122684925	0	0	0	0.00215512403187788	0	0	0	0.0102817375687508	0	0	0	0	0	0.00543270849702548	0.017465484341677	0	0.0020653271972163	2.24492086653945e-05
X517_T1	0	0	0	0	1.67664269067619e-05	0	0	0.0297771741864092	0	0.00799758563452543	0	0	0	0	0	0	0	0	0.00380597890783495	5.02992807202857e-05	0	0	0	0	0	0	0.375467364150026	0.0281843636302667	0.00305148969703066	0.00179400767902352	0.031755612561407	0	0	0	0.00114011702965981	0	0	1.67664269067619e-05	0	0	0	0	0	0	0.000519759234109619	3.35328538135238e-05	0	0.00244789832838724	0.002112569790252
X517_T2	0	0	0	1.68143527314916e-05	0.00021858658550939	0	0	0.0232038067694584	0	0.0149647739310275	0	0	0	0.000285843996435357	0	1.68143527314916e-05	0	0	0.0130143090141745	0	0	0	0	0	0	0	0.108637532998167	0.0594051082003599	0.0345534948632152	0.00213542279689943	0.0987170648865872	0	0	0	0.00131151951305634	0	0	0	0	0	3.36287054629832e-05	0	0	0	0.00274073949523313	0.00808770366384746	0	0.000891160694769055	0.00213542279689943
X517_T3	0	0	0	0	0.000220745137475166	0	0	0.0022319786122489	0	0.00853547864903976	0	2.45272374972407e-05	0	0	0	0	0	0	0.00478281131196193	0	0	0	0	0	0	0	0.324127443526036	0.0476318952196414	0.00468470236197297	0.00326212258713301	0.130116994922862	0	0	0	0.00154521596232616	0	0	0	0	0	0	0	0.000269799612469648	0	0.00129994358735376	0	0	0.000686762649922739	0.00407152142454196
X519_T1	1.71142030771337e-05	0	0	0	0.000308055655388407	0	0	0	0	0	0	0	0	0	0	0	0	0	0.0338005510773391	0	0	0	0	0	0	0	0.00013691362461707	1.71142030771337e-05	6.84568123085349e-05	0	0.272321199363352	0	0	0	0.000667453920008215	0	0	0	0	0	0	0	0.00207081857233318	0	0.000119799421539936	0.000616111310776814	0	0.423182899488285	0
X519_T2	0	0	0	0	0	0	0	0.146775946177144	0	1.15598917994128e-05	0	0	0	1.15598917994128e-05	0	0	0	0	0.0005433149145724	1.15598917994128e-05	0	0	0	0	0	0	0.64253346588676	0	0.000104039026194715	1.15598917994128e-05	0.0240792546181767	0	0	0	0	1.15598917994128e-05	0	0	0	0	0	0	0.0039881626707974	0	0	0	0	0.106212285853004	0
X519_T3	1.40003080067761e-05	0	0	0	8.40018480406569e-05	0	0	0.238173239811276	0	1.40003080067761e-05	0	1.40003080067761e-05	0	0	0	0	0	0	0.00142803141669117	0	0	0	0	0	0	0	0.351057723269911	1.40003080067761e-05	0.00462010164223613	0	0.0265725845968611	0	0	0	0	0	0	0	0	0	0	0	0.00294006468142299	0	0	4.20009240203284e-05	0	0.0714575720665854	0
X520_T1	0	0	0	0	0.000134728522028113	0	0	0	0	0.0154039610185476	0	0	2.24547536713522e-05	2.24547536713522e-05	0	0	0	0	0.00184128980105088	0	0	0	0	0	0	0	0.115619526653793	0.042776305743926	0.000651187856469214	0	0.0396101854762653	0	0	0	0.00163919701800871	0	0	2.24547536713522e-05	0	0	0	0	4.49095073427044e-05	0	0.000179638029370818	0.00166165177168006	2.24547536713522e-05	0.00646696905734944	0.000157183275699465
X520_T2	0	0	0.0012084664441174	0	0.000526460629120452	0	0	2.39300285963842e-05	0	0.00270409323139141	0	0	0	2.39300285963842e-05	0	0	0	0	0.0174569558610623	2.39300285963842e-05	0	0	0	0	0	0	0.0450482788326932	0.000933271115258983	0.0498821446091629	1.19650142981921e-05	0.25055936441844	0	0	0	0.00594661210620147	0	0	0	0	0	0	0	0	0	0.000873446043768023	0.00503727101953886	0	0.041674144800603	0
X520_T3	1.24996875078123e-05	0	0	0	0.000399990000249994	0	0	0	0	0.00807479813004675	0	0	1.24996875078123e-05	0	0	0	0	0	0.0263993400164995	0	0	0	0	0	0	0	0.157621059473513	0.0145121371965701	0.000524986875328117	0	0.156933576660583	0	0	0	0.00898727531811705	0	0	2.49993750156246e-05	0	0	0	0	0	0	0.000549986250343741	0.000612484687882803	0	0.0316492087697808	0.000362490937726557
X521_T1	0	4.85599545478825e-06	0.162782679635412	0	0	0	0	0	0	1.9423981819153e-05	0.00116543890914918	0	0	0	0	0	0	0	9.22639136409768e-05	0	0	0	0	0	0	0	0.287761434655297	6.31279409122473e-05	1.9423981819153e-05	0	0.106632804191695	0	0	0	0	0	0	0	0.0854460960224541	0	0	0	0	0	0.00298158120923999	2.42799772739413e-05	0	0.0505509126843457	0
X521_T2	0	0	0.000155886381097663	1.11347415069759e-05	6.68084490418555e-05	0	0	0	0	0	3.34042245209277e-05	0	0	7.79431905488314e-05	0	0	0	0	5.56737075348795e-05	0	0	0	0	2.22694830139518e-05	0	0	0.0126936053179525	0	0	0	0.102918415748978	0	0	0	0	0	0	0	0.21013484171965	0	0	0	0	0	0.000133616898083711	0.0168579986415615	0	0.0799808482446081	0
X521_T3	0	0	0.147025079736582	1.14728895619651e-05	0	0	0	0.00105550583970079	0	0.00363690599114294	0.000894885385833276	0	0	0	0	0	0	0	0.00535783942543769	0	0	0	0	0	0	0	0.392154838117529	0.000550698698974324	0.0021339574585255	0	0.0504348225143985	0	0	1.14728895619651e-05	0.000263876459925197	6.88373373717905e-05	0	0	0.131502260159244	0	0	0	0	0	0.00146852986393153	0.000321240907735022	0	0.0373213097450724	0.000103256006057686
X522_T1	1.72854074285767e-06	2.30472099047689e-06	0	0	4.72467803047763e-05	0	0	1.72854074285767e-06	0	0.0577966406386842	0	0	0	0.000195901284190536	0	0	0	0	0.00852343440303117	0.000164211370571479	0	0	0	0	0	0	0.451501756197395	5.76180247619223e-07	0.000876946336876458	0.000980658781447918	0.0165311874844431	0	0	0	6.9717809961926e-05	0	0	0	5.76180247619223e-07	0	5.76180247619223e-07	0	0	0	0.00509804283093489	0.00551001170798263	1.15236049523845e-06	0.0110857079641939	0.000134826177942898
X522_T2	0	0	0	0	0	0	0	0	0	0.0294233032561789	0	0	0	0	0	6.12985484503727e-05	0	0	0.0643879952922715	4.90388387602982e-05	0	0	0	0	0	0	0.393512161632012	0	0.000196155355041192	0.00410700274617497	0.0137308748528834	0	0	0	0.000502648097293056	0	0	0	0	0	0	0	0	0	0.000784621420164771	0.0318139466457434	0	0.00839790113770105	0.000110337387210671
X522_T3	0	0	0	0	4.16072895971375e-05	0	0	0	0	0.0144689349574045	0	0	0	0	0	4.16072895971374e-05	0	0	0.0826944880743107	0	0	0	0	0	0	0	0.292031163859908	0	0.0140736657062317	0.00618908432757419	0.0207308320417737	0	0	0	0.00121701322071627	0	0	0	0	0	0	0	0	0	0.00246523190863039	0.00889355815138812	0	0.00513850026524647	6.24109343957061e-05
X526_T1	0	0	0	0	5.87296770846588e-05	0	0	0	0	0.0116578409013048	0	0	0	9.78827951410981e-06	0	0	0	0	0.00315182600354336	1.95765590282196e-05	0	0	0	0	0	0	0.242661237434296	0.0510263011070544	0.00709650264772961	0	0.0669126787584546	0	0	0	0.00195765590282196	0	0	0	9.78827951410981e-06	0	0	0	0	0	0.0105615535957245	0.000763485802100565	0	0.00297563697228938	0.0114522870315085
X526_T2	0	0	0	0	4.00769477396602e-05	0	0	0	0	0.00537031099711446	0	0	0	0	0	0	0	0	0.00338650208400128	0	0	0	0	0	0	0	0.246753767233088	0.0474110291760179	0.00158303943571657	0	0.037972907983328	0	0	0	0.00152292401410709	0	0	0	0	0	0	0	0	0	0.00408784866944534	0.000801538954793203	0	0.00523004168002564	0.00416800256492465
X526_T3	9.73965891714472e-06	1.94793178342894e-05	0.0735052058476912	0	0	0	0	1.94793178342894e-05	0	0.145481285245391	0	0	0	0	0	9.73965891714472e-06	0	0	9.73965891714472e-06	9.73965891714472e-05	0	0	0	0	0	4.86982945857236e-05	0.225872429947503	0.0332219765663806	3.89586356685788e-05	0	0.0116096734292365	0	0	0	0.000652557147448697	0	0	0	0	0	0.000301929426431486	0	0	0	0.00263944756654622	9.73965891714472e-06	0	0.0170054444693347	0.000798652031205867
X901_T1	0	0	0	0.000733579113685953	0.000225716650364909	0	0	0.000188097208637424	0	0.0391054096757204	0.000564291625912271	0.000545481905048529	0	0	3.76194417274848e-05	1.88097208637424e-05	0	0	0.0147280114363103	0.000112858325182454	0	0	0	0	0	0	0.100951771875705	0.0130727560003009	0.0168158904521857	7.52388834549695e-05	0.0768565194492513	0	0	0	0.00103453464750583	0.00105334436836957	0	0	1.88097208637424e-05	0	1.88097208637424e-05	0	9.40486043187119e-05	0.000695959671958468	0.00622601760589873	0.0175494695658717	0	0.000790008276277181	0.00127906101873448
X901_T2	0	0	0	0.00238353196099675	1.66680556713059e-05	0	0	0.00381698474872906	0	0.0254021168430703	0.000650054171180932	0.00173347778981582	0	0	3.33361113426119e-05	0	0	0	0.00498374864572048	8.33402783565296e-05	0	0	0	0	0	0	0.177881490124177	0.0185348779064922	0.00488374031169264	0.000166680556713059	0.0536044670389199	0	0	0	0.00205017084757063	0.00123343611967664	0	0	0	0	1.66680556713059e-05	0	0.000300025002083507	0.000866738894907909	0.00296691390949246	0.012584382031836	0	0.00245020418368197	0.00213351112592716
X901_T3	1.13575703885425e-05	0	1.13575703885425e-05	0.0037707133689961	0.000295296830102105	0	0	0.00463388871852533	0.000147648415051052	0.0167297011823231	0.000147648415051052	0.000772314786420889	1.13575703885425e-05	0	4.54302815541699e-05	0	0	0	0.0072461299078901	0.000102218133496882	0	0	0	0	0.000442945245153157	1.13575703885425e-05	0.0558906038820176	0.00712119663361614	0.0113007825365998	5.67878519427124e-05	0.0288595863572864	0	7.95029927197974e-05	0	0.000567878519427123	0.00140833872817927	0	0	1.13575703885425e-05	0	0.000113575703885425	0	0	0.000261224118936477	0.0027258168932502	0.000102218133496882	0	0.000965393483026111	0.000715526934478176
X902_T1	0	0	0	0	5.59597090095132e-05	0	0	0.000410371199403096	0	0.00277933221413915	0.000335758254057079	0.0115463532922963	0	0	1.86532363365044e-05	0	0	0.000578250326431636	0.000167879127028539	3.73064726730088e-05	0	0	0.0100540943853759	0	0	0	0.0133557172169371	0.000130572654355531	0.00257414661443761	0.000186532363365043	0.0216191009140086	0	0	0	0.0025554933781011	0.00111919418019026	0.00195858981533296	0.000130572654355531	0.00263010632344712	1.86532363365044e-05	7.46129453460175e-05	0	0.00406640552135796	5.59597090095132e-05	0.00141764596157433	0.0209662376422309	0	0.00229434806939004	0.000130572654355531
X902_T2	0	0	0	0	6.68717400026749e-05	0	0	0	0	0.000980785520039231	0.000401230440016049	0.013151442200526	0	0	0	0	0	0.00296464714011859	0.000289777540011591	8.91623200035665e-05	0	0.000445811600017832	0.0108555124604342	0	0	0	0.00684320806027373	0.00013374348000535	0.00167179350006687	0.000200615220008025	0.0173197806606928	0	0	2.22905800008916e-05	0.0016049217600642	0.00334358700013374	0	0.000356649280014266	0.00138201596005528	0	8.91623200035665e-05	0	0.000646426820025857	2.22905800008916e-05	0.00336587758013464	0.00510454282020418	0	0.00309839062012393	0.00129285364005171
X902_T3	0	0	0	0	0.000238447231627641	0	0	0	0	0.000476894463255281	0.000286136677953169	0.0428251228003243	0	0	0	0	0	4.76894463255282e-05	0.000262291954790405	2.38447231627641e-05	0	0	0.00903715007868759	0	0	0	0.00207449091516048	7.15341694882922e-05	0.00166913062139349	9.53788926510563e-05	0.0190280890838857	0	0	0	0.00157375172874243	0.00116839143497544	0.00333826124278697	0.000262291954790405	0.00503123658734322	2.38447231627641e-05	0	0	4.76894463255282e-05	2.38447231627641e-05	0.00460203157041347	0.00784491392054938	0	0.00224140397729982	0.000715341694882922
X904_T1	0	0	0	0	7.54204691153179e-05	0	0	0.00799456972622369	0	0.0195150463835885	1.88551172788295e-05	0	0	0	0	0	0	0.0342974583301908	0.00644845010935968	5.65653518364885e-05	0	0	0	0	0	0	0.136454483746889	0.000829625160268497	0.00333735575835282	0.000980466098499133	0.0182328984086281	0	0	0	0.00576966588732182	0.00135756844407572	0	0	0	0	7.54204691153179e-05	0	0	0	0.00111245191945094	0.0061467682328984	0	0.00286597782638208	0.000867335394826155
X904_T2	0	0	0	0	0.000144931355239928	0	0	0.0105404621992675	0	0.0269440564968774	6.58778887454215e-05	0	0	0	0	0	0	0.00438746739044507	0.00558644496561174	7.90534664945058e-05	0	0	0	0	0	0	0.0331234024611979	0.00486178818941211	0.005625971698859	0.00111992410867217	0.016100556009381	0	0	0	0.00280639806055496	0.000698305620701468	0	0	1.31755777490843e-05	0	3.95267332472529e-05	0	0	0	0.00185775646262089	0.00222667263959525	0	0.0015942449076392	0.000263511554981686
X904_T3	0	0	2.43516376476318e-05	0	0.000121758188238159	0	0	0.00245951540241082	0	0.00883964446609035	0	0	0	0	7.30549129428954e-05	0	0	0.0178253987580665	0.0036770972847924	0.000121758188238159	0	0	0	0	0	0	0.0726165834652381	0.00143674662121027	0.0005357360282479	0.000365274564714477	0.0322172166078168	0	0	0	0.00238646048946792	0.000974065505905272	0	0	0	0	2.43516376476318e-05	0	0	0	0.00253257031535371	0.00455375624010714	0	0.00331182272007793	0.00299525143065871
X907_T1	0	0	0	0	0.000179018976011457	0	0	0	0	0.0483351235230934	0	0	0	0	0	0	0	0	0.00572860723236663	0	0	0	0	0	0	0	0.314894378804153	0.0175438596491228	0.00196920873612603	0.00161117078410311	0.058718224131758	0	0	0	0.00179018976011457	0.000716075904045829	0	0	0	0	0	0	0	0	0.00304332259219478	0.00680272108843538	0	0.000895094880057286	0.00268528464017186
X907_T2	0	0	0	0	3.92702025557048e-05	0	0	7.85404051114096e-06	0	0.0498888653267673	0	0	0	0	0.000109956567155973	0	0	0	0.0115297314703549	1.57080810222819e-05	0	7.85404051114096e-06	0	0	0	0	0.192321889996309	0.0167212522482191	0.0105244142849289	0.000871798496736646	0.0857975385437037	0	0	0	0.000274891417889933	0.000251329296356511	1.57080810222819e-05	0	0	0	2.35621215334229e-05	0	0	0	0.0055999308844435	0.0116396880375109	0	0.000628323240891276	0.00264681165225451
X907_T3	0	0	0	0	0.000294071074716674	0	0	0	0	0.0148392788472414	0	0	0	0	9.04834076051304e-05	0	0	0	0.00341574863709367	4.52417038025652e-05	0	0	0	6.78625557038478e-05	0	0	0.293528174271043	0.0147940371434388	0.000588142149433348	0.00180966815210261	0.024815074535707	0	0	2.26208519012826e-05	0.000158345963308978	0.000746488112742325	0	0	0	0	2.26208519012826e-05	0	0	0	0.00174180559639876	0.000972696631755152	0	0.001040559187459	0.00373244056371163
X908_T1	0	1.37130946340661e-05	0	0	1.37130946340661e-05	0	0	0.000109704757072529	0	0.0670570327605831	0	0	0	0	0.000287974987315387	2.74261892681321e-05	0	0	0.0221466478340167	5.48523785362643e-05	0	0	0	0	0	0	0.136829258258711	0.0230517120798651	0.00342827365851651	0.00143987493657694	0.0553871892269929	0	0	0	0.00612975330142754	0.00564979498923522	0	1.37130946340661e-05	0	0	2.74261892681321e-05	0	9.59916624384625e-05	0	0.0102299685970133	0.000219409514145057	0	0.00349683913168684	0.0137268077287001
X908_T2	0	0	0	0	0.000109718024676581	0	0	9.9743658796892e-06	0	0.148717795266166	0	9.9743658796892e-06	0	9.9743658796892e-06	0.000359077171668811	9.9743658796892e-06	0	0	0.00109718024676581	0	9.9743658796892e-06	0	0	0.000149615488195338	0	0	0.219146792742651	0.042490798647476	0.00619408121128699	0.0027728737145536	0.0315090218139382	0	0	9.9743658796892e-06	0.0013864368572768	0.00510687533040087	0	9.9743658796892e-06	0	0	0	9.9743658796892e-06	2.99230976390676e-05	0	0.00168566783366748	0.0058150553078588	0	0.00308207905682397	0.00248361710404261
X908_T3	0	1.3522467579884e-05	0	0	5.40898703195359e-05	0	1.3522467579884e-05	0	0	0.0492082595231978	0	0	0	0	4.05674027396519e-05	0	0	0	0.0209598247488202	0	0	0	0	0	0	0	0.152993198198807	0.00402969533880542	0.00306960014063367	0.00128463442008898	0.0488701978337006	0	0	0	0.00424605482008357	0.00140633662830793	0	0	0	0	0	0	0	0	0.00941163743559925	0.00141985909588781	0	0.00670714391962246	0.0123865803031737
X912_T1	0	0	0.000752387383042346	0	1.9291984180573e-05	0	0	0	0	0.00706086621008971	0.000366547699430886	0.00559467541236616	0	0	0	1.9291984180573e-05	0	0	0.0101282916948008	3.85839683611459e-05	0	0	0	0	0	0	0.00584547120671361	0.00090672325648693	0.0120767820970387	0.000385839683611459	0.106240956882415	0	0	0	0.000983891193209222	0.000694511430500627	1.9291984180573e-05	0	0.00652069065303366	0	1.9291984180573e-05	0	0	0	0.00393556477283689	0.00408990064628147	0	0.00248866595929392	3.85839683611459e-05
X912_T2	0	0	0.000239395851922784	0	8.70530370628305e-05	0	2.17632592657076e-05	0.000108816296328538	0	0.00672484711310366	6.52897777971229e-05	6.52897777971229e-05	0	0	0.000304685629719907	2.17632592657076e-05	0	0	0.0224596835622103	6.52897777971229e-05	0	0	0	0	0	0	0.00605018607586673	0.00150166488933383	0.0335589457877212	0.000326448888985614	0.161048118566237	0	0	0	0.00139284859300529	4.35265185314152e-05	0	0	0.000979346666956843	0	0.000239395851922784	0	0	0	0.00474439051992426	0.016822999412392	0	0.00195869333391369	0
X912_T3	1.15995824150331e-05	0	0.000359587054866025	0	0.000104396241735298	0	0	0	0	0.00991764296485326	2.31991648300661e-05	0.000463983296601322	0	0	0.000139194988980397	0	0	0	0.0103700266790396	8.11970769052315e-05	0	0	0	0	0	0	0.00240111355991185	2.31991648300661e-05	0.0135019139310985	0.000324788307620926	0.102169121911611	0	0	0	0.00124115531840854	0.000231991648300661	0.00118315740633337	0	0.0164366082821018	1.15995824150331e-05	0.000313188725205893	0	0	0	0.00186753276882032	0.00312028766964389	0	0.00293469435100336	0.00193713026331052
X913_T1	0	0	1.26363142398625e-05	0	2.5272628479725e-05	0	0	0	0	0.0419778359048232	0.000442270998395188	0.00510507095290446	0	0	5.05452569594501e-05	0	0	0	0.0370496733512769	0.000113726828158763	0	0	0	0	0	0	0.0306936072886261	0.00516825252410377	0.036215676611446	0.00226190024893539	0.0741372556452734	0	0	0	0.00174381136510103	0.000619179397753263	0	0	0.000404362055675601	0	8.84541996790376e-05	0	0	0	0.00391725741435737	0.0165030263972604	0	0.00506716201018486	0.00277998913276976
X913_T2	0	0	0	0	8.74202290410001e-05	0	0	0.022117317947373	0	0.014307777486377	1.45700381735e-05	0.000378820992511	0	0	2.9140076347e-05	1.45700381735e-05	0	0	0.00976192557624501	0.0001019902672145	0	0	0	0	0	0	0.0249001952385115	0.00661479733076901	0.006760497712504	0.003147128245476	0.0302036891336655	0	0	0	0.000903342366757001	0.003059708016435	0	1.45700381735e-05	0.0021417956115045	0	1.45700381735e-05	0	0	0	0.005507474429583	0.00649823702538101	0	0.00495381297899	0.0015298540082175
X913_T3	0	0	0	0	0.000109497842892495	0	0	2.1899568578499e-05	0	0.031863872281716	8.7598274313996e-05	0	0	0	6.5698705735497e-05	0	0	0	0.00503690077305477	8.7598274313996e-05	0	0	0	0	0	0	0.0348422136083919	0.00937301535159757	0.0114753739351335	2.1899568578499e-05	0.0171473621969647	0	0	0	0.000503690077305477	6.5698705735497e-05	0.0225346560672755	0	0.00965770974311806	0	0	0	0	0	0.000897882311718459	0.00422661673565031	0	0.00275934564089088	0.00317543744388235
X915_T1	0	0	0	0	5.85594378293968e-05	0	0	1.95198126097989e-05	0	0.0055436267811829	0	0	0	1.95198126097989e-05	0	0	0	0	0.0347257466328323	0	0	0	0	0	0	0	0.267655670505563	0	0.025141518641421	0.00148350575834472	0.0535818856138981	0	0	0	0.00316220964278743	0	0	0	0	0	0	0	0	0	0.000487995315244973	0.0165918407183291	0	0.00439195783720476	0.000409916064805778
X915_T2	0	0	0	0	0	0	0	0.000274766791685557	0	0.0377941721963483	0	0	0	0	0	0	0	0	0.021610408166069	0	0	0	0	0	0	0	0.3619365563478	2.74766791685557e-05	0.0398823998131585	0.00148374067510201	0.0347030457898858	0	0	0	0.00125018890216928	1.37383395842778e-05	0	0	0	0	0	0	0	0	0.000879253733393783	0.000755608677135281	0	0.00478094217532869	0.000302243470854112
X915_T3	0	0	0	0	6.06759298586251e-05	0	0	6.06759298586251e-05	0	0.00325627490241288	0	0	0	0	0	0	0	0	0.101106324454422	0	0	0	0	0	0	0	0.0485811945068058	0	0.0349493355985681	0.000606759298586251	0.187731326982586	0	0	0	0.0034787533118945	0	0	0	0	0	0	0	0	0	0.00123374390712538	0.00446979349958538	0	0.0038023582711405	0.00127419452703113
X916_T1	0	0	0.000203393770339377	0	0.000232450023245002	0	0	0	0	0.000639237563923757	0.000232450023245002	0.00581125058112506	0	0	0.000116225011622501	0	0	0	0.00886215713621571	0.000116225011622501	0	0	0	0	0	0	0.00993723849372384	5.81125058112506e-05	0.0111285448628545	0.000377731287773129	0.10527080427708	0	0	0	0.00319618781961878	0.000261506276150627	0	0	0.0156613203161321	0	0.000203393770339377	0	0	0	0.00409693165969316	0.000232450023245002	0	0.00415504416550441	8.71687587168759e-05
X916_T2	0	0	0.000896403040962215	0	0.00019289685691592	0	0	0	0	7.9428117553614e-05	0.000453874957449223	0.0486327016906842	0	0	4.53874957449223e-05	0	0	0	0.00654714626120504	3.40406218086918e-05	0	0	0	0	0	0	0.004379893339385	2.26937478724611e-05	0.00719391807557018	3.40406218086917e-05	0.0512878701917621	0	0	0	0.00198570293884035	1.13468739362306e-05	0	1.13468739362306e-05	0.0425621241348008	0	1.13468739362306e-05	0	1.13468739362306e-05	0	0.00213321230001135	0.000885056167025984	0	0.00350618404629525	0.00114603426755928
X916_T3	0	3.95687011573845e-06	0.00141655950143437	0	0.000118706103472154	0	0	0	0	7.91374023147691e-05	0.000324463349490553	0.0116055000494609	0	0	0.000158274804629538	0	0	0	0.00732812345434761	6.72667919675537e-05	0	0	0	0	0	0	0.00427737659511327	5.93530517360768e-05	0.0116529824908497	3.95687011573845e-05	0.063222870709269	0	0	0	0.00221584726481354	1.18706103472154e-05	0	0	0.0427302403798595	0	4.74824413888614e-05	0	0	0	0.00186764269462855	0.00128993965773074	0	0.0068849540013849	0.000506479374814521
X917_T1	0	0	0	0	0.000187823996393779	0	0	0	0	0.0403445944253838	0	0	0	0	1.25215997595853e-05	5.00863990383411e-05	0	0	0.0360121209085673	0.000100172798076682	0	0	0	0	0	0	0.352044777240741	0.0318173849891062	0.00388169592547144	0.00191580476321655	0.113270391425208	0	0	0	7.51295985575117e-05	0	0	0	0	0	0	0	0	0	0.0017905887656207	0.00087651198317097	2.50431995191706e-05	0.00586010868748591	0.0038316095264331
X917_T2	0	0	1.34779971696206e-05	0	0	0	0	0.0487633937596873	0	0.0785902014960576	0	2.69559943392412e-05	0	0	5.39119886784824e-05	5.39119886784824e-05	0	0	0.029732461756183	0.000336949929240515	0	0	0	0	0	0	0.0863400498685894	0.0394905317069884	0.00517555091313431	0.00656378462160523	0.180578206078577	0	0	0	0.000727811847159512	0	0	0	0	0	0	0	0	0	0.00566075881124065	0.00361210324145832	0	0.00509468293011658	0.0090976480894939
X917_T3	1.05232142105485e-05	0	1.05232142105485e-05	0	6.31392852632908e-05	0	0	0.0363261354548133	0	0.0541840299701141	0	0	0	0	8.41857136843878e-05	0.000157848213158227	0	0	0.0558572210295913	0.000252557141053163	0	0	0	0	0	0	0.0466599318095719	0.030927726564802	0.00628235888369744	0.00716630887738351	0.191290987919351	0	0	0	0.000873426779475523	0	0	0	0	0	0	2.10464284210969e-05	0	0	0.006945321378962	0.00475649282316791	0	0.00355684640316538	0.00976554278738898
X918_T2	0	0	0	0	0.0004804900999019	0	0	0.000120122524975475	0	0.0545756671805241	0	0	0	0	0	0	0	0.000340347154097179	0.039500290296102	6.00612624877375e-05	0	0	0	0	0	0	0.202766822158602	0.0111914152435485	0.0189993793669542	0	0.142225069570962	0	0	0	0.00156159282468117	0	0.000140142945804721	0	0	0	0	0	0	0	0.00586598330296903	0.0101503533604276	0	0.00120122524975475	0.000440449258243408
X918_T3	0	0	0	0	5.26555972899919e-05	0	1.75518657633306e-05	0.0015445641871731	0	0.0604310738231474	0	0	0	0	0	1.75518657633306e-05	0	0.00470390002457261	0.017306139642644	7.02074630533225e-05	0	0	0	0	0	0	0.144662477621371	0.0185172183803139	0.0010882156773265	0	0.135851441008179	0	0	0	0.00236950187804964	0	0	0	0	0	0	0	0	0	0.00789833959349879	0.00889879594200863	0	0.00324709516621617	0.000982904482746516
X919_T1	0	0	0	0	7.34870846448737e-05	0	0	0.00635663282178157	0	0.0196700429899445	0	1.22478474408123e-05	0	0	2.44956948816246e-05	1.22478474408123e-05	0	0	0.0252673092703957	0.000220461253934621	0	0	0	0	0	0	0.100995749996938	0.0259654365745221	0.0368905164917266	0.00202089482773403	0.066162871875268	0	0	0	0.00200864698029321	0.00113904981199554	0	0	4.89913897632491e-05	0	0	0	0	0.00109005842223229	0.00736095631192818	0.00109005842223229	0	0.00760591326074443	0.00131051967616691
X919_T2	0	0	0	0	0.000182368603421235	0	0	0.0113433271328008	0	0.0363642995221942	0	0	0	0	7.2947441368494e-05	0	0	0	0.0164861217492796	0.000218842324105482	0	0	0	0	0	0	0.111974322500638	0.0201334938177043	0.03366524419156	0.00134952766531714	0.0362184046394573	0	0	0	0.000547105810263705	0.00134952766531714	0	0	0	0	0	0	0	0.0097749571433782	0.00419447787868841	0.00142247510668563	0	0.00933727249516723	0.00145894882736988
X919_T3	0	0	2.32110113037625e-05	0	0.000139266067822575	0	0	0.0360699115660469	0	0.0293619292992596	0	0	0	0	0	0	0	0	0.0238609196202679	9.284404521505e-05	0	0	0	0	0	0	0.0996912935496598	0.0257410115358727	0.0465380776640438	0.00136944966692199	0.0662906482835457	0	0	0	0.00236752315298377	0.00181045888169348	0	0	0	0	0	0	0	6.96330339112875e-05	0.00524568855465033	0.00125339461040317	0	0.00712578047025509	0.00341201866165309
X920_T1	0	0	0	0	1.6099170892699e-05	0	0	1.6099170892699e-05	0	0.0107059486436449	0	0	0	0	0	0	0	0	0.0487643886339853	0	0	0	0	0	0	0	0.442727199549223	0.00396039603960396	0.0175802946148273	0.00241487563390485	0.0794977058681478	0	0	0	0.00354181759639379	0.00032198341785398	0	0	0	0	0	0	3.21983417853981e-05	0	0.000241487563390485	0.00016099170892699	0	0.00350961925460838	0
X920_T2	0	0	0	0	9.73070280000973e-05	0	0	0	0	0.00282190381200282	0	0	0	0	0	4.86535140000487e-05	0	0	0.0791349405210791	0	0	0	0	0	0	0	0.133432262145133	0.00162989271900163	0.00851436495000851	0.00384362760600384	0.303257352762304	0	0	0	0.00773590872600774	0	0	0	0	0	0	0	0	0	0.000243267570000244	0.0666553141800666	0	0.00987666334200988	0
X920_T3	0	0	0	0	3.42114266164899e-05	0	0	0	0	0.0039172083475881	0	0	0	0	0	0	0	0	0.0420458433116661	0	0	0	0	0	0	0	0.301941498460486	0.00231782415326719	0.00486657543619569	0.00310468696544646	0.205405405405406	0	0	0	0.00429353404036948	0	0	0	0	0	0	0	0	0	0.000222374273007184	0.0292080054738282	0	0.00768046527540198	4.27642832706124e-05
X921_T1	0	0	0	0	2.01053520447143e-05	0	0	0.000583055209296714	0	0.16572841690458	0.000241264224536572	0	0	0	0.000120632112268286	0	0	0	0.00249306365354457	0.000100526760223572	0	0	0	0	0	0	0.203807953677269	0.0333949897462704	0.0117415255941131	0.00261369576581286	0.00778077124130443	0.000140737464313	0	0	0.00221158872491857	0.00122642647472757	0	0	0	0	0	0	0	0	0.00120632112268286	0.00142747999517472	0	0.000844424785878	0.001548112107443
X921_T2	0	0	0	0	7.627765064836e-05	0	0	0.000259344012204424	0	0.0858276125095348	0.000335621662852784	0	1.5255530129672e-05	0	4.5766590389016e-05	4.5766590389016e-05	0	0	0.00924485125858124	6.1022120518688e-05	0	0	0	0	0	0	0.215392829900839	0.0201372997711671	0.0195423340961099	0.00120518688024409	0.0497330282227307	0.00022883295194508	0	0	0.00176964149504195	0.00135774218154081	0	0	0	0	6.1022120518688e-05	0	0	0	0.00143401983218917	0.00105263157894737	0	0.00157131960335622	0.00167810831426392
X921_T3	0	0	0	0	1.6874219567345e-05	0	0	0.00013499375653876	0	0.0634470655732173	0.00040498126961628	0	0	0	1.6874219567345e-05	0	0	0	0.0195234720394182	0.00010124531740407	0	0	0	0	0	0	0.239985150686781	0.0121663123080558	0.0194391009415814	0.000911207856636631	0.0317235327866087	1.6874219567345e-05	0	0	0.00352671188957511	0.00043872970875097	0	0	0	0	3.374843913469e-05	0	0	0	0.00155242820019574	0.00256488137423644	0	0.00163679929803247	0.00016874219567345
X922_T2	0	0	1.70497169746982e-05	0	6.81988678987929e-05	0	0	1.70497169746982e-05	0	0.00146627565982405	0.000204596603696379	0.0104855759394394	0	0	0	0	0	0	0.00436472754552274	3.40994339493964e-05	0	0	0	0	0	0	0.00956489122280569	5.11491509240947e-05	0.0124974425424538	5.11491509240947e-05	0.0502114164904862	0	0	0	0.000869535565709609	0.00148332537679874	0	0.00259155698015413	0	0	8.52485848734911e-05	0	0	0	0.000528541226215645	0.0056775557525745	0	0.00683693650685399	0.000511491509240947
X922_T3	0	0	0	0	0.000198328375123955	0	0	0	0	0.000283326250177078	0.000906644000566652	0.00223827737639892	0	0	0	0	0	0	0.0064598385040374	2.83326250177079e-05	0	0	0	0	0	0	0.00133163337583227	5.66652500354158e-05	0.0175095622609435	5.66652500354158e-05	0.101062473438164	0	0	0	0.0035982433772489	0	0	0.00110497237569061	0.0523586910327242	0	0	0	0	0	0.00269159937668225	0.00305992350191245	0	0.0105964017566227	0.000651650375407282
X923_T1	0	3.35482015767655e-05	4.79260022525221e-06	0	9.58520045050442e-05	0	0	0.000857875440320145	0	0.0215714936138602	0	0	0	9.58520045050442e-06	0.00012940020608181	0	0	0	0.0211353669933622	6.23038029282788e-05	0	0	0	0	0	0	0.0405645683065347	4.79260022525221e-06	0.00533416405070571	0.00222855910474228	0.0903692698473557	0	0	0	0.00520955644484915	1.43778006757566e-05	0	0	0	0	2.87556013515133e-05	0	0	0	0.00853082840094893	0.000110229805180801	0	0.00308643454506242	0.002185425702715
X923_T2	0	0	0	0	5.09074248479141e-05	0	0	0.0408023010156031	0	0.0212283961615802	0.000101814849695828	0	0	0	5.09074248479141e-05	0	0	0	0.0128541247740983	0	0	0	0	0	0	0	0.0605798355690177	0.0029017232163311	0.00404714027540917	0.000509074248479141	0.0375951332501845	0	0	0	0.00707613205386006	0.0032580751902665	0	0	0	0	2.5453712423957e-05	0	5.09074248479141e-05	0	0.0056252704456945	0.0116068928653244	0	0.00170539873240512	0.00257082495481966
X923_T3	0	0	0	0	3.42003112228322e-05	0	0	0.0264368405752493	0	0.0214777954479386	8.55007780570803e-05	0	0	0	3.42003112228321e-05	0	0	0	0.0263342396415807	3.42003112228322e-05	0	0	0	0	0	0	0.0481198378905249	0.00239402178559824	0.0096786880760615	0.000427503890285402	0.0517621710357564	0	0	0	0.00931958480822175	0.00167581524991877	0	0	0	0	5.13004668342482e-05	0	0	0	0.00589955368593854	0.0190153730398947	0	0.00220592007387268	0.00323192941055764
X924_T1	0	0	1.96943437844651e-05	0	1.96943437844651e-05	0	0	0.00799590357649283	0	0.0636521191113913	0	0	0	0.0012407436584213	5.90830313533953e-05	0	0	0	0.0185520718449661	5.90830313533953e-05	0	0	0	0	0	0	0.0539821963132189	0.00330864975579014	0.0173704112178982	0.00261934772333386	0.0824208287379865	0	0	0	0.000354498188120372	0.000571135969749488	0	0.000413581219473767	0.00809437529541516	0	5.90830313533953e-05	0	0	0.000472664250827162	0.0123877422404286	0.0312352292421616	0	0.000925634157869859	0.00096502284543879
X924_T2	0	0	1.41358740210907e-05	0	0	0	0	0.00156908201634107	0	0.0385061208334512	0.000409940346611631	0	0	0	0	0	0	0	0.00291199004834469	0.000240309858358543	0	0	0	0	0	0	0.14398801277883	0.00354810437929377	0.00835430154646462	0.00237482683554324	0.0927313335783552	0	0	0	0.00178112012665743	0.000565434960843629	0	0	0.00863701902688643	0	0	0	0	0.000169630488253089	0.0148850753442086	0.00384495773373667	0	0.00180939187469961	0.00212038110316361
X924_T3	0	0	0	0	6.43903156965193e-05	0	0	0.00114982706600927	0	0.00410258297152108	0.00113142983295312	0	0	0	4.59930826403709e-05	0	0	0	0.00647582603576422	2.75958495842225e-05	0	0	0	0	0	0	0.0125469129442932	0.000423136360291412	0.0167046876149827	0.000643903156965192	0.149173964235779	0	0	0	0.00229965413201854	1.83972330561484e-05	0	0	0.0195010670395173	0	0	0	0	7.35889322245934e-05	0.00435094561777908	0.00615387445728163	0	0.00233644859813084	0.00205129148576054
X925_T1	0	1.19139810567701e-05	0	1.19139810567701e-05	3.57419431703104e-05	0	0	0.0274617263358551	0	0.0641567879907071	0	0	0	0	2.38279621135402e-05	1.19139810567701e-05	0	0	0.0101268838982546	3.57419431703103e-05	0	0	0	0	0	0	0.220754155000894	0.00369333412759874	0.033847620182284	0.000810150711860368	0.0628224221123489	0	0	0	0.00135819384047179	0.000369333412759874	0.0235658545302913	0	0	0	7.14838863406207e-05	0	1.19139810567701e-05	0.000309763507476023	0.00573062488830642	0.00443200095311848	0	0.00133436587835825	0.00104843033299577
X925_T2	0	0	0	0	3.31968573641695e-05	0	0	0.0998450813323006	0	0.0676109328316919	0	0	0	0	1.10656191213898e-05	0	0	0	0.00807790195861458	3.31968573641694e-05	0	0	0	0	0	0	0.170521190660617	0.00296558592453248	0.0260927298882373	0.00069713400464756	0.0643687064291247	0	0	0	0.00268894544649773	0.000597543432555052	0.0070819962376895	0	0	0	2.21312382427797e-05	0	0	0.000210246763306407	0.00407214783667146	0.00279960163771163	0	0.00190328648887905	0.00286599535243997
X925_T3	0	0	0	0	1.91636962937411e-05	0	0	0.00785711548043387	0	0.0450155225939979	0	0	0	0	3.83273925874823e-05	0	0	0	0.0080104250507838	1.91636962937411e-05	0	0	0	0	0	0	0.188034188034188	0.005404162354835	0.0106550151393201	0.000785711548043387	0.0235330190487141	0	0	0	0.000900693725805833	0.000325782836993599	0.0639300908359204	0	0	0	1.91636962937411e-05	0	0.000134145874056188	0.000210800659231152	0.0040052125253919	0.00153309570349929	0	0.00251044421448009	0.00228047985895519
X926_T1	0	0	5.35948763298229e-05	0	8.03923144947343e-05	0	0	0.00125947959375083	0	0.0114425060964172	0.000428759010638583	0.0299461371492885	0	0	0.000120588471742101	1.33987190824557e-05	0	0	0.0148055845861136	2.67974381649114e-05	0	0	0	0	0	0	0.267143661066002	0.00765066859608221	0.0065653723504033	0.00154085269448241	0.0343007208510867	0	0	0	0.000991505212101723	0.000455556448803494	0	0	0	0	4.01961572473672e-05	0	0	0	0.0107189752659646	0.00148725781815258	0	0.00144706166090522	0.00238497199667712
X926_T2	0	0	5.95105259242729e-05	0	2.97552629621364e-05	0	0	7.43881574053411e-05	0	0.0150859183218032	0.000238042103697091	0.0239232314215577	0	0	1.48776314810682e-05	0	0	0	0.00694785390165886	4.46328944432046e-05	0	0	0	0	0	0	0.172521014654467	0.00723052889979915	0.0147139775347765	0.00120508814996653	0.0312579037417243	0	0	0	0.00165141709439857	0.00185970393513353	1.48776314810682e-05	0	0	1.48776314810682e-05	1.48776314810682e-05	0	0	0	0.0596146693446403	0.00270772892955441	0	0.00284162761288403	0.00275236182399762
X926_T3	0	0	6.36365082647915e-05	0	3.18182541323958e-05	0	0	0	0	0.00994320441637368	4.77273811985936e-05	0.0349205339103044	0	0	1.59091270661979e-05	0	0	0	0.00515455716944811	1.59091270661979e-05	0	0	0	0	0	0	0.211225480057909	0.0114704806147287	0.010531842117823	0.000938638496905675	0.0202364096282037	0	0	0	0.00106591151343526	0.00106591151343525	0	0	0	0	4.77273811985936e-05	0	0	0	0.0193614076395628	0.00170227659608318	0	0.00181364048554656	0.00143182143595781
X927_T1	0	0	0	0	4.54602279830433e-05	0	0	5.68252849788042e-05	0	0.0198547545715942	0	0	0	0	0	0	0	0	0.0581777267612997	2.27301139915217e-05	0	0	0	0	0	0	0.260112059461979	1.13650569957608e-05	0.0265942333700803	0	0.0704519883167214	0	0	0	0.00628487651865574	0	0	0	0	0	0	0	0	0	0.000590982963779564	1.13650569957608e-05	0	0.00285262930593597	0.0020002500312539
X927_T2	0	0	7.41839762611276e-05	0	1.05977108944468e-05	0	0	0	0	0.0376854599406529	0	0	0	0	0	0	0	0	0.0426663840610428	0	0	0	0	0	0	0	0.29177617634591	0.000349724459516744	0.0414688427299703	3.17931326833404e-05	0.058753709198813	0	0	0	0.00136710470538364	0	0	1.05977108944468e-05	0	0	0	0	1.05977108944468e-05	0	0.000667655786350148	0.00919881305637982	0	0.00223611699872828	0.00209834675710047
X927_T3	0	0	0	0	0.000118222524346451	0	0	8.86668932598383e-05	0	0.0317575256025655	0	0	0	0	0	0	0	0	0.0310925239031166	0	0	0	0	0	0	0	0.268601575315137	1.47778155433064e-05	0.0469047865344544	0	0.0803765387400434	0	0	0	0.0041525661676691	0	0	0	0	0	0	0	2.95556310866128e-05	0	0.00085711330151177	1.47778155433064e-05	0	0.00353189791485022	0.00146300373878733
X928_T1	0	0	0	0	2.61226195762911e-05	0	0	0.00219430004440845	0	0.0185209372795904	0	0	0	0	0	0	0	0	0.00990047281941433	0	0	0	0	0	0	0	0.257438415924348	0.00242940362059507	0.0249209790757817	0.00201144170737442	0.0609179488519109	0	0	0	0.00211593218567958	0.00125388573966198	0	0	2.61226195762911e-05	0	0	0	0	0	0.00449309056712207	0.00214205480525587	0	0.0061388156004284	0.00096653692432277
X928_T2	0	0	0	0	5.8591461271044e-05	0	0	0.00306628647318464	0	0.0291199562517089	0	0	0	0	0	0	0	0	0.0164056091558923	3.90609741806961e-05	0	0	0	0	0	0	0.197589937893051	0.00156243896722785	0.0409554314284598	0.00144525604468575	0.0853872895590016	0	0	0	0.00455060349205109	0.00109370727705949	0	0	0	0	0	0	0	0	0.00351548767626264	0.000976524354517402	0	0.00619116440764033	0.00142572555759541
X929_T1	0	0	0.000152641793323012	0	0.000566955232342616	0	0	0.00961643297934974	0	0.00167905972655313	0	0	0	2.1805970474716e-05	2.1805970474716e-05	2.1805970474716e-05	0	0	0.0657668069517434	0	0	0	0	0	0	0	0.0300704332846333	0.000588761202817332	0.0233760003488955	0.000632373143766763	0.162803375564229	0	0	0	0.00444841797684206	0	0	0	0	0	0.00021805970474716	0	0	0	0.0042303582720949	6.5417911424148e-05	0	0.000501537320918468	0.00148280599228068
X929_T2	0	0	0.00165373671538705	0	9.72786303168851e-05	0	0	0.000364794863688319	0	0.0030885965125611	0	0	0	0	4.86393151584426e-05	2.43196575792213e-05	0	0	0.025170845594494	0	0	0	0	0	0	0	0.0574673508596999	0.00141054013959483	0.0671222549186508	0.000632311097059753	0.0698703762251028	0	0	0	0.00877939638609889	4.86393151584426e-05	0	0	2.43196575792213e-05	0	0	0	4.86393151584426e-05	0	0.00170237603054549	0.00603127507964688	0	0.00167805637296627	7.29589727376639e-05
X929_T3	0	0	0.00126703223662346	0	0.000186939182452642	0	0	0.00139165835825856	0	0.0192547357926222	0	0	0	0	2.07710202725158e-05	0	0	0	0.0760842472582253	0.000145397141907611	0	0	0	0	0	0	0.0837695247590562	0.0179253904951811	0.0370139581256232	0.000332336324360253	0.0759596211365902	0	0	0	0.00548354935194416	0.000415420405450316	0	0	0	0	0.000124626121635095	0	0	0	0.00220172814888667	0.0150174476570289	0	0.000955466932535727	8.30840810900632e-05
X930_T1	0	0	0	0	2.38282460028117e-05	0	0	0	0	0.0162985202659232	0	2.38282460028117e-05	0	0	0.000166797722019682	2.38282460028117e-05	0	0	0.0194915052303	4.76564920056235e-05	0	0	0	0	0	0	0.231991803083375	0.0238759024948174	0.0287368646793909	0.00154883599018276	0.131984654609574	0	0	0	0.000667190888078729	0.00135821002216027	0	9.53129840112469e-05	0	0	0	0	0	0	0.00116758405413778	0	0	0.00126289703814902	0.00495627516858484
X930_T2	0	0	0	0	5.5343405833195e-05	0	0	0	0	0.0515136421495379	0	0	0	0	7.7480768166473e-05	2.2137362333278e-05	0	0	0.0200564502739498	0.000409541203165643	1.1068681166639e-05	0	0	0	0	0	0.0409209142730644	0.0352205434722453	0.044794952681388	0.000365266478499087	0.166306934528751	0	0	0	0.00180419503016216	0.000376335159665726	0	2.2137362333278e-05	0	0	5.5343405833195e-05	0	0	0	0.00523548619182024	0.000509159333665394	0	0.000785876362831369	0.000796945043998008
X930_T3	0	0	0	0	3.37279503524571e-05	0	0	0	0	0.0355155317211373	0	0	0	0	0	0	0	0	0.0135923639920402	0	0	0	0	0	0	0	0.184424432527235	0.0245876758069412	0.0395966137137846	0.00124793416304091	0.0791932274275692	0	0	0	0.00256332422678674	0.00222604472326217	0	0.000168639751762285	0	0	0	0	3.37279503524571e-05	0	0.00290060373031131	0	0	0.00080947080845897	0.000236095652467199
X931_T1	0	1.23444598064389e-05	1.23444598064389e-05	0	0.000259233655935217	0	0	9.8755678451511e-05	0	0.00272812561722299	0	0.00443166107051155	0	0	0	1.23444598064389e-05	0	0	0.0193931463559155	1.23444598064389e-05	0	0	0	0	0	0	0.0153688524590164	0.00614754098360656	0.0414773849496347	0.00145664625715979	0.158206596879321	0	0	0	0.00633270788070314	0.000518467311870433	0	0	1.23444598064389e-05	0	0	0	0	0	0.00325893738889986	0.00457979458818882	0	0.00777700967805649	0.0057154848903812
X931_T2	0	0	0	0	0.000689358035329599	0	0	5.74465029441333e-05	0	0.0002585092632486	0	0.00805687203791469	0	0	0	0	0	0	0.0303173919287663	0	0	0	0	0	0	0	0.00351859830532816	0.000143616257360333	0.0387333046100819	0.000459572023553066	0.200402125520609	0	0	0	0.00446646560390636	4.30848772081e-05	0	0	0	0	1.43616257360333e-05	0	0	0	0.0026281775096941	0.0135573746948155	0	0.00458135860979463	0.00313083441045526
X931_T3	0	0	1.77954941808734e-05	0	0.000302523401074847	0	0	7.11819767234936e-05	0	0.00332775741182333	0	0.0254653521728298	0	0	0	0	0	0	0.0072961526141581	1.77954941808734e-05	0	0	0	0	0	0	0.0352172829839485	0.00112111613339502	0.0308751824038153	0.000462682848702708	0.124532868277752	0	0	0	0.00569455813787949	0.000213545930170481	0	0	0	0	1.77954941808734e-05	0	0	0	0.0092358614798733	0.00896892906716019	0	0.00692244723635975	0.00186852688899171
X932_T1	1.73268184495963e-05	0	0	0	3.46536368991926e-05	0	0	0.0137748206674291	0	0.0268565685968742	0	0	0	0	1.73268184495963e-05	1.73268184495963e-05	0	0	0.0368714696607409	0.000207921821395155	0	0	0	0	0	0	0.179887029143709	0.00940846241813078	0.00725993693038085	0	0.070173614720865	0	0	0	0.00171535502651003	0.00173268184495963	0	0	0	0	0	0	3.46536368991926e-05	0	0.0347402709914406	0.00107426274387497	0	0.00391586096960877	0.00121287729147174
X932_T2	0	0	0	0	3.53875824973017e-05	0	0	0.0043172850646708	0	0.037652387777129	0	0	0	0	3.53875824973017e-05	0	0	0	0.0242404940106516	0.000176937912486508	0	0	0	0	0	0	0.287647964329317	0.00674133446573597	0.0121556345878231	0	0.0630252844276943	0	0	0	0.00359183962347612	0.00159244121237857	1.76937912486508e-05	0	0	0	0	0	0	0	0.0252667339030734	0.00329104517224906	0	0.00391032786595184	0.00132703434364881
X932_T3	0	0	1.40413940295993e-05	0	0	0	0	0.00798955320284198	0	0.022845348086158	0	0	0	0	0	0	0	0	0.0365357072650173	1.40413940295993e-05	0	0	0	0	0	0	0.288466398944087	0.00410008705664298	0.0141396837878064	0	0.0922379173804374	0	0	0	0.00294869274621585	0.000870566429835154	0	0	0	0	0	1.40413940295993e-05	0	0	0.00612204779690528	0.00256957510741666	0	0.00373501081187341	0.000842483641775956
X933_T1	0	0	0	0	0.000151841841537854	0	0	0.000318867867229493	0	0.00674177776428072	0	0	0	0	0.000136657657384069	0	0	0	0.023915090042212	0	0	0	0	0	0	0	0.0122688207962586	0	0.006863251237511	0.00121473473230283	0.123310759512891	0	0	0	0.00413009808982963	0	0	0	0	0	4.55525524613563e-05	0	0	0	0.00716693492058671	4.55525524613563e-05	0	0.00244465364875945	0.00173099699353154
X933_T2	0	0	0	0	3.45572354211664e-05	0	0	0.00402591792656588	0	0.0198876889848812	0	0	0	1.72786177105832e-05	0.000190064794816415	0	0	6.91144708423326e-05	0.0217365010799136	0.000103671706263499	0	0	0	0	0	0	0.0222894168466523	0.0126997840172786	0.0281123110151188	0.000950323974082073	0.0422634989200864	0	0	0	0.00114038876889849	0.000311015118790497	0	0	0	0	0.000190064794816415	0	1.72786177105832e-05	0	0.016414686825054	0.0180907127429805	0	0.00255723542116631	0.000725701943844493
X933_T3	0	0	0	0	6.12219909391453e-05	0	0	0.000826496877678462	0	0.00385698542916616	0	0	0	0	0.000122443981878291	0	0	0	0.0141728909024121	3.06109954695727e-05	0	0	0	0	0	0	0.00529570221623608	0.00428553936574018	0.0259887351536672	0.00091832986408718	0.0581608913921881	0	0	0	0.00146932778253949	9.1832986408718e-05	0	0	0	0	0.000122443981878291	0	0	0	0.015550385698543	0.00554059017999266	0	0.00146932778253949	0.00251010162850496
X934_T1	0	0	0	0	2.38788862887435e-05	0	0	0.0329051053058885	0	0.0647356607287836	0	0	0	0	4.7757772577487e-05	0	0	0.000310425521753665	0.0216103920913129	2.38788862887435e-05	0	0	0	0	0	0	0.0736902430870624	0.00272219303691675	0.0177420125125364	0.000907397678972253	0.0486412913701705	0	0	0	0.00210134199340942	0.0035101962844453	0	0	0	0	4.7757772577487e-05	0	0	0	0.0400687711925116	0.000262667749176178	0	0.00425044175939634	0.00842924685992645
X934_T3	0	0	0	1.37843575110964e-05	6.8921787555482e-05	0	0	0.0831058914344002	0	0.00701623797314807	0	0	0	0	0	0	0	2.75687150221928e-05	0.0282579328977476	0	0	0	0	0	0	0	0.0454608110715959	0.00068921787555482	0.0186088826399801	0.000647864803021531	0.10358944669589	0	0	0	0.00339095194772971	0.000399746367821796	0	0	0	0	2.75687150221928e-05	0	0	0	0.0373693932125823	0.00136465139359855	0	0.00556888043448295	0.00527940892674992
X936_T1	0	0	0	0	1.3452794145344e-05	0	0	0.00231388059299916	0	0.0297575806495009	0	0	2.6905588290688e-05	0	0	2.6905588290688e-05	0	0	0.0258428175532058	2.6905588290688e-05	0	0	0	0	0	0	0.166289988430597	0.00540802324642829	0.0528291226087658	0.00118384588479027	0.0736675007399037	0	0	0	0.00597304060053273	9.41695590174079e-05	0	0	0	0	0	0	0	0	0.00158742970915059	0.00392821589044044	0	0.000928242796028735	0.000753356472139264
X936_T2	0	0	0.0442487916676122	0	4.53833760693458e-05	0	0	0.000113458440173364	0	0.0142049967097052	0	0	0	0	0	2.26916880346729e-05	0	0	0.00825977444462093	4.53833760693458e-05	0	0	0	0	0	0	0.231863668338287	0.0040164287821371	0.0234178220517825	0.00117996777780299	0.0311103042955365	0	0	0	0.00322221970092356	0.000204225192312056	0	0	0	0	0	0	0	0	0.00363067008554766	0.00165649322653112	0	0.00211032698722458	0.00104381764959495
X936_T3	0	0	0.00579594073387148	0	0.000189685333108521	0	0	0.00120134044302064	0	0.0728391679136721	0	0	0	0	4.2152296246338e-05	4.2152296246338e-05	0	0	0.010221931839737	0.000189685333108521	0	0	0	0	0	0	0.206988850717643	0.0193689801251923	0.0282209623369233	0.00343541214407655	0.0590764431892428	0	0	0	0.00429953421712648	0.00292958458912049	0	0	0	0	0	0	0	6.3228444369507e-05	0.00446814340211183	0.000168609184985352	0	0.00151748266486817	0.000316142221847535
X937_T1	0	0	0	0	0.000129536475312507	0	0	0.0065415920032816	0	0.0206610678123448	0	0.00300092834473974	0	0	2.15894125520845e-05	4.31788251041689e-05	0	0.000151125887864591	0.0192145771713552	0.000215894125520845	0	0	0	0	0	0	0.168181523780738	0.0087653014961463	0.0116151039530214	0.000712450614218787	0.132818066020424	0	0	0	0.000496556488697942	0.0031952330577085	0	2.15894125520845e-05	0.0277639845419806	0	6.47682376562534e-05	0	4.31788251041689e-05	0	0.0256482221118764	0.00038860942593752	0	0.00891642738401088	0.000259072950625013
X937_T2	0	0	0	0	0	0	0	0	0	0.0113350125944584	0	0.00629722921914358	0	0	0	0	0	0	0.00629722921914358	0.000114495076711701	0	0	0	0	0	0	0.315777421570873	0.000457980306846806	0.0194641630409892	0.00125944584382872	0.171742615067552	0	0	0	0.00148843599725212	0.00309136707121593	0	0	0.0162583008930616	0	0	0	0	0	0.00251889168765743	0.00160293107396382	0	0.00125944584382872	0
X937_T3	0	0	0	0	9.56096068532966e-05	0	0	3.82438427413187e-05	0	0.0117026158788435	0	0.00539238182652593	0	0	5.7365764111978e-05	0	0	1.91219213706593e-05	0.0119129570139208	5.7365764111978e-05	0	0	0	0	0	0	0.0846145020651675	0.00101346183264494	0.0166934373565856	0.000611901483861098	0.107350466574882	0	0	0	0.0040920911733211	0.00143414410279945	0	0	0.0278032736729387	0	5.7365764111978e-05	0	0	0	0.0039964815664678	0.000822242618938351	0	0.00160624139513538	0.000114731528223956
X938_T1	1.61090258872046e-05	0	0	0	1.61090258872046e-05	0	0	0	0	0.0308326755481096	0	1.61090258872046e-05	0	0	0	0	0	0	0.0147075406350178	1.61090258872046e-05	0	0	0	0	0	0	0.281166937835269	0.017945454838346	0.00370507595405706	0.00119206791565314	0.060231647792258	0	0	0	0.00202973726178778	0.000499379802503343	0	0	0	0	0	0	0	0	0.0187670151585933	0.00784509560706864	0	0.00149813940751003	0.000193308310646455
X938_T2	0	0	0	0	3.5085872673368e-05	0	0	7.01717453467361e-05	0	0.0334894654667298	0	0	0	0	1.7542936336684e-05	0	0	0	0.0226830166833325	0	0	0	0	0	0	0	0.266582460572251	0.0305948809711769	0.00568391137308562	0.00101749030752767	0.0610494184516605	0	0	0	0.00154377839762819	0.00110520498921109	0	0	0	0	0	0	0	0	0.00512253741031174	0.00308755679525639	0	0.00108766205287441	0.000157886427030156
X938_T3	0	0	0	0	4.31778929188256e-05	0	0	0	0	0.0436672423719056	0	0	0	0	1.43926309729419e-05	0	0	0	0.0263241220495107	1.43926309729419e-05	0	0	0	0	0	0	0.148747841105354	0.0214162348877375	0.0122625215889465	0.000964306275187104	0.127806563039724	0	0	0	0.00129533678756477	0.000748416810592977	0	2.87852619458837e-05	0	0	0	0	0	0	0.0127086931491077	0.00246113989637305	0	0.00084916522740357	0.000187104202648244
X939_T1	0	0	0.00388002137496805	0	0.000209102948351571	0	0	0	0	0.0620338746776329	0	0	0	0	0	6.97009827838573e-05	0	0	0.0747426872052229	0.000185869287423619	0	0	0	0	0	0	0.165911572686508	0.00694686461745778	0.0678887572314769	0.00130108501196534	0.0858019098069282	0	0	0	0.00339211449548105	0.000929346437118096	0	0	0	0	2.32336609279524e-05	0	0	0	0.00513463906507748	0.00167282358681257	0	0.00216073046629958	0.00113844938546967
X939_T2	0	0	0.00614859829157828	0	0.000114659175600528	0	0	1.43323969500659e-05	0	0.0419939230636932	0	1.43323969500659e-05	0	2.86647939001318e-05	0	0.000243650748151121	0	0	0.0412343060253397	0.000229318351201055	0	0	0	0	0	0	0.0765923293011524	0.00451470503927077	0.0884308891819068	0.000343977526801582	0.132431347818609	0	0	0	0.002608496244912	0.000745284641403428	0	0	1.43323969500659e-05	0	8.59943817003956e-05	0	0	0	0.00927306082669266	0.00246517227541134	0	0.00140457490110646	0.000960270595654418
X939_T3	0	0	0.00222229210562177	0	5.24125496608908e-05	0	0	0	0	0.0141409058985083	0	0	0	0	0	3.14475297965345e-05	0	0	0.0596140339842972	3.14475297965345e-05	0	0	0	0	0	0	0.0421816199670849	0.0038890111848381	0.0512909210981478	0.000440265417151483	0.084258414834848	0	0	0	0.00187636927785989	0.000220132708575742	0	0	0	0	1.04825099321782e-05	0	1.04825099321782e-05	0	0.00517835990649601	0.00981162929651876	0	0.00188685178779207	0.000702328165455937
X941_T1	0	0	0.00244443608739799	0	0.000789740889774735	0	0	3.76067090368922e-05	0	0.00368545748561543	0.000902561016885412	0.00898800345981723	7.52134180737844e-05	3.76067090368922e-05	0	0	0	0	0.000676920762664059	7.52134180737844e-05	0	0	0	0	0	0	0.00759655522545222	7.52134180737844e-05	0.00639314053627167	0.000188033545184461	0.0184648941371141	0	0	0	0.00199315557895529	0.000112820127110677	0	0	0.00740852168026775	0	0	0	0	0	0.00413673799405814	0.0103042382761085	0	0.00225640254221353	0.000150426836147569
X941_T2	0	0	0.000269146804629325	0	0	0	0	1.49526002571847e-05	0	0.00314004605400879	0.000403720206943988	0.00354376626095278	0	0	1.49526002571847e-05	0	0	0	0.000343909805915249	8.97156015431083e-05	0	0	0	0	0	0	0.0041119650707258	1.49526002571847e-05	0.00481473728281348	0.000164478602829032	0.0108256825862017	0	0	0	0.000328957205658064	0.000269146804629325	0	0	0.00454559047818415	0	2.99052005143694e-05	0	0	0	0.0114835969975179	0.00862765034839558	0	0.0224139477855199	5.98104010287389e-05
X941_T3	0	0	4.06000690201173e-05	0	4.06000690201173e-05	0	0	0	0	0.0112462191185725	0.000182700310590528	0.021457136477132	0	0	4.06000690201173e-05	0	0	0	0.00162400276080469	0.000101500172550293	0	0	0	0	0	0	0.0113071192221027	0.000345100586670998	0.00290290493493839	0.000324800552160939	0.00990641684090863	0	0	0	0.00207060352002599	0.00146160248472422	0	0	0.00359310610828038	0	0	0	0	0	0.00718621221656077	0.00290290493493839	0	0.0149408253994032	8.12001380402346e-05
X942_T1	0	0	0	0	4.44800284672182e-05	0	0	0	0	0.0160016902410818	0	0	0	1.11200071168046e-05	0	1.11200071168046e-05	0	0	0.0623387598968063	2.22400142336091e-05	0	0	0	0	0	0	0.378558402277377	0.0113980072947246	0.0128992082554933	0	0.0991904634818967	0	0	0	0.00157904101058625	0.00649408415621386	0	0	0	0	0	0	0	0	0.00143448091806779	0.000155680099635264	0	0.00577128369362156	0.00501512320967885
X942_T2	0	0	0	0	2.2362359676193e-05	0	0	0	0	0.0336218077731562	0	5.59058991904826e-05	0	0	0	1.11811798380965e-05	0	0	0.0833892392325238	4.47247193523861e-05	0	0	0	0	0	0	0.0628270495102643	0.00962699584060109	0.0681492911131983	0	0.23003041280916	0	0	0	0.00417058007961	0.00100630618542869	0	0	2.2362359676193e-05	0	0	0	0	0	0.00436066013685765	5.59058991904826e-05	0	0.00204615591037166	0.0019343441119907
X942_T3	0	0	0	0	0.000130893167376663	0	0	0	0	0.00132083105261905	0	0	0	0	0	2.37987577048478e-05	0	0	0.158047549917894	1.18993788524239e-05	0	0	0	0	0	0	0.011566196244556	0.000416478259834837	0.208227230538566	0	0.137925700278445	0	0	0	0.00183250434327328	3.56981365572717e-05	0	0	0	0	0	0	0	0	0.00265356148409053	0.000630667079178467	0	0.00148742235655299	0.000130893167376663
X943_T1	0	0	0.000313455058381005	0	0.000470182587571507	0	0	0.00407491575895306	0	0.00180236658569077	0	0	0	0	0	0	0	0	0.0317373246610767	0	0	0	0	0	0	0	0.0182587571506935	0.000391818822976256	0.0896481466969673	0	0.189326855262127	0	0	0	0.0030561868192148	0	0	0	0	0	0	0	0	0	0.000548546352166757	7.83637645952512e-05	0	0.00195909411488128	0.00109709270433352
X943_T2	0	0	0.00166778773945654	0	0.000156643047352272	0	0	0.00127157297262432	0	0.0210546684235259	0	0	0	0	0	9.21429690307481e-06	0	0	0.0438047674772176	0.000110571562836898	0	0	0	0	0	9.21429690307481e-06	0.168750633482912	0.0171017350521068	0.0168621633326269	0.00140057312926737	0.115095782616307	0	0	0	0.00179678789609959	0	0	0	0	0	0	0	0	0	0.00130843016023662	3.68571876122992e-05	0	0.00727008025652602	0.00422936227851133
X943_T3	0	0	0.00284294003225324	0	0.000191191873514107	0	1.66253803055745e-05	0.000307569535653128	0	0.0115878900729854	0	0	0	0	0	0	0	0	0.0236662288649853	8.31269015278724e-06	0	0	0	0	0	0	0.217293720593858	0.0114964504813047	0.0287619079286439	0.000831269015278725	0.0689038886764534	0	0	0	0.00444728923174118	0	0	0	0	0	0	0	0	0	0.00372408518844868	0.000224442634125256	0	0.00817137442018986	0.00339989027248999
X944_T1	0	0	0	0	3.56525304383478e-05	0	0	0	0	0.0817334260299124	0	0.000124783856534218	0	0	0	0	0	0	0.00126566483056135	3.56525304383479e-05	0	0	0	0	0	0	0.132466976843681	0.0136905716883255	0.000303046508725957	0.00144392748275309	0.0410360625345384	5.34787956575218e-05	0	0	0.00221045688717756	0.00199654170454748	0.00907356899655953	0	0	0	0	0	0	0	0.00771877283990231	0.00135479615665722	0	0.0089666114052445	0.00317307520901296
X944_T2	0	0	1.62377202240805e-05	0	0.000113664041568564	0	0	0	0	0.0644312738491516	0	0.0010879272550134	0	0	0	1.62377202240805e-05	0	0	0.00323130632459203	0	0	0	0	0	0	0	0.0639766176828774	0.00469270114475928	0.000503369326946497	0.00186733782576926	0.0525939758057969	4.87131606722416e-05	0	0	0.00198100186733783	0.000357229844929772	0.0140131525533815	0	0.00209466590890639	0	0	0	0	0	0.00259803523585289	0.00756677762442154	0	0.00355606072907364	0.00285783875943817
X944_T3	0	0	0	0	9.9770527786092e-05	0	0	0	0	0.0387109647810037	0	0	0	0	0	0	0	0	0.0074827895839569	0	0	0	0	0	0	0	0.0327247331138383	0.00049885263893046	0.0024942631946523	0.00049885263893046	0.115534271176295	0	0	0	0.0023944926668662	0	0.0037912800558715	0	0.000199541055572184	0	0	0	0	0	0.00758256011174299	0.00169609897236356	0	0.00139678738900529	0.000598623166716552
X945_T1	0	1.80629312524837e-05	0	0	5.4188793757451e-05	0	0	1.80629312524837e-05	0	0.0238791951157834	0	0	0	1.80629312524837e-05	3.61258625049673e-05	0	0	0	0.0438567970810303	0	0	0	0	0	0	0	0.257360644485387	0.00948303890755392	0.0226509157906145	0.000180629312524837	0.044741880712402	0	0	0	0.000632202593836928	0.00157147501896608	0	0	0	0	3.61258625049673e-05	0	0	0	0.00093927242512915	0.00729742422600339	0	0.000975398287634117	9.03146562624183e-05
X945_T2	0	0	0	0	0.000268913589100036	0	0	0	0	0.0188911796342775	0	0	0	0	0.000112047328791682	0	0	0	0.0480907135173897	0	0	0	0	0	0	0	0.14709573323772	0.0133784510577268	0.0664440659734671	0.000156866260308354	0.133089817138759	0	0	0	0.00282359268555038	0.00116529221943349	0	0	0	0	0	0	0	0	0.00121011115095016	0.00255467909645034	0	0.00109806382215848	0.000134456794550018
X945_T3	0	0	0	0	0.000115038026458746	0	1.27820029398607e-05	1.27820029398607e-05	0	0.016424873777721	0	0	0	0	3.8346008819582e-05	0	0	0	0.0897168786348821	0	0	0	0	0	0	0	0.335348629130185	0.00607145139643382	0.018444430242219	0.000511280117594427	0.0489678532626063	0	0	0	0.00777145778743529	0.000102256023518885	0	0	0	0	0	0	2.55640058797214e-05	0	0.00038346008819582	0.015504569566051	0	0.0024030165526938	0.000651882149932894
X946_T1	0	0	0	0	4.26233234826097e-05	0	0	0.000170493293930439	0	7.10388724710161e-05	0	0	0	0	0	0	0	0	0.047681291202546	2.84155489884065e-05	0	0	0	0	0	0	0.174031029779496	0.000269947715389861	0.325912139122528	9.94544214594226e-05	0.0836695839963628	0	0	0	0.0026426460559218	0	0	0	0	0	0	0	0	0	0.000738804273698568	0.0162679017958626	0	0.0104000909297568	9.94544214594226e-05
X946_T2	0	0	0	0	1.50132116262311e-05	0	0	0.0674543598366562	0	0.00261229882296421	0	0	0	1.50132116262311e-05	0	0	0	0	0.0369925534470334	6.00528465049243e-05	0	0	0	0	0	0	0.468337136680279	1.50132116262311e-05	0.0277294018736489	0.000945832332452558	0.0652774441508527	0	0	0	0.00283749699735767	0	0	0	0	0	0	0	1.50132116262311e-05	0	4.50396348786933e-05	0	0	0.00504443910641365	0.000600528465049244
X946_T3	0	0	0	0	2.47786441125942e-05	0	0	1.65190960750628e-05	0	1.65190960750628e-05	0	0	0	0	0	0	0	0	0.0426440465177746	0	0	0	0	0	0	0	0.0012884894938549	0	0.167883573410863	3.30381921501255e-05	0.128155147350337	0	0	0	0.0121415356151711	0	0	0	0	0	0	0	0	0	0.000586427910664728	0.239824236817761	0	0.00556693537729616	0.0228376503237743
X947_T1	0	0	4.95417389150359e-05	0	4.95417389150359e-05	0	0	0.00369911650565601	0	0.0079597060523491	0.000346792172405251	0.023846090331104	0	0	1.65139129716786e-05	0	0	0	0.00368260259268434	0	0	0	0	0	0	0	0.0233837007678969	0.000330278259433573	0.121856163818017	9.90834778300718e-05	0.0360994137560895	0	0	0	0.000875237387498968	4.95417389150359e-05	0.00563124432334242	0	1.65139129716786e-05	0	0	0	0	6.60556518867146e-05	0.000445875650235323	0.000743126083725539	0	0.000941293039385681	0.000429361737263645
X947_T2	0	0	1.68273680313662e-05	0	3.36547360627324e-05	0	3.36547360627324e-05	1.68273680313662e-05	0	3.36547360627324e-05	6.73094721254649e-05	0.138775304154677	0	0	0	0	0	0	0.00556985881838222	0	0	0	0	0	0	0.000117791576219564	0.0048294546250021	0.000302892624564592	0.0568428492099551	0.000387029464721423	0.0555976239756339	0	0	0	0.00417318727177882	1.68273680313662e-05	0	0	0	0	0	0	0	0	0.000235583152439127	0.00306258098170865	1.68273680313662e-05	0.00360105675871237	3.36547360627324e-05
X947_T3	0	0	0.000328767123287671	0	6.84931506849315e-05	0	0	0	0	0.000164383561643835	0.000315068493150685	0.0010958904109589	0	0	0	0	0	0	0.00293150684931507	0	0	0	0	0	0	1.36986301369863e-05	0.00657534246575342	0.0019041095890411	0.151931506849315	0.000849315068493151	0.0584931506849316	0	0	0	0.00365753424657534	0.000397260273972603	0	0	0	0	0	0	2.73972602739726e-05	0	0.000164383561643835	5.47945205479452e-05	0	0.00173972602739726	0.000150684931506849
[truncated: 183 more columns]
