# Supplementary material for: Interpersonal variability of the human gut virome confounds disease signal detection in IBD
Source: Commun Biol. 2023 Feb 25;6:221. doi: 10.1038/s42003-023-04592-w (PMC9968284; doi:10.1038/s42003-023-04592-w)
Supplement: Supplementary file 3 — Supplementary data [file 42003_2023_4592_MOESM3_ESM.zip › Supplementary_Data_V3/input/hmmscan_butyrateKinase_prodSelectedContigs_e-5.txt]

#                                                                                             --- full sequence ---- --- best 1 domain ---- --- domain number estimation ----
# target name        accession  query name                                         accession    E-value  score  bias   E-value  score  bias   exp reg clu  ov env dom rep inc description of target
#------------------- ----------                               -------------------- ---------- --------- ------ ----- --------- ------ -----   --- --- --- --- --- --- --- --- ---------------------
PF00871_seed         -          NG-17954_350_T1_NODE_298_length_18892_cov_4.776185_9 -           1.6e-162  526.7   0.0  1.8e-162  526.5   0.0   1.0   1   0   0   1   1   1   1 -
PF00871_seed         -          NG-17954_350_T1_NODE_390_length_15662_cov_4.651567_13 -            4.5e-22   64.2   0.1   5.8e-22   63.9   0.1   1.1   1   0   0   1   1   1   1 -
PF00871_seed         -          NG-17954_363_T1_NODE_7_length_118890_cov_25.408104_22 -           5.5e-157  508.4   0.4  6.2e-157  508.2   0.4   1.0   1   0   0   1   1   1   1 -
PF00871_seed         -          NG-17954_363_T1_NODE_3278_length_3157_cov_3.387170_3 -            7.2e-22   63.6   1.4   9.7e-22   63.1   1.4   1.1   1   0   0   1   1   1   1 -
PF00871_seed         -          NG-17954_504_T1_NODE_1034_length_7830_cov_3.232540_16 -            1.3e-07   16.6   0.0   1.7e-07   16.3   0.0   1.1   1   0   0   1   1   1   1 -
PF00871_seed         -          NG-17954_504_T1_NODE_2863_length_3289_cov_3.167285_5 -            1.6e-49  154.6   0.0   1.8e-49  154.5   0.0   1.0   1   0   0   1   1   1   1 -
PF00871_seed         -          NG-17954_510_T2_NODE_883_length_4960_cov_5.470336_3 -           3.7e-162  525.4   0.3  4.2e-162  525.3   0.3   1.0   1   0   0   1   1   1   1 -
PF00871_seed         -          NG-17954_515_T3_NODE_1384_length_5171_cov_2.013096_6 -            3.2e-82  262.2   0.0   3.6e-82  262.1   0.0   1.0   1   0   0   1   1   1   1 -
PF00871_seed         -          NG-17954_517_T2_NODE_91_length_22565_cov_5.666948_7 -            8.5e-24   69.9   1.1   7.7e-23   66.8   0.1   2.4   2   1   0   2   2   2   1 -
PF00871_seed         -          NG-17954_526_T3_NODE_1_length_358888_cov_20.619988_119 -           1.2e-155  504.0   1.5  1.3e-155  503.9   1.5   1.0   1   0   0   1   1   1   1 -
PF00871_seed         -          NG-17954_908_T3_NODE_50_length_10632_cov_28.503073_5 -           2.2e-156  506.4   0.2  2.5e-156  506.3   0.2   1.0   1   0   0   1   1   1   1 -
PF00871_seed         -          NG-17954_913_T1_NODE_746_length_3926_cov_2.351072_1 -            1.3e-06   13.3   0.0     2e-06   12.7   0.0   1.3   1   0   0   1   1   1   1 -
PF00871_seed         -          NG-17954_919_T2_NODE_5_length_154877_cov_93.597622_57 -           1.6e-156  506.9   1.3  1.8e-156  506.7   1.3   1.0   1   0   0   1   1   1   1 -
PF00871_seed         -          NG-17954_919_T2_NODE_7_length_142463_cov_19.955389_107 -           5.3e-161  521.6   1.1    6e-161  521.5   1.1   1.0   1   0   0   1   1   1   1 -
PF00871_seed         -          NG-17954_924_T1_NODE_48_length_28251_cov_6.707583_4 -           1.3e-165  536.8   0.9  1.5e-165  536.6   0.9   1.0   1   0   0   1   1   1   1 -
PF00871_seed         -          NG-17954_924_T1_NODE_170_length_7407_cov_5.227149_2 -           4.2e-158  512.1   0.2  4.8e-158  511.9   0.2   1.0   1   0   0   1   1   1   1 -
PF00871_seed         -          NG-17954_926_T1_NODE_48_length_131269_cov_85.185689_15 -           4.1e-167  541.8   0.4  4.6e-167  541.6   0.4   1.0   1   0   0   1   1   1   1 -
PF00871_seed         -          NG-17954_926_T1_NODE_58_length_115895_cov_8.423731_14 -           3.2e-148  479.6   0.3  3.6e-148  479.4   0.3   1.0   1   0   0   1   1   1   1 -
PF00871_seed         -          NG-17954_926_T1_NODE_73_length_104292_cov_7.984852_36 -           1.7e-113  365.2   0.0  1.9e-113  365.1   0.0   1.0   1   0   0   1   1   1   1 -
PF00871_seed         -          NG-17954_926_T1_NODE_961_length_12614_cov_4.744884_13 -            9.6e-07   13.8   0.0   1.2e-06   13.4   0.0   1.1   1   0   0   1   1   1   1 -
PF00871_seed         -          NG-17954_927_T2_NODE_1502_length_7451_cov_6.019740_1 -            3.4e-15   41.6   0.1   3.5e-15   41.5   0.1   1.0   1   0   0   1   1   1   1 -
PF00871_seed         -          NG-17954_927_T2_NODE_2733_length_4765_cov_2.926327_4 -           9.3e-151  487.9   1.7  1.1e-150  487.7   1.7   1.0   1   0   0   1   1   1   1 -
PF00871_seed         -          NG-17954_929_T1_NODE_314_length_14341_cov_6.523240_1 -           1.4e-157  510.3   1.5  1.6e-157  510.2   1.5   1.0   1   0   0   1   1   1   1 -
PF00871_seed         -          NG-17954_929_T1_NODE_435_length_11904_cov_4.730357_1 -            1.4e-44  138.4   0.4   1.5e-44  138.2   0.4   1.0   1   0   0   1   1   1   1 -
PF00871_seed         -          NG-17954_933_T2_NODE_88_length_28010_cov_8.726453_17 -            6.5e-88  281.0   0.0   3.5e-85  272.0   0.0   2.9   1   1   1   2   2   2   2 -
PF00871_seed         -          NG-17954_933_T2_NODE_549_length_6698_cov_3.199006_7 -            7.4e-31   93.2   0.3   9.4e-29   86.2   0.3   2.3   3   0   0   3   3   3   2 -
PF00871_seed         -          NG-17954_934_T1_NODE_1_length_192624_cov_11.907462_41 -           9.9e-156  504.3   0.9  1.1e-155  504.1   0.9   1.0   1   0   0   1   1   1   1 -
PF00871_seed         -          NG-17954_937_T1_NODE_2_length_520338_cov_25.901354_358 -             5e-146  472.3   0.1  5.6e-146  472.2   0.1   1.0   1   0   0   1   1   1   1 -
PF00871_seed         -          NG-17954_937_T1_NODE_220_length_14483_cov_5.199057_3 -            6.2e-29   86.8   0.0   4.3e-26   77.5   0.1   2.4   2   0   0   2   2   2   2 -
PF00871_seed         -          NG-17954_938_T2_NODE_70_length_4389_cov_2.859483_2 -           1.6e-155  503.6   3.6  1.8e-155  503.4   3.6   1.0   1   0   0   1   1   1   1 -
PF00871_seed         -          NG-17954_941_T3_NODE_3_length_112209_cov_13.431228_56 -             3e-148  479.6   0.1  3.5e-148  479.4   0.1   1.0   1   0   0   1   1   1   1 -
PF00871_seed         -          NG-17954_945_T3_NODE_5_length_118551_cov_119.926892_121 -           4.7e-154  498.8   0.2  5.3e-154  498.6   0.2   1.0   1   0   0   1   1   1   1 -
PF00871_seed         -          NG-17954_946_T3_NODE_180_length_26838_cov_6.058321_7 -            2.4e-27   81.6   0.5   2.2e-25   75.1   0.2   2.1   2   0   0   2   2   2   2 -
PF00871_seed         -          NG-17954_946_T3_NODE_216_length_22602_cov_5.314809_7 -           2.4e-158  512.9   0.0  2.8e-158  512.7   0.0   1.0   1   0   0   1   1   1   1 -
PF00871_seed         -          NG-17954_946_T3_NODE_629_length_8855_cov_4.219318_8 -           6.1e-172  557.7   1.5  6.8e-172  557.5   1.5   1.0   1   0   0   1   1   1   1 -
PF00871_seed         -          NG-17954_946_T3_NODE_740_length_7542_cov_5.675705_1 -           1.2e-153  497.5   1.3  1.3e-153  497.3   1.3   1.0   1   0   0   1   1   1   1 -
PF00871_seed         -          NG-17954_947_T3_NODE_1_length_498993_cov_9.973291_413 -             5e-150  485.5   1.5  5.7e-150  485.3   1.5   1.0   1   0   0   1   1   1   1 -
PF00871_seed         -          NG-18510_363_T2_NODE_2_length_258897_cov_20.027422_26 -           1.8e-157  510.0   1.0    2e-157  509.8   1.0   1.0   1   0   0   1   1   1   1 -
PF00871_seed         -          NG-18510_363_T2_NODE_6_length_194620_cov_12.822805_23 -           8.9e-152  491.3   0.8    1e-151  491.1   0.8   1.0   1   0   0   1   1   1   1 -
PF00871_seed         -          NG-18510_363_T2_NODE_30_length_51986_cov_7.996861_2 -           2.6e-157  509.5   0.5  2.9e-157  509.3   0.5   1.0   1   0   0   1   1   1   1 -
PF00871_seed         -          NG-18510_367_T2_NODE_1524_length_8645_cov_5.007451_8 -            4.2e-30   90.7   0.6   8.2e-27   79.8   0.2   2.2   2   0   0   2   2   2   2 -
PF00871_seed         -          NG-18510_367_T2_NODE_3469_length_4557_cov_6.106397_2 -              7e-06   10.9   0.0   9.7e-06   10.4   0.0   1.2   1   0   0   1   1   1   1 -
PF00871_seed         -          NG-18510_367_T2_NODE_3604_length_4423_cov_3.527244_3 -           1.8e-155  503.5   0.4    2e-155  503.3   0.4   1.0   1   0   0   1   1   1   1 -
PF00871_seed         -          NG-18510_367_T2_NODE_4260_length_3910_cov_4.368612_1 -           1.1e-126  408.7   0.6  1.2e-126  408.5   0.6   1.0   1   0   0   1   1   1   1 -
PF00871_seed         -          NG-18510_367_T2_NODE_4501_length_3756_cov_4.934342_1 -            9.7e-90  287.0   0.1   1.2e-89  286.7   0.1   1.0   1   0   0   1   1   1   1 -
PF00871_seed         -          NG-18510_367_T2_NODE_5521_length_3218_cov_3.949099_5 -            2.9e-07   15.5   0.0     3e-07   15.4   0.0   1.0   1   0   0   1   1   1   1 -
PF00871_seed         -          NG-18510_380_T2_NODE_471_length_6590_cov_3.126549_8 -            3.6e-64  202.8   0.5     4e-64  202.7   0.5   1.0   1   0   0   1   1   1   1 -
PF00871_seed         -          NG-18510_395_T3_NODE_2207_length_3030_cov_3.746218_1 -            3.9e-28   84.2   0.2   4.3e-28   84.0   0.2   1.0   1   0   0   1   1   1   1 -
PF00871_seed         -          NG-18510_427_T1_NODE_34_length_15677_cov_11.167264_13 -           1.8e-127  411.2   0.2    2e-127  411.1   0.2   1.0   1   0   0   1   1   1   1 -
PF00871_seed         -          NG-18510_430_T1_NODE_13_length_75156_cov_8.382738_32 -           8.9e-146  471.5   2.4    1e-145  471.3   2.4   1.0   1   0   0   1   1   1   1 -
PF00871_seed         -          NG-18510_430_T1_NODE_13_length_75156_cov_8.382738_33 -           1.7e-148  480.5   1.0  1.9e-148  480.3   1.0   1.0   1   0   0   1   1   1   1 -
PF00871_seed         -          NG-18510_430_T1_NODE_283_length_8505_cov_4.476450_5 -            1.2e-22   66.2   0.0   2.1e-21   62.0   0.0   2.0   2   0   0   2   2   2   2 -
PF00871_seed         -          NG-18510_430_T1_NODE_296_length_8282_cov_4.472833_1 -            1.3e-09   23.2   0.0   1.6e-09   22.9   0.0   1.0   1   0   0   1   1   1   1 -
PF00871_seed         -          NG-18510_430_T1_NODE_512_length_5350_cov_3.967139_5 -            1.8e-12   32.6   0.1   2.2e-10   25.8   0.2   2.1   2   0   0   2   2   2   2 -
PF00871_seed         -          NG-18510_430_T2_NODE_696_length_14491_cov_5.398518_7 -            2.6e-24   71.6   2.7   3.2e-22   64.7   1.7   2.2   2   0   0   2   2   2   2 -
PF00871_seed         -          NG-18510_430_T2_NODE_707_length_14203_cov_5.172321_13 -              1e-19   56.4   0.2   1.6e-16   46.0   0.1   2.3   2   1   0   2   2   2   2 -
PF00871_seed         -          NG-18510_430_T2_NODE_732_length_13698_cov_5.904566_7 -            4.6e-28   84.0   3.1   2.6e-26   78.2   2.4   2.1   2   0   0   2   2   2   2 -
PF00871_seed         -          NG-18510_430_T2_NODE_1650_length_6345_cov_6.099205_2 -            3.6e-27   81.0   3.5   4.7e-26   77.3   1.4   2.3   2   1   0   2   2   2   2 -
PF00871_seed         -          NG-18510_430_T2_NODE_4113_length_3062_cov_3.997672_2 -           1.4e-152  493.9   0.9  1.6e-152  493.8   0.9   1.0   1   0   0   1   1   1   1 -
PF00871_seed         -          NG-18510_452_T1_NODE_38_length_30875_cov_33.790039_5 -            6.1e-07   14.4   0.1   6.6e-07   14.3   0.1   1.1   1   0   0   1   1   1   1 -
PF00871_seed         -          NG-18510_452_T1_NODE_81_length_19643_cov_6.041505_13 -            3.6e-33  100.8   4.6   7.6e-31   93.1   1.4   3.0   2   1   1   3   3   3   3 -
PF00871_seed         -          NG-18510_452_T1_NODE_89_length_18705_cov_12.137909_6 -           2.6e-147  476.6   0.0    3e-147  476.4   0.0   1.0   1   0   0   1   1   1   1 -
PF00871_seed         -          NG-18510_452_T1_NODE_270_length_10607_cov_5.962377_8 -           1.3e-165  536.8   0.9  1.5e-165  536.6   0.9   1.0   1   0   0   1   1   1   1 -
PF00871_seed         -          NG-18510_452_T1_NODE_324_length_9372_cov_5.144360_3 -           9.3e-153  494.5   1.4  1.1e-152  494.3   1.4   1.0   1   0   0   1   1   1   1 -
PF00871_seed         -          NG-18510_452_T1_NODE_726_length_5045_cov_3.868136_4 -           6.6e-155  501.6   3.7  7.5e-155  501.4   3.7   1.0   1   0   0   1   1   1   1 -
PF00871_seed         -          NG-18510_452_T3_NODE_17_length_155196_cov_25.449643_79 -           1.3e-153  497.4   0.0  1.4e-153  497.2   0.0   1.0   1   0   0   1   1   1   1 -
PF00871_seed         -          NG-18510_452_T3_NODE_168_length_20906_cov_6.298451_14 -           2.4e-150  486.6   1.4  2.7e-150  486.4   1.4   1.0   1   0   0   1   1   1   1 -
PF00871_seed         -          NG-18510_452_T3_NODE_215_length_16291_cov_6.927568_8 -           2.9e-155  502.8   0.6  3.2e-155  502.6   0.6   1.0   1   0   0   1   1   1   1 -
PF00871_seed         -          NG-18510_452_T3_NODE_478_length_8498_cov_4.213787_5 -            1.5e-85  273.2   0.1   2.4e-82  262.7   0.0   3.0   1   1   1   2   2   2   2 -
PF00871_seed         -          NG-18510_452_T3_NODE_1078_length_4651_cov_3.517842_3 -           7.7e-151  488.2   1.7  8.7e-151  488.0   1.7   1.0   1   0   0   1   1   1   1 -
PF00871_seed         -          NG-18510_452_T3_NODE_1979_length_3128_cov_3.650179_3 -             3e-154  499.4   4.3  3.4e-154  499.2   4.3   1.0   1   0   0   1   1   1   1 -
PF00871_seed         -          NG-18510_511_T2_NODE_424_length_12965_cov_18.639504_11 -            3.8e-06   11.8   0.0   5.4e-06   11.3   0.0   1.1   1   0   0   1   1   1   1 -
PF00871_seed         -          NG-18510_515_T2_NODE_8_length_142963_cov_11.433825_32 -            6.6e-26   76.9   0.4   1.8e-23   68.8   0.2   2.6   2   1   0   3   3   3   2 -
PF00871_seed         -          NG-18510_515_T2_NODE_8_length_142963_cov_11.433825_34 -           7.8e-159  514.5   0.1  8.9e-159  514.3   0.1   1.0   1   0   0   1   1   1   1 -
PF00871_seed         -          NG-18510_515_T2_NODE_76_length_39590_cov_4.855875_24 -           8.7e-155  501.2   3.5    1e-154  501.0   3.5   1.0   1   0   0   1   1   1   1 -
PF00871_seed         -          NG-18510_515_T2_NODE_142_length_28874_cov_8.678962_17 -             6e-151  488.5   0.1  6.8e-151  488.4   0.1   1.0   1   0   0   1   1   1   1 -
PF00871_seed         -          NG-18510_517_T3_NODE_2235_length_1317_cov_245.037242_2 -            1.5e-06   13.1   0.0   1.6e-06   13.1   0.0   1.0   1   0   0   1   1   1   1 -
PF00871_seed         -          NG-18510_908_T2_NODE_55_length_46604_cov_7.116716_41 -            4.7e-06   11.5   0.0   5.7e-06   11.2   0.0   1.1   1   0   0   1   1   1   1 -
PF00871_seed         -          NG-18510_908_T2_NODE_253_length_15823_cov_6.221842_7 -           6.2e-152  491.8   1.6    7e-152  491.6   1.6   1.0   1   0   0   1   1   1   1 -
PF00871_seed         -          NG-18510_908_T2_NODE_276_length_15133_cov_5.222244_16 -            4.8e-67  212.3   0.2   5.6e-67  212.1   0.2   1.0   1   0   0   1   1   1   1 -
PF00871_seed         -          NG-18510_908_T2_NODE_845_length_7543_cov_4.977297_11 -            4.2e-54  169.7   0.0     5e-54  169.4   0.0   1.0   1   0   0   1   1   1   1 -
PF00871_seed         -          NG-18510_908_T2_NODE_3471_length_3194_cov_5.241478_3 -           8.6e-147  474.9   0.1  9.6e-147  474.7   0.1   1.0   1   0   0   1   1   1   1 -
PF00871_seed         -          NG-18510_917_T1_NODE_1893_length_3482_cov_4.679311_2 -            8.8e-30   89.6   0.9   1.7e-26   78.8   0.2   2.2   2   0   0   2   2   2   2 -
PF00871_seed         -          NG-18510_938_T1_NODE_5_length_158708_cov_60.467713_121 -           1.1e-156  507.4   0.9  1.3e-156  507.2   0.9   1.0   1   0   0   1   1   1   1 -
PF00871_seed         -          NG-18510_944_T2_NODE_37_length_13271_cov_3.895354_8 -           1.6e-155  503.6   2.2  1.9e-155  503.4   2.2   1.0   1   0   0   1   1   1   1 -
PF00871_seed         -          NG-18510_GD3_NODE_48_length_27531_cov_19.468118_12 -           1.2e-160  520.5   0.0  1.4e-160  520.3   0.0   1.0   1   0   0   1   1   1   1 -
PF00871_seed         -          NG-20060_365T1_NODE_1_length_413443_cov_36.117800_28 -            6.6e-26   76.9   0.4   1.8e-23   68.8   0.2   2.6   2   1   0   3   3   3   2 -
PF00871_seed         -          NG-20060_365T1_NODE_1_length_413443_cov_36.117800_30 -           7.8e-159  514.5   0.1  8.9e-159  514.3   0.1   1.0   1   0   0   1   1   1   1 -
PF00871_seed         -          NG-20060_365T1_NODE_102_length_87863_cov_33.388268_52 -           1.4e-148  480.8   0.9  1.6e-148  480.6   0.9   1.0   1   0   0   1   1   1   1 -
PF00871_seed         -          NG-20060_365T1_NODE_102_length_87863_cov_33.388268_53 -           2.8e-145  469.9   2.3  3.1e-145  469.7   2.3   1.0   1   0   0   1   1   1   1 -
PF00871_seed         -          NG-20060_365T1_NODE_240_length_49455_cov_6.358340_37 -           2.3e-154  499.8   1.9  2.6e-154  499.6   1.9   1.0   1   0   0   1   1   1   1 -
PF00871_seed         -          NG-20060_365T1_NODE_376_length_35684_cov_9.962559_28 -           1.6e-164  533.2   0.7  1.9e-164  533.0   0.7   1.0   1   0   0   1   1   1   1 -
PF00871_seed         -          NG-20060_365T1_NODE_944_length_16808_cov_7.490837_14 -            6.6e-23   67.0   0.0     1e-20   59.8   0.1   2.1   2   0   0   2   2   2   2 -
PF00871_seed         -          NG-20060_365T1_NODE_944_length_16808_cov_7.490837_16 -           5.5e-152  492.0   0.0  6.2e-152  491.8   0.0   1.0   1   0   0   1   1   1   1 -
PF00871_seed         -          NG-20060_365T1_NODE_1006_length_15777_cov_4.140377_6 -            1.9e-06   12.8   0.0   2.8e-06   12.2   0.0   1.3   1   0   0   1   1   1   1 -
PF00871_seed         -          NG-20060_370T2_NODE_234_length_7925_cov_5.993011_11 -            5.7e-48  149.5   0.2   6.3e-48  149.3   0.2   1.0   1   0   0   1   1   1   1 -
PF00871_seed         -          NG-20060_381T1_NODE_486_length_4113_cov_3.066289_4 -            6.7e-32   96.6   1.2   7.3e-30   89.9   0.3   2.1   2   0   0   2   2   2   2 -
PF00871_seed         -          NG-20060_381T2_NODE_67_length_31796_cov_10.154658_4 -           2.8e-155  502.8   2.7  3.1e-155  502.6   2.7   1.0   1   0   0   1   1   1   1 -
PF00871_seed         -          NG-20060_381T2_NODE_67_length_31796_cov_10.154658_5 -           2.6e-159  516.1   1.0    3e-159  515.9   1.0   1.0   1   0   0   1   1   1   1 -
PF00871_seed         -          NG-20060_381T2_NODE_2518_length_3174_cov_6.152292_1 -           2.6e-100  321.8   0.1  2.9e-100  321.7   0.1   1.0   1   0   0   1   1   1   1 -
PF00871_seed         -          NG-20060_411T1_NODE_203_length_15988_cov_43.755978_6 -             8e-165  534.2   0.5  9.1e-165  534.0   0.5   1.0   1   0   0   1   1   1   1 -
PF00871_seed         -          NG-20060_411T1_NODE_1330_length_4888_cov_7.695634_1 -            3.5e-73  232.5   0.6   3.9e-73  232.4   0.6   1.0   1   0   0   1   1   1   1 -
PF00871_seed         -          NG-20060_508T3_NODE_941_length_7487_cov_6.474031_7 -              5e-06   11.4   0.1   5.7e-06   11.2   0.1   1.1   1   0   0   1   1   1   1 -
PF00871_seed         -          NG-20060_509T3_NODE_1487_length_16764_cov_10.363158_20 -              5e-18   50.9   0.0   5.3e-18   50.8   0.0   1.0   1   0   0   1   1   1   1 -
PF00871_seed         -          NG-20060_509T3_NODE_2203_length_10242_cov_3.476882_11 -            5.1e-98  314.3   0.1   5.6e-98  314.1   0.1   1.0   1   0   0   1   1   1   1 -
PF00871_seed         -          NG-20060_509T3_NODE_3029_length_6827_cov_3.565564_4 -           1.8e-156  506.7   0.2    2e-156  506.5   0.2   1.0   1   0   0   1   1   1   1 -
PF00871_seed         -          NG-20060_509T3_NODE_3559_length_5608_cov_2.768594_6 -           5.9e-104  333.8   0.0  6.7e-104  333.6   0.0   1.0   1   0   0   1   1   1   1 -
PF00871_seed         -          NG-20060_509T3_NODE_3751_length_5302_cov_4.645131_3 -           1.5e-142  460.9   0.0  1.7e-142  460.7   0.0   1.0   1   0   0   1   1   1   1 -
PF00871_seed         -          NG-20060_509T3_NODE_6774_length_3037_cov_3.701543_1 -            1.3e-47  148.3   0.0   1.4e-47  148.2   0.0   1.0   1   0   0   1   1   1   1 -
PF00871_seed         -          NG-20060_515T1_NODE_51_length_9596_cov_3.596059_5 -            1.5e-16   46.1   0.1   2.2e-15   42.2   0.2   2.0   2   0   0   2   2   2   2 -
PF00871_seed         -          NG-20060_515T1_NODE_256_length_4169_cov_4.250122_3 -            1.5e-19   55.9   0.2   9.6e-18   50.0   0.2   2.1   2   0   0   2   2   2   2 -
PF00871_seed         -          NG-20060_515T1_NODE_290_length_3754_cov_4.127872_1 -            3.3e-08   18.6   0.3   3.9e-08   18.3   0.3   1.1   1   0   0   1   1   1   1 -
PF00871_seed         -          NG-20060_902T2_NODE_258_length_10037_cov_3.516029_12 -            7.3e-24   70.1   2.3   5.4e-23   67.2   0.4   2.5   2   1   0   2   2   2   2 -
PF00871_seed         -          NG-20060_902T2_NODE_443_length_7515_cov_3.872922_1 -            2.7e-24   71.5   2.0   2.1e-23   68.6   0.3   2.5   2   1   0   2   2   2   2 -
PF00871_seed         -          NG-20060_902T2_NODE_481_length_7220_cov_2.992603_1 -            2.3e-31   94.8   0.2   2.7e-31   94.6   0.2   1.0   1   0   0   1   1   1   1 -
PF00871_seed         -          NG-20060_902T2_NODE_481_length_7220_cov_2.992603_2 -           1.3e-101  326.1   0.5  1.4e-101  326.0   0.5   1.0   1   0   0   1   1   1   1 -
PF00871_seed         -          NG-20060_902T2_NODE_600_length_6473_cov_3.823933_4 -            4.8e-21   60.9   0.6   1.2e-18   53.0   0.3   2.1   2   0   0   2   2   2   2 -
PF00871_seed         -          NG-20060_902T2_NODE_822_length_5538_cov_3.682291_1 -           1.5e-147  477.3   0.0  1.7e-147  477.2   0.0   1.0   1   0   0   1   1   1   1 -
PF00871_seed         -          NG-20060_902T2_NODE_1020_length_4922_cov_4.528662_5 -           1.1e-148  481.1   0.1  1.3e-148  480.9   0.1   1.0   1   0   0   1   1   1   1 -
PF00871_seed         -          NG-20060_902T2_NODE_1031_length_4899_cov_3.051197_6 -            9.3e-40  122.4   0.1     1e-39  122.3   0.1   1.0   1   0   0   1   1   1   1 -
PF00871_seed         -          NG-20060_902T2_NODE_1031_length_4899_cov_3.051197_7 -            1.4e-93  299.7   0.1   1.7e-93  299.4   0.1   1.0   1   0   0   1   1   1   1 -
PF00871_seed         -          NG-20060_902T3_NODE_586_length_5678_cov_3.083407_4 -           6.9e-120  386.3   0.0  7.7e-120  386.1   0.0   1.0   1   0   0   1   1   1   1 -
PF00871_seed         -          NG-20060_902T3_NODE_1339_length_3878_cov_3.158776_1 -           8.9e-156  504.4   0.1    1e-155  504.3   0.1   1.0   1   0   0   1   1   1   1 -
PF00871_seed         -          NG-20060_902T3_NODE_1384_length_3818_cov_3.854903_2 -           7.3e-159  514.6   0.4  8.3e-159  514.4   0.4   1.0   1   0   0   1   1   1   1 -
PF00871_seed         -          NG-20060_902T3_NODE_1960_length_3170_cov_2.380096_2 -           2.1e-140  453.8   0.0  2.3e-140  453.7   0.0   1.0   1   0   0   1   1   1   1 -
PF00871_seed         -          NG-20060_908T1_NODE_12_length_106443_cov_6.099767_59 -           1.1e-145  471.2   0.1  1.3e-145  471.0   0.1   1.0   1   0   0   1   1   1   1 -
PF00871_seed         -          NG-20060_908T1_NODE_53_length_43842_cov_17.523512_14 -           3.7e-152  492.5   0.4  4.1e-152  492.4   0.4   1.0   1   0   0   1   1   1   1 -
PF00871_seed         -          NG-20060_908T1_NODE_61_length_40298_cov_12.593395_16 -           4.5e-143  462.6   1.5    5e-143  462.4   1.5   1.0   1   0   0   1   1   1   1 -
PF00871_seed         -          NG-20060_915T2_NODE_212_length_36702_cov_7.524654_8 -           5.5e-151  488.7   0.0  6.2e-151  488.5   0.0   1.0   1   0   0   1   1   1   1 -
PF00871_seed         -          NG-20060_919T1_NODE_10_length_255766_cov_16.217007_217 -           1.5e-141  457.6   0.1  1.7e-141  457.4   0.1   1.0   1   0   0   1   1   1   1 -
PF00871_seed         -          NG-20060_919T1_NODE_14_length_236600_cov_11.452159_164 -           6.5e-151  488.4   0.7  7.4e-151  488.2   0.7   1.0   1   0   0   1   1   1   1 -
PF00871_seed         -          NG-20060_919T1_NODE_19_length_176238_cov_19.063321_35 -            2.7e-96  308.6   0.0   3.1e-96  308.4   0.0   1.0   1   0   0   1   1   1   1 -
PF00871_seed         -          NG-20060_919T1_NODE_19_length_176238_cov_19.063321_36 -            1.1e-50  158.4   0.2   1.3e-50  158.2   0.2   1.0   1   0   0   1   1   1   1 -
PF00871_seed         -          NG-20060_919T1_NODE_19_length_176238_cov_19.063321_37 -           3.1e-155  502.6   0.5  3.5e-155  502.5   0.5   1.0   1   0   0   1   1   1   1 -
PF00871_seed         -          NG-20060_919T1_NODE_137_length_35110_cov_20.636257_17 -           9.9e-163  527.3   4.8  1.1e-162  527.1   4.8   1.0   1   0   0   1   1   1   1 -
PF00871_seed         -          NG-20060_919T1_NODE_185_length_29217_cov_6.116830_4 -           1.1e-157  510.7   0.9  1.3e-157  510.5   0.9   1.0   1   0   0   1   1   1   1 -
PF00871_seed         -          NG-20060_919T1_NODE_185_length_29217_cov_6.116830_6 -           1.3e-145  471.0   0.1  1.5e-145  470.8   0.1   1.0   1   0   0   1   1   1   1 -
PF00871_seed         -          NG-20060_919T1_NODE_370_length_17225_cov_5.861969_17 -            1.9e-74  236.6   1.5   2.1e-74  236.5   1.5   1.0   1   0   0   1   1   1   1 -
PF00871_seed         -          NG-20060_919T1_NODE_1119_length_8343_cov_3.892736_1 -           1.5e-100  322.6   1.4  1.7e-100  322.5   1.4   1.0   1   0   0   1   1   1   1 -
PF00871_seed         -          NG-20060_919T1_NODE_1256_length_7828_cov_5.331275_2 -            7.3e-31   93.2   0.3   9.4e-29   86.2   0.2   2.3   3   0   0   3   3   3   2 -
PF00871_seed         -          NG-20060_919T1_NODE_2293_length_5239_cov_4.749614_1 -            9.6e-42  129.0   0.3   1.1e-41  128.8   0.3   1.0   1   0   0   1   1   1   1 -
PF00871_seed         -          NG-20060_919T1_NODE_3496_length_3984_cov_5.498855_6 -            8.3e-46  142.4   0.2     1e-45  142.1   0.2   1.0   1   0   0   1   1   1   1 -
PF00871_seed         -          NG-20060_919T1_NODE_4458_length_3370_cov_3.063047_3 -           8.3e-158  511.1   0.6  9.4e-158  510.9   0.6   1.0   1   0   0   1   1   1   1 -
PF00871_seed         -          NG-20060_919T1_NODE_4458_length_3370_cov_3.063047_4 -              1e-66  211.2   0.6   1.2e-66  211.0   0.6   1.0   1   0   0   1   1   1   1 -
PF00871_seed         -          NG-20060_922T2_NODE_456_length_9600_cov_7.358303_12 -            5.7e-51  159.4   0.0   6.8e-51  159.1   0.0   1.0   1   0   0   1   1   1   1 -
PF00871_seed         -          NG-20060_922T2_NODE_771_length_6561_cov_6.057793_2 -           1.4e-120  388.5   0.0  1.7e-120  388.3   0.0   1.0   1   0   0   1   1   1   1 -
PF00871_seed         -          NG-20060_922T2_NODE_1487_length_3994_cov_6.979183_1 -              1e-72  231.0   0.0   1.1e-72  230.8   0.0   1.0   1   0   0   1   1   1   1 -
PF00871_seed         -          NG-20060_923T1_NODE_150_length_9003_cov_5.017881_8 -           2.7e-153  496.2   1.5  3.1e-153  496.0   1.5   1.0   1   0   0   1   1   1   1 -
PF00871_seed         -          NG-20060_925T2_NODE_5_length_136259_cov_12.118212_153 -           3.1e-144  466.4   1.3  3.5e-144  466.2   1.3   1.0   1   0   0   1   1   1   1 -
PF00871_seed         -          NG-20060_925T2_NODE_294_length_9711_cov_11.397266_11 -           8.7e-162  524.2   3.1  9.8e-162  524.0   3.1   1.0   1   0   0   1   1   1   1 -
PF00871_seed         -          NG-20060_925T2_NODE_836_length_4363_cov_5.934540_5 -            6.8e-09   20.8   0.0   6.8e-09   20.8   0.0   1.0   1   0   0   1   1   1   1 -
PF00871_seed         -          NG-20060_925T2_NODE_1062_length_3557_cov_5.688178_4 -           3.9e-153  495.7   1.7  4.3e-153  495.6   1.7   1.0   1   0   0   1   1   1   1 -
PF00871_seed         -          NG-20060_926T2_NODE_1761_length_4527_cov_3.892889_2 -           7.6e-146  471.7   0.0  8.6e-146  471.6   0.0   1.0   1   0   0   1   1   1   1 -
PF00871_seed         -          NG-20060_927T3_NODE_172_length_40980_cov_5.397092_1 -            2.2e-47  147.6   0.2   2.4e-47  147.4   0.2   1.0   1   0   0   1   1   1   1 -
PF00871_seed         -          NG-20060_927T3_NODE_647_length_13627_cov_6.175287_14 -            4.6e-07   14.8   0.5   5.2e-07   14.6   0.5   1.0   1   0   0   1   1   1   1 -
PF00871_seed         -          NG-20060_930T2_NODE_711_length_5196_cov_3.383583_1 -            2.3e-57  180.4   0.0   2.5e-57  180.3   0.0   1.0   1   0   0   1   1   1   1 -
PF00871_seed         -          NG-20060_936T1_NODE_4614_length_3371_cov_3.626960_1 -              3e-62  196.5   0.4   3.4e-62  196.3   0.4   1.0   1   0   0   1   1   1   1 -
PF00871_seed         -          NG-20060_936T3_NODE_249_length_74719_cov_11.425051_20 -            6.9e-22   63.6   0.4     3e-20   58.2   0.2   2.1   2   0   0   2   2   2   2 -
PF00871_seed         -          NG-20060_936T3_NODE_661_length_37779_cov_12.139169_9 -            9.5e-23   66.4   2.5   3.1e-20   58.2   0.3   2.2   2   0   0   2   2   2   2 -
PF00871_seed         -          NG-20060_936T3_NODE_932_length_28456_cov_10.013098_6 -           1.2e-165  537.0   2.0  1.3e-165  536.8   2.0   1.0   1   0   0   1   1   1   1 -
PF00871_seed         -          NG-20060_936T3_NODE_1820_length_14906_cov_10.683590_3 -           3.8e-158  512.2   0.0  4.3e-158  512.1   0.0   1.0   1   0   0   1   1   1   1 -
PF00871_seed         -          NG-20060_936T3_NODE_1820_length_14906_cov_10.683590_4 -           3.8e-154  499.0   0.2  4.4e-154  498.9   0.2   1.0   1   0   0   1   1   1   1 -
PF00871_seed         -          NG-20060_936T3_NODE_1856_length_14560_cov_6.914099_19 -           3.8e-153  495.8   0.2  4.3e-153  495.6   0.2   1.0   1   0   0   1   1   1   1 -
PF00871_seed         -          NG-20060_936T3_NODE_2383_length_11413_cov_6.282004_10 -           2.4e-102  328.5   0.0  2.7e-102  328.4   0.0   1.0   1   0   0   1   1   1   1 -
PF00871_seed         -          NG-20060_936T3_NODE_2486_length_10847_cov_7.346924_1 -            4.4e-47  146.6   0.1   4.9e-47  146.4   0.1   1.0   1   0   0   1   1   1   1 -
PF00871_seed         -          NG-20060_936T3_NODE_3074_length_8723_cov_6.655168_2 -            6.4e-06   11.0   0.1   7.6e-06   10.8   0.1   1.2   1   0   0   1   1   1   1 -
PF00871_seed         -          NG-20060_936T3_NODE_5134_length_5349_cov_5.916131_1 -              5e-06   11.4   0.0     5e-06   11.4   0.0   1.1   1   0   0   1   1   1   1 -
PF00871_seed         -          NG-20060_936T3_NODE_9494_length_3170_cov_5.001284_3 -           2.1e-158  513.1   0.1  2.3e-158  512.9   0.1   1.0   1   0   0   1   1   1   1 -
PF00871_seed         -          NG-20060_937T3_NODE_1_length_415420_cov_33.526376_196 -           3.6e-137  443.2   0.0  4.1e-137  443.0   0.0   1.0   1   0   0   1   1   1   1 -
PF00871_seed         -          NG-20060_937T3_NODE_172_length_14020_cov_14.165055_7 -            1.3e-23   69.3   1.6   8.4e-23   66.6   0.2   2.3   2   1   0   2   2   2   2 -
PF00871_seed         -          NG-20060_937T3_NODE_511_length_5286_cov_5.636398_2 -            4.9e-22   64.1   0.1   1.9e-20   58.9   0.1   2.1   2   0   0   2   2   2   2 -
PF00871_seed         -          NG-20060_941T1_NODE_4_length_100073_cov_10.386120_57 -              4e-22   64.4   0.1   9.6e-22   63.1   0.1   1.5   1   0   0   1   1   1   1 -
PF00871_seed         -          NG-20060_941T1_NODE_5_length_73725_cov_8.501154_21 -           8.8e-149  481.4   0.3  1.1e-148  481.1   0.3   1.0   1   0   0   1   1   1   1 -
PF00871_seed         -          NG-20060_941T2_NODE_10_length_87867_cov_9.813272_22 -           1.2e-160  520.5   0.0  1.4e-160  520.3   0.0   1.0   1   0   0   1   1   1   1 -
PF00871_seed         -          NG-20060_944T3_NODE_130_length_14263_cov_6.272804_18 -             7e-155  501.5   0.5  7.9e-155  501.3   0.5   1.0   1   0   0   1   1   1   1 -
PF00871_seed         -          NG-20060_944T3_NODE_933_length_3648_cov_3.896187_2 -           4.4e-158  512.0   0.1    5e-158  511.8   0.1   1.0   1   0   0   1   1   1   1 -
PF00871_seed         -          NG-20060_947T2_NODE_443_length_3499_cov_2.760743_1 -           3.9e-148  479.3   0.1  4.4e-148  479.1   0.1   1.0   1   0   0   1   1   1   1 -
PF00871_seed         -          NG-20060_GD2_NODE_57_length_26621_cov_21.126289_2 -           1.4e-158  513.7   0.1  1.5e-158  513.5   0.1   1.0   1   0   0   1   1   1   1 -
PF00871_seed         -          NG-20060_GD2_NODE_1517_length_3534_cov_3.394079_2 -           3.3e-162  525.6   0.2  3.7e-162  525.4   0.2   1.0   1   0   0   1   1   1   1 -
PF00871_seed         -          NG-20060_GD3_NODE_1453_length_3649_cov_4.972454_3 -           1.4e-164  533.5   0.3  1.5e-164  533.3   0.3   1.0   1   0   0   1   1   1   1 -
PF00871_seed         -          NG-21159_456T2_NODE_417_length_12108_cov_5.657264_12 -            2.8e-56  176.8   0.3   3.2e-56  176.7   0.3   1.0   1   0   0   1   1   1   1 -
PF00871_seed         -          NG-21159_456T2_NODE_568_length_9470_cov_4.360170_1 -            4.4e-45  140.0   0.0     5e-45  139.8   0.0   1.0   1   0   0   1   1   1   1 -
PF00871_seed         -          NG-21159_456T2_NODE_906_length_6489_cov_5.257072_1 -           2.6e-105  338.3   0.0    3e-105  338.1   0.0   1.0   1   0   0   1   1   1   1 -
PF00871_seed         -          NG-21159_456T2_NODE_1418_length_4549_cov_4.241211_5 -           2.1e-162  526.2   0.1  2.4e-162  526.1   0.1   1.0   1   0   0   1   1   1   1 -
PF00871_seed         -          NG-21159_514T3_NODE_3_length_36952_cov_35.463425_4 -            2.2e-06   12.5   0.0   3.6e-06   11.9   0.0   1.3   1   0   0   1   1   1   1 -
PF00871_seed         -          NG-21159_943T1_NODE_678_length_15979_cov_5.566566_2 -           7.4e-153  494.8   0.7  8.4e-153  494.6   0.7   1.0   1   0   0   1   1   1   1 -
PF00871_seed         -          NG-21159_943T1_NODE_678_length_15979_cov_5.566566_3 -           1.5e-150  487.2   2.7  1.7e-150  487.1   2.7   1.0   1   0   0   1   1   1   1 -
PF00871_seed         -          NG-21159_943T1_NODE_3569_length_3055_cov_3.145667_5 -           5.9e-118  379.9   0.0  6.7e-118  379.7   0.0   1.0   1   0   0   1   1   1   1 -
#
# Program:         hmmscan
# Version:         3.1b2 (February 2015)
# Pipeline mode:   SCAN
# Query file:      prod_selected_contigs.fa
# Target file:     butyrate_kinase.hmm
# Option settings: hmmscan --tblout hmmscan_butyrateKinase_prodSelectedContigs_e-5.txt --noali -E 1e-5 --cpu 20 butyrate_kinase.hmm prod_selected_contigs.fa 
# Current dir:     /data/users/sstockdale/1_comparative_study/andrey
# Date:            Mon Aug 23 15:27:12 2021
# [ok]
