# Supplementary material for: Interpersonal variability of the human gut virome confounds disease signal detection in IBD
Source: Commun Biol. 2023 Feb 25;6:221. doi: 10.1038/s42003-023-04592-w (PMC9968284; doi:10.1038/s42003-023-04592-w)
Supplement: Supplementary file 3 — Supplementary data [file 42003_2023_4592_MOESM3_ESM.zip › Supplementary_Data_V3/input/hmmscan_mainCompViral_Ig-like_E-5.txt]

#                                                                                             --- full sequence ---- --- best 1 domain ---- --- domain number estimation ----
# target name        accession  query name                                         accession    E-value  score  bias   E-value  score  bias   exp reg clu  ov env dom rep inc description of target
#------------------- ----------                               -------------------- ---------- --------- ------ ----- --------- ------ -----   --- --- --- --- --- --- --- --- ---------------------
Big2                 -          NG-17954_350_T1_NODE_380_length_15957_cov_5.004276_1 -            1.9e-09   25.2   1.7     6e-09   23.6   1.7   1.9   1   0   0   1   1   1   1 -
FN3                  -          NG-17954_350_T1_NODE_424_length_15151_cov_4.305114_5 -            2.5e-07   18.8   0.6   5.7e-07   17.7   0.1   1.9   2   0   0   2   2   2   1 -
FN3                  -          NG-17954_363_T1_NODE_10_length_103496_cov_26.602933_63 -            1.7e-09   25.8  16.5   1.2e-07   19.8   0.0   5.9   6   0   0   6   6   6   3 -
FN3                  -          NG-17954_363_T1_NODE_60_length_31486_cov_16.296395_11 -            7.8e-09   23.7   5.7   1.9e-05   12.8   0.1   3.9   4   1   0   4   4   4   2 -
Big2                 -          NG-17954_363_T1_NODE_512_length_9570_cov_6.726537_2 -            1.7e-16   47.8   4.5   1.7e-16   47.8   4.5   2.0   2   0   0   2   2   2   1 -
FN3                  -          NG-17954_365_T2_NODE_26_length_56123_cov_41.407148_53 -            4.9e-10   27.5   0.6   4.9e-10   27.5   0.6   4.5   5   0   0   5   5   5   1 -
Big2                 -          NG-17954_365_T2_NODE_69_length_17064_cov_35.473279_12 -            1.7e-08   22.1  13.0   1.7e-08   22.1  13.0   2.6   2   0   0   2   2   2   2 -
Big2                 -          NG-17954_377_T2_NODE_1_length_160352_cov_257.814070_199 -            3.4e-13   37.2   6.8   7.6e-13   36.1   6.8   1.7   1   0   0   1   1   1   1 -
Big2                 -          NG-17954_377_T2_NODE_23_length_39304_cov_23.251930_30 -            1.8e-17   50.9   4.0   1.8e-17   50.9   4.0   1.6   2   0   0   2   2   2   1 -
Big2                 -          NG-17954_377_T2_NODE_76_length_19478_cov_9.058281_23 -            2.2e-22   66.6  12.1   2.2e-22   66.6  12.1   2.0   2   1   0   2   2   2   1 -
Big2                 -          NG-17954_379_T2_NODE_4_length_14066_cov_5.901791_10 -            1.1e-09   26.0  14.5   3.2e-09   24.4  14.5   1.8   1   1   0   1   1   1   1 -
Big2                 -          NG-17954_386_T3_NODE_13_length_57959_cov_13.743852_87 -            2.1e-06   15.4   1.9   2.9e-06   15.0   0.4   2.1   2   0   0   2   2   2   1 -
Big2                 -          NG-17954_386_T3_NODE_74_length_16170_cov_19.709337_9 -              2e-07   18.7  12.7     2e-07   18.7  12.7   2.0   3   0   0   3   3   3   1 -
Big2                 -          NG-17954_393_T1_NODE_247_length_17776_cov_7.489984_11 -              9e-08   19.8  21.5   2.4e-07   18.4  13.6   2.6   2   0   0   2   2   2   2 -
I-set                -          NG-17954_431_T2_NODE_3_length_196269_cov_476.942899_97 -              2e-06   15.7   0.1   2.9e-06   15.2   0.1   1.3   1   0   0   1   1   1   1 -
I-set                -          NG-17954_431_T2_NODE_3_length_196269_cov_476.942899_274 -              2e-06   15.7   0.1   2.9e-06   15.2   0.1   1.3   1   0   0   1   1   1   1 -
FN3                  -          NG-17954_504_T1_NODE_100_length_45430_cov_10.094105_26 -            4.2e-10   27.7   5.8   2.2e-06   15.8   0.1   3.4   3   0   0   3   3   3   2 -
FN3                  -          NG-17954_504_T1_NODE_298_length_21237_cov_5.255358_8 -            1.2e-11   32.7   4.5   1.2e-11   32.7   4.5   4.8   6   1   0   6   6   6   2 -
FN3                  -          NG-17954_510_T2_NODE_40_length_68857_cov_5.235604_97 -            1.4e-06   16.4   0.8   6.2e-06   14.4   0.0   2.4   2   0   0   2   2   2   1 -
Big2                 -          NG-17954_510_T2_NODE_143_length_23553_cov_4.572687_1 -            1.1e-06   16.4   1.2   4.8e-06   14.3   0.6   2.5   2   0   0   2   2   2   1 -
FN3                  -          NG-17954_510_T2_NODE_167_length_19371_cov_4.743011_8 -            2.4e-07   18.9  12.9     0.002    6.3   0.2   6.2   5   0   0   5   5   5   4 -
FN3                  -          NG-17954_510_T2_NODE_328_length_11204_cov_5.396538_2 -            1.4e-07   19.6   0.2   4.8e-07   17.9   0.2   1.9   1   0   0   1   1   1   1 -
Big2                 -          NG-17954_515_T3_NODE_185_length_17966_cov_3.853721_24 -            4.6e-13   36.8   1.7   4.6e-13   36.8   1.7   3.3   4   0   0   4   4   4   1 -
FN3                  -          NG-17954_515_T3_NODE_501_length_9412_cov_3.049161_1 -            1.9e-08   22.5   1.2   7.4e-08   20.5   0.2   2.8   2   0   0   2   2   2   1 -
FN3                  -          NG-17954_515_T3_NODE_1496_length_4908_cov_3.174531_6 -            4.1e-10   27.8   0.8   2.6e-09   25.2   0.8   2.6   1   0   0   1   1   1   1 -
Big2                 -          NG-17954_515_T3_NODE_1630_length_4653_cov_2.637886_9 -            6.9e-06   13.8   0.5   3.8e-05   11.4   0.0   2.2   2   0   0   2   2   2   1 -
Big2                 -          NG-17954_515_T3_NODE_2114_length_4002_cov_1.976945_1 -            1.9e-27   82.9  20.3   1.4e-15   44.8   7.9   2.3   2   0   0   2   2   2   2 -
FN3                  -          NG-17954_517_T2_NODE_20_length_66001_cov_6.883526_17 -              1e-06   16.9   0.0   2.8e-06   15.5   0.0   1.7   1   0   0   1   1   1   1 -
FN3                  -          NG-17954_517_T2_NODE_20_length_66001_cov_6.883526_19 -            6.6e-07   17.5   0.2   1.8e-06   16.1   0.2   1.7   1   0   0   1   1   1   1 -
Big2                 -          NG-17954_517_T2_NODE_40_length_45328_cov_6.159256_23 -            1.1e-16   48.4  18.6   8.1e-10   26.4   0.9   5.2   5   1   0   5   5   5   3 -
FN3                  -          NG-17954_517_T2_NODE_44_length_42922_cov_6.507407_6 -            2.4e-07   18.9   0.1   1.8e-06   16.1   0.1   2.4   2   0   0   2   2   2   1 -
Big2                 -          NG-17954_519_T2_NODE_283_length_13528_cov_13.485564_9 -            1.2e-12   35.4  15.8   2.6e-12   34.4  15.8   1.6   1   0   0   1   1   1   1 -
I-set                -          NG-17954_519_T2_NODE_283_length_13528_cov_13.485564_9 -            3.1e-07   18.3   0.1   5.3e-07   17.5   0.1   1.4   1   0   0   1   1   1   1 -
FN3                  -          NG-17954_519_T2_NODE_367_length_10433_cov_3.894199_4 -            8.7e-06   13.9   0.1   2.3e-05   12.5   0.1   1.7   1   0   0   1   1   1   1 -
FN3                  -          NG-17954_901T2_NODE_96_length_11014_cov_7.296286_1 -            1.3e-07   19.8   0.7   8.1e-07   17.2   0.4   2.4   2   0   0   2   2   2   1 -
Big2                 -          NG-17954_901T2_NODE_200_length_8544_cov_4.963718_8 -            1.2e-06   16.2   3.1   1.2e-06   16.2   3.1   2.5   3   0   0   3   3   3   1 -
Big2                 -          NG-17954_904_T3_NODE_1_length_120037_cov_70.358870_31 -            2.6e-14   40.7   3.2   2.6e-14   40.7   3.2   2.6   1   1   1   2   2   2   1 -
Big2                 -          NG-17954_907_T2_NODE_6_length_43646_cov_17.751852_60 -              1e-09   26.0  14.5   2.1e-09   25.0  13.5   2.1   2   1   0   2   2   2   1 -
I-set                -          NG-17954_907_T2_NODE_6_length_43646_cov_17.751852_60 -            2.3e-07   18.7   0.8   3.8e-07   18.0   0.8   1.4   1   0   0   1   1   1   1 -
I-set                -          NG-17954_907_T2_NODE_13_length_26890_cov_7.349096_29 -            3.2e-07   18.2   0.4   0.00036    8.4   0.0   3.5   3   1   0   3   3   3   2 -
FN3                  -          NG-17954_908_T3_NODE_42_length_11989_cov_17.077174_2 -            6.1e-07   17.6   0.8   2.4e-06   15.7   0.3   2.2   2   0   0   2   2   2   1 -
FN3                  -          NG-17954_908_T3_NODE_42_length_11989_cov_17.077174_6 -            1.5e-06   16.3   0.7     1e-05   13.7   0.1   2.6   3   0   0   3   3   3   1 -
FN3                  -          NG-17954_916_T2_NODE_274_length_5233_cov_12.246041_5 -            1.4e-06   16.4   0.3   4.8e-05   11.5   0.1   2.9   2   0   0   2   2   2   1 -
Big2                 -          NG-17954_917_T2_NODE_55_length_16899_cov_10.489611_16 -            1.3e-08   22.5  15.6   3.7e-08   21.0  15.6   1.8   1   0   0   1   1   1   1 -
Big2                 -          NG-17954_919_T2_NODE_8_length_133791_cov_13.165101_124 -            9.2e-19   55.0   1.9     2e-18   53.9   1.8   1.7   1   1   0   1   1   1   1 -
Big2                 -          NG-17954_919_T2_NODE_103_length_29571_cov_18.147920_10 -            4.1e-07   17.7   0.0   1.2e-06   16.2   0.0   1.8   1   0   0   1   1   1   1 -
Big2                 -          NG-17954_919_T2_NODE_103_length_29571_cov_18.147920_11 -            5.2e-09   23.8   0.8   1.1e-08   22.8   0.8   1.5   1   0   0   1   1   1   1 -
FN3                  -          NG-17954_919_T2_NODE_149_length_20038_cov_94.974378_5 -            2.9e-14   41.1  13.6   1.8e-05   12.9   0.1   7.8   7   0   0   7   7   7   5 -
Big2                 -          NG-17954_919_T2_NODE_193_length_16140_cov_12.000000_5 -              3e-09   24.5   9.3   5.8e-09   23.6   9.3   1.5   1   0   0   1   1   1   1 -
Big2                 -          NG-17954_919_T2_NODE_195_length_16061_cov_33.194115_11 -            7.1e-08   20.1   2.3   7.1e-08   20.1   2.3   1.8   1   1   0   1   1   1   1 -
Big2                 -          NG-17954_919_T2_NODE_200_length_15816_cov_7.505742_14 -            2.6e-10   27.9  10.9   5.9e-10   26.8  10.9   1.6   1   0   0   1   1   1   1 -
Big2                 -          NG-17954_919_T2_NODE_201_length_15806_cov_33.843121_16 -            2.1e-10   28.3  15.8   4.9e-10   27.1  15.8   1.7   1   0   0   1   1   1   1 -
Big2                 -          NG-17954_919_T2_NODE_211_length_15478_cov_159.862358_5 -            9.7e-07   16.5  14.3   9.7e-07   16.5  14.3   2.1   2   0   0   2   2   2   1 -
Big2                 -          NG-17954_919_T2_NODE_487_length_7866_cov_5.088849_3 -            2.9e-06   15.0   8.3     3e-05   11.7   0.7   3.0   2   1   1   3   3   3   2 -
Big2                 -          NG-17954_919_T2_NODE_1408_length_3215_cov_3.989557_5 -            2.5e-06   15.2  11.0   5.5e-06   14.1  11.0   1.6   1   0   0   1   1   1   1 -
Big2                 -          NG-17954_922_T3_NODE_16_length_43752_cov_65.543836_48 -            2.6e-08   21.5  11.4   7.1e-08   20.1  11.4   1.8   1   0   0   1   1   1   1 -
I-set                -          NG-17954_922_T3_NODE_16_length_43752_cov_65.543836_48 -            3.6e-07   18.1   0.3   6.4e-07   17.2   0.3   1.4   1   0   0   1   1   1   1 -
Big2                 -          NG-17954_922_T3_NODE_162_length_7894_cov_4.575201_4 -              6e-09   23.6  15.2   1.6e-08   22.2  15.2   1.7   1   0   0   1   1   1   1 -
Big2                 -          NG-17954_924_T1_NODE_19_length_46179_cov_6.604826_2 -            1.5e-18   54.4   4.5   1.5e-18   54.4   4.5   1.7   1   1   0   1   1   1   1 -
Big2                 -          NG-17954_924_T1_NODE_22_length_44051_cov_18.204132_41 -            9.6e-08   19.7  13.1   1.4e-07   19.2  12.0   1.9   2   1   0   2   2   2   1 -
I-set                -          NG-17954_924_T1_NODE_22_length_44051_cov_18.204132_41 -            1.9e-06   15.7   0.3   3.2e-06   15.0   0.3   1.4   1   0   0   1   1   1   1 -
Big2                 -          NG-17954_924_T1_NODE_92_length_13802_cov_8.644945_5 -            3.5e-10   27.5   6.9   3.5e-10   27.5   6.9   1.9   2   0   0   2   2   2   1 -
Big2                 -          NG-17954_924_T1_NODE_93_length_13688_cov_26.009605_9 -            1.3e-09   25.7   1.9   2.7e-09   24.7   1.9   1.5   1   0   0   1   1   1   1 -
Big2                 -          NG-17954_925_T1_NODE_11_length_43272_cov_14.774464_47 -            6.8e-07   17.0  14.6   9.9e-07   16.5  13.7   1.8   1   1   0   1   1   1   1 -
I-set                -          NG-17954_925_T1_NODE_11_length_43272_cov_14.774464_47 -            2.7e-06   15.3   0.4   4.4e-06   14.6   0.4   1.4   1   0   0   1   1   1   1 -
FN3                  -          NG-17954_925_T1_NODE_57_length_18959_cov_24.111352_4 -            6.7e-06   14.3   0.0   1.3e-05   13.4   0.0   1.4   1   0   0   1   1   1   1 -
Big2                 -          NG-17954_925_T1_NODE_70_length_16971_cov_30.352285_8 -              7e-07   16.9   6.8   7.8e-07   16.8   3.9   2.6   2   1   0   2   2   2   1 -
Big2                 -          NG-17954_925_T1_NODE_110_length_13531_cov_37.898635_5 -            1.5e-09   25.5  21.5   6.1e-09   23.5  20.3   2.4   1   1   0   1   1   1   1 -
FN3                  -          NG-17954_925_T1_NODE_171_length_10156_cov_5.011682_6 -            1.7e-10   29.0   0.2   2.9e-07   18.6   0.2   3.0   2   0   0   2   2   2   2 -
Big2                 -          NG-17954_925_T1_NODE_214_length_8156_cov_5.628811_5 -            1.5e-06   15.9   0.6   4.3e-06   14.4   0.6   1.7   1   0   0   1   1   1   1 -
Big2                 -          NG-17954_925_T1_NODE_1454_length_2281_cov_4.072776_4 -            4.6e-09   23.9   0.1   7.6e-09   23.2   0.1   1.3   1   0   0   1   1   1   1 -
Big2                 -          NG-17954_925_T3_NODE_36_length_14985_cov_38.106250_14 -              9e-06   13.4  16.9   1.9e-05   12.4  14.6   2.6   2   1   0   2   2   2   1 -
Big2                 -          NG-17954_925_T3_NODE_47_length_11919_cov_16.805968_10 -            2.6e-10   27.9  12.4   7.7e-10   26.4  12.4   1.9   1   1   0   1   1   1   1 -
Big2                 -          NG-17954_925_T3_NODE_64_length_9994_cov_11.970420_2 -            2.6e-06   15.1   1.3   1.3e-05   12.9   1.3   2.1   1   1   0   1   1   1   1 -
FN3                  -          NG-17954_925_T3_NODE_258_length_3063_cov_2.936503_5 -            1.7e-10   29.0   5.9   1.1e-06   16.7   0.8   3.5   2   2   0   2   2   2   2 -
Big2                 -          NG-17954_926_T1_NODE_86_length_94406_cov_10.240421_102 -            2.4e-09   24.8   1.0   2.4e-09   24.8   1.0   2.7   2   0   0   2   2   2   1 -
FN3                  -          NG-17954_926_T1_NODE_143_length_66368_cov_15.058480_74 -            3.5e-06   15.1   2.3   9.2e-06   13.8   0.9   2.5   2   1   0   2   2   2   1 -
Big2                 -          NG-17954_926_T1_NODE_169_length_58490_cov_12.670745_7 -            1.3e-09   25.7   5.1     3e-09   24.5   1.6   3.0   2   0   0   2   2   2   1 -
Big2                 -          NG-17954_926_T1_NODE_169_length_58490_cov_12.670745_8 -            1.6e-13   38.2   2.5   1.6e-13   38.2   2.5   3.8   2   2   1   3   3   3   1 -
Big2                 -          NG-17954_926_T1_NODE_196_length_54451_cov_6.827064_18 -            3.7e-09   24.2   0.7   9.7e-09   22.9   0.7   1.8   1   0   0   1   1   1   1 -
FN3                  -          NG-17954_926_T1_NODE_326_length_36173_cov_18.789689_44 -              4e-11   31.0  16.1   9.1e-09   23.4   0.5   4.8   5   0   0   5   5   5   2 -
Big2                 -          NG-17954_926_T1_NODE_339_length_35268_cov_6.208389_9 -            1.2e-09   25.8   1.1   1.2e-09   25.8   1.1   4.1   2   2   3   5   5   5   1 -
FN3                  -          NG-17954_926_T1_NODE_339_length_35268_cov_6.208389_9 -            2.3e-09   25.4   3.7   2.3e-09   25.4   3.7   2.4   3   1   0   3   3   3   1 -
Big2                 -          NG-17954_926_T1_NODE_346_length_34849_cov_12.486406_10 -            2.4e-07   18.5   1.3   2.4e-07   18.5   1.3   3.7   4   1   0   4   4   4   1 -
Big2                 -          NG-17954_926_T1_NODE_365_length_33637_cov_14.441070_13 -            6.3e-09   23.5   6.2   2.1e-08   21.8   0.8   2.8   3   0   0   3   3   3   2 -
Big2                 -          NG-17954_926_T1_NODE_395_length_31171_cov_12.301099_26 -            3.3e-06   14.8   0.6   3.3e-06   14.8   0.6   2.7   3   0   0   3   3   3   1 -
Big2                 -          NG-17954_926_T1_NODE_437_length_28567_cov_11.098906_17 -            2.9e-14   40.6   1.3   2.9e-14   40.6   1.3   2.6   2   0   0   2   2   2   1 -
FN3                  -          NG-17954_926_T1_NODE_814_length_15293_cov_7.491075_15 -            4.2e-09   24.5   0.2   4.2e-09   24.5   0.2   2.9   3   0   0   3   3   3   1 -
Big2                 -          NG-17954_926_T1_NODE_875_length_14125_cov_4.780455_2 -            2.6e-10   27.9   0.5   1.5e-08   22.3   0.3   2.6   2   1   0   2   2   2   2 -
Big2                 -          NG-17954_926_T1_NODE_875_length_14125_cov_4.780455_6 -            1.8e-13   38.1   0.8   1.2e-07   19.4   0.1   2.6   1   1   2   3   3   3   2 -
Big2                 -          NG-17954_926_T1_NODE_876_length_14107_cov_3.810347_7 -            9.2e-09   23.0   0.2   9.2e-09   23.0   0.2   2.8   2   1   1   3   3   3   1 -
FN3                  -          NG-17954_926_T1_NODE_1281_length_9367_cov_3.943729_3 -            7.2e-08   20.6   1.2   9.1e-08   20.2   0.2   1.7   2   0   0   2   2   2   1 -
FN3                  -          NG-17954_926_T3_NODE_30_length_63616_cov_16.326112_25 -              8e-15   42.9   1.7     8e-15   42.9   1.7   4.7   4   0   0   4   4   4   2 -
FN3                  -          NG-17954_926_T3_NODE_30_length_63616_cov_16.326112_28 -            2.6e-06   15.6   1.3   2.6e-06   15.6   1.3   1.7   2   0   0   2   2   2   1 -
FN3                  -          NG-17954_926_T3_NODE_57_length_37310_cov_5.908200_46 -            1.5e-06   16.3   0.2   1.6e-05   13.1   0.0   2.4   2   0   0   2   2   2   1 -
Big2                 -          NG-17954_926_T3_NODE_111_length_17830_cov_4.568776_1 -            5.3e-16   46.2  12.1   1.7e-15   44.5  12.1   1.9   1   0   0   1   1   1   1 -
Big2                 -          NG-17954_926_T3_NODE_129_length_15263_cov_33.876249_14 -            3.7e-11   30.6  16.1   3.7e-11   30.6  16.1   1.9   2   0   0   2   2   2   1 -
Big2                 -          NG-17954_926_T3_NODE_137_length_14101_cov_14.373131_6 -            3.4e-09   24.4   4.5   8.4e-09   23.1   4.5   1.8   1   0   0   1   1   1   1 -
Big2                 -          NG-17954_927_T1_NODE_40_length_15712_cov_3.178514_18 -            9.2e-15   42.2  14.2   2.1e-14   41.1  14.1   1.7   1   1   0   1   1   1   1 -
I-set                -          NG-17954_927_T1_NODE_248_length_6476_cov_3.031615_5 -              8e-10   26.6   1.1     8e-10   26.6   1.1   2.8   2   2   0   2   2   2   1 -
Big2                 -          NG-17954_927_T2_NODE_2663_length_4851_cov_3.622602_3 -            8.6e-18   51.9   5.2   8.9e-18   51.9   4.2   1.5   1   1   0   1   1   1   1 -
I-set                -          NG-17954_927_T2_NODE_2663_length_4851_cov_3.622602_3 -            1.7e-06   15.9   0.9   3.5e-06   14.9   0.9   1.5   1   1   0   1   1   1   1 -
Big2                 -          NG-17954_928_T1_NODE_34_length_83142_cov_31.571606_24 -            5.7e-16   46.1  13.5   5.7e-16   46.1  13.5   2.0   2   0   0   2   2   2   1 -
I-set                -          NG-17954_928_T1_NODE_34_length_83142_cov_31.571606_24 -            3.2e-06   15.0   2.4   8.3e-06   13.7   2.4   1.6   1   0   0   1   1   1   1 -
FN3                  -          NG-17954_928_T1_NODE_72_length_40890_cov_19.161700_18 -            1.5e-06   16.3   2.7   1.6e-06   16.3   0.2   2.3   2   0   0   2   2   2   1 -
Big2                 -          NG-17954_928_T1_NODE_148_length_17242_cov_7.755920_21 -            3.6e-30   91.6  28.5     1e-17   51.7   9.4   2.9   2   0   0   2   2   2   2 -
FN3                  -          NG-17954_928_T1_NODE_202_length_11704_cov_4.165765_5 -            2.8e-07   18.7   0.7   1.1e-06   16.7   0.2   2.2   2   0   0   2   2   2   1 -
FN3                  -          NG-17954_929_T1_NODE_36_length_66418_cov_30.568359_19 -            4.9e-09   24.3   2.0   4.9e-09   24.3   2.0   4.7   4   0   0   4   4   4   3 -
FN3                  -          NG-17954_929_T1_NODE_57_length_42339_cov_7.927892_30 -            3.3e-10   28.1   4.9   6.5e-06   14.3   0.0   3.8   3   1   0   3   3   3   2 -
Big2                 -          NG-17954_929_T1_NODE_67_length_36344_cov_20.553611_12 -              9e-08   19.8  19.3   1.5e-07   19.1  18.5   1.9   2   0   0   2   2   2   1 -
Big2                 -          NG-17954_929_T1_NODE_273_length_15872_cov_6.228615_14 -            5.6e-09   23.7  12.8   1.3e-08   22.5  12.8   1.7   1   0   0   1   1   1   1 -
Big2                 -          NG-17954_929_T1_NODE_289_length_15366_cov_4.447325_7 -            1.6e-13   38.3   0.7   3.1e-13   37.3   0.7   1.4   1   0   0   1   1   1   1 -
Big2                 -          NG-17954_929_T1_NODE_525_length_10639_cov_7.702381_2 -            1.2e-34  106.0  15.1   5.2e-16   46.2   2.2   4.1   4   0   0   4   4   4   3 -
Big2                 -          NG-17954_929_T1_NODE_610_length_9680_cov_5.872208_4 -            4.7e-09   23.9   2.0   2.2e-07   18.6   1.1   2.6   2   1   0   2   2   2   2 -
Big2                 -          NG-17954_929_T1_NODE_780_length_8183_cov_6.345842_3 -            1.4e-18   54.4   0.9   1.4e-18   54.4   0.9   2.3   2   0   0   2   2   2   1 -
Big2                 -          NG-17954_929_T1_NODE_780_length_8183_cov_6.345842_4 -            5.3e-20   59.0   1.0   5.3e-20   59.0   1.0   3.0   3   0   0   3   3   3   1 -
Big2                 -          NG-17954_931_T2_NODE_13_length_52615_cov_321.316229_54 -            4.6e-12   33.6   0.6   1.4e-11   32.0   0.1   2.1   2   0   0   2   2   2   1 -
I-set                -          NG-17954_931_T2_NODE_18_length_42426_cov_107.190413_18 -            2.2e-07   18.7   0.6   3.9e-07   17.9   0.6   1.4   1   0   0   1   1   1   1 -
Big2                 -          NG-17954_931_T2_NODE_18_length_42426_cov_107.190413_18 -            5.1e-07   17.4  12.4   1.8e-06   15.6  12.4   2.0   1   1   0   1   1   1   1 -
Big2                 -          NG-17954_933_T3_NODE_7_length_76561_cov_10.317844_103 -            2.5e-18   53.7  37.6   4.5e-13   36.8  11.5   3.8   2   1   1   4   4   4   2 -
Big2                 -          NG-17954_933_T3_NODE_105_length_16702_cov_47.111852_20 -              2e-14   41.1   7.5     2e-14   41.1   7.5   2.2   2   0   0   2   2   2   1 -
I-set                -          NG-17954_933_T3_NODE_105_length_16702_cov_47.111852_20 -            4.7e-06   14.5   0.1     9e-06   13.6   0.1   1.5   1   0   0   1   1   1   1 -
Big2                 -          NG-17954_934_T1_NODE_3_length_164822_cov_16.092427_47 -            9.7e-11   29.3   0.1   7.4e-10   26.5   0.1   2.6   1   0   0   1   1   1   1 -
FN3                  -          NG-17954_937_T1_NODE_36_length_38703_cov_6.189402_9 -            6.1e-07   17.6   0.1   1.7e-06   16.2   0.1   1.7   1   0   0   1   1   1   1 -
FN3                  -          NG-17954_937_T1_NODE_36_length_38703_cov_6.189402_11 -            1.1e-06   16.8   0.0   2.8e-06   15.5   0.0   1.7   1   0   0   1   1   1   1 -
FN3                  -          NG-17954_937_T1_NODE_74_length_27351_cov_6.137566_18 -            2.2e-06   15.8   0.4   3.2e-05   12.1   0.1   2.8   2   1   0   2   2   2   1 -
Big2                 -          NG-17954_938_T2_NODE_17_length_30448_cov_22.662027_13 -            5.4e-23   68.6   6.7   1.4e-16   48.1   2.6   3.1   2   0   0   2   2   2   2 -
Big2                 -          NG-17954_939_T3_NODE_8_length_44176_cov_20.638064_26 -              6e-07   17.2  11.7     6e-07   17.2  11.7   4.0   2   2   1   3   3   3   2 -
Big2                 -          NG-17954_941_T3_NODE_2_length_121007_cov_14.893602_31 -            7.9e-13   36.0   1.7   7.9e-13   36.0   1.7   2.1   2   0   0   2   2   2   1 -
FN3                  -          NG-17954_941_T3_NODE_9_length_65446_cov_12.828340_89 -            9.1e-12   33.1   0.6   9.1e-12   33.1   0.6   4.5   4   1   0   4   4   4   1 -
Big2                 -          NG-17954_941_T3_NODE_14_length_51926_cov_375.453760_10 -            4.2e-09   24.1   2.9   1.1e-08   22.7   2.9   1.8   1   0   0   1   1   1   1 -
FN3                  -          NG-17954_941_T3_NODE_90_length_17101_cov_10.043471_11 -            4.1e-06   14.9   1.8   1.5e-05   13.1   1.8   2.0   1   0   0   1   1   1   1 -
FN3                  -          NG-17954_941_T3_NODE_90_length_17101_cov_10.043471_12 -            1.8e-11   32.1  16.5   0.00028    9.1   0.3   7.3   6   0   0   6   6   6   5 -
Big2                 -          NG-17954_941_T3_NODE_93_length_16995_cov_25.863105_13 -            8.1e-07   16.7  11.4   2.6e-06   15.1  11.4   1.9   1   1   0   1   1   1   1 -
Big2                 -          NG-17954_941_T3_NODE_99_length_15831_cov_137.093038_7 -            2.2e-09   25.0  11.1   2.2e-09   25.0  11.1   2.1   2   0   0   2   2   2   1 -
Big2                 -          NG-17954_941_T3_NODE_115_length_13784_cov_355.273946_6 -            2.9e-06   15.0   9.4   0.00011    9.9   6.4   3.5   2   1   0   2   2   2   1 -
Big2                 -          NG-17954_943_T2_NODE_328_length_8137_cov_8.202673_5 -            3.4e-32   98.1  34.2   1.4e-16   48.0   8.8   3.7   3   0   0   3   3   3   3 -
FN3                  -          NG-17954_943_T2_NODE_1206_length_3996_cov_3.753870_1 -            8.3e-08   20.4   0.5   0.00017    9.8   0.0   3.1   2   0   0   2   2   2   2 -
Big2                 -          NG-17954_943_T3_NODE_140_length_48824_cov_25.557157_43 -            2.8e-06   15.0   9.1   7.1e-06   13.7   8.3   2.2   1   1   0   1   1   1   1 -
FN3                  -          NG-17954_943_T3_NODE_140_length_48824_cov_25.557157_44 -            3.2e-09   24.9   0.6   8.2e-09   23.6   0.6   1.6   1   0   0   1   1   1   1 -
Big2                 -          NG-17954_943_T3_NODE_192_length_39542_cov_26.386406_6 -            1.4e-10   28.8  15.6   3.4e-10   27.6  12.3   3.0   2   1   0   2   2   2   1 -
FN3                  -          NG-17954_943_T3_NODE_192_length_39542_cov_26.386406_13 -            2.3e-11   31.8  15.4   5.5e-06   14.5   0.7   4.7   4   1   0   4   4   4   3 -
Big2                 -          NG-17954_943_T3_NODE_266_length_29562_cov_20.133426_25 -            2.2e-08   21.8   1.8   2.2e-08   21.8   1.8   2.4   2   1   1   3   3   3   1 -
Big2                 -          NG-17954_945_T3_NODE_36_length_64563_cov_6.583199_30 -            7.9e-16   45.6  12.3   7.9e-16   45.6  12.3   2.1   2   0   0   2   2   2   1 -
FN3                  -          NG-17954_945_T3_NODE_176_length_26178_cov_6.045554_19 -            1.2e-10   29.4   3.3   1.2e-10   29.4   3.3   4.3   4   0   0   4   4   4   1 -
Big2                 -          NG-17954_945_T3_NODE_565_length_9236_cov_3.105217_16 -            9.4e-07   16.5   0.2   1.4e-06   16.0   0.2   1.3   1   0   0   1   1   1   1 -
Big2                 -          NG-17954_946_T2_NODE_347_length_11755_cov_5.591453_6 -            1.5e-65  205.0  30.2   1.3e-22   67.4   4.0   4.4   4   0   0   4   4   4   4 -
Big2                 -          NG-17954_946_T2_NODE_681_length_7585_cov_4.346614_3 -            4.4e-08   20.8  19.7   1.1e-07   19.5  13.4   2.6   2   0   0   2   2   2   2 -
Big2                 -          NG-17954_946_T3_NODE_112_length_37507_cov_6.359794_32 -              1e-08   22.9   5.7     1e-08   22.9   5.7   3.6   3   0   0   3   3   3   1 -
FN3                  -          NG-17954_946_T3_NODE_249_length_20019_cov_5.178121_18 -            8.5e-15   42.8  16.2   6.9e-10   27.0   3.9   4.3   3   1   0   3   3   3   2 -
Big2                 -          NG-17954_946_T3_NODE_296_length_17561_cov_5.332972_13 -            1.8e-13   38.0   8.7   1.8e-13   38.0   8.7   3.6   2   1   1   3   3   3   3 -
Big2                 -          NG-17954_946_T3_NODE_443_length_12018_cov_6.922427_6 -            1.7e-16   47.8   4.5   1.7e-16   47.8   4.5   2.2   2   0   0   2   2   2   1 -
Big2                 -          NG-17954_946_T3_NODE_1181_length_4835_cov_4.564226_3 -            2.1e-20   60.3   9.2   2.1e-20   60.3   9.2   2.6   1   1   1   2   2   2   1 -
Big2                 -          NG-17954_947_T1_NODE_6_length_42598_cov_15.331453_30 -            7.2e-14   39.4  15.8   1.5e-13   38.4  15.8   1.5   1   0   0   1   1   1   1 -
Big2                 -          NG-17954_947_T3_NODE_8_length_89534_cov_11.290448_34 -            5.9e-16   46.0   1.3   5.9e-16   46.0   1.3   4.4   4   0   0   4   4   4   2 -
Big2                 -          NG-17954_947_T3_NODE_8_length_89534_cov_11.290448_37 -            7.8e-09   23.2   2.3   7.8e-09   23.2   2.3   3.3   4   0   0   4   4   4   1 -
Big2                 -          NG-17954_947_T3_NODE_8_length_89534_cov_11.290448_48 -            4.5e-18   52.8  22.0   1.3e-11   32.1   5.4   3.4   3   0   0   3   3   3   2 -
Big2                 -          NG-17954_947_T3_NODE_15_length_52864_cov_10.699161_4 -            2.7e-08   21.5   5.4   4.4e-07   17.6   2.4   4.4   5   1   1   6   6   6   2 -
Big2                 -          NG-17954_947_T3_NODE_20_length_44668_cov_14.329343_8 -              3e-11   30.9   1.1     3e-11   30.9   1.1   2.5   3   0   0   3   3   3   1 -
Big2                 -          NG-17954_947_T3_NODE_22_length_43565_cov_12.468973_14 -            1.6e-12   35.0  18.2   5.3e-11   30.1   5.9   3.1   2   0   0   2   2   2   2 -
Big2                 -          NG-17954_947_T3_NODE_31_length_30324_cov_11.838349_21 -              2e-16   47.5  14.1   1.3e-11   32.1   2.6   3.6   3   0   0   3   3   3   3 -
FN3                  -          NG-17954_947_T3_NODE_194_length_9227_cov_3.646424_2 -            1.1e-07   19.9   3.7   8.7e-07   17.1   0.0   3.6   4   0   0   4   4   4   1 -
Big2                 -          NG-17954_947_T3_NODE_194_length_9227_cov_3.646424_3 -              2e-07   18.7   0.1   3.6e-07   17.9   0.1   1.4   1   0   0   1   1   1   1 -
FN3                  -          NG-17954_947_T3_NODE_280_length_7804_cov_3.280036_6 -            1.6e-08   22.7   0.0   3.7e-08   21.5   0.0   1.6   1   0   0   1   1   1   1 -
FN3                  -          NG-17954_947_T3_NODE_438_length_6287_cov_3.323010_4 -              7e-09   23.8   1.2   2.2e-06   15.8   0.1   2.6   2   0   0   2   2   2   2 -
Big2                 -          NG-17954_947_T3_NODE_493_length_5998_cov_5.916540_3 -            7.3e-07   16.9   1.7     1e-06   16.4   1.7   1.4   1   0   0   1   1   1   1 -
Big2                 -          NG-17954_947_T3_NODE_802_length_4598_cov_3.249175_2 -            7.2e-15   42.5  10.1   7.9e-15   42.4   8.1   2.0   2   0   0   2   2   2   1 -
Big2                 -          NG-17954_Comparative_1_901_T1_NODE_5_length_74882_cov_20.475671_36 -            1.4e-09   25.6   6.8   2.6e-09   24.7   5.7   2.1   1   1   0   1   1   1   1 -
I-set                -          NG-17954_Comparative_1_901_T1_NODE_42_length_15225_cov_3.749967_1 -            4.9e-08   20.8   0.4   1.9e-07   18.9   0.4   1.8   1   1   0   1   1   1   1 -
Big2                 -          NG-17954_Comparative_1_901_T1_NODE_43_length_14915_cov_3.662988_3 -            1.9e-06   15.5   6.8   1.9e-06   15.5   6.8   2.6   2   1   0   2   2   2   1 -
Big2                 -          NG-17954_Comparative_1_901_T1_NODE_43_length_14915_cov_3.662988_9 -            2.7e-08   21.5   0.5   1.1e-07   19.5   0.1   2.2   2   1   0   2   2   2   1 -
Big2                 -          NG-18510_363_T3_NODE_47_length_19340_cov_123.975369_7 -            9.7e-06   13.3   5.6   3.1e-05   11.7   5.6   1.9   1   0   0   1   1   1   1 -
Big2                 -          NG-18510_363_T3_NODE_47_length_19340_cov_123.975369_23 -            9.7e-06   13.3   5.6   3.1e-05   11.7   5.6   1.9   1   0   0   1   1   1   1 -
Big2                 -          NG-18510_363_T3_NODE_196_length_6387_cov_4.155875_1 -            7.3e-17   48.9   7.3   1.3e-16   48.1   5.1   2.4   2   0   0   2   2   2   1 -
Big2                 -          NG-18510_367_T2_NODE_82_length_69382_cov_242.642160_27 -              2e-10   28.3   0.6     2e-10   28.3   0.6   2.1   2   0   0   2   2   2   1 -
Big2                 -          NG-18510_367_T2_NODE_127_length_57751_cov_96.947743_29 -            4.7e-08   20.7   8.1   4.7e-08   20.7   8.1   3.3   3   0   0   3   3   3   1 -
FN3                  -          NG-18510_367_T2_NODE_617_length_18330_cov_4.649850_11 -            1.3e-06   16.5   0.4   0.00075    7.7   0.1   4.4   5   0   0   5   5   5   1 -
Big2                 -          NG-18510_367_T2_NODE_784_length_14993_cov_3.808810_5 -            2.3e-12   34.5   8.3   7.1e-08   20.1   2.4   2.3   2   0   0   2   2   2   2 -
I-set                -          NG-18510_367_T2_NODE_884_length_13520_cov_7.656220_3 -            2.6e-06   15.3   0.4    0.0056    4.6   0.0   4.5   4   0   0   4   4   4   2 -
I-set                -          NG-18510_367_T2_NODE_1678_length_8065_cov_7.168040_1 -            6.5e-09   23.6   0.4   6.5e-09   23.6   0.4   2.7   3   0   0   3   3   3   1 -
Big2                 -          NG-18510_367_T2_NODE_2200_length_6485_cov_4.350700_1 -            8.7e-12   32.7   4.7   1.6e-11   31.8   4.7   1.5   1   1   0   1   1   1   1 -
Big2                 -          NG-18510_367_T2_NODE_3208_length_4845_cov_9.698956_3 -            1.5e-13   38.3   3.1   4.8e-13   36.7   3.1   1.9   1   0   0   1   1   1   1 -
Big2                 -          NG-18510_367_T2_NODE_3238_length_4806_cov_3.737950_3 -            1.5e-16   47.9  39.7   8.8e-13   35.9   8.7   6.3   5   2   1   6   6   6   3 -
FN3                  -          NG-18510_367_T2_NODE_3322_length_4714_cov_4.434428_3 -            1.1e-08   23.2   1.3   2.4e-08   22.1   1.2   1.6   1   1   0   1   1   1   1 -
Big2                 -          NG-18510_367_T2_NODE_3595_length_4430_cov_5.040229_1 -            2.5e-18   53.6   7.1   2.5e-18   53.6   7.1   4.1   2   1   3   5   5   5   1 -
Big2                 -          NG-18510_378_T1_NODE_281_length_6549_cov_8.550662_3 -            1.1e-33  102.9  43.0   1.5e-18   54.4   8.9   4.1   3   1   1   4   4   4   3 -
Big2                 -          NG-18510_380_T2_NODE_363_length_7736_cov_3.000781_1 -            1.3e-20   61.0   3.7   2.2e-20   60.2   3.7   1.4   1   0   0   1   1   1   1 -
Big2                 -          NG-18510_382_T3_NODE_144_length_24718_cov_5.979727_16 -            1.6e-06   15.8  11.5   3.9e-06   14.6  11.4   1.8   1   1   0   1   1   1   1 -
FN3                  -          NG-18510_386_T2_NODE_275_length_3903_cov_4.753119_5 -              6e-18   52.9  12.3   1.1e-06   16.8   0.7   4.5   4   1   0   4   4   4   4 -
Big2                 -          NG-18510_393_T3_NODE_11_length_14997_cov_16.531424_6 -            1.4e-12   35.2  10.5   2.8e-12   34.3  10.5   1.5   1   0   0   1   1   1   1 -
Big2                 -          NG-18510_394_T1_NODE_4_length_31720_cov_14.803253_21 -            3.8e-08   21.0  12.8   3.8e-08   21.0  12.8   2.0   2   0   0   2   2   2   1 -
Big2                 -          NG-18510_395_T1_NODE_217_length_18051_cov_9.071627_8 -            1.3e-63  198.7  51.8   9.2e-25   74.2  10.5   4.9   4   1   0   4   4   4   4 -
FN3                  -          NG-18510_395_T1_NODE_1439_length_3723_cov_3.215921_3 -            1.5e-12   35.6   1.8   1.1e-10   29.6   0.2   2.5   2   0   0   2   2   2   2 -
Big2                 -          NG-18510_423_T2_NODE_104_length_55107_cov_11.820261_60 -            2.1e-10   28.2  12.0   3.1e-10   27.7  12.0   1.3   1   0   0   1   1   1   1 -
Big2                 -          NG-18510_427_T1_NODE_129_length_9718_cov_11.754838_5 -            4.5e-11   30.4  26.4   3.2e-10   27.7   9.7   3.1   3   0   0   3   3   3   2 -
Big2                 -          NG-18510_430_T1_NODE_20_length_63178_cov_9.448901_49 -            1.5e-07   19.1   0.6   1.5e-07   19.1   0.6   4.3   4   0   0   4   4   4   1 -
Big2                 -          NG-18510_430_T1_NODE_21_length_59881_cov_8.707435_14 -            4.8e-11   30.3   5.7   2.9e-08   21.4   0.1   3.9   4   1   0   4   4   4   2 -
Big2                 -          NG-18510_430_T1_NODE_21_length_59881_cov_8.707435_15 -            4.1e-43  133.0  29.3   4.2e-20   59.3   2.4   6.2   6   0   0   6   6   6   4 -
Big2                 -          NG-18510_430_T1_NODE_90_length_22027_cov_8.881622_13 -            1.7e-20   60.6  17.2   7.5e-16   45.7   0.8   4.1   4   0   0   4   4   4   2 -
Big2                 -          NG-18510_430_T1_NODE_291_length_8368_cov_3.591363_5 -              1e-13   38.8  22.4   5.9e-09   23.6   3.3   5.3   4   0   0   4   4   4   3 -
FN3                  -          NG-18510_430_T1_NODE_390_length_6805_cov_3.903852_4 -            9.3e-06   13.8   0.0   1.9e-05   12.8   0.0   1.6   1   0   0   1   1   1   1 -
Big2                 -          NG-18510_430_T2_NODE_23_length_115728_cov_10.881519_133 -            1.8e-16   47.7   5.8   1.8e-16   47.7   5.8   3.0   2   2   1   3   3   3   1 -
Big2                 -          NG-18510_430_T2_NODE_235_length_37166_cov_30.381154_11 -              5e-19   55.9  41.0   7.8e-11   29.6   4.1   5.6   5   0   0   5   5   5   5 -
Big2                 -          NG-18510_430_T2_NODE_243_length_36068_cov_14.276928_34 -            1.3e-63  198.7  51.8   9.2e-25   74.2  10.5   4.9   4   1   0   4   4   4   4 -
Big2                 -          NG-18510_430_T2_NODE_591_length_16616_cov_11.418272_17 -              1e-08   22.9  14.6   2.5e-08   21.6  14.6   1.7   1   0   0   1   1   1   1 -
Big2                 -          NG-18510_430_T2_NODE_594_length_16591_cov_6.263970_14 -            7.4e-06   13.7   5.8   1.3e-05   12.8   5.8   1.4   1   0   0   1   1   1   1 -
Big2                 -          NG-18510_430_T2_NODE_777_length_13013_cov_11.905772_5 -            2.8e-14   40.7  12.7   2.8e-14   40.7  12.7   9.6   6   6   2   9   9   9   3 -
Big2                 -          NG-18510_430_T2_NODE_936_length_10886_cov_5.437633_11 -              6e-24   71.6  45.8   3.1e-15   43.7  12.7   4.2   3   1   1   4   4   4   2 -
FN3                  -          NG-18510_431_T1_NODE_14_length_65259_cov_65.283664_79 -            2.6e-12   34.8   1.6   2.6e-12   34.8   1.6   5.4   6   0   0   6   6   6   2 -
Big2                 -          NG-18510_431_T1_NODE_38_length_13576_cov_10.678944_4 -            1.5e-08   22.3  15.6   3.7e-08   21.0  15.6   1.7   1   0   0   1   1   1   1 -
I-set                -          NG-18510_452_T1_NODE_19_length_43676_cov_32.135714_42 -            2.1e-07   18.8   0.7   3.7e-07   18.0   0.7   1.4   1   0   0   1   1   1   1 -
Big2                 -          NG-18510_452_T1_NODE_19_length_43676_cov_32.135714_42 -            3.3e-07   18.0  12.9   1.5e-06   15.9  12.9   2.2   1   1   0   1   1   1   1 -
Big2                 -          NG-18510_452_T1_NODE_20_length_43519_cov_42.011412_30 -            6.8e-07   17.0  14.6   9.9e-07   16.5  13.7   1.8   1   1   0   1   1   1   1 -
I-set                -          NG-18510_452_T1_NODE_20_length_43519_cov_42.011412_30 -            2.7e-06   15.3   0.4   4.4e-06   14.6   0.4   1.4   1   0   0   1   1   1   1 -
FN3                  -          NG-18510_452_T1_NODE_36_length_30934_cov_7.040740_6 -              1e-06   16.9   2.3     1e-06   16.9   2.3   1.9   2   0   0   2   2   2   1 -
FN3                  -          NG-18510_452_T1_NODE_148_length_14769_cov_8.170790_12 -            1.6e-08   22.7   5.7     9e-05   10.7   0.1   5.6   6   0   0   6   6   6   3 -
Big2                 -          NG-18510_452_T3_NODE_33_length_91139_cov_25.329805_26 -            2.5e-10   28.0   0.2   2.5e-10   28.0   0.2   6.2   6   0   0   6   6   6   3 -
Big2                 -          NG-18510_452_T3_NODE_42_length_74067_cov_6.571907_43 -            5.9e-11   30.0   8.8   1.4e-06   16.0   1.3   3.9   3   0   0   3   3   3   3 -
Big2                 -          NG-18510_452_T3_NODE_43_length_73911_cov_7.452881_56 -            3.5e-13   37.2   1.8   3.5e-13   37.2   1.8   3.8   2   2   1   3   3   3   1 -
Big2                 -          NG-18510_452_T3_NODE_43_length_73911_cov_7.452881_57 -              3e-09   24.5   1.6     3e-09   24.5   1.6   2.7   2   0   0   2   2   2   1 -
FN3                  -          NG-18510_452_T3_NODE_64_length_51952_cov_24.602925_4 -            6.5e-10   27.1   0.1   3.2e-09   24.9   0.1   2.3   1   0   0   1   1   1   1 -
Big2                 -          NG-18510_452_T3_NODE_73_length_45751_cov_7.985053_4 -            8.1e-09   23.2  14.6   8.1e-09   23.2  14.6   3.4   2   1   1   3   3   3   1 -
Big2                 -          NG-18510_452_T3_NODE_91_length_37506_cov_6.270487_30 -            2.4e-12   34.4  27.5   2.6e-09   24.8   3.1   5.8   4   1   2   6   6   6   3 -
Big2                 -          NG-18510_452_T3_NODE_101_length_35011_cov_6.611941_2 -            5.8e-28   84.5   6.3   2.8e-11   31.1   0.4   4.8   5   0   0   5   5   5   3 -
Big2                 -          NG-18510_452_T3_NODE_102_length_35010_cov_7.445201_27 -            1.6e-06   15.8   1.6   1.6e-06   15.8   1.6   3.5   3   0   0   3   3   3   2 -
Big2                 -          NG-18510_452_T3_NODE_146_length_24022_cov_13.261151_27 -            5.6e-07   17.3   4.4   5.6e-07   17.3   4.4   2.5   2   1   1   3   3   3   1 -
Big2                 -          NG-18510_452_T3_NODE_156_length_22307_cov_6.893358_8 -              9e-26   77.5  50.4   1.3e-12   35.3   4.0   7.0   7   0   0   7   7   7   5 -
Big2                 -          NG-18510_452_T3_NODE_203_length_16990_cov_5.937939_2 -            1.7e-06   15.7   1.9     3e-06   14.9   1.9   1.4   1   0   0   1   1   1   1 -
Big2                 -          NG-18510_452_T3_NODE_203_length_16990_cov_5.937939_10 -            2.6e-12   34.3   3.6   1.3e-11   32.1   2.4   2.8   2   0   0   2   2   2   1 -
Big2                 -          NG-18510_452_T3_NODE_216_length_16288_cov_6.388468_9 -            4.2e-08   20.9  14.2   1.9e-07   18.7   1.1   3.2   3   0   0   3   3   3   2 -
Big2                 -          NG-18510_452_T3_NODE_225_length_15853_cov_6.015192_5 -            4.6e-13   36.8   0.0   1.6e-12   35.0   0.0   2.0   1   0   0   1   1   1   1 -
Big2                 -          NG-18510_452_T3_NODE_262_length_14034_cov_7.275556_2 -            3.5e-13   37.2   0.0   3.9e-13   37.0   0.0   1.1   1   0   0   1   1   1   1 -
Big2                 -          NG-18510_452_T3_NODE_263_length_14014_cov_3.689949_18 -            2.8e-12   34.3   4.7   2.8e-12   34.3   4.7   3.1   3   1   0   3   3   3   1 -
Big2                 -          NG-18510_452_T3_NODE_285_length_13329_cov_6.944327_3 -            3.8e-12   33.8  12.4   3.4e-10   27.6   4.7   3.6   3   0   0   3   3   3   2 -
Big2                 -          NG-18510_452_T3_NODE_317_length_11868_cov_6.146195_2 -            3.9e-13   37.0   1.6   3.9e-13   37.0   1.6   3.6   3   0   0   3   3   3   2 -
FN3                  -          NG-18510_452_T3_NODE_1335_length_4043_cov_4.167753_2 -            4.1e-07   18.2   0.2   0.00039    8.6   0.2   2.6   2   0   0   2   2   2   2 -
Big2                 -          NG-18510_509_T2_NODE_87_length_17199_cov_15.605168_20 -            2.7e-13   37.5  10.2   2.7e-13   37.5  10.2   2.1   2   0   0   2   2   2   1 -
I-set                -          NG-18510_509_T2_NODE_87_length_17199_cov_15.605168_20 -            4.8e-07   17.6   0.1     1e-06   16.6   0.1   1.5   1   0   0   1   1   1   1 -
Big2                 -          NG-18510_511_T1_NODE_1_length_34718_cov_7.055794_19 -            4.7e-17   49.6  13.4   4.7e-17   49.6  13.4   2.4   2   0   0   2   2   2   1 -
FN3                  -          NG-18510_511_T2_NODE_43_length_45991_cov_11.140913_3 -            1.7e-08   22.6   1.9   2.4e-05   12.5   0.0   3.7   4   0   0   4   4   4   2 -
Big2                 -          NG-18510_511_T2_NODE_43_length_45991_cov_11.140913_11 -            1.7e-22   67.0  10.4   1.7e-22   67.0  10.4   2.0   2   0   0   2   2   2   1 -
Big2                 -          NG-18510_511_T2_NODE_407_length_13320_cov_14.912401_9 -            1.4e-36  112.1  12.8   5.7e-14   39.7   3.9   3.3   2   1   0   3   3   3   3 -
FN3                  -          NG-18510_511_T2_NODE_2997_length_2764_cov_2.513104_1 -            4.2e-10   27.7   7.2   7.9e-06   14.0   0.5   4.0   2   2   1   3   3   3   2 -
Big2                 -          NG-18510_511_T3_NODE_17_length_115726_cov_20.102982_42 -            7.1e-17   49.0   4.4   7.1e-17   49.0   4.4   2.9   2   1   1   3   3   3   1 -
Big2                 -          NG-18510_511_T3_NODE_236_length_16485_cov_6.688497_10 -              1e-06   16.4  14.8     1e-06   16.4  14.8   2.2   2   1   0   2   2   2   1 -
FN3                  -          NG-18510_512_T3_NODE_90_length_46643_cov_49.125354_8 -            1.3e-06   16.5   4.0   4.9e-06   14.7   2.4   2.8   2   1   0   2   2   2   1 -
FN3                  -          NG-18510_512_T3_NODE_363_length_16384_cov_6.306877_8 -              4e-08   21.4   0.4   2.2e-05   12.6   0.0   2.6   2   0   0   2   2   2   2 -
Big2                 -          NG-18510_512_T3_NODE_618_length_11340_cov_4.906424_6 -            1.1e-07   19.6  13.1   1.4e-07   19.2  12.5   1.6   1   1   1   2   2   2   1 -
FN3                  -          NG-18510_512_T3_NODE_1234_length_6476_cov_3.311011_2 -            3.2e-07   18.5   1.2   3.2e-07   18.5   1.2   4.5   4   2   0   4   4   4   1 -
Big2                 -          NG-18510_512_T3_NODE_1234_length_6476_cov_3.311011_7 -            2.4e-07   18.5   4.2     9e-07   16.6   4.1   2.0   1   1   1   2   2   2   1 -
Big2                 -          NG-18510_512_T3_NODE_2820_length_3256_cov_3.653233_3 -            2.1e-09   25.1  10.8   2.1e-09   25.1  10.8   2.7   2   1   1   3   3   3   1 -
FN3                  -          NG-18510_515_T2_NODE_112_length_32181_cov_8.023003_29 -            2.9e-11   31.5   1.5   6.6e-06   14.3   0.2   3.4   2   1   0   2   2   2   2 -
Big2                 -          NG-18510_515_T2_NODE_178_length_25870_cov_7.221809_3 -            1.8e-14   41.2  33.4   3.7e-11   30.7   8.7   4.7   2   1   2   4   4   4   2 -
Big2                 -          NG-18510_515_T2_NODE_181_length_25710_cov_6.177860_4 -            1.2e-06   16.2   3.1   1.2e-06   16.2   3.1   2.7   3   0   0   3   3   3   1 -
FN3                  -          NG-18510_515_T2_NODE_259_length_20720_cov_7.087394_1 -            7.9e-06   14.0  10.1   0.00048    8.3   0.5   4.7   3   2   1   4   4   4   2 -
Big2                 -          NG-18510_515_T2_NODE_265_length_20504_cov_7.180791_12 -            5.7e-07   17.2   0.7     1e-06   16.4   0.7   1.4   1   0   0   1   1   1   1 -
FN3                  -          NG-18510_515_T2_NODE_286_length_19880_cov_8.229206_6 -            6.9e-08   20.6   3.6   1.7e-07   19.3   0.5   2.9   3   0   0   3   3   3   1 -
Big2                 -          NG-18510_515_T2_NODE_390_length_16484_cov_7.556820_16 -            1.2e-08   22.6  12.7   1.2e-08   22.6  12.7   2.2   2   1   0   2   2   2   1 -
I-set                -          NG-18510_515_T2_NODE_390_length_16484_cov_7.556820_16 -            1.1e-06   16.5   0.5   1.9e-06   15.7   0.5   1.4   1   0   0   1   1   1   1 -
FN3                  -          NG-18510_515_T2_NODE_417_length_15409_cov_6.449850_8 -            3.7e-11   31.1  10.7   4.6e-06   14.8   0.4   4.1   3   1   0   3   3   3   3 -
Big2                 -          NG-18510_515_T2_NODE_501_length_13716_cov_7.210526_10 -            9.8e-13   35.7   0.2   2.8e-12   34.2   0.2   1.8   1   0   0   1   1   1   1 -
Big2                 -          NG-18510_515_T2_NODE_757_length_10167_cov_6.327532_7 -            6.9e-13   36.2   8.5   6.9e-13   36.2   8.5   3.5   4   2   1   5   5   5   1 -
Big2                 -          NG-18510_515_T2_NODE_799_length_9733_cov_4.553213_2 -            1.9e-10   28.4   3.1   1.9e-10   28.4   3.1   2.4   2   0   0   2   2   2   1 -
Big2                 -          NG-18510_515_T2_NODE_799_length_9733_cov_4.553213_3 -            1.9e-09   25.2   6.9   1.9e-09   25.2   6.9   3.0   3   1   0   3   3   3   1 -
Big2                 -          NG-18510_515_T2_NODE_862_length_9147_cov_6.102618_3 -            1.4e-12   35.2   2.6   2.4e-12   34.5   1.2   2.2   2   0   0   2   2   2   1 -
Big2                 -          NG-18510_515_T2_NODE_991_length_8176_cov_12.025120_1 -            5.6e-07   17.3   6.3   1.3e-06   16.1   6.3   1.6   1   0   0   1   1   1   1 -
FN3                  -          NG-18510_515_T2_NODE_1118_length_7491_cov_4.552717_4 -            8.5e-06   13.9   0.0   3.7e-05   11.9   0.0   2.1   1   0   0   1   1   1   1 -
FN3                  -          NG-18510_515_T2_NODE_1303_length_6603_cov_5.290929_6 -            9.2e-06   13.8   0.5   0.00025    9.2   0.0   3.2   3   2   0   3   3   3   1 -
FN3                  -          NG-18510_517_T1_NODE_14_length_63608_cov_7.102796_42 -            2.4e-07   18.9   0.1   1.8e-06   16.1   0.1   2.4   2   0   0   2   2   2   1 -
Big2                 -          NG-18510_517_T1_NODE_20_length_54424_cov_7.014457_15 -            1.1e-78  247.1  51.2   6.7e-24   71.5   8.3   5.2   5   0   0   5   5   5   5 -
Big2                 -          NG-18510_517_T1_NODE_30_length_44223_cov_16.892954_57 -            7.5e-06   13.7   1.0   0.00012    9.7   0.1   3.2   4   0   0   4   4   4   1 -
FN3                  -          NG-18510_517_T1_NODE_79_length_31151_cov_7.352553_10 -            7.7e-11   30.1   1.1   7.7e-11   30.1   1.1   5.4   5   0   0   5   5   5   1 -
Big2                 -          NG-18510_517_T1_NODE_83_length_30395_cov_8.016612_23 -            2.6e-13   37.6   3.2   1.1e-12   35.5   0.5   2.3   2   0   0   2   2   2   2 -
Big2                 -          NG-18510_522_T3_NODE_68_length_72778_cov_8.365950_15 -            6.2e-10   26.7   0.1   3.8e-09   24.2   0.1   2.4   1   0   0   1   1   1   1 -
FN3                  -          NG-18510_522_T3_NODE_638_length_5861_cov_2.794695_1 -            3.8e-08   21.5   0.3   7.9e-08   20.4   0.3   1.5   1   0   0   1   1   1   1 -
FN3                  -          NG-18510_904_T2_NODE_16_length_34405_cov_12.453712_40 -            9.3e-07   17.0   3.1   6.2e-06   14.4   2.2   2.6   1   1   0   2   2   2   1 -
Big2                 -          NG-18510_907_T3_NODE_57_length_30166_cov_8.175750_17 -            1.7e-10   28.6   2.1   1.3e-09   25.7   2.2   2.5   2   0   0   2   2   2   1 -
Big2                 -          NG-18510_907_T3_NODE_2151_length_2736_cov_3.013428_2 -              7e-11   29.8  20.5   7.7e-11   29.6  18.7   2.0   2   0   0   2   2   2   1 -
Big2                 -          NG-18510_908_T2_NODE_43_length_53980_cov_6.993769_8 -            2.1e-07   18.6   4.7   3.2e-07   18.0   0.3   3.4   2   0   0   2   2   2   1 -
Big2                 -          NG-18510_908_T2_NODE_60_length_43964_cov_15.696736_42 -              4e-18   53.0  13.8     4e-18   53.0  13.8   2.2   2   0   0   2   2   2   1 -
FN3                  -          NG-18510_908_T2_NODE_148_length_23465_cov_7.105041_11 -            1.3e-11   32.6   3.9   3.2e-11   31.3   3.0   2.2   2   0   0   2   2   2   1 -
Big2                 -          NG-18510_908_T2_NODE_170_length_21365_cov_7.403613_3 -            2.1e-15   44.2  30.6   1.5e-10   28.7   1.6   6.8   7   0   0   7   7   7   3 -
Big2                 -          NG-18510_908_T2_NODE_173_length_21006_cov_7.844065_1 -            9.5e-13   35.8   1.3   9.5e-13   35.8   1.3   3.7   3   0   0   3   3   3   1 -
Big2                 -          NG-18510_908_T2_NODE_173_length_21006_cov_7.844065_2 -            2.2e-11   31.4   3.6   2.2e-11   31.4   3.6   2.9   1   1   1   2   2   2   2 -
Big2                 -          NG-18510_908_T2_NODE_342_length_13426_cov_6.480667_8 -            1.3e-21   64.2  36.3   1.5e-13   38.4   9.3   5.1   5   1   0   5   5   5   2 -
Big2                 -          NG-18510_908_T2_NODE_361_length_12707_cov_8.011224_12 -            6.5e-16   45.9   1.4   2.2e-15   44.2   1.4   1.8   1   1   0   1   1   1   1 -
Big2                 -          NG-18510_908_T2_NODE_426_length_11385_cov_5.409797_7 -            1.6e-08   22.2   5.1     6e-08   20.4   5.1   2.1   1   0   0   1   1   1   1 -
Big2                 -          NG-18510_908_T2_NODE_793_length_7799_cov_6.355114_2 -            5.1e-14   39.8   9.1   3.7e-08   21.0   0.2   4.4   4   0   0   4   4   4   2 -
I-set                -          NG-18510_908_T2_NODE_814_length_7654_cov_6.220424_7 -            9.7e-06   13.5   0.7   0.00073    7.5   0.3   3.2   2   1   0   2   2   2   2 -
I-set                -          NG-18510_912_T1_NODE_3_length_177334_cov_22.177568_112 -            1.6e-06   16.0   0.1   9.3e-06   13.5   0.1   2.4   2   1   0   2   2   2   1 -
Big2                 -          NG-18510_912_T1_NODE_8_length_114362_cov_12.535339_27 -            2.6e-14   40.7   3.2   2.6e-14   40.7   3.2   2.6   1   1   1   2   2   2   1 -
I-set                -          NG-18510_912_T1_NODE_10_length_100418_cov_78.339528_26 -            2.2e-06   15.5   0.1   3.2e-06   15.0   0.1   1.3   1   0   0   1   1   1   1 -
FN3                  -          NG-18510_912_T1_NODE_28_length_47331_cov_59.598020_31 -            4.5e-07   18.0   1.4     1e-05   13.7   0.6   2.6   2   0   0   2   2   2   1 -
Big2                 -          NG-18510_912_T1_NODE_91_length_17940_cov_4.725133_1 -            1.1e-17   51.6   0.8   1.1e-17   51.6   0.8   3.1   3   0   0   3   3   3   1 -
Big2                 -          NG-18510_912_T1_NODE_92_length_17307_cov_49.721366_14 -            5.6e-06   14.1  10.5   1.4e-05   12.8  10.5   1.7   1   0   0   1   1   1   1 -
Big2                 -          NG-18510_912_T1_NODE_143_length_12672_cov_14.651450_6 -              2e-12   34.7  13.2   4.3e-12   33.6  13.2   1.6   1   0   0   1   1   1   1 -
I-set                -          NG-18510_912_T1_NODE_143_length_12672_cov_14.651450_6 -              5e-07   17.6   0.1   8.4e-07   16.9   0.1   1.4   1   0   0   1   1   1   1 -
Big2                 -          NG-18510_912_T2_NODE_8_length_92973_cov_8.194903_41 -              9e-07   16.6   2.6     1e-06   16.4   0.3   2.2   2   0   0   2   2   2   1 -
Big2                 -          NG-18510_912_T2_NODE_12_length_80155_cov_28.568227_37 -            2.1e-08   21.8   2.5   5.8e-08   20.4   2.5   1.7   1   1   0   1   1   1   1 -
FN3                  -          NG-18510_912_T2_NODE_31_length_42205_cov_24.906406_48 -            5.9e-06   14.4  18.3   5.7e-05   11.3   1.0   5.9   5   0   0   5   5   5   3 -
FN3                  -          NG-18510_913_T3_NODE_2221_length_4042_cov_2.624028_6 -            8.6e-07   17.1   5.5    0.0017    6.5   0.1   5.4   6   0   0   6   6   6   3 -
Big2                 -          NG-18510_915_T1_NODE_5_length_69031_cov_8.681672_42 -              7e-09   23.4   2.9     7e-09   23.4   2.9   2.7   3   0   0   3   3   3   1 -
Big2                 -          NG-18510_915_T1_NODE_6_length_56768_cov_12.859750_6 -            4.2e-09   24.1   8.5   4.2e-09   24.1   8.5   1.9   2   0   0   2   2   2   1 -
FN3                  -          NG-18510_915_T1_NODE_204_length_4022_cov_3.379632_2 -            3.2e-09   24.9   0.6   5.3e-09   24.2   0.6   1.4   1   0   0   1   1   1   1 -
Big2                 -          NG-18510_917_T1_NODE_27_length_76914_cov_50.409763_67 -            3.4e-10   27.6   0.2   1.2e-09   25.8   0.1   2.0   2   0   0   2   2   2   1 -
FN3                  -          NG-18510_917_T1_NODE_370_length_12488_cov_9.838012_10 -            4.5e-07   18.0   0.2   1.7e-05   13.0   0.0   2.9   2   0   0   2   2   2   1 -
Big2                 -          NG-18510_917_T3_NODE_12_length_14374_cov_54.059186_11 -            1.3e-09   25.8  16.1   2.8e-09   24.6  15.1   2.1   1   1   0   1   1   1   1 -
Big2                 -          NG-18510_918_T2_NODE_12_length_14244_cov_12.574026_11 -            5.2e-11   30.2  13.7     6e-11   30.0  12.5   1.8   1   1   1   2   2   2   1 -
Big2                 -          NG-18510_919_T3_NODE_13_length_14757_cov_8409.268093_11 -            9.3e-12   32.6  15.8   9.3e-12   32.6  15.8   1.9   2   0   0   2   2   2   1 -
Big2                 -          NG-18510_920_T1_NODE_8_length_55834_cov_14.318453_1 -            6.4e-06   13.9   6.2   1.3e-05   12.8   6.2   1.6   1   1   0   1   1   1   1 -
Big2                 -          NG-18510_920_T1_NODE_8_length_55834_cov_14.318453_41 -            4.7e-13   36.7   5.6   7.1e-13   36.2   5.6   1.3   1   0   0   1   1   1   1 -
Big2                 -          NG-18510_920_T1_NODE_8_length_55834_cov_14.318453_84 -            2.9e-06   14.9  25.6   5.7e-05   10.8   6.2   4.4   2   1   2   4   4   4   3 -
Big2                 -          NG-18510_921_T3_NODE_16_length_44629_cov_98.596200_1 -            9.4e-12   32.6   0.4   1.7e-11   31.8   0.4   1.4   1   0   0   1   1   1   1 -
FN3                  -          NG-18510_921_T3_NODE_32_length_17045_cov_11.228311_17 -            2.2e-07   19.0   0.5   1.7e-06   16.2   0.1   2.4   2   0   0   2   2   2   1 -
Big2                 -          NG-18510_921_T3_NODE_36_length_15689_cov_108.541960_7 -            1.8e-09   25.3  16.2   5.4e-09   23.7  16.0   2.0   1   1   0   1   1   1   1 -
Big2                 -          NG-18510_928_T3_NODE_8_length_16933_cov_74.633843_11 -            1.4e-07   19.2  12.8     4e-07   17.7  12.8   1.8   1   1   0   1   1   1   1 -
Big2                 -          NG-18510_928_T3_NODE_12_length_9743_cov_4.882535_13 -            2.2e-09   24.9  12.3   6.8e-09   23.4  12.3   1.9   1   1   0   1   1   1   1 -
Big2                 -          NG-18510_929_T2_NODE_2_length_90331_cov_14.336402_26 -            2.1e-12   34.7   3.1   2.1e-12   34.7   3.1   2.8   3   0   0   3   3   3   1 -
Big2                 -          NG-18510_929_T3_NODE_3_length_113773_cov_14.565610_114 -            2.6e-14   40.7   3.2   2.6e-14   40.7   3.2   2.7   1   1   0   2   2   2   1 -
FN3                  -          NG-18510_929_T3_NODE_18_length_46572_cov_5.505837_35 -            1.6e-11   32.2   0.7   3.2e-10   28.1   0.0   3.0   2   1   1   3   3   3   1 -
Big2                 -          NG-18510_929_T3_NODE_64_length_13747_cov_5.799956_16 -            4.2e-10   27.3  10.0   1.2e-09   25.8  10.0   1.8   1   1   0   1   1   1   1 -
Big2                 -          NG-18510_929_T3_NODE_75_length_12233_cov_23.264247_13 -              7e-12   33.0  14.3   7.3e-11   29.7  14.3   2.5   1   1   0   1   1   1   1 -
Big2                 -          NG-18510_930_T1_NODE_54_length_90865_cov_24.533256_21 -            4.2e-08   20.9  14.7   4.2e-08   20.9  14.7   4.0   3   1   0   3   3   3   2 -
Big2                 -          NG-18510_930_T1_NODE_699_length_16045_cov_42.480488_6 -            3.4e-11   30.8   9.8   9.6e-11   29.3   9.8   1.8   1   0   0   1   1   1   1 -
Big2                 -          NG-18510_930_T1_NODE_972_length_12045_cov_4.355880_1 -            2.3e-12   34.5   8.3   7.1e-08   20.1   2.4   2.3   2   0   0   2   2   2   2 -
Big2                 -          NG-18510_930_T1_NODE_2535_length_5581_cov_4.519182_1 -            8.6e-18   51.9   5.2   8.9e-18   51.9   4.2   1.5   1   1   0   1   1   1   1 -
I-set                -          NG-18510_930_T1_NODE_2535_length_5581_cov_4.519182_1 -            1.7e-06   15.9   0.9   3.5e-06   14.9   0.9   1.5   1   1   0   1   1   1   1 -
Big2                 -          NG-18510_930_T1_NODE_3021_length_4836_cov_4.083037_9 -            8.7e-14   39.1  17.4   1.6e-13   38.3  17.4   1.4   1   0   0   1   1   1   1 -
Big2                 -          NG-18510_930_T1_NODE_3385_length_4408_cov_2.777165_1 -            7.1e-06   13.7   8.4   2.1e-05   12.2   7.9   2.0   2   0   0   2   2   2   1 -
Big2                 -          NG-18510_930_T1_NODE_3649_length_4175_cov_4.420388_5 -            5.7e-37  113.4  10.5   1.1e-15   45.1   0.1   3.3   3   0   0   3   3   3   3 -
Big2                 -          NG-18510_930_T3_NODE_52_length_19283_cov_7.933586_12 -            9.7e-09   22.9  15.8   7.2e-08   20.1  17.1   1.8   2   0   0   2   2   2   1 -
Big2                 -          NG-18510_930_T3_NODE_61_length_16888_cov_13.258896_13 -            5.1e-07   17.4  11.8   1.3e-06   16.1  11.8   1.8   1   0   0   1   1   1   1 -
I-set                -          NG-18510_932_T1_NODE_52_length_69463_cov_12.545571_90 -            4.8e-06   14.5   3.9   0.00029    8.8   0.3   3.0   2   0   0   2   2   2   2 -
I-set                -          NG-18510_932_T1_NODE_226_length_21125_cov_9.635833_5 -            5.4e-06   14.3   0.0   8.3e-06   13.7   0.0   1.3   1   0   0   1   1   1   1 -
Big2                 -          NG-18510_932_T1_NODE_254_length_19079_cov_18.486175_11 -            1.6e-09   25.4   1.3   1.6e-09   25.4   1.3   3.1   3   0   0   3   3   3   1 -
FN3                  -          NG-18510_938_T1_NODE_27_length_95640_cov_96.660846_18 -            1.1e-07   20.0   1.0   3.1e-06   15.3   0.2   3.0   2   1   1   3   3   3   1 -
Big2                 -          NG-18510_938_T1_NODE_87_length_59917_cov_7.412850_57 -           1.2e-107  339.8  87.8   1.9e-18   54.0   1.5  12.7  11   1   1  12  12  12  12 -
Big2                 -          NG-18510_938_T1_NODE_409_length_20738_cov_8.958420_12 -              1e-13   38.9   0.1     1e-13   38.9   0.1   3.0   2   1   1   3   3   3   1 -
Big2                 -          NG-18510_938_T1_NODE_409_length_20738_cov_8.958420_13 -              6e-09   23.6   1.8   1.1e-08   22.7   0.8   2.0   2   0   0   2   2   2   1 -
Big2                 -          NG-18510_938_T1_NODE_626_length_14396_cov_7.833415_4 -            1.1e-12   35.6   1.8   2.3e-12   34.5   0.3   2.3   2   0   0   2   2   2   1 -
Big2                 -          NG-18510_938_T1_NODE_650_length_13882_cov_6.983366_5 -            5.9e-21   62.1  16.3   3.7e-10   27.4   4.3   4.3   3   1   1   4   4   4   3 -
Big2                 -          NG-18510_938_T1_NODE_739_length_12495_cov_5.762219_9 -            9.8e-21   61.3  36.8   6.8e-12   33.0  13.3   4.3   2   1   2   4   4   4   2 -
FN3                  -          NG-18510_938_T1_NODE_1763_length_5744_cov_8.796625_5 -              5e-08   21.1   3.5   6.8e-08   20.6   0.2   3.2   3   0   0   3   3   3   1 -
Big2                 -          NG-18510_943_T1_NODE_38_length_16885_cov_6.601129_17 -            1.1e-07   19.6  13.9   7.7e-07   16.8  13.9   2.2   1   1   0   1   1   1   1 -
Big2                 -          NG-18510_944_T1_NODE_56_length_22970_cov_6.381148_16 -              5e-85  267.4 103.0     3e-20   59.8   7.7   9.6   9   0   0   9   9   9   9 -
I-set                -          NG-18510_944_T1_NODE_56_length_22970_cov_6.381148_16 -            3.1e-08   21.5  13.5   0.00081    7.3   0.2   7.7   6   2   2   8   8   8   2 -
Big2                 -          NG-18510_944_T1_NODE_170_length_13383_cov_5.333358_8 -            2.3e-09   24.9  11.7   5.9e-09   23.6  11.7   1.8   1   1   0   1   1   1   1 -
I-set                -          NG-18510_944_T2_NODE_10_length_43322_cov_208.370744_53 -            3.3e-06   15.0   0.6   5.8e-06   14.2   0.6   1.4   1   0   0   1   1   1   1 -
Big2                 -          NG-18510_944_T2_NODE_10_length_43322_cov_208.370744_53 -            9.3e-06   13.4  13.1   1.5e-05   12.7  12.2   1.9   1   1   0   1   1   1   1 -
Big2                 -          NG-18510_944_T2_NODE_36_length_13630_cov_11.178858_8 -            2.3e-16   47.3   7.3     5e-16   46.3   7.3   1.6   1   0   0   1   1   1   1 -
Big2                 -          NG-18510_GD3_NODE_15_length_51395_cov_7.003701_26 -            2.5e-08   21.6   7.3   2.5e-08   21.6   7.3   2.6   3   0   0   3   3   3   1 -
FN3                  -          NG-18510_GD3_NODE_686_length_5086_cov_4.515802_3 -            8.6e-09   23.5   0.0   2.4e-08   22.1   0.0   1.9   1   0   0   1   1   1   1 -
FN3                  -          NG-18510_GD3_NODE_918_length_4313_cov_6.650775_3 -            3.4e-13   37.6   0.4   9.6e-10   26.6   0.1   2.4   2   0   0   2   2   2   2 -
Big2                 -          NG-18510_GD3_NODE_1855_length_3029_cov_4.165434_4 -            2.5e-07   18.4   5.2   5.5e-07   17.3   5.2   1.6   1   0   0   1   1   1   1 -
Big2                 -          NG-18510_Vir_Comp_2_320_T3_NODE_37_length_55464_cov_7.996102_53 -            5.7e-07   17.2   4.4   5.7e-07   17.2   4.4   2.5   2   1   0   2   2   2   1 -
Big2                 -          NG-18510_Vir_Comp_2_320_T3_NODE_123_length_13673_cov_10.208406_9 -            3.3e-10   27.6  11.5   7.9e-10   26.4  11.5   1.7   1   0   0   1   1   1   1 -
Big2                 -          NG-20060_320T2_NODE_807_length_8139_cov_4.688521_7 -            9.4e-17   48.6   4.2   2.1e-16   47.5   4.2   1.6   1   0   0   1   1   1   1 -
Big2                 -          NG-20060_324T1_NODE_21_length_26190_cov_6.423187_13 -            2.5e-22   66.4  10.7   2.5e-22   66.4  10.7   2.0   2   0   0   2   2   2   1 -
FN3                  -          NG-20060_324T1_NODE_21_length_26190_cov_6.423187_21 -            3.4e-09   24.8   1.4   5.7e-06   14.5   0.1   3.5   3   0   0   3   3   3   2 -
Big2                 -          NG-20060_324T1_NODE_25_length_22080_cov_6.042134_21 -            1.1e-09   25.9  24.7   1.6e-08   22.2   2.8   4.1   3   1   1   4   4   4   3 -
Big2                 -          NG-20060_324T2_NODE_12_length_82903_cov_55.492891_66 -              5e-07   17.4   0.7     5e-07   17.4   0.7   2.2   2   0   0   2   2   2   1 -
FN3                  -          NG-20060_324T2_NODE_14_length_76280_cov_6.623798_97 -            1.4e-12   35.7  14.7   1.9e-08   22.4   2.5   2.9   3   0   0   3   3   3   2 -
Big2                 -          NG-20060_324T2_NODE_68_length_16862_cov_10.674183_11 -            1.1e-06   16.4  15.4   8.9e-06   13.4  15.4   2.3   1   1   0   1   1   1   1 -
Big2                 -          NG-20060_343T2_NODE_62_length_60873_cov_14.407659_49 -            4.7e-47  145.7  46.9   2.4e-16   47.3   3.1   6.4   6   1   0   6   6   6   5 -
Big2                 -          NG-20060_343T2_NODE_72_length_53805_cov_12.076930_7 -            2.5e-31   95.3   5.5   8.3e-13   35.9   0.1   3.4   3   0   0   3   3   3   3 -
Big2                 -          NG-20060_343T2_NODE_797_length_10688_cov_4.371767_1 -            7.4e-21   61.7  11.6   7.4e-21   61.7  11.6   3.0   3   0   0   3   3   3   1 -
Big2                 -          NG-20060_343T2_NODE_1687_length_5920_cov_3.061211_6 -            8.9e-11   29.4   3.4   1.8e-09   25.2   1.8   2.5   2   0   0   2   2   2   2 -
FN3                  -          NG-20060_361T1_NODE_1_length_109902_cov_50.022622_52 -            5.5e-12   33.8   5.9   2.2e-06   15.8   0.4   4.3   3   0   0   3   3   3   3 -
Big2                 -          NG-20060_361T1_NODE_1_length_109902_cov_50.022622_60 -            5.2e-27   81.4  12.0   5.2e-27   81.4  12.0   3.4   3   1   1   4   4   4   2 -
Big2                 -          NG-20060_361T1_NODE_1_length_109902_cov_50.022622_66 -            1.8e-27   82.9  17.4   2.8e-27   82.3  17.4   1.3   1   0   0   1   1   1   1 -
I-set                -          NG-20060_361T1_NODE_1_length_109902_cov_50.022622_66 -            6.9e-07   17.1   0.2   1.3e-06   16.3   0.2   1.5   1   0   0   1   1   1   1 -
Big2                 -          NG-20060_361T1_NODE_71_length_11103_cov_4.669623_9 -            1.2e-12   35.5  14.0   2.9e-12   34.2  14.0   1.7   1   0   0   1   1   1   1 -
FN3                  -          NG-20060_365T1_NODE_814_length_19290_cov_6.829010_5 -            1.9e-08   22.4   0.0   7.4e-08   20.5   0.0   2.0   2   0   0   2   2   2   1 -
FN3                  -          NG-20060_365T1_NODE_847_length_18518_cov_5.544657_10 -            3.1e-10   28.2   1.1   6.6e-10   27.1   1.1   1.6   1   0   0   1   1   1   1 -
FN3                  -          NG-20060_365T1_NODE_884_length_17857_cov_7.527076_1 -            1.7e-18   54.7   0.0   1.2e-12   35.8   0.0   3.5   3   0   0   3   3   3   2 -
FN3                  -          NG-20060_365T1_NODE_932_length_16889_cov_10.723892_8 -            1.4e-09   26.1   0.6   3.3e-09   24.9   0.6   1.7   1   0   0   1   1   1   1 -
Big2                 -          NG-20060_365T1_NODE_932_length_16889_cov_10.723892_8 -            5.8e-07   17.2   0.9   1.9e-06   15.6   0.1   2.3   2   0   0   2   2   2   1 -
Big2                 -          NG-20060_365T1_NODE_1243_length_12969_cov_35.439573_8 -            1.3e-07   19.3   5.5   2.9e-07   18.2   5.5   1.6   1   0   0   1   1   1   1 -
FN3                  -          NG-20060_365T1_NODE_2290_length_7571_cov_6.199042_4 -            3.2e-06   15.3   0.2   7.9e-06   14.0   0.2   1.7   1   1   0   1   1   1   1 -
Big2                 -          NG-20060_377T1_NODE_14_length_31426_cov_17.183418_29 -            4.4e-06   14.4   1.1     1e-05   13.2   0.2   2.1   2   0   0   2   2   2   1 -
Big2                 -          NG-20060_377T3_NODE_2_length_62547_cov_1429.591340_83 -            4.7e-14   39.9   3.6   4.7e-14   39.9   3.6   3.8   3   1   1   4   4   4   1 -
FN3                  -          NG-20060_377T3_NODE_6_length_42920_cov_18.896909_28 -            1.4e-09   26.0   0.1   2.9e-08   21.8   0.1   2.4   2   0   0   2   2   2   1 -
Big2                 -          NG-20060_377T3_NODE_24_length_26091_cov_196.804309_27 -              7e-18   52.2   3.3     7e-18   52.2   3.3   5.8   4   2   0   4   4   4   2 -
Big2                 -          NG-20060_377T3_NODE_31_length_23520_cov_215.719284_19 -            7.5e-22   64.9   0.3   7.5e-22   64.9   0.3   2.2   2   0   0   2   2   2   1 -
Big2                 -          NG-20060_377T3_NODE_181_length_5871_cov_13.735041_3 -            2.6e-17   50.4   7.4   4.2e-17   49.7   2.3   3.0   1   1   0   2   2   2   1 -
I-set                -          NG-20060_377T3_NODE_1706_length_1114_cov_3.635505_1 -            1.5e-11   32.1   1.0   4.1e-11   30.7   1.0   1.8   1   1   0   1   1   1   1 -
Big2                 -          NG-20060_378T2_NODE_14_length_15921_cov_16.085378_17 -            3.4e-13   37.2   6.5     7e-13   36.2   6.5   1.6   1   0   0   1   1   1   1 -
Big2                 -          NG-20060_380T1_NODE_3755_length_1341_cov_2.683515_2 -            8.4e-29   87.2   7.9   8.4e-29   87.2   7.9   3.0   3   1   0   3   3   3   1 -
Big2                 -          NG-20060_381T1_NODE_4_length_117543_cov_209.271074_21 -            2.3e-10   28.1   3.7   2.3e-10   28.1   3.7   2.6   3   0   0   3   3   3   1 -
FN3                  -          NG-20060_381T1_NODE_21_length_42604_cov_9.153494_18 -            1.4e-11   32.4   9.9   1.9e-09   25.6   1.5   2.8   2   0   0   2   2   2   2 -
Big2                 -          NG-20060_381T1_NODE_40_length_17066_cov_39.897654_15 -            8.2e-09   23.1  16.1   1.9e-08   21.9  16.1   1.7   1   0   0   1   1   1   1 -
Big2                 -          NG-20060_381T1_NODE_48_length_15774_cov_15.624234_19 -            8.5e-16   45.5   7.6   1.7e-15   44.5   7.6   1.6   1   0   0   1   1   1   1 -
Big2                 -          NG-20060_381T1_NODE_55_length_14390_cov_55.809692_15 -            1.2e-09   25.8  10.3   2.9e-09   24.6  10.3   1.7   1   0   0   1   1   1   1 -
Big2                 -          NG-20060_381T1_NODE_177_length_7089_cov_3.643020_8 -            3.4e-11   30.8  16.3   6.3e-11   29.9  16.3   1.5   1   0   0   1   1   1   1 -
Big2                 -          NG-20060_381T2_NODE_45_length_45154_cov_13.857890_9 -            1.5e-39  121.7 159.6   1.2e-10   29.0   5.2  19.2  21   1   0  21  21  21  11 -
Big2                 -          NG-20060_381T2_NODE_97_length_24223_cov_10.949892_21 -            3.8e-33  101.1   4.5   1.3e-13   38.6   0.0   7.2   7   0   0   7   7   7   6 -
Big2                 -          NG-20060_381T2_NODE_97_length_24223_cov_10.949892_22 -            3.8e-14   40.2  13.4   5.6e-06   14.0   0.2   4.4   4   0   0   4   4   4   4 -
Big2                 -          NG-20060_381T2_NODE_166_length_17001_cov_13.064322_24 -            1.3e-10   28.9   2.6   1.3e-10   28.9   2.6   3.9   3   2   1   4   4   4   1 -
Big2                 -          NG-20060_381T2_NODE_553_length_8474_cov_17.433543_5 -            8.2e-18   52.0  21.9     3e-12   34.2   1.5   4.2   4   0   0   4   4   4   2 -
Big2                 -          NG-20060_382T1_NODE_20_length_16414_cov_5.556880_15 -            1.1e-06   16.3  15.5   9.6e-06   13.3  15.5   2.3   1   1   0   1   1   1   1 -
Big2                 -          NG-20060_382T1_NODE_27_length_13314_cov_173.471015_15 -            1.2e-06   16.2   8.2   2.7e-06   15.1   8.2   1.6   1   0   0   1   1   1   1 -
Big2                 -          NG-20060_393T2_NODE_20_length_126708_cov_15.607416_125 -            3.9e-12   33.8   2.4   3.9e-12   33.8   2.4   2.7   3   0   0   3   3   3   1 -
Big2                 -          NG-20060_394T3_NODE_13_length_17660_cov_68.700767_19 -            2.9e-09   24.6  15.8   6.4e-09   23.5  15.8   1.6   1   0   0   1   1   1   1 -
Big2                 -          NG-20060_411T1_NODE_22_length_68426_cov_12.925524_29 -            2.1e-07   18.7  14.5   4.7e-07   17.5  14.2   1.8   1   1   0   1   1   1   1 -
Big2                 -          NG-20060_411T1_NODE_22_length_68426_cov_12.925524_44 -            5.5e-22   65.4  12.0   5.7e-17   49.3   2.3   2.8   2   0   0   2   2   2   2 -
FN3                  -          NG-20060_411T1_NODE_27_length_65248_cov_72.412759_77 -            4.1e-12   34.2   0.7   4.1e-12   34.2   0.7   5.0   5   0   0   5   5   5   2 -
Big2                 -          NG-20060_411T1_NODE_233_length_14587_cov_23.926103_9 -            4.8e-11   30.3  12.5   1.5e-10   28.7  12.5   1.9   1   1   0   1   1   1   1 -
I-set                -          NG-20060_411T1_NODE_233_length_14587_cov_23.926103_9 -            3.4e-06   14.9   0.0   9.9e-06   13.4   0.0   1.8   1   0   0   1   1   1   1 -
Big2                 -          NG-20060_411T1_NODE_300_length_12519_cov_9.539955_9 -            3.9e-32   97.9  27.0   2.3e-19   57.0   5.0   5.3   6   1   0   6   6   6   2 -
FN3                  -          NG-20060_411T1_NODE_442_length_9774_cov_37.518263_13 -            2.3e-06   15.7   0.1   4.7e-06   14.8   0.1   1.5   1   0   0   1   1   1   1 -
FN3                  -          NG-20060_411T1_NODE_721_length_7193_cov_11.090081_4 -            8.1e-13   36.4   2.5   8.1e-13   36.4   2.5   2.7   3   0   0   3   3   3   1 -
FN3                  -          NG-20060_411T1_NODE_721_length_7193_cov_11.090081_8 -            9.4e-06   13.8   0.0   1.2e-05   13.5   0.0   1.2   1   0   0   1   1   1   1 -
FN3                  -          NG-20060_411T1_NODE_995_length_5959_cov_5.009316_7 -            8.7e-06   13.9   0.0    0.0001   10.5   0.0   2.4   2   0   0   2   2   2   1 -
Big2                 -          NG-20060_423T3_NODE_2065_length_2618_cov_2.385876_3 -            9.7e-07   16.5   1.9   1.9e-06   15.6   1.9   1.6   1   1   0   1   1   1   1 -
Big2                 -          NG-20060_431T3_NODE_23_length_43914_cov_24.260927_77 -            6.3e-12   33.1   3.2   1.8e-10   28.4   0.0   2.7   2   1   0   2   2   2   2 -
FN3                  -          NG-20060_452T2_NODE_8_length_78051_cov_7.240974_19 -            1.8e-06   16.1   1.1    0.0013    6.9   0.1   3.6   3   0   0   3   3   3   2 -
Big2                 -          NG-20060_452T2_NODE_8_length_78051_cov_7.240974_28 -            1.4e-09   25.6   1.0   3.2e-09   24.5   0.1   2.1   2   0   0   2   2   2   1 -
Big2                 -          NG-20060_452T2_NODE_10_length_67984_cov_19.293925_68 -            1.6e-12   35.0   2.9   1.6e-12   35.0   2.9   2.3   2   0   0   2   2   2   1 -
Big2                 -          NG-20060_452T2_NODE_10_length_67984_cov_19.293925_72 -            8.5e-08   19.9   9.6   8.5e-08   19.9   9.6   3.4   3   1   1   4   4   4   1 -
FN3                  -          NG-20060_452T2_NODE_12_length_61324_cov_44.866458_17 -              1e-11   32.9   0.7     1e-11   32.9   0.7   6.4   6   2   1   7   7   7   3 -
Big2                 -          NG-20060_452T2_NODE_15_length_59347_cov_13.438272_86 -              2e-06   15.5   8.0   2.4e-05   12.1   0.4   3.2   2   1   1   3   3   3   2 -
Big2                 -          NG-20060_452T2_NODE_24_length_43655_cov_84.303899_35 -            4.1e-08   20.9  11.3   9.9e-08   19.7  11.3   1.7   1   0   0   1   1   1   1 -
Big2                 -          NG-20060_452T2_NODE_26_length_43613_cov_195.537146_26 -            8.5e-06   13.5  13.4   2.1e-05   12.2  13.4   1.7   1   0   0   1   1   1   1 -
FN3                  -          NG-20060_452T2_NODE_31_length_41066_cov_82.531394_23 -            5.9e-09   24.1   2.3   5.9e-09   24.1   2.3   2.8   3   0   0   3   3   3   1 -
Big2                 -          NG-20060_452T2_NODE_43_length_36039_cov_9.873110_43 -            2.8e-14   40.7   1.3   8.7e-14   39.1   1.3   1.8   1   0   0   1   1   1   1 -
I-set                -          NG-20060_452T2_NODE_108_length_12659_cov_4.935497_2 -            2.9e-07   18.4   0.6   1.3e-06   16.3   0.6   1.9   1   1   0   1   1   1   1 -
Big2                 -          NG-20060_456T1_NODE_3_length_98737_cov_43.104244_58 -            7.6e-07   16.8   0.8   2.1e-06   15.4   0.8   1.8   1   0   0   1   1   1   1 -
Big2                 -          NG-20060_456T1_NODE_9_length_57619_cov_7.319210_32 -            2.8e-07   18.2   8.2   1.7e-05   12.5   3.4   3.3   3   0   0   3   3   3   2 -
Big2                 -          NG-20060_456T1_NODE_9_length_57619_cov_7.319210_35 -            4.6e-07   17.5   1.1   4.6e-07   17.5   1.1   2.3   3   0   0   3   3   3   1 -
FN3                  -          NG-20060_456T1_NODE_19_length_36425_cov_9.470855_1 -              7e-06   14.2   4.5     2e-05   12.7   0.5   3.5   3   1   0   3   3   3   1 -
Big2                 -          NG-20060_456T1_NODE_37_length_19226_cov_6.825100_6 -            2.3e-17   50.5   8.2   6.5e-17   49.1   8.2   1.8   1   0   0   1   1   1   1 -
Big2                 -          NG-20060_456T1_NODE_41_length_16653_cov_131.312485_22 -              3e-10   27.7  12.9   4.6e-09   24.0  12.5   2.4   2   0   0   2   2   2   1 -
Big2                 -          NG-20060_456T1_NODE_45_length_15805_cov_6.951324_9 -              6e-12   33.2   6.8   1.3e-11   32.1   6.8   1.6   1   0   0   1   1   1   1 -
Big2                 -          NG-20060_456T1_NODE_50_length_14723_cov_26.921939_16 -              1e-08   22.8  15.4   2.1e-08   21.8  15.4   1.5   1   0   0   1   1   1   1 -
Big2                 -          NG-20060_456T1_NODE_54_length_12857_cov_8.403843_8 -              4e-09   24.1   7.4   9.1e-09   23.0   7.4   1.6   1   0   0   1   1   1   1 -
Big2                 -          NG-20060_456T1_NODE_100_length_6181_cov_3.660300_5 -            4.6e-12   33.6  20.8     6e-12   33.2  14.9   2.4   1   1   1   2   2   2   2 -
Big2                 -          NG-20060_456T1_NODE_130_length_4986_cov_6.875887_2 -            6.5e-09   23.5  14.3   2.7e-08   21.5  14.3   2.1   1   1   0   1   1   1   1 -
Big2                 -          NG-20060_456T3_NODE_26_length_16336_cov_26.179306_9 -            3.9e-06   14.5   0.2   1.3e-05   12.9   0.2   1.8   1   0   0   1   1   1   1 -
Big2                 -          NG-20060_456T3_NODE_30_length_14921_cov_34.483856_13 -            1.2e-08   22.6   3.2   1.2e-08   22.6   3.2   2.8   2   1   1   3   3   3   1 -
Big2                 -          NG-20060_456T3_NODE_33_length_14731_cov_84.970783_9 -            2.3e-09   24.9  11.5   4.4e-09   24.0  11.5   1.5   1   0   0   1   1   1   1 -
Big2                 -          NG-20060_456T3_NODE_37_length_14261_cov_6.907152_14 -            3.6e-07   17.9  16.3   2.9e-06   15.0  16.3   2.3   1   1   0   1   1   1   1 -
I-set                -          NG-20060_456T3_NODE_37_length_14261_cov_6.907152_14 -            1.3e-06   16.2   0.2   2.6e-06   15.3   0.2   1.5   1   0   0   1   1   1   1 -
Big2                 -          NG-20060_456T3_NODE_45_length_13435_cov_10.584604_7 -            7.5e-09   23.3  11.0   1.9e-08   22.0  11.0   1.7   1   0   0   1   1   1   1 -
Big2                 -          NG-20060_456T3_NODE_150_length_6312_cov_3.747163_2 -            6.5e-09   23.5  14.3   2.7e-08   21.5  14.3   2.1   1   1   0   1   1   1   1 -
Big2                 -          NG-20060_508T3_NODE_354_length_21022_cov_11.488387_14 -            2.2e-36  111.5  34.1   2.3e-16   47.4   8.5   3.5   3   0   0   3   3   3   3 -
Big2                 -          NG-20060_508T3_NODE_678_length_11488_cov_7.615237_1 -            5.6e-17   49.3  13.6   5.6e-17   49.3  13.6   7.1   5   2   2   8   8   8   4 -
Big2                 -          NG-20060_509T3_NODE_713_length_38068_cov_9.593902_20 -            2.5e-14   40.8   1.2   6.8e-14   39.4   0.3   2.2   2   0   0   2   2   2   1 -
Big2                 -          NG-20060_509T3_NODE_1542_length_15983_cov_13.789930_5 -              1e-12   35.6  16.4     1e-12   35.6  16.4   2.0   2   0   0   2   2   2   1 -
Big2                 -          NG-20060_509T3_NODE_1576_length_15671_cov_13.375961_3 -            1.1e-33  102.9  27.4   8.7e-16   45.5   0.9   3.4   2   1   1   3   3   3   3 -
FN3                  -          NG-20060_509T3_NODE_1802_length_13265_cov_5.062528_4 -            1.5e-07   19.5   0.6   4.8e-07   17.9   0.1   2.1   2   0   0   2   2   2   1 -
Big2                 -          NG-20060_509T3_NODE_2360_length_9349_cov_4.471272_2 -            2.9e-14   40.6  14.3   2.9e-14   40.6  14.3   2.6   3   0   0   3   3   3   1 -
FN3                  -          NG-20060_515T1_NODE_96_length_7473_cov_4.661769_4 -              7e-10   27.0   3.2   1.8e-09   25.7   1.0   3.1   3   0   0   3   3   3   1 -
I-set                -          NG-20060_519T3_NODE_220_length_22247_cov_14.820070_21 -            2.8e-11   31.2   0.5   1.9e-10   28.6   0.2   2.5   2   1   0   2   2   2   1 -
Big2                 -          NG-20060_902T1_NODE_1_length_77403_cov_6.226793_119 -            6.3e-12   33.1   3.2   1.8e-10   28.4   0.0   2.7   2   1   0   2   2   2   2 -
Big2                 -          NG-20060_902T1_NODE_6_length_45038_cov_7.489652_42 -            1.5e-10   28.7   3.0   1.5e-10   28.7   3.0   5.4   7   1   0   7   7   7   1 -
Big2                 -          NG-20060_902T2_NODE_20_length_60928_cov_5.484698_7 -            3.7e-11   30.7  15.7   8.3e-10   26.3   3.2   4.9   4   1   1   5   5   5   2 -
Big2                 -          NG-20060_902T2_NODE_64_length_26964_cov_5.092237_7 -            1.5e-22   67.1  22.4     2e-15   44.3   2.7   4.9   4   2   0   4   4   4   2 -
Big2                 -          NG-20060_902T2_NODE_65_length_26700_cov_6.738450_9 -            6.9e-07   17.0   1.0   6.9e-07   17.0   1.0   4.0   3   0   0   3   3   3   2 -
Big2                 -          NG-20060_902T2_NODE_84_length_22193_cov_5.465083_10 -            2.5e-17   50.4  17.3   2.4e-11   31.3   6.1   3.1   1   1   1   2   2   2   2 -
Big2                 -          NG-20060_902T2_NODE_97_length_18679_cov_6.192010_3 -            1.1e-09   25.9   7.1   1.6e-08   22.2   1.6   3.1   3   0   0   3   3   3   2 -
Big2                 -          NG-20060_902T2_NODE_105_length_17333_cov_60.163274_12 -            1.2e-07   19.5   8.6   1.2e-07   19.5   8.6   2.4   2   0   0   2   2   2   1 -
Big2                 -          NG-20060_902T2_NODE_111_length_16731_cov_5.183077_3 -            1.2e-09   25.8   1.4   1.2e-09   25.8   1.4   2.4   2   0   0   2   2   2   1 -
FN3                  -          NG-20060_902T2_NODE_162_length_13241_cov_4.288488_4 -            3.4e-06   15.2   0.9   1.1e-05   13.6   0.9   1.8   1   0   0   1   1   1   1 -
Big2                 -          NG-20060_902T2_NODE_319_length_9008_cov_5.447336_1 -            1.2e-23   70.7   0.4   2.1e-12   34.7   0.0   2.7   2   0   0   2   2   2   2 -
FN3                  -          NG-20060_902T2_NODE_341_length_8730_cov_4.262248_1 -              2e-06   15.9   0.0   1.3e-05   13.4   0.0   2.0   2   0   0   2   2   2   1 -
FN3                  -          NG-20060_902T2_NODE_352_length_8588_cov_4.934255_5 -            9.1e-09   23.4   0.2   3.2e-08   21.7   0.2   1.9   1   0   0   1   1   1   1 -
Big2                 -          NG-20060_902T2_NODE_426_length_7727_cov_3.428180_6 -            3.7e-06   14.6   2.1   3.7e-06   14.6   2.1   2.2   2   0   0   2   2   2   1 -
FN3                  -          NG-20060_902T2_NODE_426_length_7727_cov_3.428180_7 -            1.5e-12   35.6   1.9   3.1e-05   12.1   0.0   5.1   3   2   1   4   4   4   3 -
FN3                  -          NG-20060_902T2_NODE_1091_length_4792_cov_3.871227_4 -            5.2e-06   14.6   0.3     2e-05   12.7   0.0   2.0   2   0   0   2   2   2   1 -
FN3                  -          NG-20060_902T2_NODE_1103_length_4753_cov_3.603874_4 -            8.5e-07   17.1   0.9   5.2e-06   14.6   0.9   2.1   1   1   0   1   1   1   1 -
Big2                 -          NG-20060_902T2_NODE_1387_length_4148_cov_2.701930_3 -            5.8e-09   23.6   3.9   5.8e-09   23.6   3.9   3.3   3   0   0   3   3   3   1 -
Big2                 -          NG-20060_902T2_NODE_1736_length_3634_cov_3.993294_1 -            1.7e-10   28.5   4.0   4.3e-09   24.0   0.4   3.0   2   1   0   2   2   2   2 -
FN3                  -          NG-20060_902T3_NODE_290_length_7789_cov_2.889320_3 -            4.6e-12   34.0   1.5   5.4e-12   33.8   0.3   1.9   2   0   0   2   2   2   1 -
FN3                  -          NG-20060_902T3_NODE_413_length_6719_cov_3.516807_1 -            7.1e-07   17.4   2.7   4.2e-06   14.9   0.1   3.1   2   1   1   3   3   3   1 -
FN3                  -          NG-20060_902T3_NODE_515_length_6028_cov_4.301691_2 -            4.6e-06   14.8   2.1   3.8e-05   11.8   0.0   3.6   5   0   0   5   5   5   1 -
Big2                 -          NG-20060_902T3_NODE_515_length_6028_cov_4.301691_3 -            1.7e-07   18.9   0.2   6.1e-07   17.2   0.0   2.0   2   0   0   2   2   2   1 -
Big2                 -          NG-20060_902T3_NODE_672_length_5331_cov_2.896513_4 -            8.9e-06   13.4   0.0   1.9e-05   12.4   0.0   1.5   1   0   0   1   1   1   1 -
Big2                 -          NG-20060_904T3_NODE_18_length_60019_cov_56.169752_42 -            4.2e-09   24.1   8.5   4.2e-09   24.1   8.5   1.9   2   0   0   2   2   2   1 -
Big2                 -          NG-20060_907T1_NODE_6_length_79800_cov_21.229369_20 -            4.1e-08   20.9   0.2   5.2e-08   20.6   0.2   1.2   1   0   0   1   1   1   1 -
Big2                 -          NG-20060_907T1_NODE_6_length_79800_cov_21.229369_21 -              1e-06   16.4   0.5     1e-06   16.4   0.5   2.0   2   0   0   2   2   2   1 -
Big2                 -          NG-20060_907T1_NODE_10_length_60861_cov_42.616913_5 -            8.1e-08   20.0   2.7   1.6e-07   19.0   1.7   2.1   2   0   0   2   2   2   1 -
Big2                 -          NG-20060_907T1_NODE_33_length_34260_cov_8.440900_3 -            1.3e-13   38.6   6.2   1.3e-13   38.6   6.2   5.0   5   0   0   5   5   5   1 -
Big2                 -          NG-20060_908T1_NODE_12_length_106443_cov_6.099767_66 -              3e-07   18.1   1.0   1.4e-06   16.0   0.0   2.3   2   0   0   2   2   2   1 -
Big2                 -          NG-20060_908T1_NODE_21_length_73671_cov_15.262701_22 -            1.1e-16   48.4   0.7   2.4e-10   28.1   1.4   3.2   3   0   0   3   3   3   2 -
Big2                 -          NG-20060_908T1_NODE_37_length_55209_cov_13.732821_43 -            1.2e-06   16.2   0.5   9.9e-05   10.1   0.1   3.0   2   0   0   2   2   2   2 -
Big2                 -          NG-20060_908T1_NODE_53_length_43842_cov_17.523512_13 -            1.7e-06   15.7   0.4   4.7e-06   14.3   0.4   1.7   1   0   0   1   1   1   1 -
Big2                 -          NG-20060_908T1_NODE_53_length_43842_cov_17.523512_24 -            7.7e-14   39.3   8.1   1.6e-08   22.3   0.6   3.0   3   0   0   3   3   3   2 -
Big2                 -          NG-20060_908T1_NODE_65_length_38485_cov_13.769529_24 -            1.3e-19   57.8   4.0   1.3e-11   32.2   0.3   2.8   2   0   0   2   2   2   2 -
Big2                 -          NG-20060_908T1_NODE_136_length_17256_cov_5.815127_9 -            8.8e-12   32.7  10.6     2e-09   25.1   1.1   3.9   4   0   0   4   4   4   2 -
Big2                 -          NG-20060_913T2_NODE_192_length_7439_cov_3.215872_3 -              2e-10   28.3   1.8   5.8e-08   20.4   0.1   3.4   3   0   0   3   3   3   2 -
Big2                 -          NG-20060_915T2_NODE_63_length_61829_cov_7.236103_34 -              1e-27   83.7  37.8   5.8e-17   49.3   6.2   4.6   3   1   2   5   5   5   3 -
FN3                  -          NG-20060_915T2_NODE_123_length_45465_cov_24.612706_36 -            1.8e-11   32.1   5.1   5.5e-07   17.7   0.3   3.9   3   0   0   3   3   3   3 -
FN3                  -          NG-20060_915T2_NODE_123_length_45465_cov_24.612706_40 -            4.6e-11   30.8   4.1   5.7e-07   17.7   0.3   3.6   3   0   0   3   3   3   2 -
Big2                 -          NG-20060_915T2_NODE_132_length_43848_cov_5.397461_8 -           1.3e-145  461.5 169.0   8.7e-18   51.9   2.1  20.2  15   4   4  19  19  19  19 -
Big2                 -          NG-20060_915T2_NODE_132_length_43848_cov_5.397461_25 -            2.6e-08   21.5   0.2   4.8e-08   20.7   0.2   1.4   1   0   0   1   1   1   1 -
FN3                  -          NG-20060_915T2_NODE_139_length_42896_cov_8.686235_4 -            6.2e-06   14.4   0.0   1.6e-05   13.0   0.0   1.7   1   0   0   1   1   1   1 -
Big2                 -          NG-20060_915T2_NODE_163_length_41065_cov_305.376762_3 -            4.5e-12   33.6  13.7   1.4e-07   19.2   0.0   3.2   3   0   0   3   3   3   2 -
Big2                 -          NG-20060_915T2_NODE_220_length_35858_cov_5.622965_9 -              6e-07   17.2   5.6     6e-07   17.2   5.6   2.0   1   1   1   2   2   2   1 -
Big2                 -          NG-20060_915T2_NODE_312_length_28742_cov_6.348137_2 -            2.4e-11   31.3   0.2   1.1e-07   19.5   0.1   2.8   2   0   0   2   2   2   2 -
Big2                 -          NG-20060_915T2_NODE_442_length_21992_cov_6.919816_7 -            2.4e-23   69.7  24.0   7.2e-15   42.5  10.3   5.9   4   1   2   6   6   6   2 -
Big2                 -          NG-20060_915T2_NODE_659_length_16217_cov_6.230974_1 -            7.3e-41  125.8  32.8   2.2e-22   66.6  10.1   2.6   2   0   0   2   2   2   2 -
I-set                -          NG-20060_915T2_NODE_659_length_16217_cov_6.230974_1 -            2.8e-07   18.4   7.0   3.8e-05   11.6   0.3   2.5   1   1   1   2   2   2   2 -
Big2                 -          NG-20060_915T2_NODE_838_length_13370_cov_5.875028_9 -            3.4e-46  142.9  43.1     2e-18   53.9   1.5   5.1   3   2   2   5   5   5   4 -
FN3                  -          NG-20060_915T2_NODE_1254_length_9889_cov_4.205511_6 -            4.7e-22   66.0  57.8   5.7e-08   20.9   1.0   9.1   9   0   0   9   9   9   8 -
FN3                  -          NG-20060_915T2_NODE_1254_length_9889_cov_4.205511_7 -            9.1e-09   23.5   0.5   9.1e-09   23.5   0.5   3.0   3   0   0   3   3   3   2 -
Big2                 -          NG-20060_915T2_NODE_2178_length_6321_cov_4.477338_1 -            1.6e-21   63.9   6.6   5.5e-15   42.9   0.4   3.2   3   0   0   3   3   3   2 -
I-set                -          NG-20060_915T2_NODE_3311_length_4401_cov_4.215831_2 -            2.6e-06   15.3   4.4   5.8e-06   14.2   1.1   2.9   3   0   0   3   3   3   1 -
FN3                  -          NG-20060_916T1_NODE_32_length_26581_cov_95.565408_17 -            8.3e-14   39.6   1.9   8.3e-14   39.6   1.9   4.8   6   2   1   7   7   7   1 -
Big2                 -          NG-20060_918T7_NODE_9_length_52629_cov_11.292255_75 -            5.4e-12   33.3   8.1   5.4e-12   33.3   8.1   1.8   2   0   0   2   2   2   1 -
FN3                  -          NG-20060_918T7_NODE_10_length_48837_cov_20.317904_21 -              1e-12   36.1   0.9     1e-12   36.1   0.9   4.5   4   1   0   4   4   4   1 -
Big2                 -          NG-20060_919T1_NODE_57_length_81054_cov_14.850973_44 -            1.5e-10   28.7   6.3   5.1e-07   17.4   0.0   4.2   3   0   0   3   3   3   2 -
Big2                 -          NG-20060_919T1_NODE_147_length_33913_cov_6.493236_9 -            4.3e-31   94.5  24.9   6.2e-19   55.6  12.1   4.8   3   2   1   4   4   4   2 -
FN3                  -          NG-20060_919T1_NODE_271_length_22095_cov_4.637477_12 -            1.1e-08   23.2   0.3   2.5e-08   22.1   0.3   1.6   1   0   0   1   1   1   1 -
FN3                  -          NG-20060_919T1_NODE_277_length_21723_cov_4.421359_4 -            7.5e-22   65.4  21.7   1.2e-11   32.6   0.4   4.5   4   0   0   4   4   4   4 -
FN3                  -          NG-20060_919T1_NODE_453_length_14930_cov_7.124235_10 -            4.9e-07   17.9   5.5    0.0052    5.0   0.0   6.1   5   1   1   6   6   6   3 -
Big2                 -          NG-20060_919T1_NODE_623_length_12027_cov_4.606081_10 -            8.2e-30   90.4  21.8   2.9e-14   40.6   0.2   4.3   4   0   0   4   4   4   3 -
FN3                  -          NG-20060_919T1_NODE_723_length_10767_cov_4.385456_3 -            2.9e-09   25.0   2.0   1.5e-07   19.6   0.1   3.5   3   0   0   3   3   3   1 -
Big2                 -          NG-20060_919T1_NODE_783_length_10271_cov_6.490016_3 -            5.6e-10   26.9   1.4   5.6e-10   26.9   1.4   3.2   3   1   0   3   3   3   1 -
FN3                  -          NG-20060_919T1_NODE_818_length_10026_cov_4.485107_7 -              8e-07   17.2   0.3     8e-07   17.2   0.3   2.5   3   1   0   3   3   3   1 -
FN3                  -          NG-20060_919T1_NODE_885_length_9619_cov_4.604036_1 -            8.9e-11   29.9   1.2   8.9e-11   29.9   1.2   2.3   3   0   0   3   3   3   1 -
Big2                 -          NG-20060_919T1_NODE_890_length_9604_cov_4.832862_4 -            2.5e-52  162.6  66.5     2e-15   44.3   3.9   6.9   6   1   0   6   6   6   6 -
Big2                 -          NG-20060_919T1_NODE_890_length_9604_cov_4.832862_5 -            8.5e-53  164.1  72.4   1.6e-16   47.9  10.0   7.0   7   0   0   7   7   7   6 -
FN3                  -          NG-20060_919T1_NODE_976_length_9126_cov_4.272627_10 -            8.1e-12   33.2   2.9   3.3e-11   31.3   0.2   2.6   2   0   0   2   2   2   1 -
FN3                  -          NG-20060_919T1_NODE_987_length_9043_cov_4.434023_6 -            2.1e-12   35.1   0.5     2e-07   19.2   0.1   2.6   2   0   0   2   2   2   2 -
FN3                  -          NG-20060_919T1_NODE_1057_length_8643_cov_4.273288_2 -            2.4e-10   28.5   0.7   2.4e-10   28.5   0.7   2.0   2   0   0   2   2   2   1 -
FN3                  -          NG-20060_919T1_NODE_1208_length_8016_cov_4.532220_5 -            1.9e-07   19.2   2.5     3e-07   18.6   1.2   2.0   2   0   0   2   2   2   1 -
Big2                 -          NG-20060_919T1_NODE_1213_length_7999_cov_4.847054_3 -            4.7e-21   62.4  16.8     2e-20   60.3  13.8   2.6   2   0   0   2   2   2   1 -
FN3                  -          NG-20060_919T1_NODE_1611_length_6699_cov_4.843618_4 -            5.4e-10   27.4   0.5   5.4e-10   27.4   0.5   2.8   3   0   0   3   3   3   1 -
Big2                 -          NG-20060_919T1_NODE_1687_length_6461_cov_4.420231_3 -            1.9e-20   60.4  14.0   1.9e-20   60.4  14.0   2.8   3   0   0   3   3   3   1 -
FN3                  -          NG-20060_919T1_NODE_1728_length_6351_cov_4.269060_4 -            2.8e-09   25.1   0.4   9.1e-09   23.5   0.4   1.9   1   0   0   1   1   1   1 -
Big2                 -          NG-20060_922T2_NODE_18_length_57576_cov_490.103145_83 -            2.3e-06   15.3   1.1   7.3e-06   13.7   0.6   2.2   2   0   0   2   2   2   1 -
FN3                  -          NG-20060_922T2_NODE_100_length_24154_cov_12.332420_3 -            5.9e-06   14.4   0.1   2.6e-05   12.3   0.1   2.1   1   1   0   1   1   1   1 -
Big2                 -          NG-20060_922T2_NODE_147_length_19917_cov_11.333904_9 -              2e-24   73.2  15.0   1.2e-11   32.2   2.4   3.9   4   0   0   4   4   4   3 -
Big2                 -          NG-20060_922T2_NODE_208_length_16209_cov_43.192336_17 -            2.9e-12   34.2  10.1   2.9e-12   34.2  10.1   2.0   2   0   0   2   2   2   1 -
I-set                -          NG-20060_922T2_NODE_208_length_16209_cov_43.192336_17 -            8.5e-06   13.7   0.3   1.7e-05   12.7   0.3   1.5   1   0   0   1   1   1   1 -
FN3                  -          NG-20060_922T2_NODE_714_length_6966_cov_10.957893_1 -            5.3e-16   46.6   6.0   9.1e-10   26.7   0.5   3.3   3   0   0   3   3   3   2 -
FN3                  -          NG-20060_922T2_NODE_879_length_5922_cov_26.734276_2 -            1.6e-10   29.1   0.3   5.1e-06   14.6   0.1   2.7   2   0   0   2   2   2   2 -
FN3                  -          NG-20060_922T2_NODE_952_length_5590_cov_6.554110_2 -            4.2e-10   27.7   0.1   1.2e-09   26.2   0.1   1.8   1   0   0   1   1   1   1 -
FN3                  -          NG-20060_922T2_NODE_1281_length_4483_cov_8.356143_1 -            2.8e-15   44.3   1.1   9.3e-09   23.4   0.0   2.8   2   0   0   2   2   2   2 -
Big2                 -          NG-20060_923T1_NODE_50_length_16136_cov_8.334494_14 -            8.1e-07   16.8  10.5   2.1e-06   15.4  10.5   1.8   1   0   0   1   1   1   1 -
Big2                 -          NG-20060_923T1_NODE_70_length_13018_cov_6.023606_3 -            1.2e-79  250.1  43.8     5e-24   71.9   8.9   5.2   5   0   0   5   5   5   5 -
Big2                 -          NG-20060_923T1_NODE_85_length_11790_cov_6.128675_6 -            7.6e-10   26.4  15.1   4.3e-08   20.8  15.2   2.3   2   0   0   2   2   2   2 -
Big2                 -          NG-20060_923T1_NODE_131_length_9533_cov_3.752163_18 -            1.8e-09   25.3  11.5   4.5e-09   24.0  11.5   1.8   1   0   0   1   1   1   1 -
FN3                  -          NG-20060_923T1_NODE_149_length_9045_cov_6.556618_9 -            2.1e-08   22.3   0.3   5.8e-08   20.9   0.1   1.8   2   0   0   2   2   2   1 -
FN3                  -          NG-20060_923T1_NODE_149_length_9045_cov_6.556618_10 -            3.4e-07   18.4   0.2   2.5e-06   15.6   0.0   2.5   2   0   0   2   2   2   1 -
FN3                  -          NG-20060_923T1_NODE_178_length_8098_cov_5.175308_4 -            1.3e-08   22.9   0.1   4.9e-08   21.1   0.1   2.0   1   0   0   1   1   1   1 -
FN3                  -          NG-20060_923T1_NODE_178_length_8098_cov_5.175308_6 -            1.7e-06   16.2   4.8    0.0018    6.5   0.0   4.4   6   0   0   6   6   6   2 -
FN3                  -          NG-20060_923T1_NODE_708_length_3884_cov_5.670932_1 -            3.5e-08   21.6   0.0   1.3e-07   19.8   0.0   2.0   1   0   0   1   1   1   1 -
FN3                  -          NG-20060_923T2_NODE_17_length_63466_cov_8.804088_74 -            2.6e-07   18.8   0.7   2.6e-07   18.8   0.7   4.2   5   0   0   5   5   5   1 -
Big2                 -          NG-20060_923T2_NODE_24_length_55170_cov_6.672666_83 -            1.9e-13   38.0   3.5   2.9e-13   37.4   3.5   1.3   1   0   0   1   1   1   1 -
I-set                -          NG-20060_923T2_NODE_28_length_49325_cov_10.855226_57 -            3.8e-07   18.0   0.2   1.4e-06   16.2   0.2   1.9   1   1   0   1   1   1   1 -
Big2                 -          NG-20060_923T2_NODE_45_length_36464_cov_12.552199_38 -            4.1e-17   49.7  10.0   4.1e-17   49.7  10.0   2.3   2   0   0   2   2   2   1 -
FN3                  -          NG-20060_923T2_NODE_57_length_28392_cov_8.029608_25 -            1.5e-11   32.3  10.6   1.9e-09   25.6   1.5   2.8   2   0   0   2   2   2   2 -
Big2                 -          NG-20060_923T2_NODE_65_length_23468_cov_10.050015_3 -            1.8e-09   25.2   0.0   1.4e-06   16.0   0.0   2.8   2   0   0   2   2   2   2 -
Big2                 -          NG-20060_923T2_NODE_90_length_18147_cov_9.335673_7 -            6.3e-14   39.5   3.5   1.2e-12   35.4   0.9   3.2   2   0   0   2   2   2   1 -
FN3                  -          NG-20060_923T2_NODE_90_length_18147_cov_9.335673_7 -            2.4e-07   18.9   2.8   2.4e-07   18.9   2.8   3.5   3   0   0   3   3   3   1 -
FN3                  -          NG-20060_923T2_NODE_98_length_17389_cov_4.790989_5 -            4.5e-10   27.6  19.8   0.00012   10.2   0.1   8.1   9   0   0   9   9   9   5 -
Big2                 -          NG-20060_923T2_NODE_105_length_16483_cov_127.302654_5 -            1.8e-11   31.6  10.7   5.9e-11   30.0  10.7   1.9   1   1   0   1   1   1   1 -
I-set                -          NG-20060_923T2_NODE_133_length_13759_cov_15.338441_2 -            1.5e-06   16.1   0.2   1.7e-06   15.9   0.2   1.1   1   0   0   1   1   1   1 -
Big2                 -          NG-20060_923T2_NODE_157_length_11422_cov_3.821325_8 -            3.7e-10   27.4   1.9     8e-10   26.4   1.9   1.5   1   0   0   1   1   1   1 -
Big2                 -          NG-20060_923T2_NODE_352_length_4573_cov_4.043161_4 -            2.7e-56  175.3  23.9   5.8e-21   62.1   0.1   4.2   4   0   0   4   4   4   4 -
Big2                 -          NG-20060_923T3_NODE_13_length_71858_cov_99.351601_47 -            3.1e-24   72.6   3.7     2e-16   47.5   0.3   2.5   2   0   0   2   2   2   2 -
FN3                  -          NG-20060_924T2_NODE_6_length_101923_cov_18.800065_28 -            8.2e-11   30.0  25.7   0.00013   10.2   0.1   8.5   8   0   0   8   8   8   6 -
Big2                 -          NG-20060_924T3_NODE_1_length_110538_cov_16.170551_59 -            8.2e-13   36.0   0.7     3e-12   34.2   0.7   2.0   1   0   0   1   1   1   1 -
FN3                  -          NG-20060_924T3_NODE_1_length_110538_cov_16.170551_73 -            1.6e-10   29.1   1.4   1.8e-08   22.5   0.0   3.7   3   0   0   3   3   3   2 -
FN3                  -          NG-20060_924T3_NODE_1_length_110538_cov_16.170551_81 -            6.9e-07   17.4   1.6   6.9e-07   17.4   1.6   3.3   2   1   1   3   3   3   1 -
FN3                  -          NG-20060_924T3_NODE_11_length_45312_cov_25.835716_27 -            1.1e-25   77.7  22.8   9.9e-14   39.4   0.4   4.9   4   1   1   5   5   5   3 -
Big2                 -          NG-20060_924T3_NODE_35_length_21970_cov_10.695505_30 -            2.7e-09   24.7  14.0   2.7e-09   24.7  14.0   2.4   2   1   1   3   3   3   1 -
Big2                 -          NG-20060_924T3_NODE_70_length_14882_cov_132.908882_13 -            2.9e-07   18.2   3.5     2e-06   15.5   3.5   2.6   1   1   0   1   1   1   1 -
Big2                 -          NG-20060_925T2_NODE_30_length_55699_cov_6.325066_18 -            4.4e-12   33.6   8.1   4.4e-12   33.6   8.1   7.5   7   1   1   8   8   8   2 -
Big2                 -          NG-20060_925T2_NODE_40_length_47910_cov_9.818681_74 -            4.2e-09   24.1   8.5   4.2e-09   24.1   8.5   1.9   2   0   0   2   2   2   1 -
Big2                 -          NG-20060_925T2_NODE_62_length_34465_cov_34.515141_12 -              9e-08   19.8  19.3   1.5e-07   19.1  18.5   1.9   2   0   0   2   2   2   1 -
Big2                 -          NG-20060_925T2_NODE_76_length_30093_cov_8.577968_6 -            1.5e-06   15.9   0.6   4.3e-06   14.4   0.6   1.7   1   0   0   1   1   1   1 -
FN3                  -          NG-20060_925T2_NODE_81_length_27593_cov_27.518956_8 -            1.1e-12   36.0   0.7   1.1e-12   36.0   0.7   3.7   4   1   0   4   4   4   1 -
FN3                  -          NG-20060_925T2_NODE_148_length_17191_cov_7.107260_12 -            3.4e-06   15.2   0.1   9.9e-06   13.7   0.1   1.8   1   0   0   1   1   1   1 -
Big2                 -          NG-20060_925T2_NODE_170_length_15888_cov_11.532559_7 -            1.6e-11   31.8  13.1   3.7e-11   30.7  13.1   1.6   1   0   0   1   1   1   1 -
Big2                 -          NG-20060_925T2_NODE_182_length_15178_cov_6.515572_15 -            3.9e-09   24.2  15.2   8.1e-09   23.2  15.2   1.5   1   0   0   1   1   1   1 -
Big2                 -          NG-20060_925T2_NODE_183_length_15155_cov_1358.180079_6 -            1.3e-07   19.3  18.7     7e-07   16.9  18.7   2.1   1   1   0   1   1   1   1 -
Big2                 -          NG-20060_925T2_NODE_193_length_14131_cov_7.444231_7 -            1.4e-09   25.6  21.5   6.1e-09   23.5  20.3   2.4   1   1   0   1   1   1   1 -
Big2                 -          NG-20060_925T2_NODE_206_length_13471_cov_30.794026_15 -            2.3e-08   21.7   6.8   4.8e-08   20.7   6.8   1.5   1   0   0   1   1   1   1 -
FN3                  -          NG-20060_925T2_NODE_3335_length_1470_cov_3.852297_3 -            6.7e-06   14.3   0.0   1.3e-05   13.4   0.0   1.4   1   0   0   1   1   1   1 -
FN3                  -          NG-20060_926T2_NODE_9_length_88373_cov_21.416948_15 -            1.4e-07   19.6   0.1   4.5e-07   18.0   0.0   1.9   2   0   0   2   2   2   1 -
Big2                 -          NG-20060_926T2_NODE_20_length_67009_cov_16.604818_36 -            4.6e-30   91.3  20.4   4.7e-15   43.1   5.3   3.7   3   0   0   3   3   3   3 -
FN3                  -          NG-20060_926T2_NODE_109_length_27986_cov_9.605600_24 -            1.8e-09   25.7   3.5   4.2e-05   11.7   0.1   4.4   3   1   0   3   3   3   2 -
FN3                  -          NG-20060_926T2_NODE_109_length_27986_cov_9.605600_25 -            2.1e-10   28.7   2.2   8.8e-06   13.9   0.1   3.9   3   2   0   3   3   3   3 -
FN3                  -          NG-20060_926T2_NODE_157_length_21834_cov_8.151155_6 -            5.9e-07   17.6   1.1   0.00071    7.8   0.3   3.0   2   1   1   3   3   3   2 -
Big2                 -          NG-20060_926T2_NODE_160_length_21532_cov_7.642874_7 -            2.3e-10   28.1   5.4   5.2e-10   27.0   5.4   1.7   1   0   0   1   1   1   1 -
FN3                  -          NG-20060_926T2_NODE_237_length_17456_cov_6.296305_11 -            1.1e-10   29.6   1.4   2.8e-10   28.3   1.4   1.8   1   0   0   1   1   1   1 -
FN3                  -          NG-20060_926T2_NODE_237_length_17456_cov_6.296305_15 -            8.1e-13   36.4   2.5   8.1e-13   36.4   2.5   2.7   3   0   0   3   3   3   1 -
Big2                 -          NG-20060_926T2_NODE_241_length_17273_cov_10.928157_14 -            7.1e-08   20.1  15.4   2.4e-07   18.4  11.8   2.4   2   0   0   2   2   2   2 -
Big2                 -          NG-20060_926T2_NODE_282_length_15336_cov_10.228192_8 -            3.9e-12   33.8  16.4   4.8e-12   33.5  15.3   1.8   1   1   0   1   1   1   1 -
I-set                -          NG-20060_926T2_NODE_282_length_15336_cov_10.228192_8 -            1.5e-06   16.0   0.1   2.8e-06   15.2   0.1   1.4   1   0   0   1   1   1   1 -
FN3                  -          NG-20060_926T2_NODE_388_length_12673_cov_9.247266_9 -            1.2e-07   19.9   1.2   5.8e-07   17.7   0.5   2.4   2   0   0   2   2   2   1 -
Big2                 -          NG-20060_926T2_NODE_1028_length_6559_cov_6.656058_5 -            1.8e-14   41.3  33.4   3.7e-11   30.7   8.7   4.7   2   1   2   4   4   4   2 -
Big2                 -          NG-20060_926T2_NODE_1774_length_4497_cov_3.630797_3 -            9.4e-13   35.8   9.1   2.3e-12   34.5   9.1   1.7   1   0   0   1   1   1   1 -
Big2                 -          NG-20060_927T3_NODE_73_length_62309_cov_13.116908_48 -            5.1e-10   27.0   0.3   1.9e-09   25.1   0.3   2.0   1   0   0   1   1   1   1 -
Big2                 -          NG-20060_927T3_NODE_77_length_62005_cov_22.478644_102 -            1.6e-12   35.1  10.4   1.6e-12   35.1  10.4   1.8   2   0   0   2   2   2   1 -
FN3                  -          NG-20060_927T3_NODE_83_length_60384_cov_13.987021_21 -            1.3e-09   26.2   4.3   9.4e-06   13.8   0.2   4.1   2   1   0   3   3   3   2 -
FN3                  -          NG-20060_927T3_NODE_104_length_52592_cov_6.544150_5 -            1.5e-18   54.8   7.6   9.1e-12   33.1   0.3   3.4   3   0   0   3   3   3   3 -
FN3                  -          NG-20060_927T3_NODE_104_length_52592_cov_6.544150_24 -            3.3e-12   34.5  14.2   7.1e-08   20.6   1.1   3.9   4   0   0   4   4   4   3 -
I-set                -          NG-20060_927T3_NODE_116_length_49715_cov_46.882320_73 -            4.8e-06   14.4   3.9   0.00029    8.8   0.3   3.0   2   0   0   2   2   2   2 -
Big2                 -          NG-20060_927T3_NODE_117_length_49184_cov_10.935578_18 -            1.4e-17   51.2  14.8   1.4e-17   51.2  14.8   4.3   3   1   1   4   4   4   2 -
Big2                 -          NG-20060_927T3_NODE_117_length_49184_cov_10.935578_19 -              3e-12   34.2  54.3   5.5e-09   23.7  12.8   5.8   5   1   1   6   6   6   3 -
FN3                  -          NG-20060_927T3_NODE_146_length_43543_cov_102.154479_53 -            6.4e-06   14.3   5.1   1.3e-05   13.3   2.5   2.9   2   1   0   2   2   2   1 -
FN3                  -          NG-20060_927T3_NODE_161_length_42083_cov_44.386076_32 -            7.5e-07   17.3   0.1   1.5e-05   13.2   0.0   2.5   2   0   0   2   2   2   1 -
Big2                 -          NG-20060_927T3_NODE_161_length_42083_cov_44.386076_37 -            1.1e-07   19.6  13.1   1.4e-07   19.2  12.5   1.6   1   1   1   2   2   2   1 -
Big2                 -          NG-20060_927T3_NODE_175_length_40458_cov_6.663367_14 -            6.2e-17   49.2   8.8   6.2e-17   49.2   8.8   2.5   2   0   0   2   2   2   1 -
FN3                  -          NG-20060_927T3_NODE_189_length_39369_cov_6.288879_19 -            4.7e-08   21.2   1.1   1.1e-07   20.0   0.3   2.1   2   0   0   2   2   2   1 -
Big2                 -          NG-20060_927T3_NODE_210_length_36725_cov_6.482002_52 -            1.3e-15   44.9  12.0   1.3e-15   44.9  12.0   2.0   2   0   0   2   2   2   1 -
Big2                 -          NG-20060_927T3_NODE_256_length_31892_cov_6.464397_18 -            2.4e-24   72.9  54.2   1.6e-15   44.6  14.9   5.3   3   2   2   5   5   5   2 -
Big2                 -          NG-20060_927T3_NODE_295_length_27600_cov_5.611109_9 -            1.6e-13   38.2   4.7   1.6e-12   35.0   1.3   2.4   2   0   0   2   2   2   2 -
Big2                 -          NG-20060_927T3_NODE_296_length_27382_cov_5.562264_25 -            7.9e-07   16.8   0.2   2.9e-06   15.0   0.2   2.1   1   0   0   1   1   1   1 -
Big2                 -          NG-20060_927T3_NODE_373_length_22688_cov_7.146202_10 -            2.7e-25   76.0  32.0   9.1e-17   48.6   8.6   2.7   2   1   1   3   3   3   2 -
Big2                 -          NG-20060_927T3_NODE_406_length_20827_cov_6.512661_14 -            1.4e-17   51.3  18.5   2.1e-10   28.2   4.3   4.1   4   0   0   4   4   4   3 -
Big2                 -          NG-20060_927T3_NODE_522_length_16668_cov_8.823271_13 -            2.7e-12   34.3  10.8   3.5e-12   33.9   9.7   1.8   1   1   0   1   1   1   1 -
FN3                  -          NG-20060_927T3_NODE_689_length_12833_cov_5.494052_12 -            8.2e-07   17.2   0.6   8.2e-07   17.2   0.6   2.3   2   0   0   2   2   2   1 -
Big2                 -          NG-20060_927T3_NODE_807_length_10962_cov_4.718621_2 -            9.2e-15   42.2  14.2   2.1e-14   41.1  14.1   1.7   1   1   0   1   1   1   1 -
Big2                 -          NG-20060_927T3_NODE_980_length_9159_cov_5.641366_3 -            5.2e-06   14.2   0.1   2.2e-05   12.1   0.1   2.1   1   0   0   1   1   1   1 -
Big2                 -          NG-20060_927T3_NODE_1063_length_8588_cov_5.932380_1 -            7.3e-16   45.7  16.7   7.3e-16   45.7  16.7   2.3   2   0   0   2   2   2   1 -
Big2                 -          NG-20060_927T3_NODE_1875_length_5225_cov_5.569632_2 -            1.1e-12   35.6   7.9   2.8e-12   34.2   7.9   1.8   1   0   0   1   1   1   1 -
Big2                 -          NG-20060_930T2_NODE_264_length_15062_cov_37.114044_19 -            5.2e-10   27.0  12.2   9.9e-10   26.1  12.2   1.5   1   0   0   1   1   1   1 -
FN3                  -          NG-20060_931T3_NODE_478_length_4841_cov_5.075846_4 -            2.6e-10   28.4   0.1   5.1e-10   27.5   0.1   1.5   1   0   0   1   1   1   1 -
Big2                 -          NG-20060_932T3_NODE_14_length_56727_cov_13.534161_7 -            4.8e-08   20.7   8.1   4.8e-08   20.7   8.1   3.7   3   0   0   3   3   3   1 -
Big2                 -          NG-20060_932T3_NODE_29_length_34904_cov_11.454102_14 -            2.1e-10   28.2  12.0   3.1e-10   27.7  12.0   1.3   1   0   0   1   1   1   1 -
Big2                 -          NG-20060_932T3_NODE_145_length_17498_cov_23.329744_11 -            1.2e-08   22.6  10.0   1.2e-08   22.6  10.0   2.7   2   0   0   2   2   2   2 -
Big2                 -          NG-20060_932T3_NODE_183_length_15189_cov_11.566869_2 -            3.6e-85  267.8 104.1   2.5e-20   60.0   6.8   9.8   9   1   0   9   9   9   9 -
FN3                  -          NG-20060_932T3_NODE_1758_length_3339_cov_3.725944_4 -            2.3e-06   15.7   0.2   4.7e-06   14.8   0.2   1.5   1   0   0   1   1   1   1 -
Big2                 -          NG-20060_933T1_NODE_15_length_83255_cov_7.813029_23 -            4.5e-06   14.4   1.9   4.5e-06   14.4   1.9   2.4   2   0   0   2   2   2   1 -
FN3                  -          NG-20060_933T1_NODE_25_length_61968_cov_7.629948_74 -            3.7e-15   43.9   0.6   3.7e-15   43.9   0.6   4.4   5   0   0   5   5   5   1 -
Big2                 -          NG-20060_933T1_NODE_45_length_35816_cov_17.207181_27 -            1.9e-13   38.0   3.5   2.9e-13   37.4   3.5   1.4   1   0   0   1   1   1   1 -
Big2                 -          NG-20060_936T1_NODE_421_length_20849_cov_10.876551_12 -            1.2e-19   57.8  42.9   9.3e-10   26.2  11.8   4.4   4   0   0   4   4   4   3 -
Big2                 -          NG-20060_936T1_NODE_1131_length_9602_cov_5.257882_2 -            4.5e-09   24.0   3.1   1.8e-07   18.9   1.9   2.6   2   1   0   2   2   2   2 -
Big2                 -          NG-20060_936T2_NODE_10_length_60102_cov_152.863507_2 -            1.9e-15   44.4   8.1   2.5e-07   18.4   0.0   3.5   2   2   1   3   3   3   3 -
FN3                  -          NG-20060_936T2_NODE_10_length_60102_cov_152.863507_7 -            3.5e-07   18.4   1.2   3.5e-07   18.4   1.2   4.4   5   2   0   5   5   5   1 -
I-set                -          NG-20060_936T3_NODE_39_length_175481_cov_469.985339_175 -            3.9e-07   17.9   0.2   1.7e-06   15.9   0.1   2.2   1   1   1   2   2   2   1 -
Big2                 -          NG-20060_936T3_NODE_46_length_163197_cov_142.896121_17 -            1.5e-07   19.1   0.6   1.5e-07   19.1   0.6   4.4   4   0   0   4   4   4   1 -
FN3                  -          NG-20060_936T3_NODE_135_length_100553_cov_11.321787_7 -            6.2e-09   24.0   0.1   8.8e-07   17.1   0.0   3.5   3   0   0   3   3   3   1 -
Big2                 -          NG-20060_936T3_NODE_135_length_100553_cov_11.321787_7 -            1.1e-06   16.3   0.8   1.1e-06   16.3   0.8   5.6   4   1   0   4   4   4   1 -
FN3                  -          NG-20060_936T3_NODE_135_length_100553_cov_11.321787_31 -              3e-09   25.0   0.2   6.5e-09   23.9   0.2   1.5   1   0   0   1   1   1   1 -
Big2                 -          NG-20060_936T3_NODE_135_length_100553_cov_11.321787_34 -            2.4e-24   72.9  31.4   1.6e-11   31.9   8.7   3.3   1   1   2   3   3   3   3 -
Big2                 -          NG-20060_936T3_NODE_135_length_100553_cov_11.321787_74 -            3.5e-15   43.5   7.6   3.5e-15   43.5   7.6   2.2   2   0   0   2   2   2   1 -
Big2                 -          NG-20060_936T3_NODE_135_length_100553_cov_11.321787_76 -            4.3e-09   24.0   9.9   5.3e-09   23.7   8.6   1.9   1   1   0   1   1   1   1 -
Big2                 -          NG-20060_936T3_NODE_182_length_89000_cov_30.416988_1 -            1.6e-17   51.0   2.7   1.6e-17   51.0   2.7   5.0   4   0   0   4   4   4   2 -
Big2                 -          NG-20060_936T3_NODE_272_length_70576_cov_16.612853_63 -            4.9e-18   52.7   3.1   4.9e-18   52.7   3.1   2.1   2   0   0   2   2   2   1 -
FN3                  -          NG-20060_936T3_NODE_321_length_63151_cov_28.501363_30 -            5.7e-08   20.9   3.7   9.9e-08   20.1   0.0   3.1   3   0   0   3   3   3   1 -
FN3                  -          NG-20060_936T3_NODE_367_length_56515_cov_10.274070_14 -              3e-12   34.6   0.3   8.2e-12   33.2   0.3   1.7   1   0   0   1   1   1   1 -
FN3                  -          NG-20060_936T3_NODE_411_length_53277_cov_29.685431_61 -            1.2e-10   29.5  10.4   3.2e-10   28.1   1.1   4.2   3   0   0   3   3   3   1 -
Big2                 -          NG-20060_936T3_NODE_489_length_46156_cov_28.025336_39 -            1.1e-11   32.3  14.3   1.4e-07   19.2   0.0   3.2   3   0   0   3   3   3   2 -
FN3                  -          NG-20060_936T3_NODE_558_length_42472_cov_22.443737_16 -              3e-06   15.4   0.2   6.8e-06   14.2   0.0   1.7   2   0   0   2   2   2   1 -
FN3                  -          NG-20060_936T3_NODE_592_length_40749_cov_6.588957_3 -            9.6e-07   17.0   0.0   2.7e-06   15.5   0.0   1.7   1   0   0   1   1   1   1 -
FN3                  -          NG-20060_936T3_NODE_679_length_37055_cov_26.646189_55 -            5.5e-06   14.5   2.5   6.4e-06   14.3   0.2   2.3   2   0   0   2   2   2   1 -
Big2                 -          NG-20060_936T3_NODE_730_length_35290_cov_14.911026_3 -            4.8e-08   20.7   8.1   4.8e-08   20.7   8.1   3.6   3   0   0   3   3   3   1 -
FN3                  -          NG-20060_936T3_NODE_738_length_35014_cov_9.729054_19 -            2.9e-11   31.4  15.1     8e-09   23.6   0.4   4.9   5   0   0   5   5   5   2 -
Big2                 -          NG-20060_936T3_NODE_865_length_30208_cov_10.837827_11 -            6.4e-15   42.7   1.1   3.3e-14   40.4   1.1   2.3   1   0   0   1   1   1   1 -
Big2                 -          NG-20060_936T3_NODE_880_length_30042_cov_17.235002_1 -            2.8e-11   31.0   2.3   2.8e-11   31.0   2.3   3.7   3   0   0   3   3   3   1 -
Big2                 -          NG-20060_936T3_NODE_958_length_27777_cov_5.125965_26 -            1.9e-07   18.8   0.2   4.1e-07   17.7   0.2   1.6   1   0   0   1   1   1   1 -
Big2                 -          NG-20060_936T3_NODE_1201_length_22388_cov_9.273989_18 -            1.6e-29   89.5  22.8   1.3e-18   54.6   2.1   4.4   4   1   1   5   5   5   2 -
FN3                  -          NG-20060_936T3_NODE_1214_length_22185_cov_24.353909_12 -            2.2e-26   79.9  20.7   2.9e-08   21.8   0.1   7.9   7   0   0   7   7   7   5 -
Big2                 -          NG-20060_936T3_NODE_1244_length_21575_cov_7.558132_11 -            1.8e-21   63.7   0.0   4.7e-13   36.7   0.0   2.5   2   0   0   2   2   2   2 -
Big2                 -          NG-20060_936T3_NODE_1372_length_19572_cov_6.546293_3 -            4.8e-10   27.1   1.6   4.8e-10   27.1   1.6   3.5   3   0   0   3   3   3   2 -
Big2                 -          NG-20060_936T3_NODE_1372_length_19572_cov_6.546293_4 -            5.2e-14   39.8  11.3   1.7e-13   38.1   0.8   3.7   4   0   0   4   4   4   2 -
FN3                  -          NG-20060_936T3_NODE_1495_length_17956_cov_5.470868_25 -            3.1e-06   15.3   8.8   3.4e-06   15.2   0.4   3.4   3   0   0   3   3   3   2 -
Big2                 -          NG-20060_936T3_NODE_1688_length_16022_cov_10.576063_15 -            3.3e-22   66.1   4.4   1.9e-13   38.0   0.3   3.7   2   0   0   2   2   2   2 -
Big2                 -          NG-20060_936T3_NODE_1872_length_14493_cov_35.807106_17 -              1e-25   77.3  17.8   2.6e-16   47.2   2.7   2.4   2   0   0   2   2   2   2 -
Big2                 -          NG-20060_936T3_NODE_1897_length_14396_cov_5.813611_8 -            1.5e-17   51.1   2.6   1.5e-17   51.1   2.6   4.1   4   1   1   5   5   5   1 -
Big2                 -          NG-20060_936T3_NODE_2220_length_12193_cov_23.901549_11 -            6.8e-39  119.5  39.6   4.1e-19   56.2   8.7   5.0   3   2   1   5   5   5   4 -
Big2                 -          NG-20060_936T3_NODE_2336_length_11577_cov_5.883093_2 -            2.2e-27   82.7  94.5   1.4e-13   38.4   6.2   7.4   5   2   3   8   8   8   4 -
FN3                  -          NG-20060_936T3_NODE_3043_length_8822_cov_6.472910_13 -            2.9e-11   31.5   5.8   1.2e-05   13.4   0.1   4.6   2   1   2   4   4   4   4 -
FN3                  -          NG-20060_936T3_NODE_3162_length_8483_cov_6.884314_4 -              9e-06   13.9   0.2   3.4e-05   12.0   0.2   2.1   1   1   0   1   1   1   1 -
Big2                 -          NG-20060_936T3_NODE_3177_length_8439_cov_9.303554_10 -            3.2e-29   88.5  21.5   2.3e-16   47.3   6.0   2.3   2   0   0   2   2   2   2 -
Big2                 -          NG-20060_936T3_NODE_3281_length_8161_cov_5.203430_5 -            3.7e-09   24.3   0.1   3.7e-09   24.3   0.1   3.1   2   1   0   2   2   2   1 -
Big2                 -          NG-20060_936T3_NODE_3543_length_7559_cov_7.770256_3 -            1.5e-09   25.5   6.3   8.1e-08   19.9   2.9   3.1   2   0   0   2   2   2   2 -
Big2                 -          NG-20060_936T3_NODE_4006_length_6692_cov_6.347295_3 -            1.6e-13   38.2   7.2   1.5e-11   31.9   0.2   3.6   3   0   0   3   3   3   2 -
Big2                 -          NG-20060_936T3_NODE_7845_length_3704_cov_20.508084_1 -            1.3e-07   19.2   2.5   2.4e-07   18.4   2.4   1.6   1   1   0   1   1   1   1 -
Big2                 -          NG-20060_936T3_NODE_8877_length_3347_cov_4.831713_1 -              5e-25   75.1  34.2   2.5e-18   53.6  10.2   3.2   2   1   1   3   3   3   2 -
Big2                 -          NG-20060_936T3_NODE_11403_length_2752_cov_7.683723_3 -            3.4e-07   17.9  14.5   3.4e-07   17.9  14.5   3.8   2   2   1   3   3   3   2 -
Big2                 -          NG-20060_937T2_NODE_4_length_43472_cov_70.835364_18 -            1.6e-07   19.0  13.9   2.1e-07   18.6  12.9   1.8   2   0   0   2   2   2   1 -
I-set                -          NG-20060_937T2_NODE_4_length_43472_cov_70.835364_18 -              5e-07   17.6   0.5   9.6e-07   16.7   0.5   1.5   1   0   0   1   1   1   1 -
Big2                 -          NG-20060_937T2_NODE_13_length_10411_cov_7.514291_5 -            1.4e-09   25.6   2.1     3e-09   24.6   2.1   1.5   1   0   0   1   1   1   1 -
Big2                 -          NG-20060_937T3_NODE_12_length_102524_cov_17.750969_53 -            6.2e-08   20.3   3.0   6.2e-08   20.3   3.0   2.6   3   0   0   3   3   3   1 -
FN3                  -          NG-20060_937T3_NODE_17_length_86324_cov_108.405395_96 -            3.5e-07   18.4   0.3   2.5e-05   12.5   0.3   3.1   2   1   0   2   2   2   1 -
FN3                  -          NG-20060_937T3_NODE_34_length_59242_cov_13.022015_14 -            5.9e-06   14.4   0.0     2e-05   12.7   0.0   1.9   1   0   0   1   1   1   1 -
FN3                  -          NG-20060_937T3_NODE_43_length_49223_cov_12.944415_3 -            6.1e-07   17.6   0.1   1.7e-06   16.2   0.1   1.7   1   0   0   1   1   1   1 -
FN3                  -          NG-20060_937T3_NODE_43_length_49223_cov_12.944415_5 -            1.1e-06   16.8   0.0   2.8e-06   15.5   0.0   1.7   1   0   0   1   1   1   1 -
FN3                  -          NG-20060_937T3_NODE_65_length_35668_cov_18.197821_40 -            5.2e-07   17.8   0.6     4e-06   15.0   0.0   2.6   3   1   0   3   3   3   1 -
Big2                 -          NG-20060_937T3_NODE_72_length_33722_cov_12.726795_25 -            5.6e-81  254.4  45.8   1.1e-24   73.9   4.3   5.1   5   0   0   5   5   5   5 -
Big2                 -          NG-20060_937T3_NODE_136_length_17559_cov_15.185672_7 -            4.3e-09   24.0  10.9   1.4e-07   19.2   5.7   2.8   2   0   0   2   2   2   2 -
Big2                 -          NG-20060_937T3_NODE_178_length_13523_cov_38.192233_9 -            7.6e-06   13.6   0.2   1.8e-05   12.4   0.2   1.6   1   0   0   1   1   1   1 -
Big2                 -          NG-20060_937T3_NODE_179_length_13519_cov_25.541147_9 -            8.4e-06   13.5   0.2   2.2e-05   12.1   0.2   1.7   1   0   0   1   1   1   1 -
Big2                 -          NG-20060_937T3_NODE_203_length_11832_cov_132.845125_12 -            3.4e-13   37.2  14.6   7.4e-12   32.9  14.6   2.6   1   1   0   1   1   1   1 -
Big2                 -          NG-20060_937T3_NODE_222_length_10576_cov_52.706207_4 -            1.9e-06   15.5  15.6   8.9e-06   13.4  15.6   2.1   1   1   0   1   1   1   1 -
Big2                 -          NG-20060_937T3_NODE_340_length_6955_cov_4.025072_13 -            2.2e-06   15.4   9.9   4.6e-06   14.3   9.9   1.6   1   0   0   1   1   1   1 -
Big2                 -          NG-20060_939T1_NODE_17_length_54904_cov_16.058652_40 -            1.3e-07   19.3  11.2   1.3e-07   19.3  10.0   1.8   1   1   0   1   1   1   1 -
Big2                 -          NG-20060_939T1_NODE_38_length_18153_cov_106.113604_13 -            3.1e-06   14.9   9.4   5.3e-06   14.1   6.5   2.9   1   1   2   3   3   3   1 -
Big2                 -          NG-20060_939T1_NODE_43_length_16892_cov_17.327374_9 -            7.4e-09   23.3  17.2   1.8e-08   22.0  17.2   1.7   1   0   0   1   1   1   1 -
Big2                 -          NG-20060_939T1_NODE_45_length_16689_cov_8.499519_5 -            2.3e-14   41.0   6.9   2.3e-14   41.0   6.9   2.2   2   0   0   2   2   2   1 -
I-set                -          NG-20060_939T1_NODE_45_length_16689_cov_8.499519_5 -            1.1e-06   16.6   0.1   2.1e-06   15.6   0.1   1.5   1   0   0   1   1   1   1 -
Big2                 -          NG-20060_939T1_NODE_52_length_15452_cov_62.215838_9 -              7e-12   33.0  16.4   7.1e-12   33.0  15.0   1.8   1   1   0   1   1   1   1 -
I-set                -          NG-20060_939T1_NODE_52_length_15452_cov_62.215838_9 -            3.7e-06   14.8   0.1   6.8e-06   14.0   0.1   1.4   1   0   0   1   1   1   1 -
Big2                 -          NG-20060_939T1_NODE_73_length_10889_cov_7.854809_4 -            5.3e-07   17.3   3.8   5.3e-07   17.3   3.8   2.6   3   0   0   3   3   3   1 -
Big2                 -          NG-20060_939T1_NODE_86_length_10096_cov_4.447764_8 -            1.2e-18   54.7  36.3   4.8e-13   36.7  11.6   3.8   2   1   2   4   4   4   2 -
FN3                  -          NG-20060_939T2_NODE_85_length_18395_cov_5.035551_6 -            9.2e-12   33.1  18.5     8e-09   23.6   0.4   5.2   6   0   0   6   6   6   3 -
Big2                 -          NG-20060_939T2_NODE_108_length_15523_cov_55.273726_15 -            8.3e-08   19.9  11.2   1.7e-07   18.9  10.9   1.8   1   1   0   1   1   1   1 -
Big2                 -          NG-20060_939T2_NODE_130_length_13747_cov_7.606120_10 -            8.4e-08   19.9   8.1   1.9e-07   18.8   8.1   1.7   1   0   0   1   1   1   1 -
Big2                 -          NG-20060_939T2_NODE_225_length_8760_cov_5.034233_11 -            5.3e-07   17.3   3.8   5.3e-07   17.3   3.8   2.6   3   0   0   3   3   3   1 -
FN3                  -          NG-20060_941T1_NODE_10_length_60590_cov_19.224977_67 -            1.5e-09   25.9   0.6   1.5e-09   25.9   0.6   5.2   6   0   0   6   6   6   2 -
FN3                  -          NG-20060_941T1_NODE_26_length_31333_cov_13.824637_29 -            2.3e-09   25.4   2.8   9.3e-09   23.4   0.7   2.9   2   0   0   2   2   2   1 -
Big2                 -          NG-20060_941T1_NODE_41_length_22237_cov_4.363628_4 -            3.2e-09   24.5   7.9   3.2e-09   24.5   7.9   3.0   2   0   0   2   2   2   1 -
FN3                  -          NG-20060_941T1_NODE_85_length_13154_cov_3.961753_5 -            1.2e-09   26.3   2.5   8.1e-06   14.0   0.1   4.3   3   1   0   3   3   3   2 -
FN3                  -          NG-20060_941T1_NODE_458_length_5506_cov_4.500642_4 -            4.2e-06   14.9   0.6     3e-05   12.2   0.0   2.7   3   1   0   3   3   3   1 -
FN3                  -          NG-20060_941T2_NODE_44_length_42011_cov_9.523882_45 -            7.4e-13   36.5   5.9   1.1e-08   23.1   1.1   2.9   2   1   0   2   2   2   2 -
Big2                 -          NG-20060_942T1_NODE_69_length_54005_cov_16.262465_36 -            5.8e-09   23.6   1.0   1.5e-08   22.3   1.0   1.7   1   0   0   1   1   1   1 -
I-set                -          NG-20060_944T3_NODE_25_length_43206_cov_82.401312_34 -            2.3e-07   18.7   0.7   4.2e-07   17.8   0.7   1.4   1   0   0   1   1   1   1 -
Big2                 -          NG-20060_944T3_NODE_25_length_43206_cov_82.401312_34 -            7.2e-07   16.9  12.9   2.6e-06   15.1  12.9   2.0   1   1   0   1   1   1   1 -
I-set                -          NG-20060_944T3_NODE_48_length_31885_cov_6.020672_5 -            5.8e-06   14.2   0.7   7.7e-06   13.8   0.7   1.3   1   0   0   1   1   1   1 -
Big2                 -          NG-20060_944T3_NODE_121_length_14704_cov_50.859408_11 -            6.7e-09   23.4  11.3   1.1e-08   22.8  10.0   2.1   1   1   0   1   1   1   1 -
FN3                  -          NG-20060_944T3_NODE_380_length_6605_cov_5.342595_10 -            2.1e-06   15.9   1.0   6.4e-06   14.3   1.0   1.9   1   1   0   1   1   1   1 -
FN3                  -          NG-20060_946T1_NODE_5_length_21581_cov_56.418424_11 -            3.6e-06   15.1   0.0   1.4e-05   13.2   0.0   2.0   2   0   0   2   2   2   1 -
Big2                 -          NG-20060_947T2_NODE_59_length_18261_cov_29.999780_13 -            9.8e-22   64.6  10.7   1.1e-21   64.3  10.7   1.1   1   0   0   1   1   1   1 -
FN3                  -          NG-20060_947T2_NODE_136_length_10032_cov_4.227824_3 -            5.8e-06   14.5   4.7   1.2e-05   13.5   2.2   2.8   2   1   0   2   2   2   1 -
FN3                  -          NG-20060_GD2_NODE_139_length_15663_cov_8.168183_3 -            3.4e-13   37.6   0.4   9.6e-10   26.6   0.1   2.4   2   0   0   2   2   2   2 -
FN3                  -          NG-20060_GD2_NODE_258_length_10950_cov_4.758146_6 -            2.8e-07   18.7   4.1   1.1e-05   13.5   0.4   3.2   3   1   0   3   3   3   2 -
Big2                 -          NG-20060_GD2_NODE_629_length_6180_cov_4.914939_9 -            1.5e-15   44.7  12.1   1.5e-15   44.7  12.1   2.0   2   0   0   2   2   2   1 -
Big2                 -          NG-20060_GD2_NODE_645_length_6100_cov_7.213234_3 -            1.9e-06   15.6   5.7   1.9e-06   15.6   5.7   6.3   7   0   0   7   7   7   3 -
FN3                  -          NG-20060_GD3_NODE_807_length_5206_cov_4.638323_5 -            1.2e-06   16.6   0.1    0.0014    6.8   0.0   3.0   2   1   0   2   2   2   2 -
I-set                -          NG-21159_367T1_NODE_6_length_33714_cov_19.019638_40 -            7.5e-06   13.8   0.2    0.0058    4.6   0.0   3.7   4   0   0   4   4   4   2 -
Big2                 -          NG-21159_367T3_NODE_56_length_12713_cov_21.415414_6 -            2.8e-08   21.4  11.0     8e-08   20.0  11.0   1.8   1   1   0   1   1   1   1 -
Big2                 -          NG-21159_367T3_NODE_2368_length_1264_cov_2.214227_3 -            5.6e-22   65.3   9.7   5.6e-22   65.3   9.7   1.9   2   0   0   2   2   2   1 -
I-set                -          NG-21159_379T1_NODE_8_length_101527_cov_137.765315_10 -            1.9e-06   15.7   0.2   2.8e-06   15.2   0.2   1.3   1   0   0   1   1   1   1 -
FN3                  -          NG-21159_411T3_NODE_59_length_12544_cov_4.143967_7 -              3e-09   25.0  10.9   3.4e-06   15.2   0.1   4.2   4   2   0   4   4   4   2 -
Big2                 -          NG-21159_456T2_NODE_814_length_6969_cov_4.141597_1 -            9.4e-09   22.9   1.1   1.1e-08   22.7   1.1   1.1   1   0   0   1   1   1   1 -
Big2                 -          NG-21159_502T3_NODE_715_length_4083_cov_3.072989_4 -            1.7e-28   86.2  23.0   1.8e-13   38.1   0.9   3.4   2   1   0   3   3   3   3 -
Big2                 -          NG-21159_512T1_NODE_66_length_18449_cov_22.668751_13 -            7.4e-11   29.7  10.0   7.4e-11   29.7  10.0   2.4   2   0   0   2   2   2   1 -
FN3                  -          NG-21159_520T1_NODE_434_length_7024_cov_7.687330_3 -            5.6e-06   14.5   0.2   0.00053    8.2   0.1   2.8   2   0   0   2   2   2   2 -
Big2                 -          NG-21159_521T2_NODE_137_length_17555_cov_85.522743_13 -            1.8e-06   15.6   9.6   1.8e-06   15.6   9.6   3.2   3   1   0   3   3   3   1 -
Big2                 -          NG-21159_902T1_NODE_4_length_52629_cov_19.166470_29 -              3e-11   30.9   1.3     3e-11   30.9   1.3   2.0   2   0   0   2   2   2   1 -
Big2                 -          NG-21159_902T1_NODE_4_length_52629_cov_19.166470_31 -            2.2e-09   25.0   0.9   2.2e-09   25.0   0.9   2.3   3   0   0   3   3   3   1 -
Big2                 -          NG-21159_912T3_NODE_15_length_102988_cov_25.339240_31 -            3.9e-14   40.2   2.7   3.9e-14   40.2   2.7   2.5   2   1   0   2   2   2   1 -
FN3                  -          NG-21159_912T3_NODE_29_length_54222_cov_19.105876_63 -            4.1e-12   34.2  11.7     3e-11   31.4   0.2   6.1   3   2   1   5   5   5   2 -
Big2                 -          NG-21159_916T3_NODE_5_length_31027_cov_10.462805_4 -            1.7e-20   60.6  10.9   3.9e-20   59.4  10.9   1.6   1   0   0   1   1   1   1 -
Big2                 -          NG-21159_943T1_NODE_139_length_63698_cov_16.951448_31 -            1.4e-34  105.7  29.7   9.3e-20   58.2  13.4   3.5   3   0   0   3   3   3   2 -
Big2                 -          NG-21159_943T1_NODE_223_length_47142_cov_6.268439_32 -            3.6e-32   98.0  20.0   1.8e-20   60.5  10.3   5.8   3   0   0   3   3   3   2 -
Big2                 -          NG-21159_943T1_NODE_262_length_42321_cov_15.820636_49 -            1.3e-19   57.7  22.9   4.4e-14   40.0  10.1   3.6   4   0   0   4   4   4   2 -
Big2                 -          NG-21159_943T1_NODE_319_length_36642_cov_5.465411_32 -            1.3e-23   70.5  12.7   1.3e-23   70.5  12.7   3.0   2   1   0   2   2   2   2 -
Big2                 -          NG-21159_943T1_NODE_326_length_36156_cov_19.026564_1 -            6.4e-31   94.0  28.6   4.3e-18   52.9   9.3   2.9   2   0   0   2   2   2   2 -
FN3                  -          NG-21159_943T1_NODE_454_length_25927_cov_44.493429_5 -            3.3e-09   24.9   0.6   4.8e-09   24.3   0.6   1.2   1   0   0   1   1   1   1 -
Big2                 -          NG-21159_943T1_NODE_454_length_25927_cov_44.493429_6 -            4.8e-26   78.4  17.8   1.5e-15   44.8   1.1   3.1   3   0   0   3   3   3   2 -
FN3                  -          NG-21159_943T1_NODE_454_length_25927_cov_44.493429_6 -            8.2e-08   20.4   0.1   2.1e-07   19.0   0.1   1.7   1   0   0   1   1   1   1 -
FN3                  -          NG-21159_943T1_NODE_470_length_25185_cov_6.145125_1 -            2.9e-13   37.9   0.5   2.9e-13   37.9   0.5   5.2   5   1   0   6   6   6   1 -
FN3                  -          NG-21159_943T1_NODE_542_length_20938_cov_7.235742_10 -              7e-06   14.2   0.0   1.2e-05   13.4   0.0   1.4   1   0   0   1   1   1   1 -
Big2                 -          NG-21159_943T1_NODE_672_length_16140_cov_37.086043_2 -            2.1e-11   31.4   8.7   4.6e-11   30.3   8.7   1.6   1   0   0   1   1   1   1 -
Big2                 -          NG-21159_943T1_NODE_830_length_12692_cov_6.844267_8 -            7.4e-08   20.1  14.7   9.6e-08   19.7  13.6   1.8   1   1   1   2   2   2   1 -
FN3                  -          NG-21159_943T1_NODE_830_length_12692_cov_6.844267_13 -            5.5e-06   14.5   0.0   0.00012   10.3   0.0   2.5   2   0   0   2   2   2   1 -
Big2                 -          NG-21159_943T1_NODE_1040_length_9994_cov_3.294899_2 -            6.6e-36  110.0  43.3     6e-19   55.6   8.0   4.4   2   2   2   5   5   5   3 -
FN3                  -          NG-21159_945T2_NODE_845_length_1786_cov_3.030618_2 -            5.8e-06   14.5   0.0   1.2e-05   13.5   0.0   1.5   1   0   0   1   1   1   1 -
#
# Program:         hmmscan
# Version:         3.1b2 (February 2015)
# Pipeline mode:   SCAN
# Query file:      prod_comp_nonVC_viralContigs.fasta
# Target file:     ../../parkinsons_study/Ig_HMMs/Ig_HMMs.hmm
# Option settings: hmmscan --tblout hmmscan_mainCompViral_Ig-like_E-5.txt --noali -E 1e-5 --cpu 5 ../../parkinsons_study/Ig_HMMs/Ig_HMMs.hmm prod_comp_nonVC_viralContigs.fasta 
# Current dir:     /data/users/sstockdale/1_comparative_study/Ig-like_domains
# Date:            Fri Aug  6 10:42:09 2021
# [ok]
