# Supplementary material for: Interpersonal variability of the human gut virome confounds disease signal detection in IBD
Source: Commun Biol. 2023 Feb 25;6:221. doi: 10.1038/s42003-023-04592-w (PMC9968284; doi:10.1038/s42003-023-04592-w)
Supplement: Supplementary file 3 — Supplementary data [file 42003_2023_4592_MOESM3_ESM.zip › Supplementary_Data_V3/input/metadata_vlp_V2.csv]

	ID	Sequenced	Condition	Cohort	Subject	Time_point	Age	Gender	PTI	UCI	HBI	Distribution	Status	Date	Age_of_onset	Years_since_diagnosis	Race	Height	Weight	BMI	Smoking_Status	Alcohol	Units_per_week	CD_or_UC	Steroid_use	Steroid	Steroid_dose	X5_ASA_use	X5_ASA	X5_ASA_dose	Immunomodulator_use	Immunomodulator	Immunomodulator_dose	Biologic_use	Biologic_type	Biologic_dose	Enema	Probiotic	Probiotic_type	Smoking_Status.1	Medical_History	Surgeries	IBD_surgery	X1	Date.1	X2	Date.2	X3	Date.3
NG-17954_320_T1_lib298604	X320_T1	Y	UC	IBD	320	1	43	M	0	0	NA	Pancolitis	Remission	15/12/2014	29	14	Irish	NA	NA	33.13134211	Ex_smoker	Yes	NA	NA	No	NA	NA	Yes	Asacolon	3.2	No	NA	NA	No	NA	NA	No	No	NA	Ex_smoker	Yes	No	No	NA	NA	NA	NA	NA	NA
NG-20060_320T2_lib334300	X320_T2	Y	UC	IBD	320	2	43	M	NA	NA	NA	Pancolitis	Remission	25/02/2015	29	15	Irish	1.67	92.4	33.13134211	Ex_smoker	Yes	NA	UC	No	NA	NA	Yes	Asacolon	3.2	No	NA	NA	No	NA	NA	No	No	NA	Ex_smoker	Yes	No	No	NA	NA	NA	NA	NA	NA
NG-18510_Vir_Comp_2_320_T3_lib308277	X320_T3	Y	UC	IBD	320	3	43	M	2	2	NA	Pancolitis	Remission	22/07/2015	29	15	Irish	NA	NA	33.13134211	Ex_smoker	Yes	NA	NA	No	NA	NA	Yes	Asacolon	3.2	No	NA	NA	No	NA	NA	No	No	NA	Ex_smoker	Yes	No	No	NA	NA	NA	NA	NA	NA
NG-20060_324T1_lib334354	X324_T1	Y	UC	IBD	324	1	64	M	NA	4	NA	Pancolitis	Moderate	05/01/2015	59	5	Irish	1.79	111	34.7	No	No	NA	NA	No	NA	NA	Yes	Asacolon	4.8	Yes	6_MP	100	No	NA	NA	Predfoam	No	NA	No	NA	No	No	NA	NA	NA	NA	NA	NA
NG-20060_324T2_lib334351	X324_T2	Y	UC	IBD	324	2	64	M	8	4	NA	Pancolitis	Moderate	29/04/2015	59	5	Irish	NA	NA	34.7	No	No	NA	NA	No	NA	NA	Yes	Asacolon	4.8	Yes	6_MP	100	No	NA	NA	Predfoam	No	NA	No	NA	No	No	NA	NA	NA	NA	NA	NA
NG-21159_343T1_lib343747	X343_T1	Y	Control	Non_IBD	343	1	61	F	NA	NA	NA	NA	NonIBD	26/01/2015	NA	NA	Irish	NA	NA	NA	NA	Yes	10	NA	NA	NA	NA	NA	NA	NA	NA	NA	NA	NA	NA	NA	NA	No	NA	No	Yes	No	No	NA	NA	NA	NA	NA	NA
NG-20060_343T2_lib334325	X343_T2	Y	Control	Non_IBD	343	2	61	F	NA	NA	NA	NA	NonIBD	13/04/2015	NA	NA	Irish	NA	NA	NA	NA	Yes	10	NA	NA	NA	NA	NA	NA	NA	NA	NA	NA	NA	NA	NA	NA	No	NA	No	Yes	No	No	NA	NA	NA	NA	NA	NA
NG-17954_343_T3_lib298625	X343_T3	Y	Control	Non_IBD	343	3	61	F	NA	NA	NA	NA	NonIBD	13/07/2015	NA	NA	Irish	NA	NA	NA	NA	Yes	10	NA	NA	NA	NA	NA	NA	NA	NA	NA	NA	NA	NA	NA	NA	No	NA	No	Yes	No	No	NA	NA	NA	NA	NA	NA
NG-17954_350_T1_lib298653	X350_T1	Y	CD	IBD	350	1	42	M	NA	NA	0	Colonic	Remission	20/01/2015	21	22	Irish	1.77	94	30	Smoker	NA	NA	NA	No	NA	NA	No	NA	NA	No	NA	NA	No	NA	NA	No	No	NA	Smoker	Yes	NA	NA	NA	NA	NA	NA	NA	NA
NG-21159_350T2_lib343744	X350_T2	Y	CD	IBD	350	2	42	M	NA	NA	4	Colonic	Remission	07/05/2015	21	22	Irish	NA	NA	30	Smoker	NA	NA	NA	No	NA	NA	No	NA	NA	No	NA	NA	No	NA	NA	No	No	NA	Smoker	Yes	NA	NA	NA	NA	NA	NA	NA	NA
NG-17954_350_T3_lib298612	X350_T3	Y	CD	IBD	350	3	42	M	NA	NA	4	Colonic	Remission	28/07/2015	21	22	Irish	NA	NA	30	Smoker	NA	NA	NA	No	NA	NA	No	NA	NA	No	NA	NA	No	NA	NA	No	No	NA	Smoker	Yes	NA	NA	NA	NA	NA	NA	NA	NA
NG-20060_361T1_lib334353	X361_T1	Y	CD	IBD	361	1	41	M	NA	NA	0	Ileocolonic_failed_IPAA	Mild	04/02/2015	21	22	Irish	1.78	86.2	27.2	No	NA	NA	NA	No	NA	NA	No	NA	NA	No	NA	NA	No	NA	NA	No	No	NA	No	Yes	Yes	Yes	Colectomy_IPAA	1995	Pouch_excision	1996	Terminal_ileal_resection	2009
NG-20060_361T3_lib334357	X361_T3	Y	CD	IBD	361	3	41	M	NA	NA	0	Ileocolonic_failed_IPAA	Remission	05/08/2015	21	22	Irish	NA	NA	27.2	No	NA	NA	NA	No	NA	NA	No	NA	NA	No	NA	NA	No	NA	NA	No	No	NA	No	Yes	Yes	Yes	Colectomy_IPAA	1995	Pouch_excision	1996	Terminal_ileal_resection	2009
NG-17954_363_T1_lib298667	X363_T1	Y	UC	IBD	363	1	56	M	NA	0	NA	NA	Remission	04/02/2015	43	13	NA	NA	70	24	Ex_smoker	No	NA	NA	No	NA	NA	Yes	Asacolon	1.8	No	NA	NA	No	NA	NA	No	No	NA	Ex_smoker	No	No	No	NA	NA	NA	NA	NA	NA
NG-18510_363_T2_lib308425	X363_T2	Y	UC	IBD	363	2	56	M	NA	0	NA	NA	Remission	28/04/2015	43	13	NA	NA	NA	24	Ex_smoker	No	NA	NA	No	NA	NA	Yes	Asacolon	1.8	No	NA	NA	No	NA	NA	No	No	NA	Ex_smoker	No	No	No	NA	NA	NA	NA	NA	NA
NG-21159_363T3_lib343735	X363_T3	Y	UC	IBD	363	3	56	M	NA	0	NA	NA	Remission	08/07/2015	43	13	NA	NA	NA	24	Ex_smoker	No	NA	NA	No	NA	NA	Yes	Asacolon	1.8	No	NA	NA	No	NA	NA	No	No	NA	Ex_smoker	No	No	No	NA	NA	NA	NA	NA	NA
NG-20060_365T1_lib334313	X365_T1	Y	UC	IBD	365	1	52	F	2	1	NA	Left_sided	Remission	04/02/2015	30	23	Irish	1.67	73	26	Smoker	NA	NA	NA	No	NA	NA	No	NA	NA	No	NA	NA	No	NA	NA	No	No	NA	Smoker	Yes	No	No	NA	NA	NA	NA	NA	NA
NG-17954_365_T2_lib298639	X365_T2	Y	UC	IBD	365	2	52	F	12	3	NA	Left_sided	Moderate	30/04/2015	30	23	Irish	NA	NA	26	Smoker	NA	NA	NA	No	NA	NA	No	NA	NA	No	NA	NA	No	NA	NA	No	No	NA	Smoker	Yes	No	No	NA	NA	NA	NA	NA	NA
NG-18510_365_T3_lib308419	X365_T3	Y	UC	IBD	365	3	52	F	3	3	NA	Left_sided	Mild	17/08/2015	30	23	Irish	NA	NA	26	Smoker	NA	NA	NA	No	NA	NA	No	NA	NA	No	NA	NA	No	NA	NA	No	No	NA	Smoker	Yes	No	No	NA	NA	NA	NA	NA	NA
NG-21159_367T1_lib343749	X367_T1	Y	UC	IBD	367	1	40	M	7	5	NA	NA	Mild	10/02/2015	35	5	NA	1.68	97.6	34	Ex_smoker	NA	NA	NA	No	NA	NA	No	NA	NA	Yes	6_MP	100	Yes	Infliximab	5/8weeks	No	No	NA	Ex_smoker	Yes	No	No	NA	NA	NA	NA	NA	NA
NG-18510_367_T2_lib308442	X367_T2	Y	UC	IBD	367	2	40	M	4	4	NA	NA	Mild	02/06/2015	35	5	NA	1.68	NA	34.5	Ex_smoker	NA	NA	NA	No	NA	NA	No	NA	NA	Yes	6_MP	100	Yes	Infliximab	5/8weeks	No	No	NA	Ex_smoker	Yes	No	No	NA	NA	NA	NA	NA	NA
NG-21159_367T3_lib343760	X367_T3	Y	UC	IBD	367	3	40	M	4	5	NA	NA	Mild	28/07/2015	35	5	NA	1.68	97.6	34.5	Ex_smoker	NA	NA	NA	No	NA	NA	No	NA	NA	Yes	6_MP	100	Yes	Infliximab	5/8weeks	No	No	NA	Ex_smoker	Yes	No	No	NA	NA	NA	NA	NA	NA
NG-20060_MainComp_Run3_370T1_lib334270	X370_T1	Y	CD	IBD	370	1	39	M	NA	NA	1	Ileo_colonic_and_perianal	Remission	11/02/2015	26	14	Irish	1.76	94.6	30.53977273	No	Yes	NA	NA	No	NA	NA	Yes	Pentasa	2g	Yes	6_MP	50	Yes	Adalimumab	40eow	No	No	NA	No	NA	Yes	Yes	Ileocolic_resection	2013	NA	NA	NA	NA
NG-20060_370T2_lib334319	X370_T2	Y	CD	IBD	370	2	39	M	NA	NA	0	Ileo_colonic_and_perianal	Remission	29/04/2015	26	14	Irish	1.76	95.8	31.3	No	Yes	NA	NA	No	NA	NA	Yes	Pentasa	2g	Yes	6_MP	50	Yes	Adalimumab	40eow	No	No	NA	No	NA	Yes	Yes	Ileocolic_resection	2013	NA	NA	NA	NA
NG-17954_370_T3_lib298666	X370_T3	Y	CD	IBD	370	3	39	M	NA	NA	0	Ileo_colonic_and_perianal	Remission	08/07/2015	26	14	Irish	NA	NA	31.3	No	Yes	NA	NA	No	NA	NA	Yes	Pentasa	2g	Yes	6_MP	50	Yes	Adalimumab	40eow	No	No	NA	No	NA	Yes	Yes	Ileocolic_resection	2013	NA	NA	NA	NA
NG-20060_377T1_lib334337	X377_T1	Y	UC	IBD	377	1	59	M	4	7	NA	Pancolitis_colectomy	Mild	11/02/2015	45	14	Irish	1.8	81.6	25.3	Ex_smoker	Yes	NA	NA	No	NA	NA	No	NA	NA	No	NA	NA	No	NA	NA	Predfoam	No	NA	Ex_smoker	Yes	Yes	Yes	Colectomy_IPAA	NA	CRC_rectal_stump	NA	NA	NA
NG-17954_377_T2_lib298678	X377_T2	Y	UC	IBD	377	2	59	M	3	4	NA	Pancolitis_colectomy	Mild	27/04/2015	45	14	Irish	NA	NA	25.3	NA	NA	NA	NA	No	NA	NA	No	NA	NA	No	NA	NA	No	NA	NA	No	No	NA	Ex_smoker	Yes	Yes	Yes	Colectomy_IPAA	NA	CRC_rectal_stump	NA	NA	NA
NG-20060_377T3_lib334338	X377_T3	Y	UC	IBD	377	3	59	M	NA	NA	NA	Pancolitis_colectomy	NA	NA	45	14	Irish	NA	NA	25.3	NA	NA	NA	NA	No	NA	NA	No	NA	NA	No	NA	NA	No	NA	NA	No	No	NA	Ex_smoker	Yes	Yes	Yes	Colectomy_IPAA	NA	CRC_rectal_stump	NA	NA	NA
NG-18510_378_T1_lib308457	X378_T1	Y	UC	IBD	378	1	51	M	2	3	NA	Left_sided	Remission	11/02/2015	24	18	Irish	1.73	71.8	24	No	NA	NA	NA	No	NA	NA	Yes	Asacolon	800	Yes	6_MP	75	No	NA	NA	No	No	NA	No	No	No	No	NA	NA	NA	NA	NA	NA
NG-20060_378T2_lib334339	X378_T2	Y	UC	IBD	378	2	51	M	2	1	NA	Left_sided	Remission	29/04/2015	24	18	Irish	NA	NA	24	NA	NA	NA	NA	No	NA	NA	Yes	Asacolon	2.4	No	NA	NA	No	NA	NA	No	No	NA	No	No	No	No	NA	NA	NA	NA	NA	NA
NG-17954_378_T3_lib298679	X378_T3	Y	UC	IBD	378	3	51	M	1	2	NA	Left_sided	Remission	24/07/2015	24	18	Irish	NA	NA	24	NA	NA	NA	NA	No	NA	NA	Yes	Asacolon	2.4	No	NA	NA	No	NA	NA	No	No	NA	No	No	No	No	NA	NA	NA	NA	NA	NA
NG-21159_379T1_lib343748	X379_T1	Y	CD	IBD	379	1	45	M	NA	NA	0	Ileo_colonic_with_fistula	Remission	11/02/2015	34	12	Irish	1.75	80.6	26.3	No	NA	NA	NA	No	NA	NA	Yes	Asacolon	3.2	No	NA	NA	Yes	Adalimumab	40eow	No	No	NA	No	Yes	No	No	NA	NA	NA	NA	NA	NA
NG-17954_379_T2_lib298615	X379_T2	Y	CD	IBD	379	2	45	M	NA	NA	0	Ileo_colonic_with_fistula	Remission	29/04/2015	34	12	Irish	NA	NA	26.3	NA	NA	NA	NA	No	NA	NA	Yes	Asacolon	3.2	No	NA	NA	Yes	Adalimumab	40eow	No	No	NA	No	Yes	No	No	NA	NA	NA	NA	NA	NA
NG-20060_379T3_lib334328	X379_T3	Y	CD	IBD	379	3	45	M	NA	NA	0	Ileo_colonic_with_fistula	Remission	08/07/2015	34	12	Irish	NA	NA	26.3	NA	NA	NA	NA	No	NA	NA	Yes	Asacolon	3.2	No	NA	NA	Yes	Adalimumab	40eow	No	No	NA	No	Yes	No	No	NA	NA	NA	NA	NA	NA
NG-20060_380T1_lib334288	X380_T1	Y	CD	IBD	380	1	41	F	NA	NA	2	Colonic_perianal	Remission	13/02/2015	37	4	NA	1.57	66.6	27	No	NA	NA	NA	No	NA	NA	No	NA	NA	No	NA	NA	Yes	Infliximab	5/10weeks	No	No	NA	No	Yes	Yes	Yes	Setons	NA	NA	NA	NA	NA
NG-18510_380_T2_lib308413	X380_T2	Y	CD	IBD	380	2	41	F	NA	NA	4	NA	Remission	26/04/2015	37	4	NA	NA	NA	27	No	NA	NA	NA	No	NA	NA	No	NA	NA	No	NA	NA	Yes	Infliximab	5/10weeks	No	No	NA	No	Yes	Yes	Yes	Setons	NA	NA	NA	NA	NA
NG-17954_380_T3_lib298634	X380_T3	Y	CD	IBD	380	3	41	F	NA	NA	NA	NA	NA	NA	37	4	NA	NA	NA	27	No	NA	NA	NA	No	NA	NA	No	NA	NA	No	NA	NA	Yes	Infliximab	5/10weeks	No	No	NA	No	Yes	Yes	Yes	Setons	NA	NA	NA	NA	NA
NG-20060_381T1_lib334340	X381_T1	Y	UC	IBD	381	1	43	F	0	0	NA	Left_sided	Remission	18/02/2015	34	10	Irish	1.7	62	21.5	Ex_smoker	Yes	NA	NA	No	NA	NA	Yes	Pentasa	2	No	NA	NA	No	NA	NA	No	Yes	Yakult	Ex_smoker	Yes	No	No	NA	NA	NA	NA	NA	NA
NG-20060_381T2_lib334290	X381_T2	Y	UC	IBD	381	2	43	F	0	0	NA	Left_sided	Remission	22/04/2015	34	10	Irish	NA	NA	21.5	NA	NA	NA	NA	No	NA	NA	Yes	Pentasa	2	No	NA	NA	No	NA	NA	No	Yes	Yakult	Ex_smoker	Yes	No	No	NA	NA	NA	NA	NA	NA
NG-20060_381T3_lib334287	X381_T3	Y	UC	IBD	381	3	43	F	NA	NA	NA	Left_sided	NA	NA	34	10	Irish	NA	NA	21.5	NA	NA	NA	NA	No	NA	NA	Yes	Pentasa	2	No	NA	NA	No	NA	NA	No	Yes	Yakult	Ex_smoker	Yes	No	No	NA	NA	NA	NA	NA	NA
NG-20060_382T1_lib334341	X382_T1	Y	CD	IBD	382	1	51	F	NA	NA	4	Ileo_colonic_upper_GI_enterovesical_fistula	Remission	18/02/2015	23	29	Irish	1.55	45.4	18.9	Ex_smoker	NA	NA	NA	No	NA	NA	No	NA	NA	Yes	6_MP	50	No	NA	NA	No	No	NA	Ex_smoker	No	Yes	Yes	Gastrojejunostomy	1986	NA	NA	NA	NA
NG-20060_382T2_lib334342	X382_T2	Y	CD	IBD	382	2	51	F	NA	NA	4	Ileo_colonic_upper_GI_enterovesical_fistula	Remission	09/06/2015	23	29	Irish	NA	NA	18.9	NA	NA	NA	NA	No	NA	NA	No	NA	NA	Yes	6_MP	50	No	NA	NA	No	No	NA	Ex_smoker	No	Yes	Yes	Gastrojejunostomy	1986	NA	NA	NA	NA
NG-18510_382_T3_lib308461	X382_T3	Y	CD	IBD	382	3	51	F	NA	NA	4	Ileo_colonic_upper_GI_enterovesical_fistula	Remission	21/07/2015	23	29	Irish	NA	NA	18.9	NA	NA	NA	NA	No	NA	NA	No	NA	NA	Yes	6_MP	50	No	NA	NA	No	No	NA	Ex_smoker	No	Yes	Yes	Gastrojejunostomy	1986	NA	NA	NA	NA
NG-21159_386T1_lib343741	X386_T1	Y	CD	IBD	386	1	38	M	NA	NA	0	Colonic_perianal	Remission	18/02/2015	45	3	Irish	1.71	78.6	26.9	Ex_smoker	Yes	NA	NA	No	NA	NA	Yes	Asacolon	4.8	No	NA	NA	Yes	Adalimumab	40ew	No	No	NA	Ex_smoker	No	Yes	Yes	Seton	NA	NA	NA	NA	NA
NG-18510_386_T2_lib308428	X386_T2	Y	CD	IBD	386	2	38	M	NA	NA	0	Colonic_perianal	Remission	29/04/2015	45	3	Irish	NA	NA	26.9	NA	NA	NA	NA	No	NA	NA	Yes	Asacolon	4.8	No	NA	NA	Yes	Adalimumab	40ew	No	No	NA	Ex_smoker	No	Yes	Yes	Seton	NA	NA	NA	NA	NA
NG-17954_386_T3_lib298642	X386_T3	Y	CD	IBD	386	3	38	M	NA	NA	0	Colonic_perianal	Remission	22/07/2015	45	3	Irish	NA	NA	26.9	NA	NA	NA	NA	No	NA	NA	Yes	Asacolon	4.8	No	NA	NA	Yes	Adalimumab	40ew	No	No	NA	Ex_smoker	No	Yes	Yes	Seton	NA	NA	NA	NA	NA
NG-17954_393_T1_lib298633	X393_T1	Y	CD	IBD	393	1	48	M	NA	NA	6	Ileo_colonic	Mild	25/02/2015	29	20	Irish	1.76	103.2	33.3	Ex_smoker	NA	NA	NA	No	NA	NA	No	NA	NA	Yes	6_MP	50	No	NA	NA	No	No	NA	Ex_smoker	Yes	Yes	Yes	Ileocolic_resection	1996	Ileocolic_resection	2009	NA	NA
NG-20060_393T2_lib334315	X393_T2	Y	CD	IBD	393	2	48	M	NA	NA	6	Ileo_colonic	Mild	30/04/2015	NA	NA	Irish	1.76	101	31	NA	NA	NA	NA	No	NA	NA	No	NA	NA	Yes	6_MP	50	No	NA	NA	No	No	NA	Ex_smoker	Yes	Yes	Yes	Ileocolic_resection	1996	Ileocolic_resection	2009	NA	NA
NG-18510_393_T3_lib308463	X393_T3	Y	CD	IBD	393	3	48	M	NA	NA	2	Ileo_colonic	Remission	28/07/2015	NA	NA	Irish	1.76	101	31	NA	NA	NA	NA	No	NA	NA	No	NA	NA	Yes	6_MP	50	No	NA	NA	No	No	NA	Ex_smoker	Yes	Yes	Yes	Ileocolic_resection	1996	Ileocolic_resection	2009	NA	NA
NG-18510_394_T1_lib308475	X394_T1	Y	CD	IBD	394	1	52	F	NA	NA	1	Colonic	Remission	25/02/2015	39	14	Irish	1.68	82	29.1	No	NA	NA	NA	No	NA	NA	Yes	Pentasa	4	No	NA	NA	No	NA	NA	No	No	NA	No	Yes	Yes	Yes	Right_hemicolectomy_for_CRC	2013	NA	NA	NA	NA
NG-21159_394T2_lib343750	X394_T2	Y	CD	IBD	394	2	52	F	NA	NA	1	Colonic	Remission	22/04/2015	NA	NA	Irish	NA	NA	29.1	NA	NA	NA	NA	No	NA	NA	Yes	Pentasa	4	No	NA	NA	No	NA	NA	No	No	NA	No	Yes	Yes	Yes	Right_hemicolectomy_for_CRC	2013	NA	NA	NA	NA
NG-20060_394T3_lib334277	X394_T3	Y	CD	IBD	394	3	52	F	NA	NA	4	Colonic	Remission	24/06/2015	NA	NA	Irish	NA	NA	29.1	NA	NA	NA	NA	No	NA	NA	Yes	Pentasa	4	No	NA	NA	No	NA	NA	No	No	NA	No	Yes	Yes	Yes	Right_hemicolectomy_for_CRC	2013	NA	NA	NA	NA
NG-18510_395_T1_lib308405	X395_T1	Y	UC	IBD	395	1	36	M	4	4	NA	Proctitis	Mild	25/02/2015	32	5	Irish	1.78	85.6	27	No	NA	NA	NA	No	NA	NA	Yes	Asacolon	4.8	No	NA	NA	No	NA	NA	Budenofalk	No	NA	No	No	No	No	NA	NA	NA	NA	NA	NA
NG-20060_395T2_lib334317	X395_T2	Y	UC	IBD	395	2	36	M	3	4	NA	Proctitis	Mild	29/04/2015	NA	NA	Irish	NA	NA	27	NA	NA	NA	NA	No	NA	NA	Yes	Asacolon	4.8	No	NA	NA	No	NA	NA	Budenofalk	No	NA	No	No	No	No	NA	NA	NA	NA	NA	NA
NG-18510_395_T3_lib308465	X395_T3	Y	UC	IBD	395	3	36	M	6	5	NA	Proctitis	Mild	12/08/2015	NA	NA	Irish	NA	NA	27	NA	NA	NA	NA	No	NA	NA	Yes	Asacolon	4.8	No	NA	NA	No	NA	NA	Budenofalk	No	NA	No	No	No	No	NA	NA	NA	NA	NA	NA
NG-20060_411T1_lib334303	X411_T1	Y	CD	IBD	411	1	61	F	NA	NA	5	NA	Mild	04/03/2015	NA	NA	NA	NA	NA	NA	NA	NA	NA	NA	NA	NA	NA	NA	NA	NA	NA	NA	NA	NA	NA	NA	NA	NA	NA	NA	NA	NA	NA	NA	NA	NA	NA	NA	NA
NG-20060_411T2_lib334282	X411_T2	Y	CD	IBD	411	2	61	F	NA	NA	5	NA	Mild	03/06/2015	NA	NA	NA	NA	NA	NA	NA	NA	NA	NA	NA	NA	NA	NA	NA	NA	NA	NA	NA	NA	NA	NA	NA	NA	NA	NA	NA	NA	NA	NA	NA	NA	NA	NA	NA
NG-21159_411T3_lib343746	X411_T3	Y	CD	IBD	411	3	61	F	NA	NA	3	NA	Remission	22/07/2015	NA	NA	NA	NA	NA	NA	NA	NA	NA	NA	NA	NA	NA	NA	NA	NA	NA	NA	NA	NA	NA	NA	NA	NA	NA	NA	NA	NA	NA	NA	NA	NA	NA	NA	NA
NG-18510_423_T1_lib308429	X423_T1	Y	CD	IBD	423	1	28	M	NA	NA	0	Ileo_colonic_and_perianal	Remission	11/03/2015	22	6	Irish	1.78	84.6	26.7	Smoker	NA	NA	NA	Yes	Prednisolone	5	Yes	Pentasa	2g	No	NA	NA	Yes	Adalimumab	40ew	No	No	NA	Smoker	Yes	Yes	Yes	Seton	NA	NA	NA	NA	NA
NG-18510_423_T2_lib308472	X423_T2	Y	CD	IBD	423	2	28	M	NA	NA	4	Ileo_colonic_and_perianal	Remission	16/07/2015	NA	NA	Irish	NA	NA	26.7	NA	NA	NA	NA	Yes	Prednisolone	5	Yes	Pentasa	2g	No	NA	NA	Yes	Adalimumab	40ew	No	No	NA	Smoker	Yes	Yes	Yes	Seton	NA	NA	NA	NA	NA
NG-20060_423T3_lib334316	X423_T3	Y	CD	IBD	423	3	28	M	NA	NA	NA	Ileo_colonic_and_perianal	NA	NA	NA	NA	Irish	NA	NA	26.7	NA	NA	NA	NA	Yes	Prednisolone	5	Yes	Pentasa	2g	No	NA	NA	Yes	Adalimumab	40ew	No	No	NA	Smoker	Yes	Yes	Yes	Seton	NA	NA	NA	NA	NA
NG-18510_427_T1_lib308481	X427_T1	Y	UC	IBD	427	1	55	M	3	7	NA	Rectosigmoid	Mild	18/03/2015	47	8	Irish	1.86	94	27	NA	NA	NA	NA	No	NA	NA	Yes	Mezevant	4.8	No	NA	NA	No	NA	NA	Salofalk	No	NA	NA	No	No	No	NA	NA	NA	NA	NA	NA
NG-20060_427T2_lib334343	X427_T2	Y	UC	IBD	427	2	55	M	5	5	NA	Rectosigmoid	Mild	20/07/2015	NA	NA	NA	NA	NA	27	NA	NA	NA	NA	No	NA	NA	Yes	Mezevant	4.8	No	NA	NA	No	NA	NA	Salofalk	No	NA	NA	No	No	No	NA	NA	NA	NA	NA	NA
NG-17954_427_T3_lib298640	X427_T3	Y	UC	IBD	427	3	55	M	NA	NA	NA	Rectosigmoid	NA	NA	NA	NA	NA	NA	NA	27	NA	NA	NA	NA	No	NA	NA	Yes	Mezevant	4.8	No	NA	NA	No	NA	NA	Salofalk	No	NA	NA	No	No	No	NA	NA	NA	NA	NA	NA
NG-18510_430_T1_lib308445	X430_T1	Y	CD	IBD	430	1	42	F	NA	NA	4	Small_bowel_perianal	Remission	25/03/2015	25	17	Irish	1.69	68.2	23.9	No	NA	NA	NA	No	NA	NA	No	NA	NA	No	NA	NA	No	NA	NA	No	No	NA	No	Yes	Yes	Yes	TI_resection	1999	NA	NA	NA	NA
NG-18510_430_T2_lib308477	X430_T2	Y	CD	IBD	430	2	42	F	NA	NA	4	Small_bowel_perianal	Remission	08/07/2015	NA	NA	NA	NA	NA	23.9	NA	NA	NA	NA	No	NA	NA	No	NA	NA	No	NA	NA	No	NA	NA	No	No	NA	No	Yes	Yes	Yes	TI_resection	1999	NA	NA	NA	NA
NG-18510_430_T3_lib308426	X430_T3	Y	CD	IBD	430	3	42	F	NA	NA	NA	Small_bowel_perianal	NA	NA	NA	NA	NA	NA	NA	23.9	NA	NA	NA	NA	No	NA	NA	No	NA	NA	No	NA	NA	No	NA	NA	No	No	NA	No	Yes	Yes	Yes	TI_resection	1999	NA	NA	NA	NA
NG-18510_431_T1_lib308414	X431_T1	Y	Control	Non_IBD	431	1	46	F	3	4	2	NA	NonIBD	25/03/2015	NA	NA	Irish	1.7	46.4	16.1	No	NA	NA	NA	No	NA	NA	No	NA	NA	No	NA	NA	No	NA	NA	No	No	NA	No	Yes	No	No	NA	NA	NA	NA	NA	NA
NG-17954_431_T2_lib298641	X431_T2	Y	Control	Non_IBD	431	2	46	F	3	4	2	NA	NonIBD	27/05/2015	NA	NA	NA	NA	NA	16.1	NA	NA	NA	NA	No	NA	NA	No	NA	NA	No	NA	NA	No	NA	NA	No	No	NA	No	Yes	No	No	NA	NA	NA	NA	NA	NA
NG-20060_431T3_lib334344	X431_T3	Y	Control	Non_IBD	431	3	46	F	3	4	2	NA	NonIBD	16/07/2015	NA	NA	NA	NA	NA	16.1	NA	NA	NA	NA	No	NA	NA	No	NA	NA	No	NA	NA	No	NA	NA	No	No	NA	No	Yes	No	No	NA	NA	NA	NA	NA	NA
NG-18510_452_T1_lib308469	X452_T1	Y	UC	IBD	452	1	45	F	7	5	NA	Pancolitis	Mild	22/04/2015	29	16	Irish	1.7	79	27.3	Ex_smoker	NA	NA	NA	No	NA	NA	Yes	Mezevant	2.4	No	NA	NA	No	NA	NA	Budenofalk	No	NA	Ex_smoker	No	No	No	NA	NA	NA	NA	NA	NA
NG-20060_452T2_lib334345	X452_T2	Y	UC	IBD	452	2	45	F	6	4	NA	Pancolitis	Mild	30/07/2015	NA	NA	NA	NA	NA	27.3	NA	NA	NA	NA	No	NA	NA	Yes	Mezevant	2.4	No	NA	NA	No	NA	NA	Budenofalk	No	NA	Ex_smoker	No	No	No	NA	NA	NA	NA	NA	NA
NG-18510_452_T3_lib308409	X452_T3	Y	UC	IBD	452	3	45	F	NA	NA	NA	Pancolitis	NA	NA	NA	NA	NA	NA	NA	27.3	NA	NA	NA	NA	No	NA	NA	Yes	Mezevant	2.4	No	NA	NA	No	NA	NA	Budenofalk	No	NA	Ex_smoker	No	No	No	NA	NA	NA	NA	NA	NA
NG-20060_456T1_lib334346	X456_T1	Y	UC	IBD	456	1	63	F	1	1	NA	Left_sided	Remission	11/05/2015	45	19	Irish	NA	NA	NA	No	NA	NA	NA	No	NA	NA	Yes	Asacolon	NA	No	NA	NA	No	NA	NA	No	No	NA	No	Yes	No	No	NA	NA	NA	NA	NA	NA
NG-21159_456T2_lib343730	X456_T2	Y	UC	IBD	456	2	63	F	NA	NA	NA	Left_sided	NA	NA	NA	NA	NA	NA	NA	NA	NA	NA	NA	NA	No	NA	NA	Yes	Asacolon	NA	No	NA	NA	No	NA	NA	No	No	NA	No	Yes	No	No	NA	NA	NA	NA	NA	NA
NG-20060_456T3_lib334347	X456_T3	Y	UC	IBD	456	3	63	F	NA	NA	NA	Left_sided	NA	NA	NA	NA	NA	NA	NA	NA	NA	NA	NA	NA	No	NA	NA	Yes	Asacolon	NA	No	NA	NA	No	NA	NA	No	No	NA	No	Yes	No	No	NA	NA	NA	NA	NA	NA
NG-17954_502_T1_lib298620	X502_T1	Y	UC	IBD	502	1	35	F	7	5	NA	NA	Mild	17/11/2014	34	0.25	White_caucasian	1.68	80	28.3	Ex_smoker	No	NA	UC	No	NA	NA	No	NA	NA	Yes	6_MP	100	No	NA	NA	No	No	NA	Ex_smoker	No	Yes	No	Knee_surgery	1997	C_section	2014	NA	NA
NG-17954_502_T2_lib298648	X502_T2	Y	UC	IBD	502	2	35	F	5	4	NA	NA	Mild	22/04/2015	34	1	White_caucasian	1.68	79	28	Ex_smoker	No	NA	UC	No	NA	NA	No	NA	NA	Yes	6_MP	100	Yes	Adalimumab	40eow	No	No	NA	Ex_smoker	No	Yes	No	Knee_surgery	1997	C_section	2014	NA	NA
NG-21159_502T3_lib343743	X502_T3	Y	UC	IBD	502	3	35	F	NA	4	NA	NA	Mild	26/06/2015	34	1	White_caucasian	1.68	76	26.92743764	Ex_smoker	No	NA	UC	No	NA	NA	No	NA	NA	Yes	6_MP	50	Yes	Adalimumab	40eow	No	No	NA	Ex_smoker	No	Yes	No	Knee_surgery	1997	C_section	2014	NA	NA
NG-17954_504_T1_lib298649	X504_T1	Y	UC	IBD	504	1	29	F	5	4	NA	NA	Mild	24/11/2014	16	14	White_caucasian	1.66	53.1	19.26985049	No	Yes	6_8_units	UC	No	NA	NA	Yes	Asacolon	4.8	No	NA	NA	No	NA	NA	Asacolon_suppositories	NA	NA	No	Yes	No	No	NA	NA	NA	NA	NA	NA
NG-21159_504T2_lib343740	X504_T2	Y	UC	IBD	504	2	29	F	5	4	NA	NA	Mild	29/04/2015	16	14	White_caucasian	1.66	53.1	19.26985049	No	Yes	8_9_Units	UC	No	NA	NA	Yes	Asacolon	4.8	No	NA	NA	No	NA	NA	DC	NA	NA	No	Yes	No	No	NA	NA	NA	NA	NA	NA
NG-18510_504_T3_lib308443	X504_T3	Y	UC	IBD	504	3	29	F	6	5	NA	NA	Mild	22/07/2015	16	14	White_caucasian	1.66	53.1	19.26985049	No	Yes	6_7_units	UC	No	NA	NA	Yes	Asacolon	4.8	No	NA	NA	No	NA	NA	DC	NA	NA	No	Yes	No	No	NA	NA	NA	NA	NA	NA
NG-18510_508_T1_lib308468	X508_T1	Y	UC	IBD	508	1	32	M	NA	NA	NA	NA	Remission	19/01/2015	21	12	White_caucasian	1.83	90	26.8744961	No	Yes	NA	U/C	Yes	Deltacortil	40	Yes	Mezevant	NA	No	NA	NA	No	NA	NA	No	NA	NA	No	No	No	No	NA	NA	NA	NA	NA	NA
NG-18510_508_T2_lib308420	X508_T2	Y	UC	IBD	508	2	32	M	1	5	NA	NA	Remission	23/03/2015	21	12	White_caucasian	1.83	92	27.47170713	No	Yes	NA	U/C	DC	NA	NA	Yes	Mezevant	NA	No	NA	NA	Yes	Adalimumab	40eow	No	NA	NA	No	No	No	No	NA	NA	NA	NA	NA	NA
NG-20060_508T3_lib334311	X508_T3	Y	UC	IBD	508	3	32	M	1	5	NA	NA	Remission	24/04/2015	21	12	White_caucasian	1.83	92	27.47170713	No	Yes	NA	U/C	DC	NA	NA	Yes	Asacolon	4.8	Yes	6_MP	NA	Yes	Adalimumab	40ew	No	NA	NA	No	No	No	No	NA	NA	NA	NA	NA	NA
NG-17954_509_T1_lib298645	X509_T1	Y	UC	IBD	509	1	43	M	5	7	NA	NA	Mild	21/01/2015	25	20	White_caucasian	1.75	90	29.3877551	No	Yes	2	U/C	No	NA	NA	Yes	Asacolon	3.2	No	NA	NA	No	NA	NA	Predfoam	NA	NA	No	No	No	No	NA	NA	NA	NA	NA	NA
NG-18510_509_T2_lib308441	X509_T2	Y	UC	IBD	509	2	43	M	4	4	NA	NA	Mild	04/03/2015	25	20	White_caucasian	1.73	90	30.07116843	No	Yes	NA	U/C	No	NA	NA	Yes	Asacolon	3.2	No	NA	NA	No	NA	NA	Predfoam	NA	NA	No	No	No	No	NA	NA	NA	NA	NA	NA
NG-17954_509_T3_lib298608	X509_T3	Y	UC	IBD	509	3	43	M	1	3	NA	NA	Remission	01/07/2015	25	20	White_caucasian	1.73	90	30.07116843	No	Yes	NA	U/C	No	NA	NA	Yes	Asacolon	4.8	Yes	6_MP	50	No	NA	NA	DC	NA	NA	No	No	No	No	NA	NA	NA	NA	NA	NA
NG-17954_510_T1_lib298655	X510_T1	Y	CD	IBD	510	1	57	M	NA	NA	8	NA	Moderate	21/01/2015	30	27	White_caucasian	1.69	65.8	23.03840902	Ex_smoker	Yes	NA	Crohns	No	NA	NA	Yes	Pentasa	4	No	NA	NA	No	NA	NA	Buenofalk	NA	NA	Ex_smoker	Yes	Yes	No	CABG	2012	Sternotomy_revisions	6_days	NA	NA
NG-17954_510_T2_lib298606	X510_T2	Y	CD	IBD	510	2	57	M	NA	NA	5	NA	Mild	19/03/2015	30	28	White_caucasian	1.69	65.8	23.03840902	Ex_smoker	Yes	NA	Crohns	Yes	Deltacortil	NA	Yes	Pentasa	4	No	NA	NA	No	NA	NA	DC	NA	NA	Ex_smoker	Yes	Yes	No	CABG	2012	Sternotomy_revisions	6_days	NA	NA
NG-18510_510_T3_lib308430	X510_T3	Y	CD	IBD	510	3	57	M	NA	NA	10	NA	Moderate	17/06/2015	30	28	White_caucasian	1.7	76.2	26.36678201	Ex_smoker	Yes	NA	Crohns	DC	DC	NA	Yes	Pentasa	4	No	NA	NA	No	NA	NA	DC	NA	NA	Ex_smoker	Yes	Yes	No	CABG	2012	Sternotomy_revisions	6_days	NA	NA
NG-18510_511_T1_lib308407	X511_T1	Y	CD	IBD	511	1	32	F	NA	NA	10	NA	Moderate	02/02/2015	24	8	White_caucasian	1.65	76.2	27.98898072	Smoker	No	NA	Crohns	No	NA	NA	No	NA	NA	No	NA	NA	No	NA	NA	No	NA	NA	Smoker	No	No	No	NA	NA	NA	NA	NA	NA
NG-18510_511_T2_lib308422	X511_T2	Y	CD	IBD	511	2	32	F	NA	NA	8	NA	Moderate	10/06/2015	24	8	White_caucasian	1.63	71.7	26.98633746	Smoker	No	NA	Crohns	Yes	Deltacortil	20	No	NA	NA	No	NA	NA	No	NA	NA	No	NA	NA	Smoker	No	No	No	NA	NA	NA	NA	NA	NA
NG-18510_511_T3_lib308462	X511_T3	Y	CD	IBD	511	3	32	F	NA	NA	11	NA	Moderate	19/08/2015	24	8	White_caucasian	1.63	76.2	28.68004065	Smoker	No	NA	Crohns	No	DC	NA	No	NA	NA	No	NA	NA	No	NA	NA	No	NA	NA	Smoker	No	No	No	NA	NA	NA	NA	NA	NA
NG-21159_512T1_lib343759	X512_T1	Y	UC	IBD	512	1	33	F	12	10	NA	NA	Moderate	04/02/2015	26	7	White_caucasian	1.68	72.1	25.54563492	No	Yes	NA	U/C	No	NA	NA	Yes	Asacolon	2.4	Yes	6_MP	75	Yes	Infliximab	5/6weeks	No	NA	NA	No	No	Yes	No	Bartholin_cyst	2003	Knee_ligament_surgery	2001	NA	NA
NG-17954_512_T2_lib298658	X512_T2	Y	UC	IBD	512	2	33	F	NA	6	NA	NA	Mild	27/05/2015	26	7	White_caucasian	1.64	75	27.88518739	No	No	NA	U/C	No	NA	NA	Yes	Asacolon	2.4	Yes	6_MP	75	Yes	Infliximab	5/6weeks	No	NA	NA	No	No	Yes	No	Bartholin_cyst	2003	Knee_ligament_surgery	2001	NA	NA
NG-18510_512_T3_lib308470	X512_T3	Y	UC	IBD	512	3	33	F	NA	NA	NA	NA	NA	NA	26	7.5	White_caucasian	1.63	73.6	27.70145658	No	No	NA	U/C	No	NA	NA	Yes	Asacolon	2.4	Yes	6_MP	75	Yes	Infliximab	5/6weeks	No	NA	NA	No	No	Yes	No	Bartholin_cyst	2003	Knee_ligament_surgery	2001	NA	NA
NG-17954_514_T1_lib298659	X514_T1	Y	CD	IBD	514	1	37	M	NA	NA	16	NA	Moderate	11/02/2015	27	11	Other	1.7	70	24.22145329	No	No	NA	Crohns	No	NA	NA	No	NA	NA	Yes	6_MP	50	Yes	Adalimumab	40eow	No	NA	NA	No	Yes	Yes	No	Unsure	2015	NA	NA	NA	NA
NG-17954_514_T2_lib298610	X514_T2	Y	CD	IBD	514	2	37	M	NA	NA	14	NA	Moderate	29/04/2015	27	12	Other	1.7	70	24.22145329	No	No	NA	Crohns	No	NA	NA	No	NA	NA	Yes	6_MP	50	Yes	Adalimumab	40eow	No	NA	NA	No	Yes	Yes	No	Unsure	2015	NA	NA	NA	NA
NG-21159_514T3_lib343738	X514_T3	Y	CD	IBD	514	3	37	M	NA	NA	10	NA	Moderate	02/07/2015	27	12	Other	1.7	70	24.22145329	No	No	NA	Crohns	No	NA	NA	No	NA	NA	Yes	6_MP	50	DC	NA	NA	No	NA	NA	No	Yes	Yes	No	Unsure	2015	NA	NA	NA	NA
NG-20060_515T1_lib334305	X515_T1	Y	CD	IBD	515	1	64	M	NA	NA	6	NA	Mild	17/02/2015	62	2	White_caucasian	1.83	110	32.84660635	Ex_smoker	No	NA	Crohns	Yes	Deltacortil	NA	No	NA	NA	No	NA	NA	Yes	Infliximab	Loading	Predfoam	NA	NA	Ex_smoker	Yes	Yes	Yes	Fistula_repair	2013	Polypectomy	2013	NA	NA
NG-18510_515_T2_lib308458	X515_T2	Y	CD	IBD	515	2	64	M	NA	NA	3	NA	Remission	21/04/2015	62	3	White_caucasian	1.83	200	59.72110245	Ex_smoker	Yes	NA	Crohns	DC	NA	NA	No	NA	NA	No	NA	NA	Yes	Infliximab	5/8weeks	DC	NA	NA	Ex_smoker	Yes	Yes	Yes	Fistula_repair	2013	Polypectomy	2013	NA	NA
NG-17954_515_T3_lib298661	X515_T3	Y	CD	IBD	515	3	64	M	NA	NA	0	NA	Remission	29/06/2015	62	3	White_caucasian	1.83	96	28.66612918	Ex_smoker	Yes	NA	Crohns	DC	NA	NA	No	NA	NA	No	NA	NA	Yes	Infliximab	5/6weeks	DC	NA	NA	Ex_smoker	Yes	Yes	Yes	Fistula_repair	2013	Polypectomy	2013	NA	NA
NG-18510_517_T1_lib308466	X517_T1	Y	UC	IBD	517	1	39	F	11	7	NA	NA	Moderate	18/02/2015	30	10	White_caucasian	1.6	54.4	21.25	Ex_smoker	No	NA	U/C	Yes	Prednisolone	40	Yes	Asacolon	3.2	No	NA	NA	No	NA	NA	No	NA	NA	Ex_smoker	Yes	No	No	NA	NA	NA	NA	NA	NA
NG-17954_517_T2_lib298652	X517_T2	Y	UC	IBD	517	2	39	F	10	6	NA	NA	Moderate	22/04/2015	30	10	White_caucasian	1.65	54.4	19.98163453	Ex_smoker	No	NA	U/C	Yes	Prednisolone	NA	Yes	Asacolon	3.2	No	NA	NA	No	NA	NA	No	NA	NA	Ex_smoker	Yes	No	No	NA	NA	NA	NA	NA	NA
NG-18510_517_T3_lib308455	X517_T3	Y	UC	IBD	517	3	39	F	10	6	NA	NA	Mild	22/07/2015	30	10	White_caucasian	1.57	52.6	21.3396081	Ex_smoker	No	NA	U/C	DC	NA	NA	Yes	Asacolon	4.8	No	NA	NA	No	NA	NA	No	NA	NA	Ex_smoker	Yes	No	No	NA	NA	NA	NA	NA	NA
NG-17954_519_T1_lib298609	X519_T1	Y	CD	IBD	519	1	56	M	NA	NA	3	NA	Remission	18/02/2015	40	16	White_caucasian	1.72	76	25.68956193	Ex_smoker	Yes	NA	Crohns	No	NA	NA	Yes	Pentasa	2	Yes	Methotrexate	10	No	NA	NA	No	NA	NA	Ex_smoker	Yes	Yes	Yes	Ileocolic_resection	1998	Ileocolic_resection	2004	NA	NA
NG-17954_519_T2_lib298663	X519_T2	Y	CD	IBD	519	2	56	M	NA	NA	3	NA	Remission	07/07/2015	40	17	White_caucasian	1.72	76	25.68956193	Ex_smoker	Yes	NA	Crohns	No	NA	NA	Yes	Pentasa	2	Yes	Methotrexate	15	No	NA	NA	No	NA	NA	Ex_smoker	Yes	Yes	Yes	Ileocolic_resection	1998	Ileocolic_resection	2004	NA	NA
NG-20060_519T3_lib334321	X519_T3	Y	CD	IBD	519	3	56	M	NA	NA	3	NA	Remission	NA	40	17	White_caucasian	1.72	76	25.68956193	Ex_smoker	Yes	NA	Crohns	No	NA	NA	Yes	Pentasa	2	Yes	Methotrexate	15	No	NA	NA	No	NA	NA	Ex_smoker	Yes	Yes	Yes	Ileocolic_resection	1998	Ileocolic_resection	2004	NA	NA
NG-21159_520T1_lib343734	X520_T1	Y	UC	IBD	520	1	29	F	10	7	NA	NA	Mild	18/02/2015	27	NA	White_caucasian	1.59	62.3	24.64301254	No	No	NA	U/C	No	NA	NA	No	NA	NA	NA	NA	NA	NA	NA	NA	No	NA	NA	No	Yes	Yes	No	Total_right_hip_replacement	2012	Hip_surgery	1991_1995	Tonsillectomy	2013
NG-21159_520T2_lib343742	X520_T2	Y	UC	IBD	520	2	29	F	10	7	NA	NA	Mild	22/04/2015	27	1.5	White_caucasian	1.57	60	24.34175829	No	No	NA	U/C	No	NA	NA	No	NA	NA	Yes	Azathioprine	100	Yes	Adalimumab	40ew	No	NA	NA	No	Yes	Yes	No	Total_right_hip_replacement	2012	Hip_surgery	1991_1995	Tonsillectomy	2013
NG-17954_520_T3_lib298668	X520_T3	Y	UC	IBD	520	3	29	F	10	6	NA	NA	Mild	29/06/2015	27	1.5	White_caucasian	1.57	60	24.34175829	No	No	NA	U/C	No	NA	NA	No	NA	NA	Yes	Azathioprine	100	Yes	Adalimumab	40ew	No	NA	NA	No	Yes	Yes	No	Total_right_hip_replacement	2012	Hip_surgery	1991_1995	Tonsillectomy	2013
NG-17954_521_T1_lib298673	X521_T1	Y	CD	IBD	521	1	55	F	NA	NA	13	NA	Moderate	19/02/2015	52	3	White_caucasian	1.57	68	27.58732606	Smoker	No	NA	Crohns	NA	NA	NA	No	NA	NA	No	NA	NA	No	NA	NA	No	NA	NA	Smoker	Yes	Yes	No	Cholecystectomy	2007	C_section	NA	NA	NA
NG-21159_521T2_lib343733	X521_T2	Y	CD	IBD	521	2	55	F	NA	NA	3	NA	Remission	27/04/2015	52	3	White_caucasian	1.57	68	27.58732606	Smoker	No	NA	Crohns	Yes	Prednisolone	20	No	NA	NA	No	NA	NA	No	NA	NA	No	NA	NA	Smoker	Yes	Yes	No	Cholecystectomy	2008	C_section	NA	NA	NA
NG-17954_521_T3_lib298622	X521_T3	Y	CD	IBD	521	3	55	F	NA	NA	2	NA	Remission	15/07/2015	51	4	White_caucasian	1.57	69.9	28.3581484	Smoker	No	NA	Crohns	Yes	Prednisolone	10	No	NA	NA	No	NA	NA	No	NA	NA	No	NA	NA	Smoker	Yes	Yes	No	Cholecystectomy	2009	C_section	NA	NA	NA
NG-17954_522_T1_lib298669	X522_T1	Y	CD	IBD	522	1	23	M	NA	NA	3	NA	Remission	19/02/2015	20	3	White_caucasian	1.78	101.8	32.12978159	No	Yes	NA	Crohns	No	NA	NA	No	NA	NA	No	NA	NA	Yes	Infliximab	5/8weeks	No	NA	NA	No	No	Yes	Yes	Colostomy	2013	EUA	Many	Tonsillectomy	2000
NG-18510_522_T2_lib308427	X522_T2	Y	CD	IBD	522	2	23	M	NA	NA	0	NA	Remission	08/05/2015	20	3	White_caucasian	1.8	95.3	29.41358025	No	Yes	NA	Crohns	No	NA	NA	No	NA	NA	No	NA	NA	Yes	Infliximab	5/8weeks	No	NA	NA	No	No	Yes	Yes	Colostomy	2013	EUA	Many	Tonsillectomy	2000
NG-18510_522_T3_lib308467	X522_T3	Y	CD	IBD	522	3	23	M	NA	NA	0	NA	Remission	29/06/2015	21	4	White_caucasian	1.8	NA	29.4	No	Yes	NA	Crohns	No	NA	NA	No	NA	NA	No	NA	NA	Yes	Infliximab	5/8weeks	No	NA	NA	No	No	Yes	Yes	Colostomy	2013	EUA	Many	Tonsillectomy	2000
NG-17954_526_T1_lib298671	X526_T1	Y	UC	IBD	526	1	50	M	9	8	NA	NA	Mild	04/03/2015	42	9	White_caucasian	1.63	76.2	28.68004065	Ex_smoker	No	NA	U/C	No	NA	NA	Yes	Asacolon	1.6	Yes	NA	NA	Yes	Infliximab	5/6weeks	No	NA	NA	Ex_smoker	No	No	No	NA	NA	NA	NA	NA	NA
NG-17954_526_T2_lib298613	X526_T2	Y	UC	IBD	526	2	50	M	0	4	NA	NA	Remission	21/04/2015	42	9	White_caucasian	1.68	76.2	26.99829932	Ex_smoker	No	NA	U/C	No	NA	NA	Yes	Asacolon	1.6	Yes	6_MP	75	DC	NA	NA	No	NA	NA	Ex_smoker	No	No	No	NA	NA	NA	NA	NA	NA
NG-17954_526_T3_lib298624	X526_T3	Y	UC	IBD	526	3	50	M	7	3	NA	NA	Mild	12/08/2015	42	9	White_caucasian	NA	NA	26.99	Ex_smoker	No	NA	U/C	No	NA	NA	Yes	Asacolon	1.6	Yes	6_MP	75	DC	NA	NA	No	NA	NA	Ex_smoker	No	No	No	NA	NA	NA	NA	NA	NA
NG-17954_Comparative_1_901_T1_lib298597	X901_T1	Y	Control	Non_IBD	901	1	30	F	NA	NA	NA	NA	NonIBD	09/10/2015	NA	NA	White_caucasian	1.69	58.3	20.41245054	No	Yes	8	NA	NA	NA	NA	NA	NA	NA	NA	NA	NA	NA	NA	NA	NA	NA	NA	No	No	No	NA	NA	NA	NA	NA	NA	NA
NG-17954_901T2_lib298629	X901_T2	Y	Control	Non_IBD	901	2	30	F	NA	NA	NA	NA	NonIBD	04/05/2016	NA	NA	White_caucasian	1.69	58.3	20.41245054	No	Yes	8	NA	NA	NA	NA	NA	NA	NA	NA	NA	NA	NA	NA	NA	NA	NA	NA	No	No	No	NA	NA	NA	NA	NA	NA	NA
NG-20060_901T3_lib334306	X901_T3	Y	Control	Non_IBD	901	3	30	F	NA	NA	NA	NA	NonIBD	08/11/2016	NA	NA	White_caucasian	1.69	58.3	20.41245054	No	Yes	8	NA	NA	NA	NA	NA	NA	NA	NA	NA	NA	NA	NA	NA	NA	NA	NA	No	No	No	NA	NA	NA	NA	NA	NA	NA
NG-20060_902T1_lib334301	X902_T1	Y	Control	Non_IBD	902	1	62	M	NA	NA	NA	NA	NonIBD	12/10/2015	NA	NA	White_caucasian	1.8	85.7	26.45061728	Ex_smoker	No	0	NA	NA	NA	NA	NA	NA	NA	NA	NA	NA	NA	NA	NA	NA	NA	NA	Ex_smoker	Yes	No	NA	NA	NA	NA	NA	NA	NA
NG-20060_902T2_lib334309	X902_T2	Y	Control	Non_IBD	902	2	62	M	NA	NA	NA	NA	NonIBD	17/02/2016	NA	NA	White_caucasian	1.8	85.7	26.45061728	Ex_smoker	No	0	NA	NA	NA	NA	NA	NA	NA	NA	NA	NA	NA	NA	NA	NA	NA	NA	Ex_smoker	Yes	No	NA	NA	NA	NA	NA	NA	NA
NG-20060_902T3_lib334312	X902_T3	Y	Control	Non_IBD	902	3	62	M	NA	NA	NA	NA	NonIBD	28/10/2016	NA	NA	White_caucasian	1.8	85.7	26.45061728	Ex_smoker	No	0	NA	NA	NA	NA	NA	NA	NA	NA	NA	NA	NA	NA	NA	NA	NA	NA	Ex_smoker	Yes	No	NA	NA	NA	NA	NA	NA	NA
NG-18510_904_T1_lib308432	X904_T1	Y	Control	Non_IBD	904	1	27	F	NA	NA	NA	NA	NonIBD	12/10/2015	NA	NA	White_caucasian	1.74	56.6	18.69467565	No	NA	NA	NA	NA	NA	NA	NA	NA	NA	NA	NA	NA	NA	NA	NA	NA	NA	NA	No	Yes	No	NA	NA	NA	NA	NA	NA	NA
NG-18510_904_T2_lib308448	X904_T2	Y	Control	Non_IBD	904	2	27	F	NA	NA	NA	NA	NonIBD	17/02/2016	NA	NA	White_caucasian	1.74	56.6	18.69467565	No	NA	NA	NA	NA	NA	NA	NA	NA	NA	NA	NA	NA	NA	NA	NA	NA	NA	NA	No	Yes	No	NA	NA	NA	NA	NA	NA	NA
NG-20060_904T3_lib334358	X904_T3	Y	Control	Non_IBD	904	3	27	F	NA	NA	NA	NA	NonIBD	02/11/2016	NA	NA	White_caucasian	1.74	56.6	18.69467565	No	NA	NA	NA	NA	NA	NA	NA	NA	NA	NA	NA	NA	NA	NA	NA	NA	NA	NA	No	Yes	No	NA	NA	NA	NA	NA	NA	NA
NG-20060_907T1_lib334299	X907_T1	Y	Control	Non_IBD	907	1	23	F	NA	NA	NA	NA	NonIBD	12/10/2015	NA	NA	White_caucasian	1.71	58	19.83516296	No	NA	NA	NA	NA	NA	NA	NA	NA	NA	NA	NA	NA	NA	NA	NA	NA	NA	NA	No	No	No	NA	NA	NA	NA	NA	NA	NA
NG-17954_907_T2_lib298603	X907_T2	Y	Control	Non_IBD	907	2	23	F	NA	NA	NA	NA	NonIBD	17/02/2016	NA	NA	White_caucasian	1.71	58	19.83516296	No	NA	NA	NA	NA	NA	NA	NA	NA	NA	NA	NA	NA	NA	NA	NA	NA	NA	NA	No	No	No	NA	NA	NA	NA	NA	NA	NA
NG-18510_907_T3_lib308421	X907_T3	Y	Control	Non_IBD	907	3	23	F	NA	NA	NA	NA	NonIBD	28/10/2016	NA	NA	White_caucasian	1.71	58	19.83516296	No	NA	NA	NA	NA	NA	NA	NA	NA	NA	NA	NA	NA	NA	NA	NA	NA	NA	NA	No	No	No	NA	NA	NA	NA	NA	NA	NA
NG-20060_908T1_lib334322	X908_T1	Y	Control	Non_IBD	908	1	48	F	NA	NA	NA	NA	NonIBD	19/10/2015	NA	NA	White_caucasian	1.62	74.3	28.31123304	No	Yes	2	NA	NA	NA	NA	NA	NA	NA	NA	NA	NA	NA	NA	NA	NA	NA	NA	No	Yes	No	NA	NA	NA	NA	NA	NA	NA
NG-18510_908_T2_lib308482	X908_T2	Y	Control	Non_IBD	908	2	48	F	NA	NA	NA	NA	NonIBD	03/03/2016	NA	NA	White_caucasian	1.62	74.3	28.31123304	No	Yes	2	NA	NA	NA	NA	NA	NA	NA	NA	NA	NA	NA	NA	NA	NA	NA	NA	No	Yes	No	NA	NA	NA	NA	NA	NA	NA
NG-17954_908_T3_lib298627	X908_T3	Y	Control	Non_IBD	908	3	48	F	NA	NA	NA	NA	NonIBD	20/10/2016	NA	NA	White_caucasian	1.62	74.3	28.31123304	No	Yes	2	NA	NA	NA	NA	NA	NA	NA	NA	NA	NA	NA	NA	NA	NA	NA	NA	No	Yes	No	NA	NA	NA	NA	NA	NA	NA
NG-18510_912_T1_lib308459	X912_T1	Y	Control	Non_IBD	912	1	36	M	NA	NA	NA	NA	NonIBD	27/10/2015	NA	NA	White_caucasian	1.82	97	29.28390291	No	No	0	NA	NA	NA	NA	NA	NA	NA	NA	NA	NA	NA	NA	NA	NA	NA	NA	No	No	No	NA	NA	NA	NA	NA	NA	NA
NG-18510_912_T2_lib308410	X912_T2	Y	Control	Non_IBD	912	2	36	M	NA	NA	NA	NA	NonIBD	03/03/2016	NA	NA	White_caucasian	1.82	97	29.28390291	No	No	0	NA	NA	NA	NA	NA	NA	NA	NA	NA	NA	NA	NA	NA	NA	NA	NA	No	No	No	NA	NA	NA	NA	NA	NA	NA
NG-21159_912T3_lib343745	X912_T3	Y	Control	Non_IBD	912	3	36	M	NA	NA	NA	NA	NonIBD	20/10/2016	NA	NA	White_caucasian	1.82	97	29.28390291	No	No	0	NA	NA	NA	NA	NA	NA	NA	NA	NA	NA	NA	NA	NA	NA	NA	NA	No	No	No	NA	NA	NA	NA	NA	NA	NA
NG-17954_913_T1_lib298605	X913_T1	Y	Control	Non_IBD	913	1	35	F	NA	NA	NA	NA	NonIBD	27/10/2015	NA	NA	White_caucasian	1.74	82	27.08415907	No	No	0	NA	NA	NA	NA	NA	NA	NA	NA	NA	NA	NA	NA	NA	NA	NA	NA	No	No	No	NA	NA	NA	NA	NA	NA	NA
NG-20060_913T2_lib334308	X913_T2	Y	Control	Non_IBD	913	2	35	F	NA	NA	NA	NA	NonIBD	03/03/2016	NA	NA	White_caucasian	1.74	82	27.08415907	No	No	0	NA	NA	NA	NA	NA	NA	NA	NA	NA	NA	NA	NA	NA	NA	NA	NA	No	No	No	NA	NA	NA	NA	NA	NA	NA
NG-18510_913_T3_lib308449	X913_T3	Y	Control	Non_IBD	913	3	35	F	NA	NA	NA	NA	NonIBD	20/10/2016	NA	NA	White_caucasian	1.74	82	27.08415907	No	No	0	NA	NA	NA	NA	NA	NA	NA	NA	NA	NA	NA	NA	NA	NA	NA	NA	No	No	No	NA	NA	NA	NA	NA	NA	NA
NG-18510_915_T1_lib308456	X915_T1	Y	Control	Non_IBD	915	1	27	M	NA	NA	NA	NA	NonIBD	05/11/2015	NA	NA	White_caucasian	1.84	111	32.78591682	No	No	0	NA	NA	NA	NA	NA	NA	NA	NA	NA	NA	NA	NA	NA	NA	NA	NA	No	No	No	NA	NA	NA	NA	NA	NA	NA
NG-20060_915T2_lib334318	X915_T2	Y	Control	Non_IBD	915	2	27	M	NA	NA	NA	NA	NonIBD	21/01/2016	NA	NA	White_caucasian	1.81	114	34.7974726	No	No	0	NA	NA	NA	NA	NA	NA	NA	NA	NA	NA	NA	NA	NA	NA	NA	NA	No	No	No	NA	NA	NA	NA	NA	NA	NA
NG-17954_915_T3_lib298614	X915_T3	Y	Control	Non_IBD	915	3	27	M	NA	NA	NA	NA	NonIBD	10/05/2016	NA	NA	White_caucasian	NA	NA	34	No	No	0	NA	NA	NA	NA	NA	NA	NA	NA	NA	NA	NA	NA	NA	NA	NA	NA	No	No	No	NA	NA	NA	NA	NA	NA	NA
NG-20060_916T1_lib334271	X916_T1	Y	Control	Non_IBD	916	1	27	M	NA	NA	NA	NA	NonIBD	06/11/2015	NA	NA	White_caucasian	1.65	76	27.91551882	Smoker	Yes	18	NA	NA	NA	NA	NA	NA	NA	NA	NA	NA	NA	NA	NA	NA	NA	NA	Smoker	Yes	No	NA	NA	NA	NA	NA	NA	NA
NG-17954_916_T2_lib298676	X916_T2	Y	Control	Non_IBD	916	2	27	M	NA	NA	NA	NA	NonIBD	04/02/2016	NA	NA	White_caucasian	1.65	76	27.91551882	Smoker	Yes	18	NA	NA	NA	NA	NA	NA	NA	NA	NA	NA	NA	NA	NA	NA	NA	NA	Smoker	Yes	No	NA	NA	NA	NA	NA	NA	NA
NG-20060_916T3_lib334283	X916_T3	Y	Control	Non_IBD	916	3	27	M	NA	NA	NA	NA	NonIBD	07/05/2016	NA	NA	White_caucasian	1.65	76	27.91551882	Smoker	Yes	18	NA	NA	NA	NA	NA	NA	NA	NA	NA	NA	NA	NA	NA	NA	NA	NA	Smoker	Yes	No	NA	NA	NA	NA	NA	NA	NA
NG-18510_917_T1_lib308474	X917_T1	Y	Control	Non_IBD	917	1	33	F	NA	NA	NA	NA	NonIBD	06/11/2015	NA	NA	White_caucasian	1.66	68	24.67702134	Ex_smoker	Yes	6	NA	NA	NA	NA	NA	NA	NA	NA	NA	NA	NA	NA	NA	NA	NA	NA	Ex_smoker	No	No	NA	NA	NA	NA	NA	NA	NA
NG-17954_917_T2_lib298646	X917_T2	Y	Control	Non_IBD	917	2	33	F	NA	NA	NA	NA	NonIBD	05/02/2016	NA	NA	White_caucasian	1.66	68	24.67702134	Ex_smoker	Yes	6	NA	NA	NA	NA	NA	NA	NA	NA	NA	NA	NA	NA	NA	NA	NA	NA	Ex_smoker	No	No	NA	NA	NA	NA	NA	NA	NA
NG-21159_917T3_lib343739	X917_T3	Y	Control	Non_IBD	917	3	33	F	NA	NA	NA	NA	NonIBD	11/05/2016	NA	NA	White_caucasian	1.66	68	24.67702134	Ex_smoker	Yes	6	NA	NA	NA	NA	NA	NA	NA	NA	NA	NA	NA	NA	NA	NA	NA	NA	Ex_smoker	No	No	NA	NA	NA	NA	NA	NA	NA
NG-20060_918T7_lib334292	X918_T3	Y	Control	Non_IBD	918	3	24	F	NA	NA	NA	NA	NonIBD	06/05/2016	NA	NA	White_caucasian	1.57	56.5	22.92182239	No	No	0	NA	NA	NA	NA	NA	NA	NA	NA	NA	NA	NA	NA	NA	NA	NA	NA	No	NA	No	NA	NA	NA	NA	NA	NA	NA
NG-18510_918_T1_lib308447	X918_T1	Y	Control	Non_IBD	918	1	24	F	NA	NA	NA	NA	NonIBD	06/11/2015	NA	NA	White_caucasian	1.57	56.5	22.92182239	No	No	0	NA	NA	NA	NA	NA	NA	NA	NA	NA	NA	NA	NA	NA	NA	NA	NA	No	NA	No	NA	NA	NA	NA	NA	NA	NA
NG-18510_918_T2_lib308423	X918_T2	Y	Control	Non_IBD	918	2	24	F	NA	NA	NA	NA	NonIBD	04/02/2016	NA	NA	White_caucasian	1.57	56.5	22.92182239	No	No	0	NA	NA	NA	NA	NA	NA	NA	NA	NA	NA	NA	NA	NA	NA	NA	NA	No	NA	No	NA	NA	NA	NA	NA	NA	NA
NG-20060_919T1_lib334348	X919_T1	Y	Control	Non_IBD	919	1	23	F	NA	NA	NA	NA	NonIBD	06/11/2015	NA	NA	White_caucasian	1.62	53	20.19509221	No	Yes	8	NA	NA	NA	NA	NA	NA	NA	NA	NA	NA	NA	NA	NA	NA	NA	NA	No	No_	No	NA	NA	NA	NA	NA	NA	NA
NG-17954_919_T2_lib298635	X919_T2	Y	Control	Non_IBD	919	2	23	F	NA	NA	NA	NA	NonIBD	04/02/2016	NA	NA	White_caucasian	1.62	53	20.19509221	No	Yes	8	NA	NA	NA	NA	NA	NA	NA	NA	NA	NA	NA	NA	NA	NA	NA	NA	No	No_	No	NA	NA	NA	NA	NA	NA	NA
NG-18510_919_T3_lib308418	X919_T3	Y	Control	Non_IBD	919	3	23	F	NA	NA	NA	NA	NonIBD	06/05/2016	NA	NA	White_caucasian	1.62	53	20.19509221	No	Yes	12	NA	NA	NA	NA	NA	NA	NA	NA	NA	NA	NA	NA	NA	NA	NA	NA	No	No_	No	NA	NA	NA	NA	NA	NA	NA
NG-18510_920_T1_lib308431	X920_T1	Y	Control	Non_IBD	920	1	23	F	NA	NA	NA	NA	NonIBD	06/11/2015	NA	NA	White_caucasian	1.7	67	23.183391	No	Yes	10	NA	NA	NA	NA	NA	NA	NA	NA	NA	NA	NA	NA	NA	NA	NA	NA	No	Yes	No	NA	NA	NA	NA	NA	NA	NA
NG-17954_920_T2_lib298647	X920_T2	Y	Control	Non_IBD	920	2	23	F	NA	NA	NA	NA	NonIBD	04/02/2016	NA	NA	White_caucasian	1.7	67	23.183391	No	Yes	3	NA	NA	NA	NA	NA	NA	NA	NA	NA	NA	NA	NA	NA	NA	NA	NA	No	Yes	No	NA	NA	NA	NA	NA	NA	NA
NG-21159_920T3_lib343758	X920_T3	Y	Control	Non_IBD	920	3	23	F	NA	NA	NA	NA	NonIBD	09/05/2016	NA	NA	White_caucasian	1.7	67	23.183391	No	Yes	3	NA	NA	NA	NA	NA	NA	NA	NA	NA	NA	NA	NA	NA	NA	NA	NA	No	Yes	No	NA	NA	NA	NA	NA	NA	NA
NG-21159_921T1_lib343732	X921_T1	Y	Control	Non_IBD	921	1	23	M	NA	NA	NA	NA	NonIBD	06/11/2015	NA	NA	White_caucasian	1.84	88	25.99243856	No	Yes	14	NA	NA	NA	NA	NA	NA	NA	NA	NA	NA	NA	NA	NA	NA	NA	NA	No	Yes	No	NA	NA	NA	NA	NA	NA	NA
NG-20060_921T2_lib334356	X921_T2	Y	Control	Non_IBD	921	2	23	M	NA	NA	NA	NA	NonIBD	04/02/2016	NA	NA	White_caucasian	1.84	88	25.99243856	No	Yes	10	NA	NA	NA	NA	NA	NA	NA	NA	NA	NA	NA	NA	NA	NA	NA	NA	No	Yes	No	NA	NA	NA	NA	NA	NA	NA
NG-18510_921_T3_lib308411	X921_T3	Y	Control	Non_IBD	921	3	23	M	NA	NA	NA	NA	NonIBD	06/05/2016	NA	NA	White_caucasian	1.84	88	25.99243856	No	Yes	10	NA	NA	NA	NA	NA	NA	NA	NA	NA	NA	NA	NA	NA	NA	NA	NA	No	Yes	No	NA	NA	NA	NA	NA	NA	NA
NG-20060_922T2_lib334284	X922_T2	Y	Control	Non_IBD	922	2	29	M	NA	NA	NA	NA	NonIBD	04/02/2016	NA	NA	White_caucasian	1.78	75	23.67125363	Smoker	Yes	6	NA	NA	NA	NA	NA	NA	NA	NA	NA	NA	NA	NA	NA	NA	NA	NA	Smoker	No	No	NA	NA	NA	NA	NA	NA	NA
NG-17954_922_T3_lib298632	X922_T3	Y	Control	Non_IBD	922	3	29	M	NA	NA	NA	NA	NonIBD	06/05/2016	NA	NA	White_caucasian	1.8	77	23.7654321	Smoker	Yes	6	NA	NA	NA	NA	NA	NA	NA	NA	NA	NA	NA	NA	NA	NA	NA	NA	Smoker	No	No	NA	NA	NA	NA	NA	NA	NA
NG-20060_923T1_lib334327	X923_T1	Y	Control	Non_IBD	923	1	54	M	NA	NA	NA	NA	NonIBD	06/11/2015	NA	NA	White_caucasian	1.76	71	22.92097107	No	Yes	5	NA	NA	NA	NA	NA	NA	NA	NA	NA	NA	NA	NA	NA	NA	NA	NA	No	No_	No	NA	NA	NA	NA	NA	NA	NA
NG-20060_923T2_lib334272	X923_T2	Y	Control	Non_IBD	923	2	54	M	NA	NA	NA	NA	NonIBD	04/02/2016	NA	NA	White_caucasian	1.76	71	22.92097107	No	Yes	5	NA	NA	NA	NA	NA	NA	NA	NA	NA	NA	NA	NA	NA	NA	NA	NA	No	No_	No	NA	NA	NA	NA	NA	NA	NA
NG-20060_923T3_lib334293	X923_T3	Y	Control	Non_IBD	923	3	54	M	NA	NA	NA	NA	NonIBD	06/05/2016	NA	NA	White_caucasian	1.76	71	22.92097107	No	Yes	5	NA	NA	NA	NA	NA	NA	NA	NA	NA	NA	NA	NA	NA	NA	NA	NA	No	No_	No	NA	NA	NA	NA	NA	NA	NA
NG-17954_924_T1_lib298664	X924_T1	Y	Control	Non_IBD	924	1	43	F	NA	NA	NA	NA	NonIBD	06/11/2015	NA	NA	White_caucasian	1.57	57	23.12467037	No	Yes	7	NA	NA	NA	NA	NA	NA	NA	NA	NA	NA	NA	NA	NA	NA	NA	NA	No	No_	No	NA	NA	NA	NA	NA	NA	NA
NG-20060_924T2_lib334295	X924_T2	Y	Control	Non_IBD	924	2	43	F	NA	NA	NA	NA	NonIBD	04/02/2016	NA	NA	White_caucasian	1.57	57	23.12467037	No	Yes	approx_7_10	NA	NA	NA	NA	NA	NA	NA	NA	NA	NA	NA	NA	NA	NA	NA	NA	No	No	No	NA	NA	NA	NA	NA	NA	NA
NG-20060_924T3_lib334289	X924_T3	Y	Control	Non_IBD	924	3	43	F	NA	NA	NA	NA	NonIBD	06/05/2016	NA	NA	White_caucasian	1.57	57	23.12467037	No	Yes	7	NA	NA	NA	NA	NA	NA	NA	NA	NA	NA	NA	NA	NA	NA	NA	NA	No	No	No	NA	NA	NA	NA	NA	NA	NA
NG-17954_925_T1_lib298657	X925_T1	Y	Control	Non_IBD	925	1	45	F	NA	NA	NA	NA	NonIBD	06/11/2015	NA	NA	White_caucasian	1.79	72	22.47120876	No	Yes	4	NA	NA	NA	NA	NA	NA	NA	NA	NA	NA	NA	NA	NA	NA	NA	NA	No	Yes_	No	NA	NA	NA	NA	NA	NA	NA
NG-20060_925T2_lib334281	X925_T2	Y	Control	Non_IBD	925	2	45	F	NA	NA	NA	NA	NonIBD	04/02/2016	NA	NA	White_caucasian	1.79	72	22.47120876	No	Yes	4	NA	NA	NA	NA	NA	NA	NA	NA	NA	NA	NA	NA	NA	NA	NA	NA	No	Yes_	No	NA	NA	NA	NA	NA	NA	NA
NG-17954_925_T3_lib298630	X925_T3	Y	Control	Non_IBD	925	3	45	F	NA	NA	NA	NA	NonIBD	05/05/2016	NA	NA	White_caucasian	1.79	72	22.47120876	No	Yes	4	NA	NA	NA	NA	NA	NA	NA	NA	NA	NA	NA	NA	NA	NA	NA	NA	No	Yes_	No	NA	NA	NA	NA	NA	NA	NA
NG-17954_926_T1_lib298626	X926_T1	Y	Control	Non_IBD	926	1	32	F	NA	NA	NA	NA	NonIBD	30/11/2015	NA	NA	White_caucasian	1.69	100	35.01277966	Ex_smoker	Yes	10	NA	NA	NA	NA	NA	NA	NA	NA	NA	NA	NA	NA	NA	NA	NA	NA	Ex_smoker	Yes	No	NA	NA	NA	NA	NA	NA	NA
NG-20060_926T2_lib334323	X926_T2	Y	Control	Non_IBD	926	2	32	F	NA	NA	NA	NA	NonIBD	16/03/2016	NA	NA	White_caucasian	1.75	100.6	32.84897959	Ex_smoker	Yes	14	NA	NA	NA	NA	NA	NA	NA	NA	NA	NA	NA	NA	NA	NA	NA	NA	Ex_smoker	Yes	No	NA	NA	NA	NA	NA	NA	NA
NG-17954_926_T3_lib298607	X926_T3	Y	Control	Non_IBD	926	3	32	F	NA	NA	NA	NA	NonIBD	10/06/2016	NA	NA	White_caucasian	1.75	100.6	32.84897959	Ex_smoker	Yes	14	NA	NA	NA	NA	NA	NA	NA	NA	NA	NA	NA	NA	NA	NA	NA	NA	Ex_smoker	Yes	No	NA	NA	NA	NA	NA	NA	NA
NG-17954_927_T1_lib298623	X927_T1	Y	Control	Non_IBD	927	1	41	F	NA	NA	NA	NA	NonIBD	04/12/2015	NA	NA	White_caucasian	1.6	51	19.921875	No	Yes	1	NA	NA	NA	NA	NA	NA	NA	NA	NA	NA	NA	NA	NA	NA	NA	NA	No	Yes	No	NA	NA	NA	NA	NA	NA	NA
NG-17954_927_T2_lib298674	X927_T2	Y	Control	Non_IBD	927	2	41	F	NA	NA	NA	NA	NonIBD	07/03/2016	NA	NA	White_caucasian	1.6	51	19.921875	No	No	0	NA	NA	NA	NA	NA	NA	NA	NA	NA	NA	NA	NA	NA	NA	NA	NA	No	Yes	No	NA	NA	NA	NA	NA	NA	NA
NG-20060_927T3_lib334285	X927_T3	Y	Control	Non_IBD	927	3	41	F	NA	NA	NA	NA	NonIBD	10/06/2016	NA	NA	White_caucasian	1.6	51	19.921875	No	No	0	NA	NA	NA	NA	NA	NA	NA	NA	NA	NA	NA	NA	NA	NA	NA	NA	No	Yes	No	NA	NA	NA	NA	NA	NA	NA
NG-17954_928_T1_lib298644	X928_T1	Y	Control	Non_IBD	928	1	31	F	NA	NA	NA	NA	NonIBD	07/12/2015	NA	NA	White_caucasian	1.59	60	23.7332384	No	Yes	1	NA	NA	NA	NA	NA	NA	NA	NA	NA	NA	NA	NA	NA	NA	NA	NA	No	No	No	NA	NA	NA	NA	NA	NA	NA
NG-20060_928T2_lib334273	X928_T2	Y	Control	Non_IBD	928	2	31	F	NA	NA	NA	NA	NonIBD	07/03/2016	NA	NA	White_caucasian	1.59	60	23.7332384	No	NA	NA	NA	NA	NA	NA	NA	NA	NA	NA	NA	NA	NA	NA	NA	NA	NA	NA	No	No	No	NA	NA	NA	NA	NA	NA	NA
NG-18510_928_T3_lib308450	X928_T3	Y	Control	Non_IBD	928	3	31	F	NA	NA	NA	NA	NonIBD	10/06/2016	NA	NA	White_caucasian	1.59	60	23.7332384	No	NA	NA	NA	NA	NA	NA	NA	NA	NA	NA	NA	NA	NA	NA	NA	NA	NA	NA	No	No	No	NA	NA	NA	NA	NA	NA	NA
NG-17954_929_T1_lib298636	X929_T1	Y	Control	Non_IBD	929	1	29	M	NA	NA	NA	NA	NonIBD	04/12/2015	NA	NA	White_caucasian	1.88	79	22.35174287	Smoker	Yes	18	NA	NA	NA	NA	NA	NA	NA	NA	NA	NA	NA	NA	NA	NA	NA	NA	Smoker	Yes	No	NA	NA	NA	NA	NA	NA	NA
NG-18510_929_T2_lib308480	X929_T2	Y	Control	Non_IBD	929	2	29	M	NA	NA	NA	NA	NonIBD	07/03/2016	NA	NA	White_caucasian	1.84	80	23.6294896	Smoker	Yes	10	NA	NA	NA	NA	NA	NA	NA	NA	NA	NA	NA	NA	NA	NA	NA	NA	Smoker	Yes	No	NA	NA	NA	NA	NA	NA	NA
NG-18510_929_T3_lib308471	X929_T3	Y	Control	Non_IBD	929	3	29	M	NA	NA	NA	NA	NonIBD	10/06/2016	NA	NA	White_caucasian	1.84	80	23.6294896	Smoker	Yes	10	NA	NA	NA	NA	NA	NA	NA	NA	NA	NA	NA	NA	NA	NA	NA	NA	Smoker	Yes	No	NA	NA	NA	NA	NA	NA	NA
NG-18510_930_T1_lib308479	X930_T1	Y	Control	Non_IBD	930	1	30	M	NA	NA	NA	NA	NonIBD	04/12/2015	NA	NA	White_caucasian	1.76	58	18.72417355	No	Yes	7	NA	NA	NA	NA	NA	NA	NA	NA	NA	NA	NA	NA	NA	NA	NA	NA	No	Yes	No	NA	NA	NA	NA	NA	NA	NA
NG-20060_930T2_lib334329	X930_T2	Y	Control	Non_IBD	930	2	30	M	NA	NA	NA	NA	NonIBD	21/03/2016	NA	NA	White_caucasian	1.71	59	20.17714852	No	Yes	6	NA	NA	NA	NA	NA	NA	NA	NA	NA	NA	NA	NA	NA	NA	NA	NA	No	Yes	No	NA	NA	NA	NA	NA	NA	NA
NG-18510_930_T3_lib308460	X930_T3	Y	Control	Non_IBD	930	3	30	M	NA	NA	NA	NA	NonIBD	10/06/2016	NA	NA	White_caucasian	1.71	59	20.17714852	No	Yes	6	NA	NA	NA	NA	NA	NA	NA	NA	NA	NA	NA	NA	NA	NA	NA	NA	No	Yes	No	NA	NA	NA	NA	NA	NA	NA
NG-20060_931T1_lib334314	X931_T1	Y	Control	Non_IBD	931	1	39	F	NA	NA	NA	NA	NonIBD	04/12/2015	NA	NA	White_caucasian	1.73	59	19.71332153	No	No	0	NA	NA	NA	NA	NA	NA	NA	NA	NA	NA	NA	NA	NA	NA	NA	NA	No	Yes	No	NA	NA	NA	NA	NA	NA	NA
NG-17954_931_T2_lib298619	X931_T2	Y	Control	Non_IBD	931	2	39	F	NA	NA	NA	NA	NonIBD	07/03/2016	NA	NA	White_caucasian	1.73	59	19.71332153	No	No	0	NA	NA	NA	NA	NA	NA	NA	NA	NA	NA	NA	NA	NA	NA	NA	NA	No	Yes	No	NA	NA	NA	NA	NA	NA	NA
NG-20060_931T3_lib334286	X931_T3	Y	Control	Non_IBD	931	3	39	F	NA	NA	NA	NA	NonIBD	10/06/2016	NA	NA	White_caucasian	1.73	59	19.71332153	No	No	0	NA	NA	NA	NA	NA	NA	NA	NA	NA	NA	NA	NA	NA	NA	NA	NA	No	Yes	No	NA	NA	NA	NA	NA	NA	NA
NG-18510_932_T1_lib308476	X932_T1	Y	Control	Non_IBD	932	1	55	F	NA	NA	NA	NA	NonIBD	10/12/2015	NA	NA	White_caucasian	1.57	48	19.47340663	No	Yes	8	NA	NA	NA	NA	NA	NA	NA	NA	NA	NA	NA	NA	NA	NA	NA	NA	No	Yes	No	NA	NA	NA	NA	NA	NA	NA
NG-21159_932T2_lib343757	X932_T2	Y	Control	Non_IBD	932	2	55	F	NA	NA	NA	NA	NonIBD	07/03/2016	NA	NA	White_caucasian	1.56	49	20.13477975	No	Yes	14	NA	NA	NA	NA	NA	NA	NA	NA	NA	NA	NA	NA	NA	NA	NA	NA	No	Yes	No	NA	NA	NA	NA	NA	NA	NA
NG-20060_932T3_lib334333	X932_T3	Y	Control	Non_IBD	932	3	55	F	NA	NA	NA	NA	NonIBD	09/06/2016	NA	NA	White_caucasian	1.56	49	20.13477975	No	Yes	14	NA	NA	NA	NA	NA	NA	NA	NA	NA	NA	NA	NA	NA	NA	NA	NA	No	Yes	No	NA	NA	NA	NA	NA	NA	NA
NG-20060_933T1_lib334274	X933_T1	Y	Control	Non_IBD	933	1	48	M	NA	NA	NA	NA	NonIBD	10/12/2015	NA	NA	White_caucasian	1.89	89	24.91531592	No	Yes	3	NA	NA	NA	NA	NA	NA	NA	NA	NA	NA	NA	NA	NA	NA	NA	NA	No	Yes	No	NA	NA	NA	NA	NA	NA	NA
NG-17954_933_T2_lib298631	X933_T2	Y	Control	Non_IBD	933	2	48	M	NA	NA	NA	NA	NonIBD	07/03/2016	NA	NA	White_caucasian	1.89	89	24.91531592	No	Yes	4	NA	NA	NA	NA	NA	NA	NA	NA	NA	NA	NA	NA	NA	NA	NA	NA	No	Yes	No	NA	NA	NA	NA	NA	NA	NA
NG-17954_933_T3_lib298621	X933_T3	Y	Control	Non_IBD	933	3	48	M	NA	NA	NA	NA	NonIBD	20/06/2016	NA	NA	White_caucasian	1.89	89	24.91531592	No	Yes	4	NA	NA	NA	NA	NA	NA	NA	NA	NA	NA	NA	NA	NA	NA	NA	NA	No	Yes	No	NA	NA	NA	NA	NA	NA	NA
NG-17954_934_T1_lib298616	X934_T1	Y	Control	Non_IBD	934	1	37	F	NA	NA	NA	NA	NonIBD	10/12/2015	NA	NA	White_caucasian	1.68	86	30.47052154	No	No	0	NA	NA	NA	NA	NA	NA	NA	NA	NA	NA	NA	NA	NA	NA	NA	NA	No	Yes	No	NA	NA	NA	NA	NA	NA	NA
NG-20060_934T3_lib334296	X934_T3	Y	Control	Non_IBD	934	3	37	F	NA	NA	NA	NA	NonIBD	17/06/2016	NA	NA	White_caucasian	1.7	83.5	28.89273356	No	Yes	3	NA	NA	NA	NA	NA	NA	NA	NA	NA	NA	NA	NA	NA	NA	NA	NA	No	Yes	No	NA	NA	NA	NA	NA	NA	NA
NG-20060_936T1_lib334324	X936_T1	Y	Control	Non_IBD	936	1	31	M	NA	NA	NA	NA	NonIBD	15/12/2015	NA	NA	White_caucasian	1.68	79	27.99036281	Smoker	Yes	5	NA	NA	NA	NA	NA	NA	NA	NA	NA	NA	NA	NA	NA	NA	NA	NA	Smoker	No	No	NA	NA	NA	NA	NA	NA	NA
NG-20060_936T2_lib334302	X936_T2	Y	Control	Non_IBD	936	2	31	M	NA	NA	NA	NA	NonIBD	08/03/2016	NA	NA	White_caucasian	1.68	79	27.99036281	Smoker	Yes	3	NA	NA	NA	NA	NA	NA	NA	NA	NA	NA	NA	NA	NA	NA	NA	NA	Smoker	No	No	NA	NA	NA	NA	NA	NA	NA
NG-20060_936T3_lib334279	X936_T3	Y	Control	Non_IBD	936	3	31	M	NA	NA	NA	NA	NonIBD	16/06/2016	NA	NA	White_caucasian	1.68	79	27.99036281	Smoker	Yes	3	NA	NA	NA	NA	NA	NA	NA	NA	NA	NA	NA	NA	NA	NA	NA	NA	Smoker	No	No	NA	NA	NA	NA	NA	NA	NA
NG-17954_937_T1_lib298651	X937_T1	Y	Control	Non_IBD	937	1	60	F	NA	NA	NA	NA	NonIBD	15/12/2015	NA	NA	White_caucasian	1.62	70	26.6727633	No	NA	NA	NA	NA	NA	NA	NA	NA	NA	NA	NA	NA	NA	NA	NA	NA	NA	NA	No	No	No	NA	NA	NA	NA	NA	NA	NA
NG-20060_937T2_lib334355	X937_T2	Y	Control	Non_IBD	937	2	60	F	NA	NA	NA	NA	NonIBD	05/05/2016	NA	NA	White_caucasian	1.63	69.9	26.30885619	No	Yes	3	NA	NA	NA	NA	NA	NA	NA	NA	NA	NA	NA	NA	NA	NA	NA	NA	No	No	No	NA	NA	NA	NA	NA	NA	NA
NG-20060_937T3_lib334278	X937_T3	Y	Control	Non_IBD	937	3	60	F	NA	NA	NA	NA	NonIBD	10/06/2016	NA	NA	White_caucasian	1.63	69.9	26.30885619	No	Yes	3	NA	NA	NA	NA	NA	NA	NA	NA	NA	NA	NA	NA	NA	NA	NA	NA	No	No	No	NA	NA	NA	NA	NA	NA	NA
NG-18510_938_T1_lib308478	X938_T1	Y	Control	Non_IBD	938	1	60	F	NA	NA	NA	NA	NonIBD	15/12/2015	NA	NA	White_caucasian	1.58	65	26.03749399	No	Yes	6	NA	NA	NA	NA	NA	NA	NA	NA	NA	NA	NA	NA	NA	NA	NA	NA	No	No	No	NA	NA	NA	NA	NA	NA	NA
NG-17954_938_T2_lib298654	X938_T2	Y	Control	Non_IBD	938	2	60	F	NA	NA	NA	NA	NonIBD	07/03/2016	NA	NA	White_caucasian	1.58	65	26.03749399	No	Yes	6	NA	NA	NA	NA	NA	NA	NA	NA	NA	NA	NA	NA	NA	NA	NA	NA	No	No	No	NA	NA	NA	NA	NA	NA	NA
NG-20060_938T3_lib334275	X938_T3	Y	Control	Non_IBD	938	3	60	F	NA	NA	NA	NA	NonIBD	17/06/2016	NA	NA	White_caucasian	1.58	65	26.03749399	No	Yes	6	NA	NA	NA	NA	NA	NA	NA	NA	NA	NA	NA	NA	NA	NA	NA	NA	No	No	No	NA	NA	NA	NA	NA	NA	NA
NG-20060_939T1_lib334291	X939_T1	Y	Control	Non_IBD	939	1	33	M	NA	NA	NA	NA	NonIBD	17/12/2015	NA	NA	White_caucasian	1.78	85	26.82742078	Ex_smoker	NA	NA	NA	NA	NA	NA	NA	NA	NA	NA	NA	NA	NA	NA	NA	NA	NA	NA	Ex_smoker	No	No	NA	NA	NA	NA	NA	NA	NA
NG-20060_939T2_lib334298	X939_T2	Y	Control	Non_IBD	939	2	33	M	NA	NA	NA	NA	NonIBD	07/03/2016	NA	NA	White_caucasian	1.78	85	26.82742078	Ex_smoker	NA	NA	NA	NA	NA	NA	NA	NA	NA	NA	NA	NA	NA	NA	NA	NA	NA	NA	Ex_smoker	No	No	NA	NA	NA	NA	NA	NA	NA
NG-17954_939_T3_lib298677	X939_T3	Y	Control	Non_IBD	939	3	33	M	NA	NA	NA	NA	NonIBD	13/06/2016	NA	NA	White_caucasian	1.78	85	26.82742078	Ex_smoker	NA	NA	NA	NA	NA	NA	NA	NA	NA	NA	NA	NA	NA	NA	NA	NA	NA	NA	Ex_smoker	No	No	NA	NA	NA	NA	NA	NA	NA
NG-20060_941T1_lib334331	X941_T1	Y	Control	Non_IBD	941	1	57	M	NA	NA	NA	NA	NonIBD	15/12/2015	NA	NA	White_caucasian	1.82	90	27.17063157	No	Yes	4	NA	NA	NA	NA	NA	NA	NA	NA	NA	NA	NA	NA	NA	NA	NA	NA	No	No	No	NA	NA	NA	NA	NA	NA	NA
NG-20060_941T2_lib334304	X941_T2	Y	Control	Non_IBD	941	2	57	M	NA	NA	NA	NA	NonIBD	07/03/2016	NA	NA	White_caucasian	1.83	89	26.57589059	No	Yes	3	NA	NA	NA	NA	NA	NA	NA	NA	NA	NA	NA	NA	NA	NA	NA	NA	No	No	No	NA	NA	NA	NA	NA	NA	NA
NG-17954_941_T3_lib298650	X941_T3	Y	Control	Non_IBD	941	3	57	M	NA	NA	NA	NA	NonIBD	10/06/2016	NA	NA	White_caucasian	1.83	89	26.57589059	No	Yes	3	NA	NA	NA	NA	NA	NA	NA	NA	NA	NA	NA	NA	NA	NA	NA	NA	No	No	No	NA	NA	NA	NA	NA	NA	NA
NG-20060_942T1_lib334332	X942_T1	Y	Control	Non_IBD	942	1	33	M	NA	NA	NA	NA	NonIBD	14/01/2016	NA	NA	White_caucasian	1.88	112	31.68854685	Ex_smoker	Yes	10	NA	NA	NA	NA	NA	NA	NA	NA	NA	NA	NA	NA	NA	NA	NA	NA	Ex_smoker	Yes	No	NA	NA	NA	NA	NA	NA	NA
NG-20060_942T2_lib334334	X942_T2		Control	Non_IBD	942	2	33	M	NA	NA	NA	NA	NonIBD	NA	NA	NA	White_caucasian	1.88	112	31.68854685	Ex_smoker	Yes	10	NA	NA	NA	NA	NA	NA	NA	NA	NA	NA	NA	NA	NA	NA	NA	NA	Ex_smoker	Yes	No	NA	NA	NA	NA	NA	NA	NA
NG-18510_942_T3_lib308444	X942_T3		Control	Non_IBD	942	3	33	M	NA	NA	NA	NA	NonIBD	NA	NA	NA	White_caucasian	1.88	112	31.68854685	Ex_smoker	Yes	10	NA	NA	NA	NA	NA	NA	NA	NA	NA	NA	NA	NA	NA	NA	NA	NA	Ex_smoker	Yes	No	NA	NA	NA	NA	NA	NA	NA
NG-21159_943T1_lib343731	X943_T1	Y	Control	Non_IBD	943	1	25	M	NA	NA	NA	NA	NonIBD	07/04/2016	NA	NA	Other	1.78	77	24.30248706	No	Yes	4	NA	NA	NA	NA	NA	NA	NA	NA	NA	NA	NA	NA	NA	NA	NA	NA	No	No	No	NA	NA	NA	NA	NA	NA	NA
NG-17954_943_T2_lib298643	X943_T2	Y	Control	Non_IBD	943	2	25	M	NA	NA	NA	NA	NonIBD	17/06/2016	NA	NA	Other	1.78	77	24.30248706	No	Yes	4	NA	NA	NA	NA	NA	NA	NA	NA	NA	NA	NA	NA	NA	NA	NA	NA	No	No	No	NA	NA	NA	NA	NA	NA	NA
NG-17954_943_T3_lib298656	X943_T3	Y	Control	Non_IBD	943	3	25	M	NA	NA	NA	NA	NonIBD	22/01/2016	NA	NA	Other	1.78	77	24.30248706	No	Yes	4	NA	NA	NA	NA	NA	NA	NA	NA	NA	NA	NA	NA	NA	NA	NA	NA	No	Yes	No	NA	NA	NA	NA	NA	NA	NA
NG-18510_944_T1_lib308439	X944_T1	Y	Control	Non_IBD	944	1	24	M	NA	NA	NA	NA	NonIBD	08/04/2016	NA	NA	White_caucasian	1.87	88	25.16514627	No	Yes	4	NA	NA	NA	NA	NA	NA	NA	NA	NA	NA	NA	NA	NA	NA	NA	NA	No	Yes	No	NA	NA	NA	NA	NA	NA	NA
NG-18510_944_T2_lib308424	X944_T2	Y	Control	Non_IBD	944	2	24	M	NA	NA	NA	NA	NonIBD	20/06/2016	NA	NA	White_caucasian	1.87	88	25.16514627	No	Yes	6	NA	NA	NA	NA	NA	NA	NA	NA	NA	NA	NA	NA	NA	NA	NA	NA	No	Yes	No	NA	NA	NA	NA	NA	NA	NA
NG-20060_944T3_lib334335	X944_T3	Y	Control	Non_IBD	944	3	24	M	NA	NA	NA	NA	NonIBD	NA	NA	NA	White_caucasian	1.87	88	25.16514627	No	Yes	6	NA	NA	NA	NA	NA	NA	NA	NA	NA	NA	NA	NA	NA	NA	NA	NA	No	Yes	No	NA	NA	NA	NA	NA	NA	NA
NG-17954_945_T1_lib298665	X945_T1	Y	Control	Non_IBD	945	1	25	F	NA	NA	NA	NA	NonIBD	22/01/2016	NA	NA	White_caucasian	1.73	75	25.05930703	No	NA	NA	NA	NA	NA	NA	NA	NA	NA	NA	NA	NA	NA	NA	NA	NA	NA	NA	No	No	No	NA	NA	NA	NA	NA	NA	NA
NG-21159_945T2_lib343753	X945_T2	Y	Control	Non_IBD	945	2	25	F	NA	NA	NA	NA	NonIBD	08/04/2016	NA	NA	White_caucasian	1.73	75	25.05930703	No	NA	NA	NA	NA	NA	NA	NA	NA	NA	NA	NA	NA	NA	NA	NA	NA	NA	NA	No	No	No	NA	NA	NA	NA	NA	NA	NA
NG-17954_945_T3_lib298611	X945_T3	Y	Control	Non_IBD	945	3	25	F	NA	NA	NA	NA	NonIBD	10/06/2016	NA	NA	White_caucasian	1.73	75	25.05930703	No	NA	NA	NA	NA	NA	NA	NA	NA	NA	NA	NA	NA	NA	NA	NA	NA	NA	NA	No	No	No	NA	NA	NA	NA	NA	NA	NA
NG-20060_946T1_lib334280	X946_T1	Y	Control	Non_IBD	946	1	28	F	NA	NA	NA	NA	NonIBD	22/01/2016	NA	NA	Asian	1.55	55	22.89281998	No	Yes	Hardly	NA	NA	NA	NA	NA	NA	NA	NA	NA	NA	NA	NA	NA	NA	NA	NA	No	Yes	No	NA	NA	NA	NA	NA	NA	NA
NG-17954_946_T2_lib298637	X946_T2	Y	Control	Non_IBD	946	2	28	F	NA	NA	NA	NA	NonIBD	26/04/2016	NA	NA	Asian	1.55	54	22.47658689	No	No	0	NA	NA	NA	NA	NA	NA	NA	NA	NA	NA	NA	NA	NA	NA	NA	NA	No	Yes	No	NA	NA	NA	NA	NA	NA	NA
NG-17954_946_T3_lib298662	X946_T3	Y	Control	Non_IBD	946	3	28	F	NA	NA	NA	NA	NonIBD	09/06/2016	NA	NA	Asian	1.55	54	22.47658689	No	No	0	NA	NA	NA	NA	NA	NA	NA	NA	NA	NA	NA	NA	NA	NA	NA	NA	No	Yes	No	NA	NA	NA	NA	NA	NA	NA
NG-17954_947_T1_lib298675	X947_T1	Y	Control	Non_IBD	947	1	24	M	NA	NA	NA	NA	NonIBD	22/01/2016	NA	NA	Asian	1.75	75	24.48979592	No	Yes	4	NA	NA	NA	NA	NA	NA	NA	NA	NA	NA	NA	NA	NA	NA	NA	NA	No	Yes	No	NA	NA	NA	NA	NA	NA	NA
NG-20060_947T2_lib334352	X947_T2	Y	Control	Non_IBD	947	2	24	M	NA	NA	NA	NA	NonIBD	26/04/2016	NA	NA	Asian	1.75	76	24.81632653	No	Yes	4	NA	NA	NA	NA	NA	NA	NA	NA	NA	NA	NA	NA	NA	NA	NA	NA	No	Yes	No	NA	NA	NA	NA	NA	NA	NA
NG-17954_947_T3_lib298617	X947_T3	Y	Control	Non_IBD	947	3	24	M	NA	NA	NA	NA	NonIBD	22/06/2016	NA	NA	Asian	1.75	76	24.81632653	No	Yes	4	NA	NA	NA	NA	NA	NA	NA	NA	NA	NA	NA	NA	NA	NA	NA	NA	No	Yes	No	NA	NA	NA	NA	NA	NA	NA
NG-21159_GD1_lib343764	GenD_1	Y	Control	Non_IBD	GenD	x1	NA	NA	NA	NA	NA	NA	NonIBD	NA	NA	NA	NA	NA	NA	NA	NA	NA	NA	NA	NA	NA	NA	NA	NA	NA	NA	NA	NA	NA	NA	NA	NA	NA	NA	NA	NA	No	NA	NA	NA	NA	NA	NA	NA
NG-21159_GD2_lib343765	GenD_1	Y	Control	Non_IBD	GenD	x2	NA	NA	NA	NA	NA	NA	NonIBD	NA	NA	NA	NA	NA	NA	NA	NA	NA	NA	NA	NA	NA	NA	NA	NA	NA	NA	NA	NA	NA	NA	NA	NA	NA	NA	NA	NA	No	NA	NA	NA	NA	NA	NA	NA
NG-17954_GD2_lib298670	GenD_1	Y	Control	Non_IBD	GenD	x3	NA	NA	NA	NA	NA	NA	NonIBD	NA	NA	NA	NA	NA	NA	NA	NA	NA	NA	NA	NA	NA	NA	NA	NA	NA	NA	NA	NA	NA	NA	NA	NA	NA	NA	NA	NA	No	NA	NA	NA	NA	NA	NA	NA
NG-18510_GD2_lib308446	GenD_1	Y	Control	Non_IBD	GenD	x4	NA	NA	NA	NA	NA	NA	NonIBD	NA	NA	NA	NA	NA	NA	NA	NA	NA	NA	NA	NA	NA	NA	NA	NA	NA	NA	NA	NA	NA	NA	NA	NA	NA	NA	NA	NA	No	NA	NA	NA	NA	NA	NA	NA
NG-18510_GD3_lib308473	GenD_1	Y	Control	Non_IBD	GenD	x5	NA	NA	NA	NA	NA	NA	NonIBD	NA	NA	NA	NA	NA	NA	NA	NA	NA	NA	NA	NA	NA	NA	NA	NA	NA	NA	NA	NA	NA	NA	NA	NA	NA	NA	NA	NA	No	NA	NA	NA	NA	NA	NA	NA
NG-20060_GD1_lib334297	GenD_1	Y	Control	Non_IBD	GenD	x6	NA	NA	NA	NA	NA	NA	NonIBD	NA	NA	NA	NA	NA	NA	NA	NA	NA	NA	NA	NA	NA	NA	NA	NA	NA	NA	NA	NA	NA	NA	NA	NA	NA	NA	NA	NA	No	NA	NA	NA	NA	NA	NA	NA
NG-20060_GD2_lib334320	GenD_1	Y	Control	Non_IBD	GenD	x7	NA	NA	NA	NA	NA	NA	NonIBD	NA	NA	NA	NA	NA	NA	NA	NA	NA	NA	NA	NA	NA	NA	NA	NA	NA	NA	NA	NA	NA	NA	NA	NA	NA	NA	NA	NA	No	NA	NA	NA	NA	NA	NA	NA
NG-20060_GD3_lib334330	GenD_1	Y	Control	Non_IBD	GenD	x8	NA	NA	NA	NA	NA	NA	NonIBD	NA	NA	NA	NA	NA	NA	NA	NA	NA	NA	NA	NA	NA	NA	NA	NA	NA	NA	NA	NA	NA	NA	NA	NA	NA	NA	NA	NA	No	NA	NA	NA	NA	NA	NA	NA
[truncated: 41 more columns]
