# Supplementary material for: Interpersonal variability of the human gut virome confounds disease signal detection in IBD
Source: Commun Biol. 2023 Feb 25;6:221. doi: 10.1038/s42003-023-04592-w (PMC9968284; doi:10.1038/s42003-023-04592-w)
Supplement: Supplementary file 3 — Supplementary data [file 42003_2023_4592_MOESM3_ESM.zip › Supplementary_Data_V3/input/otu_legend.csv]

	domain	phylum	class	order	family	genus	OTU	Count
OTU_1;size=1726776;	Bacteria	Bacteroidetes	Bacteroidia	Bacteroidales	Bacteroidaceae	Bacteroides	OTU_1	1726776
OTU_2;size=707975;	Bacteria	Firmicutes	Clostridia	Clostridiales	Lachnospiraceae	Blautia	OTU_2	707975
OTU_3;size=1171844;	Bacteria	Firmicutes	Clostridia	Clostridiales	Ruminococcaceae	Faecalibacterium	OTU_3	1171844
OTU_4;size=845078;	Bacteria	Firmicutes	Clostridia	Clostridiales	Lachnospiraceae	Roseburia	OTU_4	845078
OTU_5;size=362424;	Bacteria	Actinobacteria	Actinobacteria	Bifidobacteriales	Bifidobacteriaceae	Bifidobacterium	OTU_5	362424
OTU_6;size=235584;	Bacteria	Actinobacteria	Actinobacteria	Coriobacteriales	Coriobacteriaceae	Collinsella	OTU_6	235584
OTU_7;size=272405;	Bacteria	Proteobacteria	Gammaproteobacteria	Enterobacteriales	Enterobacteriaceae	Escherichia/Shigella	OTU_7	272405
OTU_8;size=299353;	Bacteria	Verrucomicrobia	Verrucomicrobiae	Verrucomicrobiales	Verrucomicrobiaceae	Akkermansia	OTU_8	299353
OTU_9;size=467885;	Bacteria	Bacteroidetes	Bacteroidia	Bacteroidales	Bacteroidaceae	Bacteroides	OTU_9	467885
OTU_10;size=245960;	Bacteria	Firmicutes	Clostridia	Clostridiales	Ruminococcaceae	Gemmiger	OTU_10	245960
OTU_11;size=207967;	Bacteria	Firmicutes	Clostridia	Clostridiales	Ruminococcaceae	Gemmiger	OTU_11	207967
OTU_12;size=193390;	Bacteria	Firmicutes	Clostridia	Clostridiales	Peptostreptococcaceae	Romboutsia	OTU_12	193390
OTU_13;size=347441;	Bacteria	Firmicutes	Clostridia	Clostridiales	Lachnospiraceae	Blautia	OTU_13	347441
OTU_14;size=279475;	Bacteria	Firmicutes	Clostridia	Clostridiales	Lachnospiraceae	Fusicatenibacter	OTU_14	279475
OTU_15;size=363889;	Bacteria	Firmicutes	Clostridia	Clostridiales	Lachnospiraceae	Lachnospiracea_incertae_sedis	OTU_15	363889
OTU_16;size=130385;	Bacteria	Firmicutes	Negativicutes	Selenomonadales	Veillonellaceae	Dialister	OTU_16	130385
OTU_17;size=409270;	Bacteria	Proteobacteria	Gammaproteobacteria	Enterobacteriales	Enterobacteriaceae	Klebsiella	OTU_17	409270
OTU_18;size=164743;	Bacteria	Actinobacteria	Actinobacteria	Bifidobacteriales	Bifidobacteriaceae	Bifidobacterium	OTU_18	164743
OTU_19;size=127055;	Bacteria	Bacteroidetes	Bacteroidia	Bacteroidales	Rikenellaceae	Alistipes	OTU_19	127055
OTU_20;size=387207;	Bacteria	Firmicutes	Clostridia	Clostridiales	Lachnospiraceae	Anaerostipes	OTU_20	387207
OTU_21;size=171880;	Bacteria	Firmicutes	Clostridia	Clostridiales	Ruminococcaceae	unclassified_Ruminococcaceae	OTU_21	171880
OTU_22;size=459191;	Bacteria	Bacteroidetes	Bacteroidia	Bacteroidales	Bacteroidaceae	Bacteroides	OTU_22	459191
OTU_23;size=243912;	Bacteria	Firmicutes	Clostridia	Clostridiales	Lachnospiraceae	Ruminococcus2	OTU_23	243912
OTU_24;size=200788;	Bacteria	Firmicutes	Clostridia	Clostridiales	Lachnospiraceae	Dorea	OTU_24	200788
OTU_25;size=86609;	Bacteria	Firmicutes	Negativicutes	Selenomonadales	Acidaminococcaceae	Acidaminococcus	OTU_25	86609
OTU_26;size=128458;	Bacteria	Bacteroidetes	Bacteroidia	Bacteroidales	Rikenellaceae	Alistipes	OTU_26	128458
OTU_27;size=110073;	Bacteria	Firmicutes	Clostridia	Clostridiales	Peptostreptococcaceae	unclassified_Peptostreptococcaceae	OTU_27	110073
OTU_28;size=130457;	Bacteria	Firmicutes	Clostridia	Clostridiales	Clostridiaceae 1	Clostridium sensu stricto	OTU_28	130457
OTU_29;size=62332;	Bacteria	Bacteroidetes	Bacteroidia	Bacteroidales	Rikenellaceae	unclassified_"Rikenellaceae"	OTU_29	62332
OTU_30;size=52669;	Bacteria	Firmicutes	Negativicutes	Selenomonadales	Acidaminococcaceae	Phascolarctobacterium	OTU_30	52669
OTU_31;size=62162;	Bacteria	Bacteroidetes	Bacteroidia	Bacteroidales	Rikenellaceae	Alistipes	OTU_31	62162
OTU_32;size=56935;	Bacteria	Proteobacteria	Gammaproteobacteria	Aeromonadales	Succinivibrionaceae	Succinivibrio	OTU_32	56935
OTU_33;size=52326;	Bacteria	Firmicutes	Clostridia	Clostridiales	unclassified_Clostridiales	unclassified_Clostridiales	OTU_33	52326
OTU_34;size=58263;	Bacteria	Firmicutes	Clostridia	Clostridiales	Ruminococcaceae	unclassified_Ruminococcaceae	OTU_34	58263
OTU_35;size=147230;	Bacteria	Bacteroidetes	Bacteroidia	Bacteroidales	Porphyromonadaceae	Barnesiella	OTU_35	147230
OTU_36;size=87297;	Bacteria	Firmicutes	Clostridia	Clostridiales	Lachnospiraceae	Clostridium XlVa	OTU_36	87297
OTU_37;size=67759;	Bacteria	Firmicutes	Clostridia	Clostridiales	Ruminococcaceae	unclassified_Ruminococcaceae	OTU_37	67759
OTU_38;size=101691;	Bacteria	Firmicutes	Bacilli	Lactobacillales	Streptococcaceae	Streptococcus	OTU_38	101691
OTU_39;size=95146;	Bacteria	Firmicutes	Clostridia	Clostridiales	Lachnospiraceae	Coprococcus	OTU_39	95146
OTU_40;size=278160;	Bacteria	Bacteroidetes	Bacteroidia	Bacteroidales	Prevotellaceae	Prevotella	OTU_40	278160
OTU_41;size=77737;	Bacteria	Firmicutes	Clostridia	Clostridiales	Lachnospiraceae	Lachnospiracea_incertae_sedis	OTU_41	77737
OTU_42;size=41591;	Bacteria	Firmicutes	Clostridia	Clostridiales	Ruminococcaceae	Oscillibacter	OTU_42	41591
OTU_43;size=119793;	Bacteria	Firmicutes	Clostridia	Clostridiales	Ruminococcaceae	Ruminococcus	OTU_43	119793
OTU_44;size=86273;	Bacteria	Firmicutes	Erysipelotrichia	Erysipelotrichales	Erysipelotrichaceae	Catenibacterium	OTU_44	86273
OTU_45;size=48917;	Bacteria	Firmicutes	Negativicutes	Selenomonadales	Veillonellaceae	Megamonas	OTU_45	48917
OTU_46;size=135034;	Bacteria	Bacteroidetes	Bacteroidia	Bacteroidales	Bacteroidaceae	Bacteroides	OTU_46	135034
OTU_47;size=55131;	Bacteria	Firmicutes	Clostridia	Clostridiales	Ruminococcaceae	Ruminococcus	OTU_47	55131
OTU_48;size=39590;	Bacteria	Bacteroidetes	Bacteroidia	Bacteroidales	Porphyromonadaceae	Parabacteroides	OTU_48	39590
OTU_49;size=43484;	Bacteria	Firmicutes	Erysipelotrichia	Erysipelotrichales	Erysipelotrichaceae	Clostridium XVIII	OTU_49	43484
OTU_50;size=52837;	Bacteria	Proteobacteria	Betaproteobacteria	Burkholderiales	Sutterellaceae	Parasutterella	OTU_50	52837
OTU_51;size=39755;	Bacteria	Bacteroidetes	Bacteroidia	Bacteroidales	Prevotellaceae	unclassified_"Prevotellaceae"	OTU_51	39755
OTU_52;size=73932;	Bacteria	Firmicutes	unclassified_Firmicutes	unclassified_Firmicutes	unclassified_Firmicutes	unclassified_Firmicutes	OTU_52	73932
OTU_53;size=70393;	Bacteria	Bacteroidetes	Bacteroidia	Bacteroidales	Bacteroidaceae	Bacteroides	OTU_53	70393
OTU_54;size=49660;	Bacteria	Firmicutes	Clostridia	Clostridiales	Ruminococcaceae	Flavonifractor	OTU_54	49660
OTU_55;size=34162;	Bacteria	Firmicutes	Clostridia	Clostridiales	Clostridiaceae 1	Clostridium sensu stricto	OTU_55	34162
OTU_56;size=32411;	Bacteria	Firmicutes	Clostridia	Clostridiales	Ruminococcaceae	unclassified_Ruminococcaceae	OTU_56	32411
OTU_57;size=63622;	Bacteria	Firmicutes	Erysipelotrichia	Erysipelotrichales	Erysipelotrichaceae	Holdemanella	OTU_57	63622
OTU_58;size=34279;	Bacteria	Firmicutes	Clostridia	Clostridiales	unclassified_Clostridiales	unclassified_Clostridiales	OTU_58	34279
OTU_59;size=28205;	Bacteria	Bacteroidetes	Bacteroidia	Bacteroidales	Bacteroidaceae	Bacteroides	OTU_59	28205
OTU_60;size=78265;	Bacteria	Firmicutes	Clostridia	Clostridiales	Lachnospiraceae	Coprococcus	OTU_60	78265
OTU_61;size=101229;	Bacteria	Firmicutes	Clostridia	Clostridiales	Lachnospiraceae	Roseburia	OTU_61	101229
OTU_62;size=38384;	Bacteria	Bacteroidetes	Bacteroidia	Bacteroidales	Porphyromonadaceae	unclassified_"Porphyromonadaceae"	OTU_62	38384
OTU_63;size=27591;	Bacteria	Firmicutes	Erysipelotrichia	Erysipelotrichales	Erysipelotrichaceae	Clostridium XVIII	OTU_63	27591
OTU_64;size=25772;	Bacteria	Firmicutes	Clostridia	Clostridiales	unclassified_Clostridiales	unclassified_Clostridiales	OTU_64	25772
OTU_65;size=48680;	Bacteria	Firmicutes	Clostridia	Clostridiales	Lachnospiraceae	Lachnospiracea_incertae_sedis	OTU_65	48680
OTU_66;size=117504;	Bacteria	Bacteroidetes	Bacteroidia	Bacteroidales	Porphyromonadaceae	Parabacteroides	OTU_66	117504
OTU_67;size=62187;	Bacteria	Firmicutes	Clostridia	Clostridiales	Lachnospiraceae	unclassified_Lachnospiraceae	OTU_67	62187
OTU_68;size=29560;	Bacteria	Actinobacteria	Actinobacteria	Bifidobacteriales	Bifidobacteriaceae	Bifidobacterium	OTU_68	29560
OTU_69;size=39067;	Bacteria	Firmicutes	Clostridia	Clostridiales	Lachnospiraceae	unclassified_Lachnospiraceae	OTU_69	39067
OTU_70;size=40365;	Bacteria	Bacteroidetes	Bacteroidia	Bacteroidales	Bacteroidaceae	Bacteroides	OTU_70	40365
OTU_72;size=23218;	Bacteria	Bacteroidetes	Bacteroidia	Bacteroidales	Rikenellaceae	Alistipes	OTU_72	23218
OTU_73;size=21004;	Bacteria	Firmicutes	Clostridia	Clostridiales	Ruminococcaceae	unclassified_Ruminococcaceae	OTU_73	21004
OTU_74;size=44800;	Bacteria	Firmicutes	Clostridia	Clostridiales	unclassified_Clostridiales	unclassified_Clostridiales	OTU_74	44800
OTU_75;size=30019;	Bacteria	Firmicutes	Clostridia	Clostridiales	Ruminococcaceae	Oscillibacter	OTU_75	30019
OTU_76;size=42879;	Bacteria	Firmicutes	Clostridia	Clostridiales	Lachnospiraceae	unclassified_Lachnospiraceae	OTU_76	42879
OTU_77;size=27107;	Bacteria	Firmicutes	Clostridia	Clostridiales	Ruminococcaceae	Ruminococcus	OTU_77	27107
OTU_78;size=17235;	Bacteria	Proteobacteria	Alphaproteobacteria	Rhodospirillales	Rhodospirillaceae	unclassified_Rhodospirillaceae	OTU_78	17235
OTU_79;size=19503;	Bacteria	Proteobacteria	Deltaproteobacteria	Desulfovibrionales	Desulfovibrionaceae	Bilophila	OTU_79	19503
OTU_80;size=28261;	Bacteria	Firmicutes	Clostridia	Clostridiales	Ruminococcaceae	unclassified_Ruminococcaceae	OTU_80	28261
OTU_81;size=16999;	Bacteria	Spirochaetes	Spirochaetia	Spirochaetales	Spirochaetaceae	Treponema	OTU_81	16999
OTU_82;size=23683;	Bacteria	Firmicutes	Bacilli	Lactobacillales	Lactobacillaceae	Lactobacillus	OTU_82	23683
OTU_83;size=29242;	Bacteria	Firmicutes	Negativicutes	Selenomonadales	Veillonellaceae	Megasphaera	OTU_83	29242
OTU_84;size=42861;	Bacteria	Bacteroidetes	Bacteroidia	Bacteroidales	Rikenellaceae	Alistipes	OTU_84	42861
OTU_85;size=21046;	Bacteria	Firmicutes	Clostridia	Clostridiales	Ruminococcaceae	unclassified_Ruminococcaceae	OTU_85	21046
OTU_86;size=16903;	Bacteria	Firmicutes	Clostridia	Clostridiales	Peptostreptococcaceae	Clostridium XI	OTU_86	16903
OTU_87;size=33177;	Bacteria	Bacteroidetes	Bacteroidia	Bacteroidales	Bacteroidaceae	Bacteroides	OTU_87	33177
OTU_88;size=34939;	Bacteria	Firmicutes	Bacilli	Lactobacillales	Lactobacillaceae	Lactobacillus	OTU_88	34939
OTU_89;size=20149;	Bacteria	Bacteroidetes	Bacteroidia	Bacteroidales	Porphyromonadaceae	Odoribacter	OTU_89	20149
OTU_90;size=32094;	Bacteria	Firmicutes	Clostridia	Clostridiales	Ruminococcaceae	unclassified_Ruminococcaceae	OTU_90	32094
OTU_91;size=31951;	Bacteria	Firmicutes	Negativicutes	Selenomonadales	Veillonellaceae	Megasphaera	OTU_91	31951
OTU_92;size=20679;	Bacteria	Firmicutes	Clostridia	Clostridiales	Ruminococcaceae	Clostridium IV	OTU_92	20679
OTU_93;size=15689;	Bacteria	Firmicutes	Negativicutes	Selenomonadales	Acidaminococcaceae	unclassified_Acidaminococcaceae	OTU_93	15689
OTU_94;size=13183;	Bacteria	Fusobacteria	Fusobacteriia	Fusobacteriales	Fusobacteriaceae	Fusobacterium	OTU_94	13183
OTU_95;size=49523;	Bacteria	Bacteroidetes	Bacteroidia	Bacteroidales	Bacteroidaceae	Bacteroides	OTU_95	49523
OTU_96;size=16519;	Bacteria	Firmicutes	Clostridia	Clostridiales	Ruminococcaceae	unclassified_Ruminococcaceae	OTU_96	16519
OTU_97;size=41603;	Bacteria	Firmicutes	Negativicutes	Selenomonadales	Veillonellaceae	Veillonella	OTU_97	41603
OTU_98;size=25527;	Bacteria	Proteobacteria	Betaproteobacteria	Burkholderiales	Sutterellaceae	Sutterella	OTU_98	25527
OTU_99;size=12401;	Bacteria	Firmicutes	Erysipelotrichia	Erysipelotrichales	Erysipelotrichaceae	unclassified_Erysipelotrichaceae	OTU_99	12401
OTU_100;size=25589;	Bacteria	Bacteroidetes	Bacteroidia	Bacteroidales	Bacteroidaceae	Bacteroides	OTU_100	25589
OTU_101;size=25996;	Bacteria	Firmicutes	Clostridia	Clostridiales	Ruminococcaceae	Butyricicoccus	OTU_101	25996
OTU_102;size=14048;	Bacteria	Proteobacteria	Deltaproteobacteria	Desulfovibrionales	Desulfovibrionaceae	Desulfovibrio	OTU_102	14048
OTU_103;size=12014;	Bacteria	Firmicutes	Clostridia	Clostridiales	Ruminococcaceae	unclassified_Ruminococcaceae	OTU_103	12014
OTU_104;size=16201;	Bacteria	Firmicutes	Clostridia	Clostridiales	unclassified_Clostridiales	unclassified_Clostridiales	OTU_104	16201
OTU_105;size=17133;	Bacteria	Firmicutes	Clostridia	Clostridiales	Ruminococcaceae	Clostridium IV	OTU_105	17133
OTU_106;size=12565;	Bacteria	Actinobacteria	Actinobacteria	Coriobacteriales	Coriobacteriaceae	unclassified_Coriobacteriaceae	OTU_106	12565
OTU_107;size=17963;	Bacteria	Bacteroidetes	unclassified_"Bacteroidetes"	unclassified_"Bacteroidetes"	unclassified_"Bacteroidetes"	unclassified_"Bacteroidetes"	OTU_107	17963
OTU_108;size=17370;	Bacteria	Firmicutes	Clostridia	Clostridiales	Lachnospiraceae	Coprococcus	OTU_108	17370
OTU_109;size=18440;	Bacteria	Proteobacteria	Betaproteobacteria	Burkholderiales	Sutterellaceae	Sutterella	OTU_109	18440
OTU_110;size=11671;	Bacteria	Firmicutes	Clostridia	Clostridiales	Ruminococcaceae	Ruminococcus	OTU_110	11671
OTU_111;size=16275;	Bacteria	Firmicutes	Clostridia	Clostridiales	Ruminococcaceae	unclassified_Ruminococcaceae	OTU_111	16275
OTU_112;size=29976;	Bacteria	Bacteroidetes	Bacteroidia	Bacteroidales	Bacteroidaceae	Bacteroides	OTU_112	29976
OTU_113;size=14561;	Bacteria	Firmicutes	Negativicutes	Selenomonadales	Veillonellaceae	Dialister	OTU_113	14561
OTU_114;size=18470;	Bacteria	Firmicutes	Clostridia	Clostridiales	Ruminococcaceae	unclassified_Ruminococcaceae	OTU_114	18470
OTU_115;size=15605;	Bacteria	Firmicutes	Clostridia	Clostridiales	Lachnospiraceae	Lachnospiracea_incertae_sedis	OTU_115	15605
OTU_116;size=7836;	Archaea	Euryarchaeota	Methanobacteria	Methanobacteriales	Methanobacteriaceae	Methanobrevibacter	OTU_116	7836
OTU_117;size=23754;	Bacteria	Firmicutes	Clostridia	Clostridiales	Lachnospiraceae	unclassified_Lachnospiraceae	OTU_117	23754
OTU_118;size=10954;	Bacteria	Firmicutes	Clostridia	Clostridiales	unclassified_Clostridiales	unclassified_Clostridiales	OTU_118	10954
OTU_119;size=9215;	Bacteria	Actinobacteria	Actinobacteria	Coriobacteriales	Coriobacteriaceae	Collinsella	OTU_119	9215
OTU_120;size=8291;	Bacteria	Actinobacteria	Actinobacteria	Coriobacteriales	Coriobacteriaceae	Collinsella	OTU_120	8291
OTU_121;size=18348;	Bacteria	Bacteroidetes	Bacteroidia	Bacteroidales	Prevotellaceae	Paraprevotella	OTU_121	18348
OTU_122;size=27549;	Bacteria	Firmicutes	Clostridia	Clostridiales	Lachnospiraceae	Lachnospiracea_incertae_sedis	OTU_122	27549
OTU_123;size=21772;	Bacteria	Actinobacteria	Actinobacteria	Coriobacteriales	Coriobacteriaceae	unclassified_Coriobacteriaceae	OTU_123	21772
OTU_124;size=8628;	Bacteria	Firmicutes	Clostridia	Clostridiales	Ruminococcaceae	Clostridium IV	OTU_124	8628
OTU_125;size=19138;	Bacteria	Proteobacteria	Gammaproteobacteria	Pasteurellales	Pasteurellaceae	Haemophilus	OTU_125	19138
OTU_126;size=12040;	Bacteria	Bacteroidetes	Bacteroidia	Bacteroidales	Prevotellaceae	Prevotella	OTU_126	12040
OTU_127;size=7837;	Bacteria	Bacteroidetes	unclassified_"Bacteroidetes"	unclassified_"Bacteroidetes"	unclassified_"Bacteroidetes"	unclassified_"Bacteroidetes"	OTU_127	7837
OTU_128;size=15673;	Bacteria	Firmicutes	unclassified_Firmicutes	unclassified_Firmicutes	unclassified_Firmicutes	unclassified_Firmicutes	OTU_128	15673
OTU_129;size=22158;	Bacteria	Firmicutes	Clostridia	Clostridiales	unclassified_Clostridiales	unclassified_Clostridiales	OTU_129	22158
OTU_130;size=10047;	Bacteria	Firmicutes	Erysipelotrichia	Erysipelotrichales	Erysipelotrichaceae	Turicibacter	OTU_130	10047
OTU_131;size=6404;	Bacteria	Actinobacteria	Actinobacteria	Coriobacteriales	Coriobacteriaceae	Slackia	OTU_131	6404
OTU_132;size=12207;	Bacteria	Firmicutes	Clostridia	Clostridiales	Lachnospiraceae	Clostridium XlVb	OTU_132	12207
OTU_133;size=8020;	Bacteria	Actinobacteria	Actinobacteria	Coriobacteriales	Coriobacteriaceae	unclassified_Coriobacteriaceae	OTU_133	8020
OTU_134;size=7974;	Bacteria	Firmicutes	Clostridia	Clostridiales	Ruminococcaceae	Oscillibacter	OTU_134	7974
OTU_135;size=8161;	Bacteria	Firmicutes	Erysipelotrichia	Erysipelotrichales	Erysipelotrichaceae	Erysipelotrichaceae_incertae_sedis	OTU_135	8161
OTU_136;size=6939;	Bacteria	Firmicutes	Clostridia	Clostridiales	unclassified_Clostridiales	unclassified_Clostridiales	OTU_136	6939
OTU_137;size=7138;	Bacteria	Bacteroidetes	Bacteroidia	Bacteroidales	Prevotellaceae	Prevotella	OTU_137	7138
OTU_138;size=11173;	Bacteria	Bacteroidetes	Bacteroidia	Bacteroidales	Porphyromonadaceae	unclassified_"Porphyromonadaceae"	OTU_138	11173
OTU_139;size=7212;	Bacteria	Bacteroidetes	Bacteroidia	Bacteroidales	Prevotellaceae	Alloprevotella	OTU_139	7212
OTU_140;size=7573;	Bacteria	Firmicutes	Clostridia	Clostridiales	Ruminococcaceae	unclassified_Ruminococcaceae	OTU_140	7573
OTU_141;size=7700;	Bacteria	Firmicutes	Clostridia	Clostridiales	Ruminococcaceae	unclassified_Ruminococcaceae	OTU_141	7700
OTU_142;size=20994;	Bacteria	Firmicutes	Negativicutes	Selenomonadales	Acidaminococcaceae	Phascolarctobacterium	OTU_142	20994
OTU_143;size=5513;	Bacteria	Bacteroidetes	Bacteroidia	Bacteroidales	Rikenellaceae	Alistipes	OTU_143	5513
OTU_144;size=9432;	Bacteria	Firmicutes	Clostridia	Clostridiales	Ruminococcaceae	unclassified_Ruminococcaceae	OTU_144	9432
OTU_145;size=5142;	Bacteria	Proteobacteria	Alphaproteobacteria	unclassified_Alphaproteobacteria	unclassified_Alphaproteobacteria	unclassified_Alphaproteobacteria	OTU_145	5142
OTU_146;size=17465;	Bacteria	Firmicutes	Clostridia	Clostridiales	Ruminococcaceae	Ruminococcus	OTU_146	17465
OTU_147;size=5226;	Bacteria	Actinobacteria	Actinobacteria	Coriobacteriales	Coriobacteriaceae	unclassified_Coriobacteriaceae	OTU_147	5226
OTU_148;size=6423;	Bacteria	Firmicutes	Clostridia	Clostridiales	Ruminococcaceae	unclassified_Ruminococcaceae	OTU_148	6423
OTU_149;size=9997;	Bacteria	Actinobacteria	Actinobacteria	Coriobacteriales	Coriobacteriaceae	Eggerthella	OTU_149	9997
OTU_150;size=12354;	Bacteria	Bacteroidetes	Bacteroidia	Bacteroidales	Prevotellaceae	Alloprevotella	OTU_150	12354
OTU_151;size=6036;	Bacteria	Actinobacteria	Actinobacteria	Bifidobacteriales	Bifidobacteriaceae	Bifidobacterium	OTU_151	6036
OTU_152;size=13855;	Bacteria	Firmicutes	Clostridia	Clostridiales	unclassified_Clostridiales	unclassified_Clostridiales	OTU_152	13855
OTU_153;size=7535;	Bacteria	Firmicutes	Clostridia	Clostridiales	Lachnospiraceae	Butyrivibrio	OTU_153	7535
OTU_154;size=5217;	Bacteria	Firmicutes	Clostridia	Clostridiales	Lachnospiraceae	Clostridium XlVb	OTU_154	5217
OTU_155;size=15792;	Bacteria	Firmicutes	Clostridia	Clostridiales	Lachnospiraceae	Lachnospiracea_incertae_sedis	OTU_155	15792
OTU_156;size=15552;	Bacteria	Firmicutes	Clostridia	Clostridiales	Lachnospiraceae	unclassified_Lachnospiraceae	OTU_156	15552
OTU_157;size=5508;	Bacteria	Proteobacteria	unclassified_"Proteobacteria"	unclassified_"Proteobacteria"	unclassified_"Proteobacteria"	unclassified_"Proteobacteria"	OTU_157	5508
OTU_158;size=7972;	Bacteria	Bacteroidetes	Bacteroidia	Bacteroidales	Prevotellaceae	Alloprevotella	OTU_158	7972
OTU_159;size=14425;	Bacteria	Actinobacteria	Actinobacteria	Coriobacteriales	Coriobacteriaceae	Senegalimassilia	OTU_159	14425
OTU_160;size=11933;	Bacteria	Firmicutes	Clostridia	Clostridiales	Lachnospiraceae	unclassified_Lachnospiraceae	OTU_160	11933
OTU_161;size=4354;	Bacteria	Actinobacteria	Actinobacteria	Coriobacteriales	Coriobacteriaceae	Olsenella	OTU_161	4354
OTU_162;size=7886;	Bacteria	Firmicutes	Clostridia	Clostridiales	Ruminococcaceae	unclassified_Ruminococcaceae	OTU_162	7886
OTU_163;size=5624;	Bacteria	Firmicutes	Clostridia	Clostridiales	Ruminococcaceae	unclassified_Ruminococcaceae	OTU_163	5624
OTU_164;size=4212;	Bacteria	Bacteroidetes	Bacteroidia	Bacteroidales	Rikenellaceae	Alistipes	OTU_164	4212
OTU_165;size=36184;	Bacteria	Firmicutes	Clostridia	Clostridiales	Lachnospiraceae	Clostridium XlVa	OTU_165	36184
OTU_166;size=4754;	Bacteria	Firmicutes	Clostridia	Clostridiales	Lachnospiraceae	Clostridium XlVb	OTU_166	4754
OTU_167;size=4126;	Bacteria	Firmicutes	Clostridia	Clostridiales	unclassified_Clostridiales	unclassified_Clostridiales	OTU_167	4126
OTU_168;size=5595;	Bacteria	Firmicutes	Clostridia	Clostridiales	Ruminococcaceae	unclassified_Ruminococcaceae	OTU_168	5595
OTU_169;size=17565;	Bacteria	Bacteroidetes	Bacteroidia	Bacteroidales	Prevotellaceae	Prevotella	OTU_169	17565
OTU_170;size=5503;	Bacteria	Firmicutes	Clostridia	Clostridiales	Ruminococcaceae	unclassified_Ruminococcaceae	OTU_170	5503
OTU_171;size=8347;	Bacteria	Firmicutes	Clostridia	Clostridiales	unclassified_Clostridiales	unclassified_Clostridiales	OTU_171	8347
OTU_172;size=4970;	Bacteria	Firmicutes	Bacilli	Lactobacillales	Lactobacillaceae	Lactobacillus	OTU_172	4970
OTU_173;size=7362;	Bacteria	Bacteroidetes	Bacteroidia	Bacteroidales	Prevotellaceae	Prevotella	OTU_173	7362
OTU_174;size=4847;	Bacteria	Firmicutes	Clostridia	Clostridiales	Ruminococcaceae	Clostridium IV	OTU_174	4847
OTU_175;size=3642;	Bacteria	Bacteroidetes	Bacteroidia	Bacteroidales	Porphyromonadaceae	unclassified_"Porphyromonadaceae"	OTU_175	3642
OTU_176;size=4961;	Bacteria	Firmicutes	Clostridia	Clostridiales	Ruminococcaceae	Clostridium IV	OTU_176	4961
OTU_177;size=86448;	Bacteria	Firmicutes	Clostridia	Clostridiales	Lachnospiraceae	Blautia	OTU_177	86448
OTU_178;size=4057;	Bacteria	Firmicutes	Clostridia	Clostridiales	Clostridiaceae 1	Clostridium sensu stricto	OTU_178	4057
OTU_179;size=3383;	Bacteria	Proteobacteria	Deltaproteobacteria	unclassified_Deltaproteobacteria	unclassified_Deltaproteobacteria	unclassified_Deltaproteobacteria	OTU_179	3383
OTU_180;size=5111;	Bacteria	Fusobacteria	Fusobacteriia	Fusobacteriales	Fusobacteriaceae	Fusobacterium	OTU_180	5111
OTU_181;size=6224;	Bacteria	Firmicutes	Negativicutes	Selenomonadales	Veillonellaceae	Mitsuokella	OTU_181	6224
OTU_182;size=3952;	Bacteria	Firmicutes	Clostridia	Clostridiales	Ruminococcaceae	unclassified_Ruminococcaceae	OTU_182	3952
OTU_183;size=4152;	Bacteria	Firmicutes	Clostridia	Clostridiales	Ruminococcaceae	Clostridium IV	OTU_183	4152
OTU_184;size=6392;	Bacteria	Firmicutes	Clostridia	Clostridiales	unclassified_Clostridiales	unclassified_Clostridiales	OTU_184	6392
OTU_185;size=3798;	Bacteria	Firmicutes	unclassified_Firmicutes	unclassified_Firmicutes	unclassified_Firmicutes	unclassified_Firmicutes	OTU_185	3798
OTU_186;size=4014;	Bacteria	Firmicutes	Clostridia	Clostridiales	Ruminococcaceae	Clostridium IV	OTU_186	4014
OTU_187;size=4055;	Bacteria	Firmicutes	Erysipelotrichia	Erysipelotrichales	Erysipelotrichaceae	Holdemania	OTU_187	4055
OTU_188;size=2989;	Bacteria	Tenericutes	Mollicutes	Anaeroplasmatales	Anaeroplasmataceae	Anaeroplasma	OTU_188	2989
OTU_189;size=3841;	Bacteria	Firmicutes	Clostridia	Clostridiales	Ruminococcaceae	Clostridium IV	OTU_189	3841
OTU_190;size=3878;	Bacteria	Firmicutes	Clostridia	Clostridiales	Ruminococcaceae	Ruminococcus	OTU_190	3878
OTU_191;size=2727;	Bacteria	Bacteroidetes	Bacteroidia	Bacteroidales	Porphyromonadaceae	unclassified_"Porphyromonadaceae"	OTU_191	2727
OTU_192;size=3471;	Bacteria	Firmicutes	unclassified_Firmicutes	unclassified_Firmicutes	unclassified_Firmicutes	unclassified_Firmicutes	OTU_192	3471
OTU_193;size=3043;	Bacteria	Firmicutes	Clostridia	Clostridiales	Ruminococcaceae	unclassified_Ruminococcaceae	OTU_193	3043
OTU_194;size=3911;	Bacteria	Firmicutes	Clostridia	Clostridiales	unclassified_Clostridiales	unclassified_Clostridiales	OTU_194	3911
OTU_195;size=2692;	Bacteria	Proteobacteria	Alphaproteobacteria	unclassified_Alphaproteobacteria	unclassified_Alphaproteobacteria	unclassified_Alphaproteobacteria	OTU_195	2692
OTU_196;size=3227;	Bacteria	Firmicutes	Bacilli	Lactobacillales	Lactobacillaceae	Pediococcus	OTU_196	3227
OTU_197;size=2599;	Bacteria	Bacteroidetes	unclassified_"Bacteroidetes"	unclassified_"Bacteroidetes"	unclassified_"Bacteroidetes"	unclassified_"Bacteroidetes"	OTU_197	2599
OTU_198;size=3453;	Bacteria	Firmicutes	Clostridia	Clostridiales	unclassified_Clostridiales	unclassified_Clostridiales	OTU_198	3453
OTU_199;size=4859;	Bacteria	Firmicutes	Clostridia	Clostridiales	Ruminococcaceae	unclassified_Ruminococcaceae	OTU_199	4859
OTU_200;size=2398;	Bacteria	Proteobacteria	Alphaproteobacteria	Rhodospirillales	Rhodospirillaceae	unclassified_Rhodospirillaceae	OTU_200	2398
OTU_201;size=3608;	Bacteria	Firmicutes	Negativicutes	Selenomonadales	Veillonellaceae	Veillonella	OTU_201	3608
OTU_202;size=3882;	Bacteria	Proteobacteria	Gammaproteobacteria	Pseudomonadales	Pseudomonadaceae	Pseudomonas	OTU_202	3882
OTU_203;size=17635;	Bacteria	Firmicutes	Bacilli	Lactobacillales	Streptococcaceae	Streptococcus	OTU_203	17635
OTU_204;size=2624;	Bacteria	Bacteroidetes	Bacteroidia	Bacteroidales	unclassified_"Bacteroidales"	unclassified_"Bacteroidales"	OTU_204	2624
OTU_205;size=2716;	Bacteria	Firmicutes	Clostridia	Clostridiales	Ruminococcaceae	unclassified_Ruminococcaceae	OTU_205	2716
OTU_206;size=4797;	Bacteria	Proteobacteria	Deltaproteobacteria	Desulfovibrionales	Desulfovibrionaceae	unclassified_Desulfovibrionaceae	OTU_206	4797
OTU_207;size=2707;	Bacteria	Bacteroidetes	Bacteroidia	Bacteroidales	Rikenellaceae	Alistipes	OTU_207	2707
OTU_208;size=3671;	Bacteria	Firmicutes	Clostridia	Clostridiales	unclassified_Clostridiales	unclassified_Clostridiales	OTU_208	3671
OTU_209;size=4236;	Bacteria	Proteobacteria	Betaproteobacteria	Burkholderiales	unclassified_Burkholderiales	unclassified_Burkholderiales	OTU_209	4236
OTU_210;size=6799;	Bacteria	Firmicutes	Negativicutes	Selenomonadales	Veillonellaceae	Dialister	OTU_210	6799
OTU_211;size=9317;	Bacteria	Firmicutes	Bacilli	Lactobacillales	Streptococcaceae	Streptococcus	OTU_211	9317
OTU_212;size=6658;	Bacteria	Firmicutes	Clostridia	Clostridiales	Ruminococcaceae	Clostridium IV	OTU_212	6658
OTU_213;size=5400;	Bacteria	Firmicutes	Clostridia	Clostridiales	Lachnospiraceae	Clostridium XlVa	OTU_213	5400
OTU_214;size=2376;	Bacteria	Proteobacteria	Betaproteobacteria	Burkholderiales	Sutterellaceae	Parasutterella	OTU_214	2376
OTU_215;size=2595;	Bacteria	Firmicutes	unclassified_Firmicutes	unclassified_Firmicutes	unclassified_Firmicutes	unclassified_Firmicutes	OTU_215	2595
OTU_216;size=3832;	Bacteria	Bacteroidetes	Bacteroidia	Bacteroidales	Porphyromonadaceae	unclassified_"Porphyromonadaceae"	OTU_216	3832
OTU_217;size=2819;	Bacteria	Actinobacteria	Actinobacteria	Coriobacteriales	Coriobacteriaceae	Collinsella	OTU_217	2819
OTU_218;size=2201;	Bacteria	Bacteroidetes	Bacteroidia	Bacteroidales	Prevotellaceae	Prevotella	OTU_218	2201
OTU_219;size=2460;	Bacteria	Firmicutes	Erysipelotrichia	Erysipelotrichales	Erysipelotrichaceae	Clostridium XVIII	OTU_219	2460
OTU_221;size=2461;	Bacteria	Firmicutes	Bacilli	Lactobacillales	Lactobacillaceae	Lactobacillus	OTU_221	2461
OTU_222;size=2242;	Bacteria	Firmicutes	Negativicutes	Selenomonadales	Veillonellaceae	unclassified_Veillonellaceae	OTU_222	2242
OTU_223;size=1899;	Bacteria	Elusimicrobia	Elusimicrobia	Elusimicrobiales	Elusimicrobiaceae	Elusimicrobium	OTU_223	1899
OTU_225;size=3726;	Bacteria	Firmicutes	Clostridia	Clostridiales	Ruminococcaceae	unclassified_Ruminococcaceae	OTU_225	3726
OTU_226;size=2134;	Bacteria	Firmicutes	Clostridia	Clostridiales	Ruminococcaceae	unclassified_Ruminococcaceae	OTU_226	2134
OTU_227;size=4011;	Bacteria	Bacteroidetes	Bacteroidia	Bacteroidales	Porphyromonadaceae	Coprobacter	OTU_227	4011
OTU_228;size=2512;	Bacteria	Firmicutes	Clostridia	Clostridiales	Peptococcaceae 1	Peptococcus	OTU_228	2512
OTU_229;size=2888;	Bacteria	Actinobacteria	Actinobacteria	Coriobacteriales	Coriobacteriaceae	unclassified_Coriobacteriaceae	OTU_229	2888
OTU_230;size=3635;	Bacteria	Firmicutes	Clostridia	Clostridiales	Ruminococcaceae	unclassified_Ruminococcaceae	OTU_230	3635
OTU_231;size=1882;	Bacteria	Firmicutes	Bacilli	Lactobacillales	Streptococcaceae	Lactococcus	OTU_231	1882
OTU_232;size=3329;	Bacteria	Firmicutes	Negativicutes	Selenomonadales	Veillonellaceae	Megasphaera	OTU_232	3329
OTU_233;size=3231;	Bacteria	Actinobacteria	Actinobacteria	Coriobacteriales	Coriobacteriaceae	Olsenella	OTU_233	3231
OTU_234;size=2075;	Bacteria	Firmicutes	Clostridia	Clostridiales	Ruminococcaceae	unclassified_Ruminococcaceae	OTU_234	2075
OTU_235;size=4667;	Bacteria	Firmicutes	Clostridia	Clostridiales	Peptostreptococcaceae	Peptostreptococcus	OTU_235	4667
OTU_236;size=2931;	Bacteria	Firmicutes	Clostridia	Clostridiales	Ruminococcaceae	unclassified_Ruminococcaceae	OTU_236	2931
OTU_237;size=1599;	Bacteria	Proteobacteria	Betaproteobacteria	Burkholderiales	unclassified_Burkholderiales	unclassified_Burkholderiales	OTU_237	1599
OTU_238;size=1621;	Bacteria	unclassified_Bacteria	unclassified_Bacteria	unclassified_Bacteria	unclassified_Bacteria	unclassified_Bacteria	OTU_238	1621
OTU_239;size=4125;	Bacteria	Firmicutes	Clostridia	Clostridiales	Lachnospiraceae	unclassified_Lachnospiraceae	OTU_239	4125
OTU_240;size=5046;	Bacteria	Bacteroidetes	Bacteroidia	Bacteroidales	Porphyromonadaceae	unclassified_"Porphyromonadaceae"	OTU_240	5046
OTU_241;size=3772;	Bacteria	Bacteroidetes	unclassified_"Bacteroidetes"	unclassified_"Bacteroidetes"	unclassified_"Bacteroidetes"	unclassified_"Bacteroidetes"	OTU_241	3772
OTU_242;size=2130;	Bacteria	unclassified_Bacteria	unclassified_Bacteria	unclassified_Bacteria	unclassified_Bacteria	unclassified_Bacteria	OTU_242	2130
OTU_243;size=2481;	Bacteria	Firmicutes	Erysipelotrichia	Erysipelotrichales	Erysipelotrichaceae	unclassified_Erysipelotrichaceae	OTU_243	2481
OTU_244;size=1522;	Bacteria	Firmicutes	unclassified_Firmicutes	unclassified_Firmicutes	unclassified_Firmicutes	unclassified_Firmicutes	OTU_244	1522
OTU_245;size=1713;	Bacteria	Firmicutes	Clostridia	Clostridiales	unclassified_Clostridiales	unclassified_Clostridiales	OTU_245	1713
OTU_246;size=1751;	Bacteria	unclassified_Bacteria	unclassified_Bacteria	unclassified_Bacteria	unclassified_Bacteria	unclassified_Bacteria	OTU_246	1751
OTU_247;size=3993;	Bacteria	Firmicutes	Clostridia	Clostridiales	Ruminococcaceae	Oscillibacter	OTU_247	3993
OTU_248;size=3465;	Bacteria	Bacteroidetes	Bacteroidia	Bacteroidales	Porphyromonadaceae	Parabacteroides	OTU_248	3465
OTU_249;size=3981;	Bacteria	Bacteroidetes	Bacteroidia	Bacteroidales	Bacteroidaceae	Bacteroides	OTU_249	3981
OTU_250;size=7047;	Bacteria	Bacteroidetes	Bacteroidia	Bacteroidales	Prevotellaceae	Prevotella	OTU_250	7047
OTU_251;size=2929;	Bacteria	Firmicutes	Clostridia	Clostridiales	Ruminococcaceae	unclassified_Ruminococcaceae	OTU_251	2929
OTU_252;size=7388;	Bacteria	Firmicutes	Clostridia	Clostridiales	Lachnospiraceae	unclassified_Lachnospiraceae	OTU_252	7388
OTU_253;size=6442;	Bacteria	Firmicutes	Clostridia	Clostridiales	Lachnospiraceae	unclassified_Lachnospiraceae	OTU_253	6442
OTU_254;size=2641;	Bacteria	Bacteroidetes	Bacteroidia	Bacteroidales	unclassified_"Bacteroidales"	unclassified_"Bacteroidales"	OTU_254	2641
OTU_255;size=1626;	Bacteria	Firmicutes	Clostridia	Clostridiales	unclassified_Clostridiales	unclassified_Clostridiales	OTU_255	1626
OTU_256;size=1581;	Bacteria	Bacteroidetes	Bacteroidia	Bacteroidales	Porphyromonadaceae	unclassified_"Porphyromonadaceae"	OTU_256	1581
OTU_257;size=1383;	Bacteria	Firmicutes	Erysipelotrichia	Erysipelotrichales	Erysipelotrichaceae	unclassified_Erysipelotrichaceae	OTU_257	1383
OTU_258;size=1431;	Bacteria	Synergistetes	Synergistia	Synergistales	Synergistaceae	Cloacibacillus	OTU_258	1431
OTU_259;size=1559;	Bacteria	Tenericutes	Mollicutes	Anaeroplasmatales	Anaeroplasmataceae	Asteroleplasma	OTU_259	1559
OTU_260;size=1570;	Bacteria	Firmicutes	unclassified_Firmicutes	unclassified_Firmicutes	unclassified_Firmicutes	unclassified_Firmicutes	OTU_260	1570
OTU_261;size=1366;	Bacteria	Proteobacteria	Alphaproteobacteria	Rhodospirillales	Rhodospirillaceae	unclassified_Rhodospirillaceae	OTU_261	1366
OTU_262;size=1939;	Bacteria	Bacteroidetes	Bacteroidia	Bacteroidales	Porphyromonadaceae	unclassified_"Porphyromonadaceae"	OTU_262	1939
OTU_263;size=7476;	Bacteria	Bacteroidetes	Bacteroidia	Bacteroidales	Prevotellaceae	Prevotella	OTU_263	7476
OTU_264;size=3559;	Bacteria	Firmicutes	Clostridia	Clostridiales	Lachnospiraceae	unclassified_Lachnospiraceae	OTU_264	3559
OTU_265;size=1717;	Bacteria	Bacteroidetes	Bacteroidia	Bacteroidales	Porphyromonadaceae	unclassified_"Porphyromonadaceae"	OTU_265	1717
OTU_266;size=1278;	Bacteria	Firmicutes	Clostridia	Clostridiales	unclassified_Clostridiales	unclassified_Clostridiales	OTU_266	1278
OTU_267;size=1965;	Bacteria	Firmicutes	Clostridia	Clostridiales	unclassified_Clostridiales	unclassified_Clostridiales	OTU_267	1965
OTU_268;size=1598;	Bacteria	Firmicutes	Clostridia	Clostridiales	unclassified_Clostridiales	unclassified_Clostridiales	OTU_268	1598
OTU_269;size=2079;	Bacteria	Firmicutes	Clostridia	Clostridiales	Ruminococcaceae	Clostridium IV	OTU_269	2079
OTU_270;size=1730;	Bacteria	Firmicutes	Clostridia	Clostridiales	unclassified_Clostridiales	unclassified_Clostridiales	OTU_270	1730
OTU_271;size=3248;	Bacteria	Firmicutes	Clostridia	Clostridiales	unclassified_Clostridiales	unclassified_Clostridiales	OTU_271	3248
OTU_272;size=2958;	Bacteria	Bacteroidetes	Bacteroidia	Bacteroidales	Prevotellaceae	Prevotella	OTU_272	2958
OTU_273;size=2024;	Bacteria	Firmicutes	Clostridia	Clostridiales	Ruminococcaceae	unclassified_Ruminococcaceae	OTU_273	2024
OTU_274;size=1614;	Bacteria	Firmicutes	unclassified_Firmicutes	unclassified_Firmicutes	unclassified_Firmicutes	unclassified_Firmicutes	OTU_274	1614
OTU_275;size=1465;	Bacteria	Firmicutes	Clostridia	Clostridiales	unclassified_Clostridiales	unclassified_Clostridiales	OTU_275	1465
OTU_276;size=1843;	Bacteria	Proteobacteria	Gammaproteobacteria	Aeromonadales	Succinivibrionaceae	Succinivibrio	OTU_276	1843
OTU_277;size=1549;	Bacteria	Firmicutes	Clostridia	Clostridiales	Ruminococcaceae	unclassified_Ruminococcaceae	OTU_277	1549
OTU_278;size=1276;	Bacteria	Firmicutes	Clostridia	Clostridiales	unclassified_Clostridiales	unclassified_Clostridiales	OTU_278	1276
OTU_279;size=1857;	Bacteria	Actinobacteria	Actinobacteria	Coriobacteriales	Coriobacteriaceae	Olsenella	OTU_279	1857
OTU_280;size=5722;	Bacteria	Firmicutes	Clostridia	Clostridiales	Lachnospiraceae	unclassified_Lachnospiraceae	OTU_280	5722
OTU_281;size=1141;	Bacteria	Firmicutes	unclassified_Firmicutes	unclassified_Firmicutes	unclassified_Firmicutes	unclassified_Firmicutes	OTU_281	1141
OTU_283;size=1546;	Bacteria	Bacteroidetes	Bacteroidia	Bacteroidales	Bacteroidaceae	Bacteroides	OTU_283	1546
OTU_284;size=27003;	Bacteria	Bacteroidetes	Bacteroidia	Bacteroidales	Bacteroidaceae	Bacteroides	OTU_284	27003
OTU_285;size=1057;	Bacteria	Firmicutes	Erysipelotrichia	Erysipelotrichales	Erysipelotrichaceae	Coprobacillus	OTU_285	1057
OTU_286;size=1029;	Bacteria	Proteobacteria	Alphaproteobacteria	Rhodospirillales	unclassified_Rhodospirillales	unclassified_Rhodospirillales	OTU_286	1029
OTU_287;size=1241;	Bacteria	Firmicutes	Clostridia	Clostridiales	Ruminococcaceae	unclassified_Ruminococcaceae	OTU_287	1241
OTU_288;size=3175;	Bacteria	Firmicutes	Clostridia	Clostridiales	Ruminococcaceae	Butyricicoccus	OTU_288	3175
OTU_289;size=1410;	Bacteria	Firmicutes	Clostridia	Clostridiales	Ruminococcaceae	unclassified_Ruminococcaceae	OTU_289	1410
OTU_290;size=1340;	Bacteria	Firmicutes	Clostridia	Clostridiales	Clostridiaceae 1	Clostridium sensu stricto	OTU_290	1340
OTU_291;size=1133;	Bacteria	Bacteroidetes	unclassified_"Bacteroidetes"	unclassified_"Bacteroidetes"	unclassified_"Bacteroidetes"	unclassified_"Bacteroidetes"	OTU_291	1133
OTU_292;size=1237;	Bacteria	Bacteroidetes	Bacteroidia	Bacteroidales	Porphyromonadaceae	Parabacteroides	OTU_292	1237
OTU_293;size=1154;	Bacteria	Bacteroidetes	Bacteroidia	Bacteroidales	unclassified_"Bacteroidales"	unclassified_"Bacteroidales"	OTU_293	1154
OTU_294;size=1559;	Bacteria	Firmicutes	Clostridia	Clostridiales	Ruminococcaceae	Clostridium IV	OTU_294	1559
OTU_295;size=887;	Bacteria	Bacteroidetes	Bacteroidia	Bacteroidales	unclassified_"Bacteroidales"	unclassified_"Bacteroidales"	OTU_295	887
OTU_296;size=1062;	Bacteria	Firmicutes	Clostridia	Clostridiales	Ruminococcaceae	unclassified_Ruminococcaceae	OTU_296	1062
OTU_297;size=1757;	Bacteria	Firmicutes	Clostridia	Clostridiales	Ruminococcaceae	Clostridium IV	OTU_297	1757
OTU_298;size=1316;	Bacteria	Firmicutes	Clostridia	Clostridiales	Lachnospiraceae	unclassified_Lachnospiraceae	OTU_298	1316
OTU_299;size=1079;	Bacteria	Fusobacteria	Fusobacteriia	Fusobacteriales	Fusobacteriaceae	unclassified_"Fusobacteriaceae"	OTU_299	1079
OTU_300;size=1281;	Bacteria	Bacteroidetes	Bacteroidia	Bacteroidales	Prevotellaceae	Prevotella	OTU_300	1281
OTU_301;size=1098;	Bacteria	Firmicutes	Clostridia	Clostridiales	Ruminococcaceae	unclassified_Ruminococcaceae	OTU_301	1098
OTU_302;size=1522;	Bacteria	Firmicutes	Clostridia	Clostridiales	Lachnospiraceae	Howardella	OTU_302	1522
OTU_303;size=12124;	Bacteria	Firmicutes	Clostridia	Clostridiales	Lachnospiraceae	unclassified_Lachnospiraceae	OTU_303	12124
OTU_304;size=3014;	Bacteria	Actinobacteria	Actinobacteria	Coriobacteriales	Coriobacteriaceae	unclassified_Coriobacteriaceae	OTU_304	3014
OTU_305;size=2317;	Bacteria	Firmicutes	Clostridia	Clostridiales	Lachnospiraceae	Clostridium XlVb	OTU_305	2317
OTU_306;size=988;	Bacteria	Firmicutes	Erysipelotrichia	Erysipelotrichales	Erysipelotrichaceae	Faecalicoccus	OTU_306	988
OTU_307;size=66922;	Bacteria	Firmicutes	Clostridia	Clostridiales	Lachnospiraceae	Blautia	OTU_307	66922
OTU_308;size=1024;	Bacteria	Firmicutes	Clostridia	Clostridiales	Ruminococcaceae	Butyricicoccus	OTU_308	1024
OTU_309;size=888;	Bacteria	Firmicutes	Clostridia	Clostridiales	unclassified_Clostridiales	unclassified_Clostridiales	OTU_309	888
OTU_310;size=3801;	Bacteria	Bacteroidetes	Bacteroidia	Bacteroidales	Prevotellaceae	Paraprevotella	OTU_310	3801
OTU_311;size=937;	Bacteria	Actinobacteria	Actinobacteria	Coriobacteriales	Coriobacteriaceae	Slackia	OTU_311	937
OTU_312;size=1096;	Bacteria	Bacteroidetes	Bacteroidia	Bacteroidales	Porphyromonadaceae	unclassified_"Porphyromonadaceae"	OTU_312	1096
OTU_313;size=952;	Bacteria	Firmicutes	Clostridia	Clostridiales	Clostridiales_Incertae Sedis XI	Finegoldia	OTU_313	952
OTU_314;size=809;	Bacteria	Firmicutes	Negativicutes	Selenomonadales	Veillonellaceae	Dialister	OTU_314	809
OTU_315;size=905;	Bacteria	Proteobacteria	Deltaproteobacteria	unclassified_Deltaproteobacteria	unclassified_Deltaproteobacteria	unclassified_Deltaproteobacteria	OTU_315	905
OTU_316;size=1363;	Bacteria	Firmicutes	Clostridia	Clostridiales	Peptococcaceae 1	Peptococcus	OTU_316	1363
OTU_317;size=1090;	Bacteria	Firmicutes	unclassified_Firmicutes	unclassified_Firmicutes	unclassified_Firmicutes	unclassified_Firmicutes	OTU_317	1090
OTU_318;size=947;	Bacteria	Bacteroidetes	Bacteroidia	Bacteroidales	Bacteroidaceae	Bacteroides	OTU_318	947
OTU_319;size=940;	Bacteria	Firmicutes	Clostridia	Clostridiales	Ruminococcaceae	Oscillibacter	OTU_319	940
OTU_320;size=891;	Bacteria	unclassified_Bacteria	unclassified_Bacteria	unclassified_Bacteria	unclassified_Bacteria	unclassified_Bacteria	OTU_320	891
OTU_321;size=802;	Bacteria	Firmicutes	Clostridia	Clostridiales	unclassified_Clostridiales	unclassified_Clostridiales	OTU_321	802
OTU_322;size=1078;	Bacteria	Firmicutes	Bacilli	Lactobacillales	Enterococcaceae	Enterococcus	OTU_322	1078
OTU_323;size=939;	Bacteria	Firmicutes	Clostridia	Clostridiales	Ruminococcaceae	unclassified_Ruminococcaceae	OTU_323	939
OTU_324;size=720;	Bacteria	Lentisphaerae	Lentisphaeria	Victivallales	Victivallaceae	Victivallis	OTU_324	720
OTU_325;size=1305;	Bacteria	Firmicutes	Clostridia	Clostridiales	Ruminococcaceae	Anaerotruncus	OTU_325	1305
OTU_326;size=1057;	Bacteria	Firmicutes	Negativicutes	Selenomonadales	Veillonellaceae	Dialister	OTU_326	1057
OTU_327;size=880;	Bacteria	Firmicutes	Clostridia	Clostridiales	Ruminococcaceae	Ruminococcus	OTU_327	880
OTU_328;size=906;	Bacteria	Firmicutes	Clostridia	Clostridiales	Clostridiales_Incertae Sedis XIII	Mogibacterium	OTU_328	906
OTU_329;size=863;	Bacteria	Firmicutes	unclassified_Firmicutes	unclassified_Firmicutes	unclassified_Firmicutes	unclassified_Firmicutes	OTU_329	863
OTU_330;size=942;	Bacteria	Firmicutes	Clostridia	Clostridiales	Clostridiales_Incertae Sedis XI	Parvimonas	OTU_330	942
OTU_331;size=1109;	Bacteria	Firmicutes	Clostridia	Clostridiales	Ruminococcaceae	unclassified_Ruminococcaceae	OTU_331	1109
OTU_332;size=1857;	Bacteria	unclassified_Bacteria	unclassified_Bacteria	unclassified_Bacteria	unclassified_Bacteria	unclassified_Bacteria	OTU_332	1857
OTU_333;size=663;	Bacteria	unclassified_Bacteria	unclassified_Bacteria	unclassified_Bacteria	unclassified_Bacteria	unclassified_Bacteria	OTU_333	663
OTU_334;size=1119;	Bacteria	Firmicutes	Clostridia	Clostridiales	Ruminococcaceae	unclassified_Ruminococcaceae	OTU_334	1119
OTU_335;size=2404;	Bacteria	Bacteroidetes	Bacteroidia	Bacteroidales	Porphyromonadaceae	Butyricimonas	OTU_335	2404
OTU_336;size=657;	Bacteria	Firmicutes	Clostridia	Clostridiales	Clostridiales_Incertae Sedis XI	Anaerococcus	OTU_336	657
OTU_337;size=824;	Bacteria	Proteobacteria	Gammaproteobacteria	Aeromonadales	Succinivibrionaceae	Succinivibrio	OTU_337	824
OTU_338;size=3538;	Bacteria	Bacteroidetes	Bacteroidia	Bacteroidales	Porphyromonadaceae	Butyricimonas	OTU_338	3538
OTU_339;size=665;	Bacteria	Firmicutes	Clostridia	Clostridiales	Ruminococcaceae	unclassified_Ruminococcaceae	OTU_339	665
OTU_340;size=866;	Bacteria	Firmicutes	Negativicutes	Selenomonadales	Acidaminococcaceae	Phascolarctobacterium	OTU_340	866
OTU_341;size=1541;	Bacteria	unclassified_Bacteria	unclassified_Bacteria	unclassified_Bacteria	unclassified_Bacteria	unclassified_Bacteria	OTU_341	1541
OTU_342;size=711;	Bacteria	Bacteroidetes	unclassified_"Bacteroidetes"	unclassified_"Bacteroidetes"	unclassified_"Bacteroidetes"	unclassified_"Bacteroidetes"	OTU_342	711
OTU_343;size=895;	Bacteria	Bacteroidetes	Bacteroidia	Bacteroidales	Prevotellaceae	Prevotella	OTU_343	895
OTU_344;size=1108;	Bacteria	Firmicutes	Clostridia	Clostridiales	Lachnospiraceae	unclassified_Lachnospiraceae	OTU_344	1108
OTU_345;size=705;	Bacteria	Firmicutes	Clostridia	Clostridiales	Ruminococcaceae	Clostridium IV	OTU_345	705
OTU_346;size=2787;	Bacteria	Firmicutes	Clostridia	Clostridiales	Lachnospiraceae	unclassified_Lachnospiraceae	OTU_346	2787
OTU_347;size=638;	Bacteria	Actinobacteria	Actinobacteria	Coriobacteriales	Coriobacteriaceae	unclassified_Coriobacteriaceae	OTU_347	638
OTU_348;size=1488;	Bacteria	Firmicutes	Erysipelotrichia	Erysipelotrichales	Erysipelotrichaceae	Erysipelotrichaceae_incertae_sedis	OTU_348	1488
OTU_349;size=732;	Bacteria	Bacteroidetes	Bacteroidia	Bacteroidales	Rikenellaceae	Alistipes	OTU_349	732
OTU_350;size=899;	Bacteria	Bacteroidetes	Bacteroidia	Bacteroidales	Porphyromonadaceae	unclassified_"Porphyromonadaceae"	OTU_350	899
OTU_351;size=1545;	Bacteria	Bacteroidetes	Bacteroidia	Bacteroidales	Porphyromonadaceae	Butyricimonas	OTU_351	1545
OTU_352;size=1044;	Bacteria	Bacteroidetes	Bacteroidia	Bacteroidales	Prevotellaceae	Prevotella	OTU_352	1044
OTU_353;size=980;	Bacteria	Bacteroidetes	Bacteroidia	Bacteroidales	Prevotellaceae	Paraprevotella	OTU_353	980
OTU_354;size=1091;	Bacteria	Firmicutes	Erysipelotrichia	Erysipelotrichales	Erysipelotrichaceae	Erysipelotrichaceae_incertae_sedis	OTU_354	1091
OTU_355;size=1273;	Bacteria	Firmicutes	unclassified_Firmicutes	unclassified_Firmicutes	unclassified_Firmicutes	unclassified_Firmicutes	OTU_355	1273
OTU_356;size=1017;	Bacteria	Actinobacteria	Actinobacteria	Coriobacteriales	Coriobacteriaceae	Gordonibacter	OTU_356	1017
OTU_357;size=2308;	Bacteria	Firmicutes	Clostridia	Clostridiales	Ruminococcaceae	unclassified_Ruminococcaceae	OTU_357	2308
OTU_358;size=807;	Bacteria	Firmicutes	Clostridia	Clostridiales	unclassified_Clostridiales	unclassified_Clostridiales	OTU_358	807
OTU_359;size=723;	Bacteria	Bacteroidetes	Bacteroidia	Bacteroidales	Prevotellaceae	Prevotella	OTU_359	723
OTU_360;size=656;	Bacteria	Firmicutes	Erysipelotrichia	Erysipelotrichales	Erysipelotrichaceae	Faecalicoccus	OTU_360	656
OTU_361;size=710;	Bacteria	Proteobacteria	Betaproteobacteria	Burkholderiales	unclassified_Burkholderiales	unclassified_Burkholderiales	OTU_361	710
OTU_362;size=499;	Bacteria	Bacteroidetes	unclassified_"Bacteroidetes"	unclassified_"Bacteroidetes"	unclassified_"Bacteroidetes"	unclassified_"Bacteroidetes"	OTU_362	499
OTU_363;size=538;	Bacteria	Bacteroidetes	Bacteroidia	Bacteroidales	Porphyromonadaceae	unclassified_"Porphyromonadaceae"	OTU_363	538
OTU_364;size=1024;	Bacteria	Firmicutes	Clostridia	Clostridiales	unclassified_Clostridiales	unclassified_Clostridiales	OTU_364	1024
OTU_365;size=553;	Bacteria	Firmicutes	Erysipelotrichia	Erysipelotrichales	Erysipelotrichaceae	Faecalitalea	OTU_365	553
OTU_366;size=896;	Bacteria	Firmicutes	Clostridia	Clostridiales	Lachnospiraceae	Clostridium XlVa	OTU_366	896
OTU_367;size=626;	Bacteria	Firmicutes	Clostridia	Clostridiales	Peptoniphilaceae	Peptoniphilus	OTU_367	626
OTU_368;size=1136;	Bacteria	Firmicutes	Clostridia	Clostridiales	unclassified_Clostridiales	unclassified_Clostridiales	OTU_368	1136
OTU_369;size=704;	Bacteria	Bacteroidetes	Bacteroidia	Bacteroidales	Prevotellaceae	unclassified_"Prevotellaceae"	OTU_369	704
OTU_370;size=54841;	Bacteria	Firmicutes	Clostridia	Clostridiales	Ruminococcaceae	Faecalibacterium	OTU_370	54841
OTU_371;size=569;	Bacteria	Firmicutes	unclassified_Firmicutes	unclassified_Firmicutes	unclassified_Firmicutes	unclassified_Firmicutes	OTU_371	569
OTU_372;size=1166;	Bacteria	Firmicutes	unclassified_Firmicutes	unclassified_Firmicutes	unclassified_Firmicutes	unclassified_Firmicutes	OTU_372	1166
OTU_373;size=569;	Bacteria	Firmicutes	Clostridia	Clostridiales	Ruminococcaceae	unclassified_Ruminococcaceae	OTU_373	569
OTU_374;size=596;	Bacteria	Firmicutes	Clostridia	Clostridiales	unclassified_Clostridiales	unclassified_Clostridiales	OTU_374	596
OTU_375;size=16457;	Bacteria	Firmicutes	Clostridia	Clostridiales	Lachnospiraceae	unclassified_Lachnospiraceae	OTU_375	16457
OTU_376;size=825;	Bacteria	Firmicutes	unclassified_Firmicutes	unclassified_Firmicutes	unclassified_Firmicutes	unclassified_Firmicutes	OTU_376	825
OTU_377;size=648;	Bacteria	Bacteroidetes	Bacteroidia	Bacteroidales	Prevotellaceae	Alloprevotella	OTU_377	648
OTU_378;size=1678;	Bacteria	Bacteroidetes	Bacteroidia	Bacteroidales	Prevotellaceae	Prevotella	OTU_378	1678
OTU_379;size=1450;	Bacteria	Firmicutes	Clostridia	Clostridiales	Ruminococcaceae	unclassified_Ruminococcaceae	OTU_379	1450
OTU_380;size=805;	Bacteria	Firmicutes	Negativicutes	Selenomonadales	Veillonellaceae	unclassified_Veillonellaceae	OTU_380	805
OTU_381;size=880;	Bacteria	Actinobacteria	Actinobacteria	Coriobacteriales	Coriobacteriaceae	unclassified_Coriobacteriaceae	OTU_381	880
OTU_382;size=1299;	Bacteria	Proteobacteria	Deltaproteobacteria	unclassified_Deltaproteobacteria	unclassified_Deltaproteobacteria	unclassified_Deltaproteobacteria	OTU_382	1299
OTU_383;size=942;	Bacteria	Firmicutes	Bacilli	Lactobacillales	Lactobacillaceae	Lactobacillus	OTU_383	942
OTU_384;size=442;	Bacteria	Bacteroidetes	Bacteroidia	Bacteroidales	Prevotellaceae	Prevotella	OTU_384	442
OTU_385;size=526;	Bacteria	Firmicutes	Clostridia	Clostridiales	unclassified_Clostridiales	unclassified_Clostridiales	OTU_385	526
OTU_386;size=519;	Bacteria	Firmicutes	Bacilli	Lactobacillales	Carnobacteriaceae	Granulicatella	OTU_386	519
OTU_387;size=1776;	Bacteria	Firmicutes	Clostridia	Clostridiales	Ruminococcaceae	unclassified_Ruminococcaceae	OTU_387	1776
OTU_388;size=1107;	Bacteria	Firmicutes	Clostridia	Clostridiales	Lachnospiraceae	Anaerostipes	OTU_388	1107
OTU_389;size=524;	Bacteria	Proteobacteria	Deltaproteobacteria	Desulfovibrionales	Desulfovibrionaceae	unclassified_Desulfovibrionaceae	OTU_389	524
OTU_390;size=1510;	Bacteria	Firmicutes	Clostridia	Clostridiales	Lachnospiraceae	unclassified_Lachnospiraceae	OTU_390	1510
OTU_391;size=482;	Bacteria	Firmicutes	Clostridia	Clostridiales	Ruminococcaceae	unclassified_Ruminococcaceae	OTU_391	482
OTU_392;size=533;	Bacteria	Firmicutes	Clostridia	Clostridiales	unclassified_Clostridiales	unclassified_Clostridiales	OTU_392	533
OTU_393;size=399;	Bacteria	unclassified_Bacteria	unclassified_Bacteria	unclassified_Bacteria	unclassified_Bacteria	unclassified_Bacteria	OTU_393	399
OTU_394;size=544;	Bacteria	Firmicutes	Clostridia	Clostridiales	unclassified_Clostridiales	unclassified_Clostridiales	OTU_394	544
OTU_395;size=402;	Bacteria	Bacteroidetes	unclassified_"Bacteroidetes"	unclassified_"Bacteroidetes"	unclassified_"Bacteroidetes"	unclassified_"Bacteroidetes"	OTU_395	402
OTU_396;size=388;	Bacteria	Proteobacteria	Gammaproteobacteria	Pseudomonadales	Moraxellaceae	Acinetobacter	OTU_396	388
OTU_397;size=632;	Bacteria	Proteobacteria	Gammaproteobacteria	Pasteurellales	Pasteurellaceae	Haemophilus	OTU_397	632
OTU_398;size=947;	Bacteria	Firmicutes	Clostridia	Clostridiales	Ruminococcaceae	Oscillibacter	OTU_398	947
OTU_399;size=639;	Bacteria	Verrucomicrobia	Opitutae	Puniceicoccales	Puniceicoccaceae	unclassified_Puniceicoccaceae	OTU_399	639
OTU_400;size=494;	Bacteria	unclassified_Bacteria	unclassified_Bacteria	unclassified_Bacteria	unclassified_Bacteria	unclassified_Bacteria	OTU_400	494
OTU_401;size=416;	Bacteria	Proteobacteria	Epsilonproteobacteria	Campylobacterales	Campylobacteraceae	Campylobacter	OTU_401	416
OTU_402;size=408;	Bacteria	Firmicutes	unclassified_Firmicutes	unclassified_Firmicutes	unclassified_Firmicutes	unclassified_Firmicutes	OTU_402	408
OTU_403;size=409;	Bacteria	Firmicutes	Clostridia	Clostridiales	Peptococcaceae 1	Peptococcus	OTU_403	409
OTU_404;size=427;	Bacteria	Bacteroidetes	Bacteroidia	Bacteroidales	Porphyromonadaceae	unclassified_"Porphyromonadaceae"	OTU_404	427
OTU_405;size=413;	Bacteria	Firmicutes	Clostridia	Clostridiales	unclassified_Clostridiales	unclassified_Clostridiales	OTU_405	413
OTU_406;size=982;	Bacteria	Proteobacteria	Betaproteobacteria	Burkholderiales	unclassified_Burkholderiales	unclassified_Burkholderiales	OTU_406	982
OTU_407;size=468;	Bacteria	Firmicutes	Bacilli	Lactobacillales	Streptococcaceae	Streptococcus	OTU_407	468
OTU_408;size=602;	Bacteria	unclassified_Bacteria	unclassified_Bacteria	unclassified_Bacteria	unclassified_Bacteria	unclassified_Bacteria	OTU_408	602
OTU_409;size=1420;	Bacteria	Firmicutes	Clostridia	Clostridiales	unclassified_Clostridiales	unclassified_Clostridiales	OTU_409	1420
OTU_410;size=1180;	Bacteria	Bacteroidetes	Bacteroidia	Bacteroidales	Bacteroidaceae	Bacteroides	OTU_410	1180
OTU_411;size=639;	Bacteria	Firmicutes	Clostridia	Clostridiales	Ruminococcaceae	unclassified_Ruminococcaceae	OTU_411	639
OTU_412;size=393;	Bacteria	Firmicutes	unclassified_Firmicutes	unclassified_Firmicutes	unclassified_Firmicutes	unclassified_Firmicutes	OTU_412	393
OTU_413;size=536;	Bacteria	Firmicutes	Clostridia	Clostridiales	unclassified_Clostridiales	unclassified_Clostridiales	OTU_413	536
OTU_415;size=432;	Bacteria	Firmicutes	Clostridia	Clostridiales	Ruminococcaceae	unclassified_Ruminococcaceae	OTU_415	432
OTU_416;size=406;	Bacteria	unclassified_Bacteria	unclassified_Bacteria	unclassified_Bacteria	unclassified_Bacteria	unclassified_Bacteria	OTU_416	406
OTU_417;size=426;	Bacteria	Firmicutes	Negativicutes	Selenomonadales	Acidaminococcaceae	Succiniclasticum	OTU_417	426
OTU_418;size=772;	Bacteria	Firmicutes	Clostridia	Clostridiales	Ruminococcaceae	Oscillibacter	OTU_418	772
OTU_419;size=1184;	Bacteria	Firmicutes	Clostridia	Clostridiales	Lachnospiraceae	Lachnospiracea_incertae_sedis	OTU_419	1184
OTU_420;size=766;	Bacteria	Firmicutes	Clostridia	Clostridiales	Lachnospiraceae	unclassified_Lachnospiraceae	OTU_420	766
OTU_421;size=824;	Bacteria	Firmicutes	Clostridia	Clostridiales	Ruminococcaceae	unclassified_Ruminococcaceae	OTU_421	824
OTU_422;size=632;	Bacteria	Firmicutes	unclassified_Firmicutes	unclassified_Firmicutes	unclassified_Firmicutes	unclassified_Firmicutes	OTU_422	632
OTU_423;size=396;	Bacteria	Firmicutes	Clostridia	Clostridiales	Ruminococcaceae	unclassified_Ruminococcaceae	OTU_423	396
OTU_424;size=341;	Bacteria	unclassified_Bacteria	unclassified_Bacteria	unclassified_Bacteria	unclassified_Bacteria	unclassified_Bacteria	OTU_424	341
OTU_425;size=640;	Bacteria	Firmicutes	Clostridia	Clostridiales	Ruminococcaceae	unclassified_Ruminococcaceae	OTU_425	640
OTU_426;size=345;	Bacteria	unclassified_Bacteria	unclassified_Bacteria	unclassified_Bacteria	unclassified_Bacteria	unclassified_Bacteria	OTU_426	345
OTU_427;size=559;	Bacteria	Bacteroidetes	Bacteroidia	Bacteroidales	Porphyromonadaceae	unclassified_"Porphyromonadaceae"	OTU_427	559
OTU_428;size=307;	Bacteria	Firmicutes	Clostridia	Clostridiales	unclassified_Clostridiales	unclassified_Clostridiales	OTU_428	307
OTU_429;size=2000;	Bacteria	Firmicutes	Clostridia	Clostridiales	Lachnospiraceae	unclassified_Lachnospiraceae	OTU_429	2000
OTU_430;size=354;	Bacteria	Firmicutes	Clostridia	Clostridiales	Ruminococcaceae	unclassified_Ruminococcaceae	OTU_430	354
OTU_431;size=548;	Bacteria	Firmicutes	Clostridia	Clostridiales	unclassified_Clostridiales	unclassified_Clostridiales	OTU_431	548
OTU_432;size=292;	Bacteria	Firmicutes	unclassified_Firmicutes	unclassified_Firmicutes	unclassified_Firmicutes	unclassified_Firmicutes	OTU_432	292
OTU_433;size=739;	Bacteria	Firmicutes	Negativicutes	Selenomonadales	Veillonellaceae	Mitsuokella	OTU_433	739
OTU_434;size=334;	Bacteria	Firmicutes	Erysipelotrichia	Erysipelotrichales	Erysipelotrichaceae	Erysipelotrichaceae_incertae_sedis	OTU_434	334
OTU_435;size=308;	Bacteria	Firmicutes	Clostridia	Clostridiales	Ruminococcaceae	unclassified_Ruminococcaceae	OTU_435	308
OTU_436;size=361;	Bacteria	Firmicutes	Clostridia	Clostridiales	Ruminococcaceae	Clostridium IV	OTU_436	361
OTU_437;size=470;	Bacteria	Firmicutes	Clostridia	Clostridiales	unclassified_Clostridiales	unclassified_Clostridiales	OTU_437	470
OTU_438;size=599;	Bacteria	Bacteroidetes	Bacteroidia	Bacteroidales	Porphyromonadaceae	unclassified_"Porphyromonadaceae"	OTU_438	599
OTU_439;size=330;	Bacteria	Firmicutes	Clostridia	Clostridiales	Ruminococcaceae	unclassified_Ruminococcaceae	OTU_439	330
OTU_440;size=1033;	Bacteria	Bacteroidetes	Bacteroidia	Bacteroidales	Porphyromonadaceae	Butyricimonas	OTU_440	1033
OTU_441;size=410;	Bacteria	Firmicutes	Clostridia	Clostridiales	Ruminococcaceae	unclassified_Ruminococcaceae	OTU_441	410
OTU_442;size=1145;	Bacteria	Bacteroidetes	Bacteroidia	Bacteroidales	unclassified_"Bacteroidales"	unclassified_"Bacteroidales"	OTU_442	1145
OTU_443;size=452;	Bacteria	Firmicutes	Clostridia	Clostridiales	Ruminococcaceae	Clostridium IV	OTU_443	452
OTU_444;size=267;	Bacteria	Lentisphaerae	Lentisphaeria	Victivallales	Victivallaceae	Victivallis	OTU_444	267
OTU_445;size=326;	Bacteria	Firmicutes	Clostridia	Clostridiales	Ruminococcaceae	unclassified_Ruminococcaceae	OTU_445	326
OTU_446;size=338;	Bacteria	Firmicutes	Clostridia	Clostridiales	unclassified_Clostridiales	unclassified_Clostridiales	OTU_446	338
OTU_447;size=276;	Bacteria	Actinobacteria	Actinobacteria	Coriobacteriales	Coriobacteriaceae	unclassified_Coriobacteriaceae	OTU_447	276
OTU_448;size=569;	Bacteria	Firmicutes	unclassified_Firmicutes	unclassified_Firmicutes	unclassified_Firmicutes	unclassified_Firmicutes	OTU_448	569
OTU_450;size=367;	Bacteria	Firmicutes	Clostridia	Clostridiales	Ruminococcaceae	unclassified_Ruminococcaceae	OTU_450	367
OTU_451;size=281;	Bacteria	Firmicutes	unclassified_Firmicutes	unclassified_Firmicutes	unclassified_Firmicutes	unclassified_Firmicutes	OTU_451	281
OTU_452;size=305;	Bacteria	Actinobacteria	Actinobacteria	Coriobacteriales	Coriobacteriaceae	unclassified_Coriobacteriaceae	OTU_452	305
OTU_453;size=535;	Bacteria	Firmicutes	Clostridia	Clostridiales	Ruminococcaceae	unclassified_Ruminococcaceae	OTU_453	535
OTU_454;size=294;	Bacteria	Firmicutes	Clostridia	Clostridiales	Ruminococcaceae	unclassified_Ruminococcaceae	OTU_454	294
OTU_455;size=3226;	Bacteria	Firmicutes	Clostridia	Clostridiales	Lachnospiraceae	unclassified_Lachnospiraceae	OTU_455	3226
OTU_456;size=382;	Bacteria	Firmicutes	Clostridia	Clostridiales	Eubacteriaceae	Anaerofustis	OTU_456	382
OTU_457;size=673;	Bacteria	Bacteroidetes	Bacteroidia	Bacteroidales	Bacteroidaceae	Bacteroides	OTU_457	673
OTU_458;size=501;	Bacteria	Firmicutes	Clostridia	Clostridiales	Lachnospiraceae	Coprococcus	OTU_458	501
OTU_459;size=698;	Bacteria	Actinobacteria	Actinobacteria	Coriobacteriales	Coriobacteriaceae	unclassified_Coriobacteriaceae	OTU_459	698
OTU_460;size=886;	Bacteria	Firmicutes	Negativicutes	Selenomonadales	Veillonellaceae	Allisonella	OTU_460	886
OTU_461;size=1114;	Bacteria	Bacteroidetes	Bacteroidia	Bacteroidales	Bacteroidaceae	Bacteroides	OTU_461	1114
OTU_462;size=281;	Bacteria	Firmicutes	Clostridia	Clostridiales	Ruminococcaceae	unclassified_Ruminococcaceae	OTU_462	281
OTU_463;size=293;	Bacteria	Firmicutes	Clostridia	Clostridiales	unclassified_Clostridiales	unclassified_Clostridiales	OTU_463	293
OTU_464;size=3099;	Bacteria	Bacteroidetes	Bacteroidia	Bacteroidales	Bacteroidaceae	Bacteroides	OTU_464	3099
OTU_465;size=407;	Bacteria	Firmicutes	Clostridia	Clostridiales	Lachnospiraceae	unclassified_Lachnospiraceae	OTU_465	407
OTU_466;size=298;	Bacteria	Bacteroidetes	Bacteroidia	Bacteroidales	Bacteroidaceae	Bacteroides	OTU_466	298
OTU_467;size=377;	Bacteria	Firmicutes	Negativicutes	Selenomonadales	Veillonellaceae	Mitsuokella	OTU_467	377
OTU_468;size=537;	Bacteria	Firmicutes	Clostridia	Clostridiales	unclassified_Clostridiales	unclassified_Clostridiales	OTU_468	537
OTU_469;size=284;	Bacteria	Proteobacteria	Betaproteobacteria	Neisseriales	Neisseriaceae	Eikenella	OTU_469	284
OTU_470;size=502;	Bacteria	Firmicutes	Clostridia	Clostridiales	Christensenellaceae	Christensenella	OTU_470	502
OTU_471;size=321;	Bacteria	Firmicutes	Clostridia	Clostridiales	Ruminococcaceae	unclassified_Ruminococcaceae	OTU_471	321
OTU_472;size=1381;	Bacteria	Bacteroidetes	Bacteroidia	Bacteroidales	Bacteroidaceae	Bacteroides	OTU_472	1381
OTU_473;size=333;	Bacteria	Actinobacteria	Actinobacteria	Coriobacteriales	Coriobacteriaceae	unclassified_Coriobacteriaceae	OTU_473	333
OTU_474;size=376;	Bacteria	Actinobacteria	Actinobacteria	Coriobacteriales	Coriobacteriaceae	unclassified_Coriobacteriaceae	OTU_474	376
OTU_475;size=219;	Bacteria	Bacteroidetes	unclassified_"Bacteroidetes"	unclassified_"Bacteroidetes"	unclassified_"Bacteroidetes"	unclassified_"Bacteroidetes"	OTU_475	219
OTU_476;size=213;	Bacteria	Proteobacteria	Gammaproteobacteria	Xanthomonadales	Xanthomonadaceae	Wohlfahrtiimonas	OTU_476	213
OTU_477;size=296;	Bacteria	Proteobacteria	Deltaproteobacteria	Desulfovibrionales	Desulfovibrionaceae	Desulfovibrio	OTU_477	296
OTU_478;size=263;	Bacteria	Firmicutes	unclassified_Firmicutes	unclassified_Firmicutes	unclassified_Firmicutes	unclassified_Firmicutes	OTU_478	263
OTU_479;size=210;	Bacteria	Proteobacteria	Alphaproteobacteria	Rhodospirillales	Rhodospirillaceae	unclassified_Rhodospirillaceae	OTU_479	210
OTU_480;size=232;	Bacteria	Actinobacteria	Actinobacteria	Coriobacteriales	Coriobacteriaceae	unclassified_Coriobacteriaceae	OTU_480	232
OTU_481;size=237;	Bacteria	Firmicutes	Clostridia	Clostridiales	Ruminococcaceae	unclassified_Ruminococcaceae	OTU_481	237
OTU_482;size=457;	Bacteria	Bacteroidetes	Bacteroidia	Bacteroidales	Prevotellaceae	unclassified_"Prevotellaceae"	OTU_482	457
OTU_483;size=485;	Bacteria	Firmicutes	Clostridia	Clostridiales	unclassified_Clostridiales	unclassified_Clostridiales	OTU_483	485
OTU_484;size=391;	Bacteria	Bacteroidetes	Bacteroidia	Bacteroidales	unclassified_"Bacteroidales"	unclassified_"Bacteroidales"	OTU_484	391
OTU_485;size=421;	Bacteria	Firmicutes	Clostridia	Clostridiales	Ruminococcaceae	Clostridium IV	OTU_485	421
OTU_486;size=362;	Bacteria	Proteobacteria	Gammaproteobacteria	Pseudomonadales	Pseudomonadaceae	Pseudomonas	OTU_486	362
OTU_487;size=540;	Bacteria	Proteobacteria	Betaproteobacteria	Burkholderiales	Oxalobacteraceae	Oxalobacter	OTU_487	540
OTU_488;size=368;	Bacteria	Firmicutes	Clostridia	Clostridiales	Ruminococcaceae	Anaerofilum	OTU_488	368
OTU_489;size=242;	Bacteria	Firmicutes	Clostridia	Clostridiales	Ruminococcaceae	unclassified_Ruminococcaceae	OTU_489	242
OTU_490;size=378;	Bacteria	Bacteroidetes	unclassified_"Bacteroidetes"	unclassified_"Bacteroidetes"	unclassified_"Bacteroidetes"	unclassified_"Bacteroidetes"	OTU_490	378
OTU_491;size=234;	Bacteria	Firmicutes	Clostridia	Clostridiales	Ruminococcaceae	Ruminococcus	OTU_491	234
OTU_492;size=315;	Bacteria	Firmicutes	Clostridia	Clostridiales	unclassified_Clostridiales	unclassified_Clostridiales	OTU_492	315
OTU_493;size=232;	Bacteria	unclassified_Bacteria	unclassified_Bacteria	unclassified_Bacteria	unclassified_Bacteria	unclassified_Bacteria	OTU_493	232
OTU_494;size=239;	Bacteria	unclassified_Bacteria	unclassified_Bacteria	unclassified_Bacteria	unclassified_Bacteria	unclassified_Bacteria	OTU_494	239
OTU_495;size=186;	Bacteria	Bacteroidetes	Bacteroidia	Bacteroidales	Porphyromonadaceae	unclassified_"Porphyromonadaceae"	OTU_495	186
OTU_496;size=259;	Bacteria	Firmicutes	Clostridia	Clostridiales	Clostridiales_Incertae Sedis XI	Anaerococcus	OTU_496	259
OTU_497;size=16900;	Bacteria	Proteobacteria	Gammaproteobacteria	Enterobacteriales	Enterobacteriaceae	Citrobacter	OTU_497	16900
OTU_498;size=409;	Bacteria	Firmicutes	Clostridia	Clostridiales	unclassified_Clostridiales	unclassified_Clostridiales	OTU_498	409
OTU_500;size=695;	Bacteria	Firmicutes	Clostridia	Clostridiales	Lachnospiraceae	Oribacterium	OTU_500	695
OTU_501;size=406;	Bacteria	Firmicutes	Clostridia	Clostridiales	Ruminococcaceae	Clostridium IV	OTU_501	406
OTU_502;size=213;	Bacteria	unclassified_Bacteria	unclassified_Bacteria	unclassified_Bacteria	unclassified_Bacteria	unclassified_Bacteria	OTU_502	213
OTU_503;size=2571;	Bacteria	Bacteroidetes	Bacteroidia	Bacteroidales	Prevotellaceae	Prevotella	OTU_503	2571
OTU_504;size=542;	Bacteria	Firmicutes	Clostridia	Clostridiales	unclassified_Clostridiales	unclassified_Clostridiales	OTU_504	542
OTU_505;size=213;	Bacteria	Bacteroidetes	Bacteroidia	Bacteroidales	Prevotellaceae	Prevotella	OTU_505	213
OTU_506;size=8810;	Bacteria	Firmicutes	Erysipelotrichia	Erysipelotrichales	Erysipelotrichaceae	Holdemanella	OTU_506	8810
OTU_507;size=185;	Bacteria	Firmicutes	Erysipelotrichia	Erysipelotrichales	Erysipelotrichaceae	unclassified_Erysipelotrichaceae	OTU_507	185
OTU_508;size=385;	Bacteria	Bacteroidetes	Bacteroidia	Bacteroidales	Porphyromonadaceae	Barnesiella	OTU_508	385
OTU_509;size=16771;	Bacteria	Firmicutes	Clostridia	Clostridiales	Lachnospiraceae	unclassified_Lachnospiraceae	OTU_509	16771
OTU_510;size=401;	Bacteria	Firmicutes	Bacilli	Lactobacillales	Streptococcaceae	Streptococcus	OTU_510	401
OTU_511;size=318;	Bacteria	Firmicutes	Clostridia	Clostridiales	Lachnospiraceae	unclassified_Lachnospiraceae	OTU_511	318
OTU_512;size=10517;	Bacteria	Firmicutes	Clostridia	Clostridiales	Lachnospiraceae	unclassified_Lachnospiraceae	OTU_512	10517
OTU_513;size=3831;	Bacteria	Firmicutes	Clostridia	Clostridiales	Lachnospiraceae	Clostridium XlVa	OTU_513	3831
OTU_514;size=182;	Bacteria	Firmicutes	Clostridia	Clostridiales	unclassified_Clostridiales	unclassified_Clostridiales	OTU_514	182
OTU_515;size=246;	Bacteria	Firmicutes	Negativicutes	Selenomonadales	Veillonellaceae	Megasphaera	OTU_515	246
OTU_516;size=170;	Bacteria	Actinobacteria	Actinobacteria	Coriobacteriales	Coriobacteriaceae	Slackia	OTU_516	170
OTU_518;size=405;	Bacteria	Firmicutes	unclassified_Firmicutes	unclassified_Firmicutes	unclassified_Firmicutes	unclassified_Firmicutes	OTU_518	405
OTU_519;size=289;	Bacteria	Bacteroidetes	Bacteroidia	Bacteroidales	Prevotellaceae	Prevotella	OTU_519	289
OTU_520;size=175;	Bacteria	Firmicutes	Clostridia	Clostridiales	unclassified_Clostridiales	unclassified_Clostridiales	OTU_520	175
OTU_521;size=292;	Bacteria	Bacteroidetes	Bacteroidia	Bacteroidales	Bacteroidaceae	Bacteroides	OTU_521	292
OTU_522;size=16514;	Bacteria	Bacteroidetes	Bacteroidia	Bacteroidales	Bacteroidaceae	Bacteroides	OTU_522	16514
OTU_523;size=181;	Bacteria	Firmicutes	Clostridia	Clostridiales	unclassified_Clostridiales	unclassified_Clostridiales	OTU_523	181
OTU_524;size=539;	Bacteria	Actinobacteria	Actinobacteria	Actinomycetales	Micrococcaceae	Rothia	OTU_524	539
OTU_525;size=482;	Bacteria	Firmicutes	Clostridia	Clostridiales	Ruminococcaceae	unclassified_Ruminococcaceae	OTU_525	482
OTU_526;size=269;	Bacteria	Firmicutes	Clostridia	Clostridiales	unclassified_Clostridiales	unclassified_Clostridiales	OTU_526	269
OTU_527;size=172;	Bacteria	unclassified_Bacteria	unclassified_Bacteria	unclassified_Bacteria	unclassified_Bacteria	unclassified_Bacteria	OTU_527	172
OTU_528;size=223;	Bacteria	Firmicutes	Clostridia	Clostridiales	unclassified_Clostridiales	unclassified_Clostridiales	OTU_528	223
OTU_529;size=314;	Bacteria	Firmicutes	Clostridia	Clostridiales	unclassified_Clostridiales	unclassified_Clostridiales	OTU_529	314
OTU_530;size=190;	Bacteria	Firmicutes	Clostridia	Clostridiales	Ruminococcaceae	unclassified_Ruminococcaceae	OTU_530	190
OTU_531;size=151;	Bacteria	Bacteroidetes	Bacteroidia	Bacteroidales	Prevotellaceae	Alloprevotella	OTU_531	151
OTU_532;size=234;	Bacteria	Proteobacteria	Betaproteobacteria	Burkholderiales	Sutterellaceae	Sutterella	OTU_532	234
OTU_533;size=416;	Bacteria	Firmicutes	Clostridia	Clostridiales	Lachnospiraceae	unclassified_Lachnospiraceae	OTU_533	416
OTU_534;size=427;	Bacteria	Firmicutes	Clostridia	Clostridiales	Lachnospiraceae	unclassified_Lachnospiraceae	OTU_534	427
OTU_535;size=502;	Bacteria	Firmicutes	Clostridia	Clostridiales	unclassified_Clostridiales	unclassified_Clostridiales	OTU_535	502
OTU_536;size=215;	Bacteria	Firmicutes	Clostridia	Clostridiales	Lachnospiraceae	Cellulosilyticum	OTU_536	215
OTU_537;size=366;	Bacteria	Firmicutes	Clostridia	Clostridiales	unclassified_Clostridiales	unclassified_Clostridiales	OTU_537	366
OTU_538;size=323;	Bacteria	Firmicutes	Clostridia	Clostridiales	unclassified_Clostridiales	unclassified_Clostridiales	OTU_538	323
OTU_539;size=1319;	Bacteria	Actinobacteria	Actinobacteria	Actinomycetales	Actinomycetaceae	Actinomyces	OTU_539	1319
OTU_540;size=290;	Bacteria	Firmicutes	Clostridia	Clostridiales	Ruminococcaceae	unclassified_Ruminococcaceae	OTU_540	290
OTU_541;size=344;	Bacteria	Firmicutes	Bacilli	Bacillales	Bacillales_Incertae Sedis XI	Gemella	OTU_541	344
OTU_542;size=301;	Bacteria	Firmicutes	Clostridia	unclassified_Clostridia	unclassified_Clostridia	unclassified_Clostridia	OTU_542	301
OTU_543;size=215;	Bacteria	unclassified_Bacteria	unclassified_Bacteria	unclassified_Bacteria	unclassified_Bacteria	unclassified_Bacteria	OTU_543	215
OTU_544;size=801;	Bacteria	Bacteroidetes	Bacteroidia	Bacteroidales	unclassified_"Bacteroidales"	unclassified_"Bacteroidales"	OTU_544	801
OTU_545;size=162;	Bacteria	Firmicutes	Clostridia	Clostridiales	Ruminococcaceae	Anaerotruncus	OTU_545	162
OTU_546;size=232;	Bacteria	Firmicutes	Negativicutes	Selenomonadales	Veillonellaceae	Megasphaera	OTU_546	232
OTU_547;size=1995;	Bacteria	Firmicutes	Clostridia	Clostridiales	Ruminococcaceae	unclassified_Ruminococcaceae	OTU_547	1995
OTU_548;size=227;	Bacteria	Firmicutes	Clostridia	Clostridiales	unclassified_Clostridiales	unclassified_Clostridiales	OTU_548	227
OTU_549;size=234;	Bacteria	unclassified_Bacteria	unclassified_Bacteria	unclassified_Bacteria	unclassified_Bacteria	unclassified_Bacteria	OTU_549	234
OTU_550;size=158;	Bacteria	unclassified_Bacteria	unclassified_Bacteria	unclassified_Bacteria	unclassified_Bacteria	unclassified_Bacteria	OTU_550	158
OTU_551;size=287;	Bacteria	Bacteroidetes	Bacteroidia	Bacteroidales	unclassified_"Bacteroidales"	unclassified_"Bacteroidales"	OTU_551	287
OTU_552;size=256;	Bacteria	Firmicutes	Clostridia	Clostridiales	unclassified_Clostridiales	unclassified_Clostridiales	OTU_552	256
OTU_553;size=130;	Bacteria	Firmicutes	Clostridia	Clostridiales	unclassified_Clostridiales	unclassified_Clostridiales	OTU_553	130
OTU_554;size=211;	Bacteria	Firmicutes	Clostridia	Clostridiales	Peptococcaceae 1	Peptococcus	OTU_554	211
OTU_555;size=177;	Bacteria	Proteobacteria	Deltaproteobacteria	Desulfovibrionales	unclassified_Desulfovibrionales	unclassified_Desulfovibrionales	OTU_555	177
OTU_556;size=135;	Bacteria	Firmicutes	Erysipelotrichia	Erysipelotrichales	Erysipelotrichaceae	Erysipelotrichaceae_incertae_sedis	OTU_556	135
OTU_557;size=220;	Bacteria	Firmicutes	Negativicutes	Selenomonadales	Veillonellaceae	Dialister	OTU_557	220
OTU_558;size=283;	Bacteria	unclassified_Bacteria	unclassified_Bacteria	unclassified_Bacteria	unclassified_Bacteria	unclassified_Bacteria	OTU_558	283
OTU_559;size=673;	Bacteria	Firmicutes	Clostridia	Clostridiales	Ruminococcaceae	Oscillibacter	OTU_559	673
OTU_560;size=138;	Bacteria	unclassified_Bacteria	unclassified_Bacteria	unclassified_Bacteria	unclassified_Bacteria	unclassified_Bacteria	OTU_560	138
OTU_561;size=185;	Bacteria	Firmicutes	Clostridia	Clostridiales	Ruminococcaceae	unclassified_Ruminococcaceae	OTU_561	185
OTU_562;size=134;	Bacteria	Firmicutes	Clostridia	Clostridiales	unclassified_Clostridiales	unclassified_Clostridiales	OTU_562	134
OTU_563;size=155;	Bacteria	Bacteroidetes	Bacteroidia	Bacteroidales	unclassified_"Bacteroidales"	unclassified_"Bacteroidales"	OTU_563	155
OTU_564;size=124;	Bacteria	Bacteroidetes	Bacteroidia	Bacteroidales	Prevotellaceae	Prevotella	OTU_564	124
OTU_565;size=204;	Bacteria	Bacteroidetes	Bacteroidia	Bacteroidales	Rikenellaceae	Alistipes	OTU_565	204
OTU_566;size=539;	Bacteria	Bacteroidetes	Bacteroidia	Bacteroidales	Bacteroidaceae	Bacteroides	OTU_566	539
OTU_567;size=574;	Bacteria	Proteobacteria	Gammaproteobacteria	Enterobacteriales	Enterobacteriaceae	Morganella	OTU_567	574
OTU_568;size=261;	Bacteria	Firmicutes	Clostridia	Clostridiales	unclassified_Clostridiales	unclassified_Clostridiales	OTU_568	261
OTU_569;size=314;	Bacteria	Firmicutes	Clostridia	Clostridiales	Eubacteriaceae	Eubacterium	OTU_569	314
OTU_570;size=240;	Bacteria	Firmicutes	Clostridia	Clostridiales	Ruminococcaceae	Clostridium IV	OTU_570	240
OTU_571;size=390;	Bacteria	Proteobacteria	Deltaproteobacteria	Desulfovibrionales	Desulfovibrionaceae	unclassified_Desulfovibrionaceae	OTU_571	390
OTU_572;size=197;	Bacteria	Firmicutes	Bacilli	Lactobacillales	Lactobacillaceae	Lactobacillus	OTU_572	197
OTU_573;size=125;	Bacteria	Firmicutes	Clostridia	Clostridiales	unclassified_Clostridiales	unclassified_Clostridiales	OTU_573	125
OTU_574;size=125;	Bacteria	Firmicutes	Clostridia	Clostridiales	unclassified_Clostridiales	unclassified_Clostridiales	OTU_574	125
OTU_575;size=184;	Bacteria	unclassified_Bacteria	unclassified_Bacteria	unclassified_Bacteria	unclassified_Bacteria	unclassified_Bacteria	OTU_575	184
OTU_576;size=191;	Bacteria	Verrucomicrobia	Opitutae	Puniceicoccales	Puniceicoccaceae	unclassified_Puniceicoccaceae	OTU_576	191
OTU_577;size=146;	Bacteria	unclassified_Bacteria	unclassified_Bacteria	unclassified_Bacteria	unclassified_Bacteria	unclassified_Bacteria	OTU_577	146
OTU_579;size=259;	Bacteria	Proteobacteria	Gammaproteobacteria	Enterobacteriales	Enterobacteriaceae	Proteus	OTU_579	259
OTU_580;size=7570;	Bacteria	Bacteroidetes	Bacteroidia	Bacteroidales	Rikenellaceae	Alistipes	OTU_580	7570
OTU_581;size=109;	Bacteria	Proteobacteria	Deltaproteobacteria	unclassified_Deltaproteobacteria	unclassified_Deltaproteobacteria	unclassified_Deltaproteobacteria	OTU_581	109
OTU_582;size=140;	Bacteria	Firmicutes	Clostridia	Clostridiales	unclassified_Clostridiales	unclassified_Clostridiales	OTU_582	140
OTU_583;size=146;	Bacteria	Firmicutes	Clostridia	Clostridiales	Ruminococcaceae	unclassified_Ruminococcaceae	OTU_583	146
OTU_584;size=121;	Bacteria	Firmicutes	unclassified_Firmicutes	unclassified_Firmicutes	unclassified_Firmicutes	unclassified_Firmicutes	OTU_584	121
OTU_585;size=9289;	Bacteria	Firmicutes	Clostridia	Clostridiales	Lachnospiraceae	Blautia	OTU_585	9289
OTU_586;size=138;	Bacteria	Firmicutes	Clostridia	Clostridiales	unclassified_Clostridiales	unclassified_Clostridiales	OTU_586	138
OTU_587;size=128;	Bacteria	Bacteroidetes	Bacteroidia	Bacteroidales	Porphyromonadaceae	Porphyromonas	OTU_587	128
OTU_588;size=174;	Bacteria	Firmicutes	Clostridia	Clostridiales	Ruminococcaceae	unclassified_Ruminococcaceae	OTU_588	174
OTU_590;size=275;	Bacteria	Firmicutes	Clostridia	Clostridiales	Ruminococcaceae	unclassified_Ruminococcaceae	OTU_590	275
OTU_591;size=144;	Bacteria	Candidatus Saccharibacteria	unclassified_Candidatus Saccharibacteria	unclassified_Candidatus Saccharibacteria	unclassified_Candidatus Saccharibacteria	Saccharibacteria_genera_incertae_sedis	OTU_591	144
OTU_592;size=147;	Bacteria	Actinobacteria	Actinobacteria	Coriobacteriales	Coriobacteriaceae	unclassified_Coriobacteriaceae	OTU_592	147
OTU_593;size=190;	Bacteria	Bacteroidetes	Bacteroidia	Bacteroidales	Prevotellaceae	Paraprevotella	OTU_593	190
OTU_594;size=173;	Bacteria	Firmicutes	Clostridia	Clostridiales	unclassified_Clostridiales	unclassified_Clostridiales	OTU_594	173
OTU_595;size=96;	Bacteria	Proteobacteria	Betaproteobacteria	unclassified_Betaproteobacteria	unclassified_Betaproteobacteria	unclassified_Betaproteobacteria	OTU_595	96
OTU_596;size=119;	Bacteria	Firmicutes	Clostridia	Clostridiales	Ruminococcaceae	unclassified_Ruminococcaceae	OTU_596	119
OTU_597;size=164;	Bacteria	Actinobacteria	Actinobacteria	Coriobacteriales	Coriobacteriaceae	unclassified_Coriobacteriaceae	OTU_597	164
OTU_598;size=179;	Bacteria	Firmicutes	Clostridia	Clostridiales	Peptoniphilaceae	Peptoniphilus	OTU_598	179
OTU_599;size=189;	Bacteria	unclassified_Bacteria	unclassified_Bacteria	unclassified_Bacteria	unclassified_Bacteria	unclassified_Bacteria	OTU_599	189
OTU_600;size=774;	Bacteria	Firmicutes	Clostridia	Clostridiales	Lachnospiraceae	unclassified_Lachnospiraceae	OTU_600	774
OTU_601;size=204;	Bacteria	Firmicutes	Clostridia	Clostridiales	unclassified_Clostridiales	unclassified_Clostridiales	OTU_601	204
OTU_602;size=120;	Bacteria	Firmicutes	Clostridia	Clostridiales	Ruminococcaceae	unclassified_Ruminococcaceae	OTU_602	120
OTU_603;size=102;	Bacteria	Firmicutes	Clostridia	Clostridiales	unclassified_Clostridiales	unclassified_Clostridiales	OTU_603	102
OTU_604;size=143;	Bacteria	Firmicutes	Clostridia	Clostridiales	Ruminococcaceae	Clostridium IV	OTU_604	143
OTU_605;size=126;	Bacteria	Firmicutes	Clostridia	Clostridiales	Lachnospiraceae	Cellulosilyticum	OTU_605	126
OTU_606;size=98;	Bacteria	Firmicutes	Clostridia	Clostridiales	Ruminococcaceae	unclassified_Ruminococcaceae	OTU_606	98
OTU_607;size=97;	Bacteria	Firmicutes	Clostridia	Clostridiales	Ruminococcaceae	unclassified_Ruminococcaceae	OTU_607	97
OTU_608;size=98;	Bacteria	Actinobacteria	Actinobacteria	Actinomycetales	Corynebacteriaceae	Corynebacterium	OTU_608	98
OTU_609;size=91;	Bacteria	Fusobacteria	Fusobacteriia	Fusobacteriales	Leptotrichiaceae	unclassified_"Leptotrichiaceae"	OTU_609	91
OTU_610;size=139;	Bacteria	Firmicutes	Clostridia	Clostridiales	unclassified_Clostridiales	unclassified_Clostridiales	OTU_610	139
OTU_611;size=817;	Bacteria	Firmicutes	Clostridia	Clostridiales	Clostridiaceae 1	Clostridium sensu stricto	OTU_611	817
OTU_612;size=114;	Bacteria	Actinobacteria	Actinobacteria	Actinomycetales	Micrococcaceae	Rothia	OTU_612	114
OTU_613;size=95;	Bacteria	Proteobacteria	Alphaproteobacteria	unclassified_Alphaproteobacteria	unclassified_Alphaproteobacteria	unclassified_Alphaproteobacteria	OTU_613	95
OTU_614;size=105;	Bacteria	Firmicutes	Clostridia	Clostridiales	Ruminococcaceae	unclassified_Ruminococcaceae	OTU_614	105
OTU_615;size=224;	Bacteria	Firmicutes	Clostridia	Clostridiales	Lachnospiraceae	Clostridium XlVb	OTU_615	224
OTU_616;size=129;	Bacteria	Firmicutes	Clostridia	Clostridiales	unclassified_Clostridiales	unclassified_Clostridiales	OTU_616	129
OTU_617;size=90;	Bacteria	Lentisphaerae	Lentisphaeria	Victivallales	Victivallaceae	Victivallis	OTU_617	90
OTU_618;size=161;	Bacteria	Firmicutes	Clostridia	Clostridiales	unclassified_Clostridiales	unclassified_Clostridiales	OTU_618	161
OTU_619;size=103;	Bacteria	Firmicutes	Clostridia	Clostridiales	Ruminococcaceae	unclassified_Ruminococcaceae	OTU_619	103
OTU_620;size=102;	Bacteria	Firmicutes	Clostridia	Clostridiales	Ruminococcaceae	Oscillibacter	OTU_620	102
OTU_621;size=100;	Bacteria	Firmicutes	Clostridia	Clostridiales	Ruminococcaceae	unclassified_Ruminococcaceae	OTU_621	100
OTU_622;size=105;	Bacteria	Firmicutes	Clostridia	Clostridiales	Ruminococcaceae	unclassified_Ruminococcaceae	OTU_622	105
OTU_623;size=10636;	Bacteria	Actinobacteria	Actinobacteria	Bifidobacteriales	Bifidobacteriaceae	Bifidobacterium	OTU_623	10636
OTU_625;size=187;	Bacteria	unclassified_Bacteria	unclassified_Bacteria	unclassified_Bacteria	unclassified_Bacteria	unclassified_Bacteria	OTU_625	187
OTU_627;size=100;	Bacteria	Bacteroidetes	Bacteroidia	Bacteroidales	Porphyromonadaceae	Porphyromonas	OTU_627	100
OTU_628;size=1916;	Bacteria	Bacteroidetes	Bacteroidia	Bacteroidales	Bacteroidaceae	Bacteroides	OTU_628	1916
OTU_629;size=13620;	Bacteria	Firmicutes	Clostridia	Clostridiales	Lachnospiraceae	unclassified_Lachnospiraceae	OTU_629	13620
OTU_630;size=98;	Bacteria	Firmicutes	Clostridia	Clostridiales	unclassified_Clostridiales	unclassified_Clostridiales	OTU_630	98
OTU_631;size=160;	Bacteria	Firmicutes	Clostridia	Clostridiales	Clostridiales_Incertae Sedis XIII	Mogibacterium	OTU_631	160
OTU_632;size=83;	Bacteria	Firmicutes	unclassified_Firmicutes	unclassified_Firmicutes	unclassified_Firmicutes	unclassified_Firmicutes	OTU_632	83
OTU_633;size=107;	Bacteria	Firmicutes	Clostridia	Clostridiales	unclassified_Clostridiales	unclassified_Clostridiales	OTU_633	107
OTU_634;size=96;	Bacteria	Firmicutes	Clostridia	Clostridiales	Ruminococcaceae	unclassified_Ruminococcaceae	OTU_634	96
OTU_635;size=3065;	Bacteria	Firmicutes	Clostridia	Clostridiales	Lachnospiraceae	unclassified_Lachnospiraceae	OTU_635	3065
OTU_636;size=113;	Bacteria	Firmicutes	Clostridia	Clostridiales	Ruminococcaceae	unclassified_Ruminococcaceae	OTU_636	113
OTU_637;size=202;	Bacteria	Bacteroidetes	Bacteroidia	Bacteroidales	Prevotellaceae	Alloprevotella	OTU_637	202
OTU_638;size=100;	Bacteria	Firmicutes	Clostridia	Clostridiales	Ruminococcaceae	Hydrogenoanaerobacterium	OTU_638	100
OTU_639;size=95;	Bacteria	Proteobacteria	Betaproteobacteria	Neisseriales	Neisseriaceae	Neisseria	OTU_639	95
OTU_640;size=81;	Bacteria	Actinobacteria	Actinobacteria	Coriobacteriales	Coriobacteriaceae	unclassified_Coriobacteriaceae	OTU_640	81
OTU_642;size=78;	Bacteria	Firmicutes	Clostridia	Clostridiales	Ruminococcaceae	unclassified_Ruminococcaceae	OTU_642	78
OTU_643;size=81;	Bacteria	unclassified_Bacteria	unclassified_Bacteria	unclassified_Bacteria	unclassified_Bacteria	unclassified_Bacteria	OTU_643	81
OTU_644;size=2794;	Bacteria	Firmicutes	Clostridia	Clostridiales	Lachnospiraceae	Clostridium XlVa	OTU_644	2794
OTU_645;size=331;	Bacteria	Bacteroidetes	Bacteroidia	Bacteroidales	Bacteroidaceae	Bacteroides	OTU_645	331
OTU_646;size=75;	Bacteria	Actinobacteria	Actinobacteria	Coriobacteriales	Coriobacteriaceae	unclassified_Coriobacteriaceae	OTU_646	75
OTU_647;size=179;	Bacteria	Firmicutes	Clostridia	Clostridiales	Ruminococcaceae	unclassified_Ruminococcaceae	OTU_647	179
OTU_648;size=85;	Bacteria	Firmicutes	Clostridia	Clostridiales	Ruminococcaceae	unclassified_Ruminococcaceae	OTU_648	85
OTU_649;size=81;	Bacteria	unclassified_Bacteria	unclassified_Bacteria	unclassified_Bacteria	unclassified_Bacteria	unclassified_Bacteria	OTU_649	81
OTU_651;size=436;	Bacteria	Bacteroidetes	Bacteroidia	Bacteroidales	Bacteroidaceae	Bacteroides	OTU_651	436
OTU_652;size=120;	Bacteria	unclassified_Bacteria	unclassified_Bacteria	unclassified_Bacteria	unclassified_Bacteria	unclassified_Bacteria	OTU_652	120
OTU_653;size=83;	Bacteria	Firmicutes	Erysipelotrichia	Erysipelotrichales	Erysipelotrichaceae	Erysipelotrichaceae_incertae_sedis	OTU_653	83
OTU_654;size=3955;	Bacteria	Firmicutes	Clostridia	Clostridiales	Lachnospiraceae	Lachnospiracea_incertae_sedis	OTU_654	3955
OTU_655;size=296;	Bacteria	Cyanobacteria/Chloroplast	Chloroplast	unclassified_Chloroplast	Chloroplast	Streptophyta	OTU_655	296
OTU_656;size=91;	Bacteria	Firmicutes	unclassified_Firmicutes	unclassified_Firmicutes	unclassified_Firmicutes	unclassified_Firmicutes	OTU_656	91
OTU_657;size=91;	Bacteria	Bacteroidetes	Bacteroidia	Bacteroidales	Porphyromonadaceae	unclassified_"Porphyromonadaceae"	OTU_657	91
OTU_658;size=131;	Bacteria	Firmicutes	Clostridia	Clostridiales	Lachnospiraceae	Clostridium XlVa	OTU_658	131
OTU_659;size=70;	Bacteria	Firmicutes	Clostridia	Clostridiales	unclassified_Clostridiales	unclassified_Clostridiales	OTU_659	70
OTU_660;size=282;	Bacteria	Firmicutes	Clostridia	Clostridiales	Ruminococcaceae	unclassified_Ruminococcaceae	OTU_660	282
OTU_661;size=72;	Bacteria	unclassified_Bacteria	unclassified_Bacteria	unclassified_Bacteria	unclassified_Bacteria	unclassified_Bacteria	OTU_661	72
OTU_662;size=117;	Bacteria	Firmicutes	Clostridia	Clostridiales	Ruminococcaceae	unclassified_Ruminococcaceae	OTU_662	117
OTU_663;size=108;	Bacteria	Firmicutes	Clostridia	Clostridiales	Ruminococcaceae	unclassified_Ruminococcaceae	OTU_663	108
OTU_664;size=88;	Bacteria	Firmicutes	Clostridia	Clostridiales	Ruminococcaceae	Clostridium IV	OTU_664	88
OTU_665;size=75;	Bacteria	Firmicutes	Clostridia	Clostridiales	Ruminococcaceae	Butyricicoccus	OTU_665	75
OTU_666;size=100;	Bacteria	Firmicutes	Clostridia	Clostridiales	Lachnospiraceae	unclassified_Lachnospiraceae	OTU_666	100
OTU_667;size=93;	Bacteria	Proteobacteria	Betaproteobacteria	Burkholderiales	Sutterellaceae	Sutterella	OTU_667	93
OTU_668;size=8515;	Bacteria	Firmicutes	Clostridia	Clostridiales	Clostridiaceae 1	Clostridium sensu stricto	OTU_668	8515
OTU_669;size=136;	Bacteria	Firmicutes	Clostridia	Clostridiales	Ruminococcaceae	unclassified_Ruminococcaceae	OTU_669	136
OTU_670;size=71;	Bacteria	unclassified_Bacteria	unclassified_Bacteria	unclassified_Bacteria	unclassified_Bacteria	unclassified_Bacteria	OTU_670	71
OTU_671;size=77;	Bacteria	Firmicutes	Clostridia	Clostridiales	unclassified_Clostridiales	unclassified_Clostridiales	OTU_671	77
OTU_672;size=86;	Bacteria	Firmicutes	Clostridia	Clostridiales	Ruminococcaceae	unclassified_Ruminococcaceae	OTU_672	86
OTU_673;size=80;	Bacteria	Firmicutes	Clostridia	Clostridiales	Ruminococcaceae	unclassified_Ruminococcaceae	OTU_673	80
OTU_674;size=71;	Bacteria	Actinobacteria	Actinobacteria	Coriobacteriales	Coriobacteriaceae	Atopobium	OTU_674	71
OTU_676;size=72;	Bacteria	unclassified_Bacteria	unclassified_Bacteria	unclassified_Bacteria	unclassified_Bacteria	unclassified_Bacteria	OTU_676	72
OTU_677;size=84;	Bacteria	Firmicutes	Clostridia	Clostridiales	Ruminococcaceae	Clostridium IV	OTU_677	84
OTU_678;size=65;	Bacteria	Bacteroidetes	Bacteroidia	Bacteroidales	Porphyromonadaceae	Odoribacter	OTU_678	65
OTU_679;size=96;	Bacteria	Bacteroidetes	Bacteroidia	Bacteroidales	Porphyromonadaceae	unclassified_"Porphyromonadaceae"	OTU_679	96
OTU_680;size=95;	Bacteria	Proteobacteria	Gammaproteobacteria	Oceanospirillales	Halomonadaceae	Halomonas	OTU_680	95
OTU_681;size=124;	Bacteria	Firmicutes	Clostridia	Clostridiales	unclassified_Clostridiales	unclassified_Clostridiales	OTU_681	124
OTU_682;size=92;	Bacteria	Firmicutes	Clostridia	Clostridiales	Ruminococcaceae	Faecalibacterium	OTU_682	92
OTU_683;size=64;	Bacteria	unclassified_Bacteria	unclassified_Bacteria	unclassified_Bacteria	unclassified_Bacteria	unclassified_Bacteria	OTU_683	64
OTU_684;size=68;	Bacteria	Proteobacteria	Gammaproteobacteria	Alteromonadales	Shewanellaceae	Shewanella	OTU_684	68
OTU_685;size=216;	Bacteria	Firmicutes	Clostridia	Clostridiales	Ruminococcaceae	unclassified_Ruminococcaceae	OTU_685	216
OTU_686;size=4138;	Bacteria	Verrucomicrobia	Verrucomicrobiae	Verrucomicrobiales	Verrucomicrobiaceae	Akkermansia	OTU_686	4138
OTU_687;size=76;	Bacteria	Firmicutes	Clostridia	Clostridiales	unclassified_Clostridiales	unclassified_Clostridiales	OTU_687	76
OTU_688;size=7183;	Bacteria	Firmicutes	Clostridia	Clostridiales	Lachnospiraceae	unclassified_Lachnospiraceae	OTU_688	7183
OTU_689;size=6380;	Bacteria	Firmicutes	Clostridia	Clostridiales	Ruminococcaceae	Ruminococcus	OTU_689	6380
OTU_690;size=112;	Bacteria	Firmicutes	Clostridia	unclassified_Clostridia	unclassified_Clostridia	unclassified_Clostridia	OTU_690	112
OTU_691;size=128;	Bacteria	Firmicutes	Clostridia	Clostridiales	Ruminococcaceae	unclassified_Ruminococcaceae	OTU_691	128
OTU_692;size=112;	Bacteria	Firmicutes	Erysipelotrichia	Erysipelotrichales	Erysipelotrichaceae	unclassified_Erysipelotrichaceae	OTU_692	112
OTU_693;size=83;	Bacteria	Firmicutes	unclassified_Firmicutes	unclassified_Firmicutes	unclassified_Firmicutes	unclassified_Firmicutes	OTU_693	83
OTU_694;size=62;	Bacteria	Firmicutes	Clostridia	Clostridiales	Ruminococcaceae	unclassified_Ruminococcaceae	OTU_694	62
OTU_695;size=63;	Bacteria	Firmicutes	Clostridia	Clostridiales	Ruminococcaceae	Anaerotruncus	OTU_695	63
OTU_696;size=74;	Bacteria	Firmicutes	Clostridia	Clostridiales	unclassified_Clostridiales	unclassified_Clostridiales	OTU_696	74
OTU_697;size=69;	Bacteria	Firmicutes	Clostridia	Clostridiales	Peptococcaceae 1	Peptococcus	OTU_697	69
OTU_698;size=240;	Bacteria	Firmicutes	Clostridia	Clostridiales	Lachnospiraceae	unclassified_Lachnospiraceae	OTU_698	240
OTU_699;size=66;	Bacteria	Actinobacteria	Actinobacteria	Coriobacteriales	Coriobacteriaceae	unclassified_Coriobacteriaceae	OTU_699	66
OTU_700;size=63;	Bacteria	Firmicutes	unclassified_Firmicutes	unclassified_Firmicutes	unclassified_Firmicutes	unclassified_Firmicutes	OTU_700	63
OTU_701;size=79;	Bacteria	Proteobacteria	Betaproteobacteria	Burkholderiales	Sutterellaceae	Parasutterella	OTU_701	79
OTU_702;size=92;	Bacteria	Firmicutes	Clostridia	Clostridiales	Ruminococcaceae	unclassified_Ruminococcaceae	OTU_702	92
OTU_703;size=100;	Bacteria	Firmicutes	Clostridia	Clostridiales	unclassified_Clostridiales	unclassified_Clostridiales	OTU_703	100
OTU_704;size=62;	Bacteria	Firmicutes	Clostridia	Clostridiales	Lachnospiraceae	unclassified_Lachnospiraceae	OTU_704	62
OTU_705;size=77;	Bacteria	Firmicutes	Clostridia	Clostridiales	Lachnospiraceae	unclassified_Lachnospiraceae	OTU_705	77
OTU_706;size=103;	Bacteria	Firmicutes	Clostridia	Clostridiales	Lachnospiraceae	unclassified_Lachnospiraceae	OTU_706	103
OTU_707;size=124;	Bacteria	Firmicutes	Clostridia	Clostridiales	unclassified_Clostridiales	unclassified_Clostridiales	OTU_707	124
OTU_708;size=66;	Bacteria	Proteobacteria	Deltaproteobacteria	Desulfovibrionales	Desulfovibrionaceae	Bilophila	OTU_708	66
OTU_709;size=104;	Bacteria	Firmicutes	Clostridia	Clostridiales	Ruminococcaceae	unclassified_Ruminococcaceae	OTU_709	104
OTU_711;size=1094;	Bacteria	Firmicutes	Clostridia	Clostridiales	Lachnospiraceae	unclassified_Lachnospiraceae	OTU_711	1094
OTU_712;size=55;	Bacteria	Bacteroidetes	Bacteroidia	Bacteroidales	Prevotellaceae	unclassified_"Prevotellaceae"	OTU_712	55
OTU_713;size=103;	Bacteria	Firmicutes	Clostridia	Clostridiales	Ruminococcaceae	unclassified_Ruminococcaceae	OTU_713	103
OTU_714;size=1380;	Bacteria	Firmicutes	Clostridia	Clostridiales	Lachnospiraceae	Clostridium XlVa	OTU_714	1380
OTU_715;size=58;	Bacteria	Firmicutes	Clostridia	Clostridiales	Ruminococcaceae	unclassified_Ruminococcaceae	OTU_715	58
OTU_716;size=116;	Bacteria	Firmicutes	Erysipelotrichia	Erysipelotrichales	Erysipelotrichaceae	Solobacterium	OTU_716	116
OTU_717;size=362;	Bacteria	Firmicutes	Clostridia	Clostridiales	Lachnospiraceae	unclassified_Lachnospiraceae	OTU_717	362
OTU_718;size=120;	Bacteria	Bacteroidetes	Bacteroidia	Bacteroidales	Prevotellaceae	Paraprevotella	OTU_718	120
OTU_719;size=82;	Bacteria	Firmicutes	Clostridia	Clostridiales	Ruminococcaceae	Clostridium IV	OTU_719	82
OTU_720;size=140;	Bacteria	Bacteroidetes	Bacteroidia	Bacteroidales	Prevotellaceae	Prevotella	OTU_720	140
OTU_721;size=76;	Bacteria	unclassified_Bacteria	unclassified_Bacteria	unclassified_Bacteria	unclassified_Bacteria	unclassified_Bacteria	OTU_721	76
OTU_722;size=160;	Bacteria	Bacteroidetes	Bacteroidia	Bacteroidales	Bacteroidaceae	Bacteroides	OTU_722	160
OTU_724;size=60;	Bacteria	Firmicutes	unclassified_Firmicutes	unclassified_Firmicutes	unclassified_Firmicutes	unclassified_Firmicutes	OTU_724	60
OTU_725;size=127;	Bacteria	Firmicutes	Clostridia	Clostridiales	Lachnospiraceae	unclassified_Lachnospiraceae	OTU_725	127
OTU_726;size=96;	Bacteria	Bacteroidetes	Bacteroidia	Bacteroidales	Porphyromonadaceae	Odoribacter	OTU_726	96
OTU_727;size=48;	Bacteria	Bacteroidetes	Bacteroidia	Bacteroidales	Prevotellaceae	Paraprevotella	OTU_727	48
OTU_728;size=48;	Bacteria	Firmicutes	Clostridia	Clostridiales	unclassified_Clostridiales	unclassified_Clostridiales	OTU_728	48
OTU_729;size=47;	Bacteria	Firmicutes	Erysipelotrichia	Erysipelotrichales	Erysipelotrichaceae	Coprobacillus	OTU_729	47
OTU_730;size=152;	Bacteria	Firmicutes	Clostridia	Clostridiales	Lachnospiraceae	unclassified_Lachnospiraceae	OTU_730	152
OTU_731;size=50;	Bacteria	unclassified_Bacteria	unclassified_Bacteria	unclassified_Bacteria	unclassified_Bacteria	unclassified_Bacteria	OTU_731	50
OTU_732;size=86;	Bacteria	Firmicutes	Clostridia	Clostridiales	unclassified_Clostridiales	unclassified_Clostridiales	OTU_732	86
OTU_733;size=48;	Bacteria	unclassified_Bacteria	unclassified_Bacteria	unclassified_Bacteria	unclassified_Bacteria	unclassified_Bacteria	OTU_733	48
OTU_734;size=55;	Bacteria	Bacteroidetes	Bacteroidia	Bacteroidales	unclassified_"Bacteroidales"	unclassified_"Bacteroidales"	OTU_734	55
OTU_735;size=47;	Bacteria	Bacteroidetes	Bacteroidia	Bacteroidales	Porphyromonadaceae	Dysgonomonas	OTU_735	47
OTU_736;size=77;	Bacteria	Firmicutes	Clostridia	Clostridiales	unclassified_Clostridiales	unclassified_Clostridiales	OTU_736	77
OTU_737;size=113;	Bacteria	unclassified_Bacteria	unclassified_Bacteria	unclassified_Bacteria	unclassified_Bacteria	unclassified_Bacteria	OTU_737	113
OTU_738;size=72;	Bacteria	Firmicutes	Clostridia	Clostridiales	Lachnospiraceae	Clostridium XlVb	OTU_738	72
OTU_739;size=92;	Bacteria	Firmicutes	Clostridia	Clostridiales	Eubacteriaceae	Eubacterium	OTU_739	92
OTU_740;size=253;	Bacteria	Bacteroidetes	Bacteroidia	Bacteroidales	Prevotellaceae	unclassified_"Prevotellaceae"	OTU_740	253
OTU_741;size=66;	Bacteria	Firmicutes	Clostridia	Clostridiales	Lachnospiraceae	unclassified_Lachnospiraceae	OTU_741	66
OTU_742;size=83;	Bacteria	unclassified_Bacteria	unclassified_Bacteria	unclassified_Bacteria	unclassified_Bacteria	unclassified_Bacteria	OTU_742	83
OTU_744;size=82;	Bacteria	Firmicutes	Clostridia	Clostridiales	Eubacteriaceae	Eubacterium	OTU_744	82
OTU_745;size=828;	Bacteria	Bacteroidetes	Bacteroidia	Bacteroidales	Prevotellaceae	Prevotella	OTU_745	828
OTU_746;size=555;	Bacteria	Firmicutes	Clostridia	Clostridiales	Ruminococcaceae	Ruminococcus	OTU_746	555
OTU_747;size=45;	Bacteria	Firmicutes	Clostridia	Clostridiales	Ruminococcaceae	unclassified_Ruminococcaceae	OTU_747	45
OTU_748;size=165;	Bacteria	Firmicutes	Clostridia	Clostridiales	unclassified_Clostridiales	unclassified_Clostridiales	OTU_748	165
OTU_750;size=150;	Bacteria	Firmicutes	Clostridia	Clostridiales	unclassified_Clostridiales	unclassified_Clostridiales	OTU_750	150
OTU_751;size=42;	Bacteria	Bacteroidetes	Bacteroidia	Bacteroidales	Porphyromonadaceae	Butyricimonas	OTU_751	42
OTU_752;size=129;	Bacteria	Firmicutes	Clostridia	Clostridiales	Ruminococcaceae	unclassified_Ruminococcaceae	OTU_752	129
OTU_753;size=74;	Bacteria	Firmicutes	Clostridia	Clostridiales	Ruminococcaceae	Butyricicoccus	OTU_753	74
OTU_754;size=96;	Bacteria	Actinobacteria	Actinobacteria	Coriobacteriales	Coriobacteriaceae	unclassified_Coriobacteriaceae	OTU_754	96
OTU_755;size=47;	Bacteria	Firmicutes	unclassified_Firmicutes	unclassified_Firmicutes	unclassified_Firmicutes	unclassified_Firmicutes	OTU_755	47
OTU_756;size=49;	Bacteria	Firmicutes	Bacilli	Lactobacillales	Leuconostocaceae	Weissella	OTU_756	49
OTU_757;size=85;	Bacteria	Firmicutes	unclassified_Firmicutes	unclassified_Firmicutes	unclassified_Firmicutes	unclassified_Firmicutes	OTU_757	85
OTU_758;size=235;	Bacteria	Firmicutes	Erysipelotrichia	Erysipelotrichales	Erysipelotrichaceae	unclassified_Erysipelotrichaceae	OTU_758	235
OTU_759;size=108;	Bacteria	Firmicutes	Clostridia	Clostridiales	Lachnospiraceae	Moryella	OTU_759	108
OTU_760;size=293;	Bacteria	Bacteroidetes	Bacteroidia	Bacteroidales	Porphyromonadaceae	Parabacteroides	OTU_760	293
OTU_761;size=880;	Bacteria	Bacteroidetes	Bacteroidia	Bacteroidales	unclassified_"Bacteroidales"	unclassified_"Bacteroidales"	OTU_761	880
OTU_762;size=48;	Bacteria	Firmicutes	Erysipelotrichia	Erysipelotrichales	Erysipelotrichaceae	Faecalicoccus	OTU_762	48
OTU_763;size=63;	Bacteria	Firmicutes	Clostridia	Clostridiales	Ruminococcaceae	unclassified_Ruminococcaceae	OTU_763	63
OTU_764;size=97;	Bacteria	Firmicutes	unclassified_Firmicutes	unclassified_Firmicutes	unclassified_Firmicutes	unclassified_Firmicutes	OTU_764	97
OTU_765;size=5179;	Bacteria	Firmicutes	Clostridia	Clostridiales	Lachnospiraceae	unclassified_Lachnospiraceae	OTU_765	5179
OTU_766;size=76;	Bacteria	Bacteroidetes	Bacteroidia	Bacteroidales	Porphyromonadaceae	unclassified_"Porphyromonadaceae"	OTU_766	76
OTU_767;size=89;	Bacteria	Bacteroidetes	Bacteroidia	Bacteroidales	Porphyromonadaceae	Butyricimonas	OTU_767	89
OTU_768;size=39;	Bacteria	Actinobacteria	Actinobacteria	Coriobacteriales	Coriobacteriaceae	Olsenella	OTU_768	39
OTU_769;size=39;	Bacteria	Firmicutes	Clostridia	Clostridiales	unclassified_Clostridiales	unclassified_Clostridiales	OTU_769	39
OTU_770;size=82;	Bacteria	Firmicutes	Clostridia	Clostridiales	Ruminococcaceae	unclassified_Ruminococcaceae	OTU_770	82
OTU_773;size=100;	Bacteria	Candidatus Saccharibacteria	unclassified_Candidatus Saccharibacteria	unclassified_Candidatus Saccharibacteria	unclassified_Candidatus Saccharibacteria	Saccharibacteria_genera_incertae_sedis	OTU_773	100
OTU_774;size=877;	Bacteria	Firmicutes	Clostridia	Clostridiales	Lachnospiraceae	Clostridium XlVa	OTU_774	877
OTU_775;size=58;	Bacteria	Bacteroidetes	Bacteroidia	Bacteroidales	Porphyromonadaceae	unclassified_"Porphyromonadaceae"	OTU_775	58
OTU_776;size=54;	Bacteria	Firmicutes	Clostridia	Clostridiales	unclassified_Clostridiales	unclassified_Clostridiales	OTU_776	54
OTU_777;size=95;	Bacteria	Firmicutes	Clostridia	Clostridiales	unclassified_Clostridiales	unclassified_Clostridiales	OTU_777	95
OTU_779;size=108;	Bacteria	Synergistetes	Synergistia	Synergistales	Synergistaceae	Cloacibacillus	OTU_779	108
OTU_780;size=162;	Bacteria	Bacteroidetes	Bacteroidia	Bacteroidales	Porphyromonadaceae	Porphyromonas	OTU_780	162
OTU_781;size=181;	Bacteria	Firmicutes	Clostridia	Clostridiales	Ruminococcaceae	unclassified_Ruminococcaceae	OTU_781	181
OTU_782;size=1165;	Bacteria	Firmicutes	Clostridia	Clostridiales	Lachnospiraceae	unclassified_Lachnospiraceae	OTU_782	1165
OTU_783;size=107;	Bacteria	unclassified_Bacteria	unclassified_Bacteria	unclassified_Bacteria	unclassified_Bacteria	unclassified_Bacteria	OTU_783	107
OTU_784;size=80;	Bacteria	unclassified_Bacteria	unclassified_Bacteria	unclassified_Bacteria	unclassified_Bacteria	unclassified_Bacteria	OTU_784	80
OTU_785;size=44;	Bacteria	Firmicutes	Clostridia	Clostridiales	Eubacteriaceae	Eubacterium	OTU_785	44
OTU_786;size=82;	Bacteria	unclassified_Bacteria	unclassified_Bacteria	unclassified_Bacteria	unclassified_Bacteria	unclassified_Bacteria	OTU_786	82
OTU_787;size=45;	Bacteria	Firmicutes	Clostridia	Clostridiales	Peptoniphilaceae	Peptoniphilus	OTU_787	45
OTU_788;size=39;	Bacteria	unclassified_Bacteria	unclassified_Bacteria	unclassified_Bacteria	unclassified_Bacteria	unclassified_Bacteria	OTU_788	39
OTU_790;size=1473;	Bacteria	Firmicutes	Clostridia	Clostridiales	Lachnospiraceae	unclassified_Lachnospiraceae	OTU_790	1473
OTU_791;size=36;	Bacteria	Proteobacteria	Gammaproteobacteria	Aeromonadales	Succinivibrionaceae	Succinatimonas	OTU_791	36
OTU_792;size=49;	Bacteria	Firmicutes	Clostridia	Clostridiales	Ruminococcaceae	Clostridium IV	OTU_792	49
OTU_793;size=37483;	Bacteria	Firmicutes	Clostridia	Clostridiales	Ruminococcaceae	Faecalibacterium	OTU_793	37483
OTU_795;size=38;	Bacteria	unclassified_Bacteria	unclassified_Bacteria	unclassified_Bacteria	unclassified_Bacteria	unclassified_Bacteria	OTU_795	38
OTU_796;size=88;	Bacteria	Firmicutes	Clostridia	Clostridiales	Lachnospiraceae	unclassified_Lachnospiraceae	OTU_796	88
OTU_797;size=58;	Bacteria	Firmicutes	Bacilli	Lactobacillales	Lactobacillaceae	Lactobacillus	OTU_797	58
OTU_798;size=42;	Bacteria	Firmicutes	Clostridia	Clostridiales	Ruminococcaceae	Ruminococcus	OTU_798	42
OTU_799;size=44;	Bacteria	Firmicutes	Bacilli	Lactobacillales	Aerococcaceae	Abiotrophia	OTU_799	44
OTU_801;size=44;	Bacteria	Firmicutes	Clostridia	Clostridiales	unclassified_Clostridiales	unclassified_Clostridiales	OTU_801	44
OTU_802;size=2508;	Bacteria	Firmicutes	Clostridia	Clostridiales	Lachnospiraceae	unclassified_Lachnospiraceae	OTU_802	2508
OTU_803;size=71;	Bacteria	Firmicutes	Clostridia	Clostridiales	unclassified_Clostridiales	unclassified_Clostridiales	OTU_803	71
OTU_804;size=33;	Bacteria	Proteobacteria	Epsilonproteobacteria	Campylobacterales	Campylobacteraceae	Campylobacter	OTU_804	33
OTU_806;size=33;	Bacteria	Proteobacteria	Epsilonproteobacteria	Campylobacterales	Campylobacteraceae	Campylobacter	OTU_806	33
OTU_807;size=52;	Bacteria	Firmicutes	Clostridia	Clostridiales	Lachnospiraceae	Oribacterium	OTU_807	52
OTU_808;size=35;	Bacteria	Firmicutes	Clostridia	Clostridiales	unclassified_Clostridiales	unclassified_Clostridiales	OTU_808	35
OTU_809;size=76;	Bacteria	Firmicutes	Clostridia	Clostridiales	Peptococcaceae 1	Peptococcus	OTU_809	76
OTU_810;size=113;	Bacteria	Bacteroidetes	Bacteroidia	Bacteroidales	Bacteroidaceae	Bacteroides	OTU_810	113
OTU_811;size=1050;	Bacteria	Bacteroidetes	Bacteroidia	Bacteroidales	Prevotellaceae	Prevotella	OTU_811	1050
OTU_812;size=74;	Bacteria	Firmicutes	Clostridia	Clostridiales	Ruminococcaceae	unclassified_Ruminococcaceae	OTU_812	74
OTU_814;size=34;	Bacteria	Firmicutes	Clostridia	Clostridiales	unclassified_Clostridiales	unclassified_Clostridiales	OTU_814	34
OTU_815;size=32;	Bacteria	Firmicutes	Clostridia	Clostridiales	unclassified_Clostridiales	unclassified_Clostridiales	OTU_815	32
OTU_816;size=778;	Bacteria	Firmicutes	Clostridia	Clostridiales	Lachnospiraceae	unclassified_Lachnospiraceae	OTU_816	778
OTU_817;size=37;	Bacteria	Bacteroidetes	unclassified_"Bacteroidetes"	unclassified_"Bacteroidetes"	unclassified_"Bacteroidetes"	unclassified_"Bacteroidetes"	OTU_817	37
OTU_818;size=41;	Bacteria	Firmicutes	Bacilli	Lactobacillales	Leuconostocaceae	Leuconostoc	OTU_818	41
OTU_820;size=40;	Bacteria	Bacteroidetes	Bacteroidia	Bacteroidales	Prevotellaceae	Prevotella	OTU_820	40
OTU_821;size=50;	Bacteria	Firmicutes	Clostridia	Clostridiales	unclassified_Clostridiales	unclassified_Clostridiales	OTU_821	50
OTU_822;size=1201;	Bacteria	Firmicutes	Clostridia	Clostridiales	Lachnospiraceae	unclassified_Lachnospiraceae	OTU_822	1201
OTU_823;size=34;	Bacteria	Firmicutes	Clostridia	Clostridiales	unclassified_Clostridiales	unclassified_Clostridiales	OTU_823	34
OTU_824;size=33;	Archaea	Euryarchaeota	Methanobacteria	Methanobacteriales	Methanobacteriaceae	Methanosphaera	OTU_824	33
OTU_825;size=61;	Bacteria	Firmicutes	Clostridia	Clostridiales	unclassified_Clostridiales	unclassified_Clostridiales	OTU_825	61
OTU_826;size=32;	Bacteria	Actinobacteria	Actinobacteria	Actinomycetales	unclassified_Actinomycetales	unclassified_Actinomycetales	OTU_826	32
OTU_827;size=89;	Bacteria	unclassified_Bacteria	unclassified_Bacteria	unclassified_Bacteria	unclassified_Bacteria	unclassified_Bacteria	OTU_827	89
OTU_828;size=37;	Bacteria	Proteobacteria	Deltaproteobacteria	unclassified_Deltaproteobacteria	unclassified_Deltaproteobacteria	unclassified_Deltaproteobacteria	OTU_828	37
OTU_829;size=896;	Bacteria	Firmicutes	Clostridia	Clostridiales	unclassified_Clostridiales	unclassified_Clostridiales	OTU_829	896
OTU_830;size=35;	Bacteria	Firmicutes	Clostridia	unclassified_Clostridia	unclassified_Clostridia	unclassified_Clostridia	OTU_830	35
OTU_831;size=2183;	Bacteria	Firmicutes	Clostridia	Clostridiales	Lachnospiraceae	unclassified_Lachnospiraceae	OTU_831	2183
OTU_832;size=66;	Bacteria	Bacteroidetes	Bacteroidia	Bacteroidales	Porphyromonadaceae	Parabacteroides	OTU_832	66
OTU_833;size=33;	Bacteria	Lentisphaerae	Lentisphaeria	Victivallales	Victivallaceae	Victivallis	OTU_833	33
OTU_834;size=32;	Bacteria	Firmicutes	Negativicutes	Selenomonadales	Veillonellaceae	Negativicoccus	OTU_834	32
OTU_837;size=31;	Bacteria	Firmicutes	Clostridia	Clostridiales	unclassified_Clostridiales	unclassified_Clostridiales	OTU_837	31
OTU_838;size=29;	Bacteria	Firmicutes	Clostridia	Clostridiales	Peptoniphilaceae	Peptoniphilus	OTU_838	29
OTU_839;size=37;	Bacteria	Firmicutes	Clostridia	Clostridiales	Ruminococcaceae	unclassified_Ruminococcaceae	OTU_839	37
OTU_840;size=29;	Bacteria	Firmicutes	Bacilli	Lactobacillales	Carnobacteriaceae	Atopostipes	OTU_840	29
OTU_841;size=38;	Bacteria	Firmicutes	Clostridia	Clostridiales	Ruminococcaceae	Intestinimonas	OTU_841	38
OTU_842;size=37;	Bacteria	Firmicutes	Clostridia	Clostridiales	unclassified_Clostridiales	unclassified_Clostridiales	OTU_842	37
OTU_843;size=28;	Bacteria	Lentisphaerae	Lentisphaeria	Victivallales	Victivallaceae	Victivallis	OTU_843	28
OTU_845;size=47;	Bacteria	Firmicutes	Clostridia	Clostridiales	Lachnospiraceae	unclassified_Lachnospiraceae	OTU_845	47
OTU_846;size=41;	Bacteria	Firmicutes	Clostridia	Clostridiales	Lachnospiraceae	Stomatobaculum	OTU_846	41
OTU_847;size=28;	Bacteria	Spirochaetes	Spirochaetia	Spirochaetales	Brachyspiraceae	Brachyspira	OTU_847	28
OTU_848;size=32;	Bacteria	Firmicutes	Clostridia	Clostridiales	Clostridiales_Incertae Sedis XIII	Mogibacterium	OTU_848	32
OTU_849;size=1695;	Bacteria	Bacteroidetes	Bacteroidia	Bacteroidales	Bacteroidaceae	Bacteroides	OTU_849	1695
OTU_850;size=27;	Bacteria	Bacteroidetes	Bacteroidia	Bacteroidales	Porphyromonadaceae	Porphyromonas	OTU_850	27
OTU_852;size=210;	Bacteria	Bacteroidetes	Bacteroidia	Bacteroidales	unclassified_"Bacteroidales"	unclassified_"Bacteroidales"	OTU_852	210
OTU_853;size=27;	Bacteria	Firmicutes	Clostridia	Clostridiales	Ruminococcaceae	unclassified_Ruminococcaceae	OTU_853	27
OTU_854;size=46;	Bacteria	Bacteroidetes	Bacteroidia	Bacteroidales	unclassified_"Bacteroidales"	unclassified_"Bacteroidales"	OTU_854	46
OTU_856;size=27;	Bacteria	Firmicutes	Clostridia	Clostridiales	Ruminococcaceae	unclassified_Ruminococcaceae	OTU_856	27
OTU_857;size=61;	Bacteria	Firmicutes	unclassified_Firmicutes	unclassified_Firmicutes	unclassified_Firmicutes	unclassified_Firmicutes	OTU_857	61
OTU_858;size=27;	Bacteria	Firmicutes	unclassified_Firmicutes	unclassified_Firmicutes	unclassified_Firmicutes	unclassified_Firmicutes	OTU_858	27
OTU_859;size=61;	Bacteria	Firmicutes	Clostridia	Clostridiales	Ruminococcaceae	unclassified_Ruminococcaceae	OTU_859	61
OTU_860;size=27;	Bacteria	Firmicutes	Clostridia	Clostridiales	Ruminococcaceae	unclassified_Ruminococcaceae	OTU_860	27
OTU_861;size=138;	Bacteria	Actinobacteria	Actinobacteria	Actinomycetales	Actinomycetaceae	Actinomyces	OTU_861	138
OTU_862;size=28;	Bacteria	Firmicutes	Erysipelotrichia	Erysipelotrichales	Erysipelotrichaceae	Faecalitalea	OTU_862	28
OTU_863;size=32;	Bacteria	Firmicutes	Bacilli	Lactobacillales	Lactobacillaceae	Lactobacillus	OTU_863	32
OTU_864;size=56;	Bacteria	Firmicutes	Clostridia	Clostridiales	Ruminococcaceae	unclassified_Ruminococcaceae	OTU_864	56
OTU_866;size=43;	Bacteria	Firmicutes	Clostridia	Clostridiales	Ruminococcaceae	Butyricicoccus	OTU_866	43
OTU_867;size=43;	Bacteria	Firmicutes	Clostridia	Clostridiales	Ruminococcaceae	unclassified_Ruminococcaceae	OTU_867	43
OTU_868;size=28;	Bacteria	Firmicutes	Clostridia	Clostridiales	unclassified_Clostridiales	unclassified_Clostridiales	OTU_868	28
OTU_869;size=30;	Bacteria	Firmicutes	Clostridia	Clostridiales	Ruminococcaceae	unclassified_Ruminococcaceae	OTU_869	30
OTU_870;size=29;	Bacteria	Firmicutes	Clostridia	Clostridiales	unclassified_Clostridiales	unclassified_Clostridiales	OTU_870	29
OTU_871;size=28;	Bacteria	Firmicutes	Clostridia	Clostridiales	unclassified_Clostridiales	unclassified_Clostridiales	OTU_871	28
OTU_872;size=806;	Bacteria	Firmicutes	Clostridia	Clostridiales	Ruminococcaceae	unclassified_Ruminococcaceae	OTU_872	806
OTU_873;size=25;	Bacteria	Proteobacteria	Betaproteobacteria	Burkholderiales	Alcaligenaceae	Achromobacter	OTU_873	25
OTU_874;size=44;	Bacteria	Actinobacteria	Actinobacteria	Actinomycetales	Corynebacteriaceae	Corynebacterium	OTU_874	44
OTU_875;size=27;	Bacteria	Actinobacteria	Actinobacteria	Coriobacteriales	Coriobacteriaceae	unclassified_Coriobacteriaceae	OTU_875	27
OTU_876;size=26;	Bacteria	Firmicutes	Clostridia	Clostridiales	unclassified_Clostridiales	unclassified_Clostridiales	OTU_876	26
OTU_877;size=986;	Bacteria	Bacteroidetes	Bacteroidia	Bacteroidales	Bacteroidaceae	Bacteroides	OTU_877	986
OTU_879;size=28;	Bacteria	Firmicutes	Bacilli	Lactobacillales	Lactobacillaceae	Lactobacillus	OTU_879	28
OTU_880;size=46;	Bacteria	Actinobacteria	Actinobacteria	Coriobacteriales	Coriobacteriaceae	unclassified_Coriobacteriaceae	OTU_880	46
OTU_881;size=45;	Bacteria	Firmicutes	Clostridia	Clostridiales	unclassified_Clostridiales	unclassified_Clostridiales	OTU_881	45
OTU_882;size=24;	Bacteria	Firmicutes	Clostridia	Clostridiales	Ruminococcaceae	unclassified_Ruminococcaceae	OTU_882	24
OTU_883;size=27;	Bacteria	Firmicutes	Clostridia	Clostridiales	Clostridiales_Incertae Sedis XI	Ezakiella	OTU_883	27
OTU_884;size=37;	Bacteria	Firmicutes	Negativicutes	Selenomonadales	Veillonellaceae	Megasphaera	OTU_884	37
OTU_885;size=26;	Bacteria	Firmicutes	Clostridia	Clostridiales	Ruminococcaceae	unclassified_Ruminococcaceae	OTU_885	26
OTU_886;size=26;	Bacteria	Firmicutes	Clostridia	Clostridiales	Ruminococcaceae	Clostridium IV	OTU_886	26
OTU_887;size=42;	Bacteria	Actinobacteria	Actinobacteria	Coriobacteriales	Coriobacteriaceae	Collinsella	OTU_887	42
OTU_888;size=67;	Bacteria	Candidatus Saccharibacteria	unclassified_Candidatus Saccharibacteria	unclassified_Candidatus Saccharibacteria	unclassified_Candidatus Saccharibacteria	Saccharibacteria_genera_incertae_sedis	OTU_888	67
OTU_890;size=80;	Bacteria	Firmicutes	Clostridia	Clostridiales	Ruminococcaceae	unclassified_Ruminococcaceae	OTU_890	80
OTU_891;size=32;	Bacteria	Firmicutes	Clostridia	Clostridiales	Ruminococcaceae	Clostridium IV	OTU_891	32
OTU_892;size=25;	Bacteria	Firmicutes	Clostridia	Clostridiales	unclassified_Clostridiales	unclassified_Clostridiales	OTU_892	25
OTU_893;size=36;	Bacteria	Firmicutes	Clostridia	Clostridiales	Ruminococcaceae	Sporobacter	OTU_893	36
OTU_894;size=62;	Bacteria	Bacteroidetes	Bacteroidia	Bacteroidales	Prevotellaceae	unclassified_"Prevotellaceae"	OTU_894	62
OTU_895;size=31;	Bacteria	Proteobacteria	Deltaproteobacteria	Desulfovibrionales	Desulfovibrionaceae	Desulfovibrio	OTU_895	31
OTU_898;size=23;	Bacteria	Firmicutes	Clostridia	Clostridiales	Ruminococcaceae	unclassified_Ruminococcaceae	OTU_898	23
OTU_899;size=177;	Bacteria	Firmicutes	Clostridia	Clostridiales	Lachnospiraceae	unclassified_Lachnospiraceae	OTU_899	177
OTU_901;size=229;	Bacteria	Firmicutes	Negativicutes	Selenomonadales	Veillonellaceae	Megasphaera	OTU_901	229
OTU_902;size=584;	Bacteria	Firmicutes	Clostridia	Clostridiales	Lachnospiraceae	unclassified_Lachnospiraceae	OTU_902	584
OTU_903;size=27;	Bacteria	Proteobacteria	Gammaproteobacteria	Pseudomonadales	Moraxellaceae	Acinetobacter	OTU_903	27
OTU_904;size=78;	Bacteria	Proteobacteria	Gammaproteobacteria	Oceanospirillales	Halomonadaceae	Halomonas	OTU_904	78
OTU_905;size=22;	Bacteria	Firmicutes	Erysipelotrichia	Erysipelotrichales	Erysipelotrichaceae	Erysipelothrix	OTU_905	22
OTU_906;size=28;	Bacteria	Bacteroidetes	Bacteroidia	Bacteroidales	Porphyromonadaceae	Porphyromonas	OTU_906	28
OTU_907;size=28;	Bacteria	Firmicutes	unclassified_Firmicutes	unclassified_Firmicutes	unclassified_Firmicutes	unclassified_Firmicutes	OTU_907	28
OTU_908;size=25;	Bacteria	Bacteroidetes	Bacteroidia	Bacteroidales	Porphyromonadaceae	Butyricimonas	OTU_908	25
OTU_909;size=41;	Bacteria	Firmicutes	Clostridia	Clostridiales	Ruminococcaceae	unclassified_Ruminococcaceae	OTU_909	41
OTU_911;size=22;	Bacteria	Proteobacteria	Gammaproteobacteria	Pseudomonadales	Moraxellaceae	Psychrobacter	OTU_911	22
OTU_913;size=476;	Bacteria	Bacteroidetes	Bacteroidia	Bacteroidales	Rikenellaceae	Alistipes	OTU_913	476
OTU_914;size=84;	Bacteria	Proteobacteria	Betaproteobacteria	Burkholderiales	Oxalobacteraceae	unclassified_Oxalobacteraceae	OTU_914	84
OTU_915;size=22;	Bacteria	Firmicutes	unclassified_Firmicutes	unclassified_Firmicutes	unclassified_Firmicutes	unclassified_Firmicutes	OTU_915	22
OTU_916;size=35;	Bacteria	Firmicutes	Clostridia	Clostridiales	unclassified_Clostridiales	unclassified_Clostridiales	OTU_916	35
OTU_917;size=36;	Bacteria	Firmicutes	Clostridia	Clostridiales	Ruminococcaceae	unclassified_Ruminococcaceae	OTU_917	36
OTU_918;size=80;	Bacteria	Firmicutes	Bacilli	Lactobacillales	Lactobacillaceae	Lactobacillus	OTU_918	80
OTU_919;size=35;	Bacteria	Firmicutes	Clostridia	Clostridiales	unclassified_Clostridiales	unclassified_Clostridiales	OTU_919	35
OTU_920;size=21;	Bacteria	Firmicutes	Clostridia	Clostridiales	Eubacteriaceae	Pseudoramibacter	OTU_920	21
OTU_921;size=58;	Bacteria	unclassified_Bacteria	unclassified_Bacteria	unclassified_Bacteria	unclassified_Bacteria	unclassified_Bacteria	OTU_921	58
OTU_922;size=1842;	Bacteria	Firmicutes	Clostridia	Clostridiales	Lachnospiraceae	unclassified_Lachnospiraceae	OTU_922	1842
OTU_924;size=28;	Bacteria	Firmicutes	Clostridia	Clostridiales	Ruminococcaceae	unclassified_Ruminococcaceae	OTU_924	28
OTU_925;size=49;	Bacteria	Firmicutes	Clostridia	Clostridiales	Lachnospiraceae	unclassified_Lachnospiraceae	OTU_925	49
OTU_926;size=29;	Bacteria	Bacteroidetes	Bacteroidia	Bacteroidales	Porphyromonadaceae	unclassified_"Porphyromonadaceae"	OTU_926	29
OTU_929;size=21;	Bacteria	Firmicutes	Clostridia	Clostridiales	Lachnospiraceae	Clostridium XlVb	OTU_929	21
OTU_930;size=29;	Bacteria	Firmicutes	Clostridia	Clostridiales	Ruminococcaceae	unclassified_Ruminococcaceae	OTU_930	29
OTU_931;size=42;	Bacteria	Proteobacteria	Gammaproteobacteria	Pasteurellales	Pasteurellaceae	unclassified_Pasteurellaceae	OTU_931	42
OTU_932;size=34;	Bacteria	Firmicutes	Clostridia	Clostridiales	Ruminococcaceae	unclassified_Ruminococcaceae	OTU_932	34
OTU_933;size=22;	Bacteria	Proteobacteria	Gammaproteobacteria	Xanthomonadales	Xanthomonadaceae	Stenotrophomonas	OTU_933	22
OTU_934;size=26;	Bacteria	Firmicutes	unclassified_Firmicutes	unclassified_Firmicutes	unclassified_Firmicutes	unclassified_Firmicutes	OTU_934	26
OTU_935;size=69;	Bacteria	Firmicutes	Clostridia	Clostridiales	unclassified_Clostridiales	unclassified_Clostridiales	OTU_935	69
OTU_936;size=24;	Bacteria	Firmicutes	Erysipelotrichia	Erysipelotrichales	Erysipelotrichaceae	unclassified_Erysipelotrichaceae	OTU_936	24
OTU_937;size=22;	Bacteria	Actinobacteria	Actinobacteria	Actinomycetales	Corynebacteriaceae	Corynebacterium	OTU_937	22
OTU_938;size=31;	Bacteria	Firmicutes	Clostridia	Clostridiales	Ruminococcaceae	unclassified_Ruminococcaceae	OTU_938	31
OTU_939;size=1734;	Bacteria	Firmicutes	Clostridia	Clostridiales	Lachnospiraceae	unclassified_Lachnospiraceae	OTU_939	1734
OTU_940;size=22;	Bacteria	unclassified_Bacteria	unclassified_Bacteria	unclassified_Bacteria	unclassified_Bacteria	unclassified_Bacteria	OTU_940	22
OTU_941;size=840;	Bacteria	Bacteroidetes	Bacteroidia	Bacteroidales	Rikenellaceae	Alistipes	OTU_941	840
OTU_942;size=61;	Bacteria	Bacteroidetes	Bacteroidia	Bacteroidales	Prevotellaceae	Prevotella	OTU_942	61
OTU_943;size=459;	Bacteria	Bacteroidetes	Bacteroidia	Bacteroidales	unclassified_"Bacteroidales"	unclassified_"Bacteroidales"	OTU_943	459
OTU_945;size=36;	Bacteria	Actinobacteria	Actinobacteria	Coriobacteriales	Coriobacteriaceae	unclassified_Coriobacteriaceae	OTU_945	36
OTU_946;size=2328;	Bacteria	Bacteroidetes	Bacteroidia	Bacteroidales	Bacteroidaceae	Bacteroides	OTU_946	2328
OTU_948;size=22;	Bacteria	Firmicutes	Erysipelotrichia	Erysipelotrichales	Erysipelotrichaceae	Clostridium XVIII	OTU_948	22
OTU_949;size=193;	Bacteria	Bacteroidetes	Bacteroidia	Bacteroidales	Prevotellaceae	Prevotella	OTU_949	193
OTU_950;size=46;	Bacteria	unclassified_Bacteria	unclassified_Bacteria	unclassified_Bacteria	unclassified_Bacteria	unclassified_Bacteria	OTU_950	46
OTU_951;size=49;	Bacteria	Actinobacteria	Actinobacteria	Actinomycetales	Corynebacteriaceae	Corynebacterium	OTU_951	49
OTU_953;size=19;	Bacteria	Firmicutes	Negativicutes	Selenomonadales	Veillonellaceae	Dialister	OTU_953	19
OTU_954;size=19;	Bacteria	unclassified_Bacteria	unclassified_Bacteria	unclassified_Bacteria	unclassified_Bacteria	unclassified_Bacteria	OTU_954	19
OTU_955;size=32;	Bacteria	Lentisphaerae	Lentisphaeria	Victivallales	Victivallaceae	Victivallis	OTU_955	32
OTU_956;size=19;	Bacteria	Firmicutes	Clostridia	Clostridiales	unclassified_Clostridiales	unclassified_Clostridiales	OTU_956	19
OTU_957;size=36;	Bacteria	Bacteroidetes	Bacteroidia	Bacteroidales	Porphyromonadaceae	unclassified_"Porphyromonadaceae"	OTU_957	36
OTU_959;size=19;	Bacteria	Bacteroidetes	Bacteroidia	Bacteroidales	Rikenellaceae	Alistipes	OTU_959	19
OTU_960;size=41;	Bacteria	unclassified_Bacteria	unclassified_Bacteria	unclassified_Bacteria	unclassified_Bacteria	unclassified_Bacteria	OTU_960	41
OTU_961;size=58;	Bacteria	Firmicutes	Clostridia	Clostridiales	Lachnospiraceae	unclassified_Lachnospiraceae	OTU_961	58
OTU_962;size=100;	Bacteria	Firmicutes	Clostridia	Clostridiales	unclassified_Clostridiales	unclassified_Clostridiales	OTU_962	100
OTU_963;size=18;	Bacteria	Actinobacteria	Actinobacteria	Bifidobacteriales	Bifidobacteriaceae	Scardovia	OTU_963	18
OTU_964;size=34;	Bacteria	Firmicutes	unclassified_Firmicutes	unclassified_Firmicutes	unclassified_Firmicutes	unclassified_Firmicutes	OTU_964	34
OTU_965;size=18;	Bacteria	unclassified_Bacteria	unclassified_Bacteria	unclassified_Bacteria	unclassified_Bacteria	unclassified_Bacteria	OTU_965	18
OTU_967;size=18;	Bacteria	Proteobacteria	Epsilonproteobacteria	Campylobacterales	Campylobacteraceae	Arcobacter	OTU_967	18
OTU_968;size=59;	Bacteria	Firmicutes	Clostridia	Clostridiales	Peptoniphilaceae	Peptoniphilus	OTU_968	59
OTU_969;size=24;	Bacteria	Firmicutes	Clostridia	Clostridiales	unclassified_Clostridiales	unclassified_Clostridiales	OTU_969	24
OTU_970;size=57;	Bacteria	Firmicutes	Clostridia	Clostridiales	Ruminococcaceae	unclassified_Ruminococcaceae	OTU_970	57
OTU_971;size=28;	Bacteria	unclassified_Bacteria	unclassified_Bacteria	unclassified_Bacteria	unclassified_Bacteria	unclassified_Bacteria	OTU_971	28
OTU_972;size=18;	Bacteria	Firmicutes	Clostridia	Clostridiales	unclassified_Clostridiales	unclassified_Clostridiales	OTU_972	18
OTU_973;size=18;	Bacteria	Firmicutes	unclassified_Firmicutes	unclassified_Firmicutes	unclassified_Firmicutes	unclassified_Firmicutes	OTU_973	18
OTU_974;size=774;	Bacteria	Firmicutes	Bacilli	Lactobacillales	Lactobacillaceae	Lactobacillus	OTU_974	774
OTU_975;size=17;	Bacteria	Firmicutes	Clostridia	Clostridiales	Ruminococcaceae	unclassified_Ruminococcaceae	OTU_975	17
OTU_977;size=23;	Bacteria	Firmicutes	Clostridia	Clostridiales	unclassified_Clostridiales	unclassified_Clostridiales	OTU_977	23
OTU_978;size=17;	Bacteria	Firmicutes	Clostridia	Clostridiales	unclassified_Clostridiales	unclassified_Clostridiales	OTU_978	17
OTU_979;size=696;	Bacteria	Bacteroidetes	Bacteroidia	Bacteroidales	Prevotellaceae	unclassified_"Prevotellaceae"	OTU_979	696
OTU_980;size=17;	Bacteria	Firmicutes	Clostridia	Clostridiales	unclassified_Clostridiales	unclassified_Clostridiales	OTU_980	17
OTU_981;size=27;	Bacteria	Actinobacteria	Actinobacteria	Actinomycetales	unclassified_Actinomycetales	unclassified_Actinomycetales	OTU_981	27
OTU_983;size=430;	Bacteria	Firmicutes	Clostridia	Clostridiales	Lachnospiraceae	unclassified_Lachnospiraceae	OTU_983	430
OTU_984;size=20;	Bacteria	Firmicutes	Clostridia	Clostridiales	unclassified_Clostridiales	unclassified_Clostridiales	OTU_984	20
OTU_985;size=610;	Bacteria	Firmicutes	Clostridia	Clostridiales	Lachnospiraceae	unclassified_Lachnospiraceae	OTU_985	610
OTU_988;size=16;	Bacteria	unclassified_Bacteria	unclassified_Bacteria	unclassified_Bacteria	unclassified_Bacteria	unclassified_Bacteria	OTU_988	16
OTU_990;size=80;	Bacteria	Actinobacteria	Actinobacteria	Actinomycetales	Actinomycetaceae	Actinomyces	OTU_990	80
OTU_991;size=21;	Bacteria	Actinobacteria	Actinobacteria	Coriobacteriales	Coriobacteriaceae	Collinsella	OTU_991	21
OTU_992;size=16;	Bacteria	Firmicutes	unclassified_Firmicutes	unclassified_Firmicutes	unclassified_Firmicutes	unclassified_Firmicutes	OTU_992	16
OTU_994;size=18;	Bacteria	Firmicutes	Clostridia	Clostridiales	Ruminococcaceae	unclassified_Ruminococcaceae	OTU_994	18
OTU_996;size=21;	Bacteria	Firmicutes	Clostridia	Clostridiales	unclassified_Clostridiales	unclassified_Clostridiales	OTU_996	21
OTU_997;size=33;	Bacteria	Firmicutes	Bacilli	Lactobacillales	Streptococcaceae	Lactococcus	OTU_997	33
OTU_998;size=27;	Bacteria	Firmicutes	unclassified_Firmicutes	unclassified_Firmicutes	unclassified_Firmicutes	unclassified_Firmicutes	OTU_998	27
OTU_999;size=27;	Bacteria	Firmicutes	unclassified_Firmicutes	unclassified_Firmicutes	unclassified_Firmicutes	unclassified_Firmicutes	OTU_999	27
OTU_1000;size=1455;	Bacteria	Firmicutes	Clostridia	Clostridiales	Lachnospiraceae	unclassified_Lachnospiraceae	OTU_1000	1455
OTU_1001;size=30;	Bacteria	Firmicutes	Clostridia	Clostridiales	unclassified_Clostridiales	unclassified_Clostridiales	OTU_1001	30
OTU_1002;size=40;	Bacteria	Firmicutes	unclassified_Firmicutes	unclassified_Firmicutes	unclassified_Firmicutes	unclassified_Firmicutes	OTU_1002	40
OTU_1003;size=52;	Bacteria	Bacteroidetes	Bacteroidia	Bacteroidales	Porphyromonadaceae	unclassified_"Porphyromonadaceae"	OTU_1003	52
OTU_1004;size=240;	Bacteria	Bacteroidetes	Bacteroidia	Bacteroidales	Prevotellaceae	Prevotella	OTU_1004	240
OTU_1005;size=16;	Bacteria	Firmicutes	Bacilli	Lactobacillales	Lactobacillaceae	Lactobacillus	OTU_1005	16
OTU_1006;size=19;	Bacteria	Firmicutes	Clostridia	Clostridiales	unclassified_Clostridiales	unclassified_Clostridiales	OTU_1006	19
OTU_1007;size=27;	Bacteria	Firmicutes	Clostridia	Clostridiales	unclassified_Clostridiales	unclassified_Clostridiales	OTU_1007	27
OTU_1008;size=72;	Bacteria	Bacteroidetes	Bacteroidia	Bacteroidales	Prevotellaceae	Prevotella	OTU_1008	72
OTU_1009;size=18;	Bacteria	Candidatus Saccharibacteria	unclassified_Candidatus Saccharibacteria	unclassified_Candidatus Saccharibacteria	unclassified_Candidatus Saccharibacteria	Saccharibacteria_genera_incertae_sedis	OTU_1009	18
OTU_1010;size=40;	Bacteria	Firmicutes	unclassified_Firmicutes	unclassified_Firmicutes	unclassified_Firmicutes	unclassified_Firmicutes	OTU_1010	40
OTU_1011;size=5633;	Bacteria	Firmicutes	Clostridia	Clostridiales	Lachnospiraceae	unclassified_Lachnospiraceae	OTU_1011	5633
OTU_1014;size=15;	Bacteria	Actinobacteria	Actinobacteria	Actinomycetales	Corynebacteriaceae	Corynebacterium	OTU_1014	15
OTU_1015;size=15;	Bacteria	Firmicutes	Clostridia	Clostridiales	unclassified_Clostridiales	unclassified_Clostridiales	OTU_1015	15
OTU_1016;size=22;	Bacteria	Firmicutes	Clostridia	Clostridiales	unclassified_Clostridiales	unclassified_Clostridiales	OTU_1016	22
OTU_1017;size=15;	Bacteria	Firmicutes	Clostridia	Clostridiales	Ruminococcaceae	unclassified_Ruminococcaceae	OTU_1017	15
OTU_1018;size=47;	Bacteria	Firmicutes	Clostridia	Clostridiales	Lachnospiraceae	unclassified_Lachnospiraceae	OTU_1018	47
OTU_1019;size=17;	Bacteria	Bacteroidetes	Bacteroidia	Bacteroidales	Bacteroidaceae	Bacteroides	OTU_1019	17
OTU_1020;size=19;	Bacteria	Bacteroidetes	Bacteroidia	Bacteroidales	Porphyromonadaceae	unclassified_"Porphyromonadaceae"	OTU_1020	19
OTU_1021;size=20;	Bacteria	Firmicutes	Clostridia	Clostridiales	unclassified_Clostridiales	unclassified_Clostridiales	OTU_1021	20
OTU_1023;size=241;	Bacteria	Firmicutes	Clostridia	Clostridiales	Ruminococcaceae	unclassified_Ruminococcaceae	OTU_1023	241
OTU_1025;size=45;	Bacteria	Firmicutes	Clostridia	Clostridiales	Ruminococcaceae	unclassified_Ruminococcaceae	OTU_1025	45
OTU_1026;size=16;	Bacteria	Firmicutes	Clostridia	Clostridiales	Ruminococcaceae	Clostridium IV	OTU_1026	16
OTU_1027;size=14;	Bacteria	Firmicutes	unclassified_Firmicutes	unclassified_Firmicutes	unclassified_Firmicutes	unclassified_Firmicutes	OTU_1027	14
OTU_1028;size=14;	Bacteria	Firmicutes	Clostridia	Clostridiales	unclassified_Clostridiales	unclassified_Clostridiales	OTU_1028	14
OTU_1029;size=20;	Bacteria	Actinobacteria	Actinobacteria	Actinomycetales	Actinomycetaceae	Actinomyces	OTU_1029	20
OTU_1030;size=14;	Bacteria	Firmicutes	Clostridia	Clostridiales	Ruminococcaceae	unclassified_Ruminococcaceae	OTU_1030	14
OTU_1032;size=14;	Bacteria	Firmicutes	Bacilli	Lactobacillales	Carnobacteriaceae	unclassified_Carnobacteriaceae	OTU_1032	14
OTU_1033;size=23;	Bacteria	Firmicutes	Clostridia	Clostridiales	Ruminococcaceae	unclassified_Ruminococcaceae	OTU_1033	23
OTU_1036;size=65;	Bacteria	Firmicutes	Negativicutes	Selenomonadales	Acidaminococcaceae	Acidaminococcus	OTU_1036	65
OTU_1037;size=1250;	Bacteria	Firmicutes	Clostridia	Clostridiales	Lachnospiraceae	unclassified_Lachnospiraceae	OTU_1037	1250
OTU_1039;size=501;	Bacteria	Firmicutes	Clostridia	Clostridiales	Ruminococcaceae	Faecalibacterium	OTU_1039	501
OTU_1040;size=16;	Bacteria	Firmicutes	unclassified_Firmicutes	unclassified_Firmicutes	unclassified_Firmicutes	unclassified_Firmicutes	OTU_1040	16
OTU_1041;size=14;	Bacteria	Verrucomicrobia	Opitutae	Puniceicoccales	Puniceicoccaceae	unclassified_Puniceicoccaceae	OTU_1041	14
OTU_1042;size=14;	Bacteria	Bacteroidetes	Bacteroidia	Bacteroidales	Rikenellaceae	unclassified_"Rikenellaceae"	OTU_1042	14
OTU_1043;size=34;	Bacteria	Firmicutes	unclassified_Firmicutes	unclassified_Firmicutes	unclassified_Firmicutes	unclassified_Firmicutes	OTU_1043	34
OTU_1044;size=101;	Bacteria	Bacteroidetes	Bacteroidia	Bacteroidales	Prevotellaceae	unclassified_"Prevotellaceae"	OTU_1044	101
OTU_1045;size=880;	Bacteria	Firmicutes	Clostridia	Clostridiales	Lachnospiraceae	unclassified_Lachnospiraceae	OTU_1045	880
OTU_1046;size=32;	Bacteria	Firmicutes	Clostridia	Clostridiales	Ruminococcaceae	unclassified_Ruminococcaceae	OTU_1046	32
OTU_1047;size=30;	Bacteria	Bacteroidetes	Bacteroidia	Bacteroidales	Prevotellaceae	Prevotella	OTU_1047	30
OTU_1048;size=62;	Bacteria	Firmicutes	Negativicutes	Selenomonadales	Veillonellaceae	Megamonas	OTU_1048	62
OTU_1049;size=13;	Bacteria	unclassified_Bacteria	unclassified_Bacteria	unclassified_Bacteria	unclassified_Bacteria	unclassified_Bacteria	OTU_1049	13
OTU_1051;size=838;	Bacteria	Firmicutes	Clostridia	Clostridiales	Lachnospiraceae	unclassified_Lachnospiraceae	OTU_1051	838
OTU_1052;size=417;	Bacteria	Firmicutes	Clostridia	Clostridiales	unclassified_Clostridiales	unclassified_Clostridiales	OTU_1052	417
OTU_1053;size=21;	Bacteria	Firmicutes	Clostridia	Clostridiales	Lachnospiraceae	unclassified_Lachnospiraceae	OTU_1053	21
OTU_1054;size=13;	Bacteria	unclassified_Bacteria	unclassified_Bacteria	unclassified_Bacteria	unclassified_Bacteria	unclassified_Bacteria	OTU_1054	13
OTU_1055;size=24;	Bacteria	unclassified_Bacteria	unclassified_Bacteria	unclassified_Bacteria	unclassified_Bacteria	unclassified_Bacteria	OTU_1055	24
OTU_1056;size=90;	Bacteria	Bacteroidetes	Bacteroidia	Bacteroidales	unclassified_"Bacteroidales"	unclassified_"Bacteroidales"	OTU_1056	90
OTU_1057;size=28;	Bacteria	Firmicutes	unclassified_Firmicutes	unclassified_Firmicutes	unclassified_Firmicutes	unclassified_Firmicutes	OTU_1057	28
OTU_1059;size=13;	Bacteria	Firmicutes	Clostridia	Clostridiales	Ruminococcaceae	unclassified_Ruminococcaceae	OTU_1059	13
OTU_1060;size=289;	Bacteria	Bacteroidetes	Bacteroidia	Bacteroidales	Rikenellaceae	Alistipes	OTU_1060	289
OTU_1061;size=13;	Bacteria	Firmicutes	Clostridia	Clostridiales	Ruminococcaceae	unclassified_Ruminococcaceae	OTU_1061	13
OTU_1064;size=13;	Bacteria	Firmicutes	Clostridia	Clostridiales	Ruminococcaceae	unclassified_Ruminococcaceae	OTU_1064	13
OTU_1065;size=15;	Bacteria	Proteobacteria	Gammaproteobacteria	Pasteurellales	Pasteurellaceae	Aggregatibacter	OTU_1065	15
OTU_1067;size=15;	Bacteria	Firmicutes	Clostridia	Clostridiales	Ruminococcaceae	unclassified_Ruminococcaceae	OTU_1067	15
OTU_1068;size=53;	Bacteria	Firmicutes	Clostridia	Clostridiales	Lachnospiraceae	Blautia	OTU_1068	53
OTU_1069;size=90;	Bacteria	Bacteroidetes	Bacteroidia	Bacteroidales	Bacteroidaceae	Bacteroides	OTU_1069	90
OTU_1070;size=37;	Bacteria	Bacteroidetes	Bacteroidia	Bacteroidales	Bacteroidaceae	Bacteroides	OTU_1070	37
OTU_1071;size=146;	Bacteria	unclassified_Bacteria	unclassified_Bacteria	unclassified_Bacteria	unclassified_Bacteria	unclassified_Bacteria	OTU_1071	146
OTU_1072;size=486;	Bacteria	Firmicutes	Clostridia	Clostridiales	unclassified_Clostridiales	unclassified_Clostridiales	OTU_1072	486
OTU_1073;size=148;	Bacteria	Firmicutes	Clostridia	Clostridiales	Ruminococcaceae	unclassified_Ruminococcaceae	OTU_1073	148
OTU_1076;size=106;	Bacteria	Bacteroidetes	unclassified_"Bacteroidetes"	unclassified_"Bacteroidetes"	unclassified_"Bacteroidetes"	unclassified_"Bacteroidetes"	OTU_1076	106
OTU_1077;size=481;	Bacteria	Bacteroidetes	Bacteroidia	Bacteroidales	Rikenellaceae	Alistipes	OTU_1077	481
OTU_1078;size=17;	Bacteria	Firmicutes	unclassified_Firmicutes	unclassified_Firmicutes	unclassified_Firmicutes	unclassified_Firmicutes	OTU_1078	17
OTU_1079;size=12;	Bacteria	Firmicutes	Clostridia	Clostridiales	Ruminococcaceae	Clostridium IV	OTU_1079	12
OTU_1080;size=23;	Bacteria	Bacteroidetes	Bacteroidia	Bacteroidales	Prevotellaceae	Prevotella	OTU_1080	23
OTU_1081;size=242;	Bacteria	Bacteroidetes	Bacteroidia	Bacteroidales	Prevotellaceae	Prevotella	OTU_1081	242
OTU_1082;size=12;	Bacteria	Firmicutes	Clostridia	Clostridiales	Ruminococcaceae	unclassified_Ruminococcaceae	OTU_1082	12
OTU_1084;size=12;	Bacteria	Firmicutes	Clostridia	Clostridiales	unclassified_Clostridiales	unclassified_Clostridiales	OTU_1084	12
OTU_1085;size=92;	Bacteria	Firmicutes	Negativicutes	Selenomonadales	Acidaminococcaceae	Acidaminococcus	OTU_1085	92
OTU_1089;size=35;	Bacteria	Firmicutes	Clostridia	Clostridiales	Ruminococcaceae	unclassified_Ruminococcaceae	OTU_1089	35
OTU_1091;size=25;	Bacteria	Bacteroidetes	Bacteroidia	Bacteroidales	Prevotellaceae	Prevotella	OTU_1091	25
OTU_1092;size=15;	Bacteria	Firmicutes	Clostridia	Clostridiales	Ruminococcaceae	unclassified_Ruminococcaceae	OTU_1092	15
OTU_1093;size=47;	Bacteria	Bacteroidetes	Bacteroidia	Bacteroidales	Bacteroidaceae	Bacteroides	OTU_1093	47
OTU_1095;size=12;	Bacteria	Firmicutes	Bacilli	Lactobacillales	Aerococcaceae	unclassified_Aerococcaceae	OTU_1095	12
OTU_1096;size=14;	Bacteria	Firmicutes	Clostridia	Clostridiales	unclassified_Clostridiales	unclassified_Clostridiales	OTU_1096	14
OTU_1097;size=866;	Bacteria	Firmicutes	Clostridia	Clostridiales	Lachnospiraceae	unclassified_Lachnospiraceae	OTU_1097	866
OTU_1098;size=86;	Bacteria	Firmicutes	Clostridia	unclassified_Clostridia	unclassified_Clostridia	unclassified_Clostridia	OTU_1098	86
OTU_1099;size=14;	Bacteria	Firmicutes	Bacilli	Lactobacillales	Streptococcaceae	Streptococcus	OTU_1099	14
OTU_1100;size=57;	Bacteria	Proteobacteria	Betaproteobacteria	Burkholderiales	Sutterellaceae	Parasutterella	OTU_1100	57
OTU_1101;size=1149;	Bacteria	Bacteroidetes	Bacteroidia	Bacteroidales	Prevotellaceae	Prevotella	OTU_1101	1149
OTU_1102;size=11;	Bacteria	Firmicutes	unclassified_Firmicutes	unclassified_Firmicutes	unclassified_Firmicutes	unclassified_Firmicutes	OTU_1102	11
OTU_1107;size=110;	Bacteria	Bacteroidetes	Bacteroidia	Bacteroidales	Porphyromonadaceae	Parabacteroides	OTU_1107	110
OTU_1108;size=27;	Bacteria	Firmicutes	Bacilli	Bacillales	Staphylococcaceae	Staphylococcus	OTU_1108	27
OTU_1109;size=11;	Bacteria	Proteobacteria	Betaproteobacteria	Burkholderiales	Oxalobacteraceae	Oxalobacter	OTU_1109	11
OTU_1110;size=62;	Bacteria	Firmicutes	Negativicutes	Selenomonadales	Veillonellaceae	Megasphaera	OTU_1110	62
OTU_1111;size=914;	Bacteria	Firmicutes	Clostridia	Clostridiales	Lachnospiraceae	unclassified_Lachnospiraceae	OTU_1111	914
OTU_1113;size=11;	Bacteria	Firmicutes	Erysipelotrichia	Erysipelotrichales	Erysipelotrichaceae	Clostridium XVIII	OTU_1113	11
OTU_1114;size=11;	Bacteria	Firmicutes	Clostridia	Clostridiales	Lachnospiraceae	unclassified_Lachnospiraceae	OTU_1114	11
OTU_1116;size=11;	Bacteria	Firmicutes	unclassified_Firmicutes	unclassified_Firmicutes	unclassified_Firmicutes	unclassified_Firmicutes	OTU_1116	11
OTU_1117;size=128;	Bacteria	Bacteroidetes	Bacteroidia	Bacteroidales	Prevotellaceae	Paraprevotella	OTU_1117	128
OTU_1118;size=11;	Bacteria	Proteobacteria	Epsilonproteobacteria	Campylobacterales	Campylobacteraceae	Campylobacter	OTU_1118	11
OTU_1119;size=3628;	Bacteria	Firmicutes	Clostridia	Clostridiales	Peptostreptococcaceae	Terrisporobacter	OTU_1119	3628
OTU_1120;size=18;	Bacteria	Fusobacteria	Fusobacteriia	Fusobacteriales	Fusobacteriaceae	Fusobacterium	OTU_1120	18
OTU_1121;size=11;	Bacteria	unclassified_Bacteria	unclassified_Bacteria	unclassified_Bacteria	unclassified_Bacteria	unclassified_Bacteria	OTU_1121	11
OTU_1122;size=17;	Bacteria	Firmicutes	Clostridia	Clostridiales	Peptococcaceae 1	Peptococcus	OTU_1122	17
OTU_1127;size=125;	Bacteria	Bacteroidetes	Bacteroidia	Bacteroidales	Bacteroidaceae	Bacteroides	OTU_1127	125
OTU_1128;size=137;	Bacteria	Bacteroidetes	Bacteroidia	Bacteroidales	Bacteroidaceae	Bacteroides	OTU_1128	137
OTU_1129;size=11;	Bacteria	Firmicutes	Clostridia	Clostridiales	Clostridiales_Incertae Sedis XI	Anaerococcus	OTU_1129	11
OTU_1130;size=11;	Bacteria	Firmicutes	Bacilli	Lactobacillales	Lactobacillaceae	Lactobacillus	OTU_1130	11
OTU_1131;size=25;	Bacteria	Firmicutes	Clostridia	unclassified_Clostridia	unclassified_Clostridia	unclassified_Clostridia	OTU_1131	25
OTU_1134;size=830;	Bacteria	Firmicutes	Clostridia	Clostridiales	Ruminococcaceae	unclassified_Ruminococcaceae	OTU_1134	830
OTU_1135;size=28;	Bacteria	Firmicutes	Clostridia	Clostridiales	Ruminococcaceae	Clostridium IV	OTU_1135	28
OTU_1136;size=28;	Bacteria	Firmicutes	Clostridia	Clostridiales	unclassified_Clostridiales	unclassified_Clostridiales	OTU_1136	28
OTU_1138;size=60;	Bacteria	Bacteroidetes	Bacteroidia	Bacteroidales	Rikenellaceae	Alistipes	OTU_1138	60
OTU_1139;size=10;	Bacteria	Firmicutes	Clostridia	Clostridiales	Ruminococcaceae	unclassified_Ruminococcaceae	OTU_1139	10
OTU_1140;size=10;	Bacteria	Firmicutes	Clostridia	Clostridiales	Ruminococcaceae	Clostridium IV	OTU_1140	10
OTU_1143;size=10;	Bacteria	Proteobacteria	Gammaproteobacteria	Pseudomonadales	Moraxellaceae	Enhydrobacter	OTU_1143	10
OTU_1144;size=203;	Bacteria	Firmicutes	Clostridia	Clostridiales	Lachnospiraceae	unclassified_Lachnospiraceae	OTU_1144	203
OTU_1145;size=12;	Bacteria	Firmicutes	Clostridia	Clostridiales	unclassified_Clostridiales	unclassified_Clostridiales	OTU_1145	12
OTU_1147;size=32;	Bacteria	Bacteroidetes	Bacteroidia	Bacteroidales	Prevotellaceae	Prevotella	OTU_1147	32
OTU_1149;size=86;	Bacteria	Firmicutes	Negativicutes	Selenomonadales	Veillonellaceae	Dialister	OTU_1149	86
OTU_1150;size=2794;	Bacteria	Firmicutes	Clostridia	Clostridiales	Ruminococcaceae	unclassified_Ruminococcaceae	OTU_1150	2794
OTU_1152;size=26;	Bacteria	Bacteroidetes	Bacteroidia	Bacteroidales	Bacteroidaceae	Bacteroides	OTU_1152	26
OTU_1153;size=646;	Bacteria	Firmicutes	Clostridia	Clostridiales	Ruminococcaceae	Oscillibacter	OTU_1153	646
OTU_1154;size=34;	Bacteria	Proteobacteria	Gammaproteobacteria	Pseudomonadales	Pseudomonadaceae	Pseudomonas	OTU_1154	34
OTU_1155;size=619;	Bacteria	Firmicutes	Clostridia	Clostridiales	Lachnospiraceae	Lachnospiracea_incertae_sedis	OTU_1155	619
OTU_1156;size=142;	Bacteria	Bacteroidetes	Bacteroidia	Bacteroidales	Rikenellaceae	Alistipes	OTU_1156	142
OTU_1157;size=18;	Bacteria	Proteobacteria	Betaproteobacteria	Burkholderiales	unclassified_Burkholderiales	unclassified_Burkholderiales	OTU_1157	18
OTU_1158;size=10;	Bacteria	Firmicutes	unclassified_Firmicutes	unclassified_Firmicutes	unclassified_Firmicutes	unclassified_Firmicutes	OTU_1158	10
OTU_1159;size=10;	Bacteria	Firmicutes	Clostridia	Clostridiales	unclassified_Clostridiales	unclassified_Clostridiales	OTU_1159	10
OTU_1166;size=10;	Bacteria	unclassified_Bacteria	unclassified_Bacteria	unclassified_Bacteria	unclassified_Bacteria	unclassified_Bacteria	OTU_1166	10
OTU_1167;size=14;	Bacteria	Firmicutes	Clostridia	Clostridiales	Ruminococcaceae	unclassified_Ruminococcaceae	OTU_1167	14
OTU_1168;size=21;	Bacteria	Bacteroidetes	Bacteroidia	Bacteroidales	Porphyromonadaceae	Barnesiella	OTU_1168	21
OTU_1169;size=21;	Bacteria	Bacteroidetes	Bacteroidia	Bacteroidales	Prevotellaceae	Prevotella	OTU_1169	21
OTU_1170;size=40;	Bacteria	Firmicutes	unclassified_Firmicutes	unclassified_Firmicutes	unclassified_Firmicutes	unclassified_Firmicutes	OTU_1170	40
OTU_1171;size=12;	Bacteria	Firmicutes	Clostridia	Clostridiales	Ruminococcaceae	Clostridium IV	OTU_1171	12
OTU_1172;size=96;	Bacteria	Bacteroidetes	Bacteroidia	Bacteroidales	Porphyromonadaceae	Barnesiella	OTU_1172	96
OTU_1173;size=10;	Bacteria	unclassified_Bacteria	unclassified_Bacteria	unclassified_Bacteria	unclassified_Bacteria	unclassified_Bacteria	OTU_1173	10
OTU_1174;size=17;	Bacteria	Actinobacteria	Actinobacteria	Coriobacteriales	Coriobacteriaceae	Slackia	OTU_1174	17
OTU_1176;size=60;	Bacteria	Firmicutes	Clostridia	Clostridiales	Ruminococcaceae	Clostridium IV	OTU_1176	60
OTU_1177;size=54;	Bacteria	Bacteroidetes	Bacteroidia	Bacteroidales	unclassified_"Bacteroidales"	unclassified_"Bacteroidales"	OTU_1177	54
OTU_1179;size=9;	Bacteria	Bacteroidetes	unclassified_"Bacteroidetes"	unclassified_"Bacteroidetes"	unclassified_"Bacteroidetes"	unclassified_"Bacteroidetes"	OTU_1179	9
OTU_1181;size=25;	Bacteria	Firmicutes	Clostridia	Clostridiales	unclassified_Clostridiales	unclassified_Clostridiales	OTU_1181	25
OTU_1182;size=11;	Bacteria	Firmicutes	Clostridia	Clostridiales	Lachnospiraceae	Howardella	OTU_1182	11
OTU_1184;size=9;	Bacteria	Verrucomicrobia	Opitutae	unclassified_Opitutae	unclassified_Opitutae	unclassified_Opitutae	OTU_1184	9
OTU_1187;size=11;	Bacteria	Firmicutes	Negativicutes	Selenomonadales	Veillonellaceae	Anaeroglobus	OTU_1187	11
OTU_1188;size=9;	Bacteria	Firmicutes	Negativicutes	Selenomonadales	Veillonellaceae	unclassified_Veillonellaceae	OTU_1188	9
OTU_1189;size=9;	Bacteria	Firmicutes	unclassified_Firmicutes	unclassified_Firmicutes	unclassified_Firmicutes	unclassified_Firmicutes	OTU_1189	9
OTU_1190;size=9;	Bacteria	Firmicutes	Clostridia	Clostridiales	unclassified_Clostridiales	unclassified_Clostridiales	OTU_1190	9
OTU_1191;size=9;	Archaea	Euryarchaeota	Thermoplasmata	Methanomassiliicoccales	Methanomassiliicoccaceae	Methanomassiliicoccus	OTU_1191	9
OTU_1193;size=164;	Bacteria	Bacteroidetes	Bacteroidia	Bacteroidales	Prevotellaceae	Prevotella	OTU_1193	164
OTU_1197;size=20;	Bacteria	Proteobacteria	Epsilonproteobacteria	Campylobacterales	Campylobacteraceae	Campylobacter	OTU_1197	20
OTU_1198;size=148;	Bacteria	Firmicutes	Clostridia	Clostridiales	Ruminococcaceae	unclassified_Ruminococcaceae	OTU_1198	148
OTU_1199;size=9;	Bacteria	Firmicutes	Clostridia	Clostridiales	Eubacteriaceae	unclassified_Eubacteriaceae	OTU_1199	9
OTU_1203;size=17;	Bacteria	Firmicutes	Clostridia	Clostridiales	unclassified_Clostridiales	unclassified_Clostridiales	OTU_1203	17
OTU_1204;size=12;	Bacteria	Tenericutes	Mollicutes	Anaeroplasmatales	Anaeroplasmataceae	Asteroleplasma	OTU_1204	12
OTU_1205;size=17;	Bacteria	Firmicutes	Clostridia	Clostridiales	Lachnospiraceae	unclassified_Lachnospiraceae	OTU_1205	17
OTU_1206;size=11;	Bacteria	Firmicutes	Clostridia	Clostridiales	unclassified_Clostridiales	unclassified_Clostridiales	OTU_1206	11
OTU_1212;size=199;	Bacteria	Bacteroidetes	Bacteroidia	Bacteroidales	Prevotellaceae	Prevotella	OTU_1212	199
OTU_1213;size=717;	Bacteria	Firmicutes	Clostridia	Clostridiales	Lachnospiraceae	unclassified_Lachnospiraceae	OTU_1213	717
OTU_1216;size=9;	Bacteria	Firmicutes	Negativicutes	Selenomonadales	Veillonellaceae	unclassified_Veillonellaceae	OTU_1216	9
OTU_1217;size=18;	Bacteria	Firmicutes	Clostridia	Clostridiales	Lachnospiraceae	unclassified_Lachnospiraceae	OTU_1217	18
OTU_1218;size=9;	Bacteria	Actinobacteria	Actinobacteria	Coriobacteriales	Coriobacteriaceae	Atopobium	OTU_1218	9
OTU_1219;size=9;	Bacteria	Bacteroidetes	Cytophagia	Cytophagales	Cytophagaceae	Hymenobacter	OTU_1219	9
OTU_1220;size=8;	Bacteria	Firmicutes	Clostridia	Clostridiales	Clostridiaceae 1	Clostridium sensu stricto	OTU_1220	8
OTU_1221;size=14;	Bacteria	Actinobacteria	Actinobacteria	Bifidobacteriales	Bifidobacteriaceae	Alloscardovia	OTU_1221	14
OTU_1222;size=17;	Bacteria	Firmicutes	unclassified_Firmicutes	unclassified_Firmicutes	unclassified_Firmicutes	unclassified_Firmicutes	OTU_1222	17
OTU_1223;size=112;	Bacteria	Firmicutes	Clostridia	Clostridiales	Lachnospiraceae	unclassified_Lachnospiraceae	OTU_1223	112
OTU_1224;size=15;	Bacteria	Firmicutes	Clostridia	Clostridiales	Ruminococcaceae	Anaerotruncus	OTU_1224	15
OTU_1226;size=637;	Bacteria	Firmicutes	Clostridia	Clostridiales	Lachnospiraceae	unclassified_Lachnospiraceae	OTU_1226	637
OTU_1227;size=56;	Bacteria	Firmicutes	Clostridia	Clostridiales	unclassified_Clostridiales	unclassified_Clostridiales	OTU_1227	56
OTU_1236;size=10;	Bacteria	Proteobacteria	Gammaproteobacteria	Aeromonadales	Succinivibrionaceae	Succinivibrio	OTU_1236	10
OTU_1240;size=8;	Bacteria	Firmicutes	Negativicutes	Selenomonadales	Veillonellaceae	unclassified_Veillonellaceae	OTU_1240	8
OTU_1241;size=214;	Bacteria	Bacteroidetes	Bacteroidia	Bacteroidales	Prevotellaceae	Prevotella	OTU_1241	214
OTU_1242;size=437;	Bacteria	Firmicutes	Clostridia	Clostridiales	Ruminococcaceae	Gemmiger	OTU_1242	437
OTU_1243;size=18;	Bacteria	Proteobacteria	Betaproteobacteria	Burkholderiales	unclassified_Burkholderiales	unclassified_Burkholderiales	OTU_1243	18
OTU_1244;size=58;	Bacteria	Bacteroidetes	Bacteroidia	Bacteroidales	unclassified_"Bacteroidales"	unclassified_"Bacteroidales"	OTU_1244	58
OTU_1245;size=52;	Bacteria	Firmicutes	Clostridia	Clostridiales	Ruminococcaceae	Oscillibacter	OTU_1245	52
OTU_1246;size=8;	Bacteria	Actinobacteria	Actinobacteria	Coriobacteriales	Coriobacteriaceae	unclassified_Coriobacteriaceae	OTU_1246	8
OTU_1247;size=17;	Bacteria	Firmicutes	Clostridia	unclassified_Clostridia	unclassified_Clostridia	unclassified_Clostridia	OTU_1247	17
OTU_1248;size=48;	Bacteria	Bacteroidetes	Bacteroidia	Bacteroidales	Bacteroidaceae	Bacteroides	OTU_1248	48
OTU_1249;size=27;	Bacteria	Bacteroidetes	Bacteroidia	Bacteroidales	unclassified_"Bacteroidales"	unclassified_"Bacteroidales"	OTU_1249	27
OTU_1251;size=117;	Bacteria	Bacteroidetes	Bacteroidia	Bacteroidales	Bacteroidaceae	Bacteroides	OTU_1251	117
OTU_1252;size=952;	Bacteria	Firmicutes	Clostridia	Clostridiales	Lachnospiraceae	Eisenbergiella	OTU_1252	952
OTU_1253;size=13;	Bacteria	unclassified_Bacteria	unclassified_Bacteria	unclassified_Bacteria	unclassified_Bacteria	unclassified_Bacteria	OTU_1253	13
OTU_1256;size=8;	Bacteria	Firmicutes	Clostridia	Clostridiales	Ruminococcaceae	unclassified_Ruminococcaceae	OTU_1256	8
OTU_1258;size=39;	Bacteria	Firmicutes	Negativicutes	Selenomonadales	unclassified_Selenomonadales	unclassified_Selenomonadales	OTU_1258	39
OTU_1260;size=35;	Bacteria	Bacteroidetes	Bacteroidia	Bacteroidales	Porphyromonadaceae	Barnesiella	OTU_1260	35
OTU_1261;size=20;	Bacteria	Firmicutes	Bacilli	Lactobacillales	Enterococcaceae	Vagococcus	OTU_1261	20
OTU_1263;size=134;	Bacteria	Firmicutes	Clostridia	Clostridiales	Ruminococcaceae	unclassified_Ruminococcaceae	OTU_1263	134
OTU_1264;size=308;	Bacteria	Actinobacteria	Actinobacteria	Bifidobacteriales	Bifidobacteriaceae	Bifidobacterium	OTU_1264	308
OTU_1265;size=8;	Bacteria	Firmicutes	Clostridia	Clostridiales	unclassified_Clostridiales	unclassified_Clostridiales	OTU_1265	8
OTU_1266;size=8;	Bacteria	unclassified_Bacteria	unclassified_Bacteria	unclassified_Bacteria	unclassified_Bacteria	unclassified_Bacteria	OTU_1266	8
OTU_1267;size=10;	Bacteria	Actinobacteria	Actinobacteria	Actinomycetales	Actinomycetaceae	Actinomyces	OTU_1267	10
OTU_1268;size=36;	Bacteria	Bacteroidetes	Bacteroidia	Bacteroidales	unclassified_"Bacteroidales"	unclassified_"Bacteroidales"	OTU_1268	36
OTU_1269;size=10;	Bacteria	Firmicutes	Clostridia	Clostridiales	Lachnospiraceae	unclassified_Lachnospiraceae	OTU_1269	10
OTU_1270;size=8;	Bacteria	Firmicutes	unclassified_Firmicutes	unclassified_Firmicutes	unclassified_Firmicutes	unclassified_Firmicutes	OTU_1270	8
OTU_1271;size=8;	Bacteria	Fusobacteria	Fusobacteriia	Fusobacteriales	Leptotrichiaceae	Leptotrichia	OTU_1271	8
OTU_1275;size=10;	Bacteria	Firmicutes	Erysipelotrichia	Erysipelotrichales	Erysipelotrichaceae	Holdemania	OTU_1275	10
OTU_1276;size=8;	Bacteria	Bacteroidetes	Bacteroidia	Bacteroidales	Rikenellaceae	Alistipes	OTU_1276	8
OTU_1278;size=23;	Bacteria	Bacteroidetes	Bacteroidia	Bacteroidales	unclassified_"Bacteroidales"	unclassified_"Bacteroidales"	OTU_1278	23
OTU_1279;size=18;	Bacteria	Bacteroidetes	Bacteroidia	Bacteroidales	Porphyromonadaceae	unclassified_"Porphyromonadaceae"	OTU_1279	18
OTU_1280;size=7;	Bacteria	Firmicutes	Clostridia	Clostridiales	Ruminococcaceae	unclassified_Ruminococcaceae	OTU_1280	7
OTU_1281;size=7;	Bacteria	Firmicutes	Clostridia	Clostridiales	unclassified_Clostridiales	unclassified_Clostridiales	OTU_1281	7
OTU_1282;size=36;	Bacteria	Bacteroidetes	Bacteroidia	Bacteroidales	Prevotellaceae	Prevotella	OTU_1282	36
OTU_1283;size=7;	Bacteria	Firmicutes	Clostridia	Clostridiales	Ruminococcaceae	unclassified_Ruminococcaceae	OTU_1283	7
OTU_1284;size=59;	Bacteria	Bacteroidetes	Bacteroidia	Bacteroidales	Bacteroidaceae	Bacteroides	OTU_1284	59
OTU_1286;size=7;	Bacteria	Firmicutes	Clostridia	Clostridiales	Ruminococcaceae	unclassified_Ruminococcaceae	OTU_1286	7
OTU_1287;size=52;	Bacteria	Bacteroidetes	Bacteroidia	Bacteroidales	Prevotellaceae	Alloprevotella	OTU_1287	52
OTU_1290;size=17;	Bacteria	Firmicutes	Clostridia	Clostridiales	Ruminococcaceae	unclassified_Ruminococcaceae	OTU_1290	17
OTU_1291;size=9;	Bacteria	Firmicutes	Erysipelotrichia	Erysipelotrichales	Erysipelotrichaceae	unclassified_Erysipelotrichaceae	OTU_1291	9
OTU_1292;size=7;	Bacteria	Firmicutes	Bacilli	Bacillales	Bacillaceae 1	Bacillus	OTU_1292	7
OTU_1293;size=9;	Bacteria	Firmicutes	Erysipelotrichia	Erysipelotrichales	Erysipelotrichaceae	Turicibacter	OTU_1293	9
OTU_1296;size=109;	Bacteria	Firmicutes	Clostridia	Clostridiales	Lachnospiraceae	unclassified_Lachnospiraceae	OTU_1296	109
OTU_1298;size=41;	Bacteria	Bacteroidetes	Bacteroidia	Bacteroidales	unclassified_"Bacteroidales"	unclassified_"Bacteroidales"	OTU_1298	41
OTU_1300;size=252;	Bacteria	Firmicutes	Negativicutes	Selenomonadales	Veillonellaceae	Veillonella	OTU_1300	252
OTU_1301;size=570;	Bacteria	Firmicutes	Clostridia	Clostridiales	Ruminococcaceae	Faecalibacterium	OTU_1301	570
OTU_1302;size=7;	Bacteria	Verrucomicrobia	Opitutae	Puniceicoccales	Puniceicoccaceae	unclassified_Puniceicoccaceae	OTU_1302	7
OTU_1303;size=112;	Bacteria	Firmicutes	Negativicutes	Selenomonadales	Veillonellaceae	Megamonas	OTU_1303	112
OTU_1305;size=270;	Bacteria	Firmicutes	Clostridia	Clostridiales	unclassified_Clostridiales	unclassified_Clostridiales	OTU_1305	270
OTU_1307;size=66;	Bacteria	Bacteroidetes	Bacteroidia	Bacteroidales	Porphyromonadaceae	Barnesiella	OTU_1307	66
OTU_1308;size=7;	Bacteria	Firmicutes	Bacilli	Bacillales	Planococcaceae	Rummeliibacillus	OTU_1308	7
OTU_1309;size=9;	Bacteria	Actinobacteria	Actinobacteria	Actinomycetales	Actinomycetaceae	unclassified_Actinomycetaceae	OTU_1309	9
OTU_1310;size=30;	Bacteria	Firmicutes	Negativicutes	Selenomonadales	Veillonellaceae	Veillonella	OTU_1310	30
OTU_1311;size=31;	Bacteria	Bacteroidetes	Bacteroidia	Bacteroidales	Porphyromonadaceae	Barnesiella	OTU_1311	31
OTU_1312;size=34;	Bacteria	Proteobacteria	Gammaproteobacteria	Enterobacteriales	Enterobacteriaceae	Escherichia/Shigella	OTU_1312	34
OTU_1313;size=7;	Bacteria	Firmicutes	Clostridia	Clostridiales	unclassified_Clostridiales	unclassified_Clostridiales	OTU_1313	7
OTU_1314;size=51;	Bacteria	Bacteroidetes	Bacteroidia	Bacteroidales	unclassified_"Bacteroidales"	unclassified_"Bacteroidales"	OTU_1314	51
OTU_1315;size=114;	Bacteria	Firmicutes	Clostridia	Clostridiales	Ruminococcaceae	unclassified_Ruminococcaceae	OTU_1315	114
OTU_1316;size=7;	Bacteria	Firmicutes	Bacilli	Lactobacillales	Aerococcaceae	Facklamia	OTU_1316	7
OTU_1317;size=45;	Bacteria	Firmicutes	Clostridia	Clostridiales	Lachnospiraceae	unclassified_Lachnospiraceae	OTU_1317	45
OTU_1318;size=7;	Bacteria	Firmicutes	Clostridia	Clostridiales	unclassified_Clostridiales	unclassified_Clostridiales	OTU_1318	7
OTU_1319;size=7;	Archaea	Euryarchaeota	Thermoplasmata	Methanomassiliicoccales	Methanomassiliicoccaceae	Methanomassiliicoccus	OTU_1319	7
OTU_1320;size=7;	Bacteria	Firmicutes	Clostridia	Clostridiales	Ruminococcaceae	unclassified_Ruminococcaceae	OTU_1320	7
OTU_1321;size=7;	Bacteria	Proteobacteria	Gammaproteobacteria	Aeromonadales	Succinivibrionaceae	Succinivibrio	OTU_1321	7
OTU_1323;size=9;	Bacteria	Firmicutes	Bacilli	Lactobacillales	Streptococcaceae	Streptococcus	OTU_1323	9
OTU_1329;size=138;	Bacteria	Firmicutes	Clostridia	Clostridiales	unclassified_Clostridiales	unclassified_Clostridiales	OTU_1329	138
OTU_1330;size=97;	Bacteria	Bacteroidetes	Bacteroidia	Bacteroidales	Rikenellaceae	Alistipes	OTU_1330	97
OTU_1331;size=7;	Bacteria	Firmicutes	Clostridia	Clostridiales	Clostridiales_Incertae Sedis XI	Anaerococcus	OTU_1331	7
OTU_1332;size=15;	Bacteria	Verrucomicrobia	Verrucomicrobiae	Verrucomicrobiales	Verrucomicrobiaceae	Akkermansia	OTU_1332	15
OTU_1333;size=7;	Bacteria	Firmicutes	Clostridia	Clostridiales	Eubacteriaceae	unclassified_Eubacteriaceae	OTU_1333	7
OTU_1337;size=7;	Bacteria	unclassified_Bacteria	unclassified_Bacteria	unclassified_Bacteria	unclassified_Bacteria	unclassified_Bacteria	OTU_1337	7
OTU_1339;size=34;	Bacteria	Proteobacteria	Betaproteobacteria	Burkholderiales	Sutterellaceae	Parasutterella	OTU_1339	34
OTU_1340;size=12;	Bacteria	Proteobacteria	Betaproteobacteria	Burkholderiales	Alcaligenaceae	Alcaligenes	OTU_1340	12
OTU_1344;size=285;	Bacteria	Firmicutes	Clostridia	Clostridiales	unclassified_Clostridiales	unclassified_Clostridiales	OTU_1344	285
OTU_1346;size=250;	Bacteria	Bacteroidetes	Bacteroidia	Bacteroidales	Prevotellaceae	Prevotella	OTU_1346	250
OTU_1347;size=9;	Bacteria	Firmicutes	Clostridia	Clostridiales	Ruminococcaceae	Saccharofermentans	OTU_1347	9
OTU_1350;size=12;	Bacteria	Firmicutes	Clostridia	Clostridiales	Lachnospiraceae	Clostridium XlVb	OTU_1350	12
OTU_1352;size=13;	Bacteria	Bacteroidetes	Bacteroidia	Bacteroidales	Porphyromonadaceae	unclassified_"Porphyromonadaceae"	OTU_1352	13
OTU_1353;size=8;	Bacteria	unclassified_Bacteria	unclassified_Bacteria	unclassified_Bacteria	unclassified_Bacteria	unclassified_Bacteria	OTU_1353	8
OTU_1355;size=112;	Bacteria	Bacteroidetes	Bacteroidia	Bacteroidales	Bacteroidaceae	Bacteroides	OTU_1355	112
OTU_1356;size=11;	Bacteria	unclassified_Bacteria	unclassified_Bacteria	unclassified_Bacteria	unclassified_Bacteria	unclassified_Bacteria	OTU_1356	11
OTU_1357;size=6;	Bacteria	Proteobacteria	Alphaproteobacteria	Caulobacterales	Caulobacteraceae	Brevundimonas	OTU_1357	6
OTU_1358;size=6;	Bacteria	Actinobacteria	Actinobacteria	Coriobacteriales	Coriobacteriaceae	unclassified_Coriobacteriaceae	OTU_1358	6
OTU_1359;size=6;	Bacteria	unclassified_Bacteria	unclassified_Bacteria	unclassified_Bacteria	unclassified_Bacteria	unclassified_Bacteria	OTU_1359	6
OTU_1360;size=6;	Bacteria	Firmicutes	Clostridia	Clostridiales	Ruminococcaceae	unclassified_Ruminococcaceae	OTU_1360	6
OTU_1362;size=15;	Bacteria	Firmicutes	Clostridia	Clostridiales	Ruminococcaceae	unclassified_Ruminococcaceae	OTU_1362	15
OTU_1365;size=52;	Bacteria	Firmicutes	Clostridia	Clostridiales	Ruminococcaceae	Ruminococcus	OTU_1365	52
OTU_1367;size=6;	Bacteria	Bacteroidetes	Bacteroidia	Bacteroidales	Porphyromonadaceae	unclassified_"Porphyromonadaceae"	OTU_1367	6
OTU_1370;size=5371;	Bacteria	Bacteroidetes	Bacteroidia	Bacteroidales	Bacteroidaceae	Bacteroides	OTU_1370	5371
OTU_1372;size=10;	Bacteria	unclassified_Bacteria	unclassified_Bacteria	unclassified_Bacteria	unclassified_Bacteria	unclassified_Bacteria	OTU_1372	10
OTU_1373;size=6;	Bacteria	unclassified_Bacteria	unclassified_Bacteria	unclassified_Bacteria	unclassified_Bacteria	unclassified_Bacteria	OTU_1373	6
OTU_1374;size=161;	Bacteria	Firmicutes	Clostridia	Clostridiales	Ruminococcaceae	unclassified_Ruminococcaceae	OTU_1374	161
OTU_1375;size=6;	Bacteria	Firmicutes	Clostridia	Clostridiales	unclassified_Clostridiales	unclassified_Clostridiales	OTU_1375	6
OTU_1376;size=396;	Bacteria	Bacteroidetes	Bacteroidia	Bacteroidales	unclassified_"Bacteroidales"	unclassified_"Bacteroidales"	OTU_1376	396
OTU_1377;size=6;	Bacteria	Firmicutes	Clostridia	Clostridiales	Ruminococcaceae	unclassified_Ruminococcaceae	OTU_1377	6
OTU_1378;size=6;	Bacteria	Proteobacteria	Gammaproteobacteria	Pseudomonadales	Pseudomonadaceae	Pseudomonas	OTU_1378	6
OTU_1379;size=6;	Bacteria	Firmicutes	Clostridia	Clostridiales	Ruminococcaceae	unclassified_Ruminococcaceae	OTU_1379	6
OTU_1380;size=242;	Bacteria	Firmicutes	Clostridia	Clostridiales	Ruminococcaceae	unclassified_Ruminococcaceae	OTU_1380	242
OTU_1381;size=6;	Bacteria	Firmicutes	Erysipelotrichia	Erysipelotrichales	Erysipelotrichaceae	unclassified_Erysipelotrichaceae	OTU_1381	6
OTU_1382;size=6;	Bacteria	Firmicutes	Bacilli	Lactobacillales	Streptococcaceae	Streptococcus	OTU_1382	6
OTU_1384;size=8;	Bacteria	Firmicutes	unclassified_Firmicutes	unclassified_Firmicutes	unclassified_Firmicutes	unclassified_Firmicutes	OTU_1384	8
OTU_1388;size=12;	Bacteria	Proteobacteria	unclassified_"Proteobacteria"	unclassified_"Proteobacteria"	unclassified_"Proteobacteria"	unclassified_"Proteobacteria"	OTU_1388	12
OTU_1389;size=6;	Bacteria	Firmicutes	Erysipelotrichia	Erysipelotrichales	Erysipelotrichaceae	Clostridium XVIII	OTU_1389	6
OTU_1391;size=6;	Bacteria	Firmicutes	Clostridia	Clostridiales	unclassified_Clostridiales	unclassified_Clostridiales	OTU_1391	6
OTU_1392;size=360;	Bacteria	Firmicutes	Clostridia	Clostridiales	Lachnospiraceae	Coprococcus	OTU_1392	360
OTU_1393;size=16;	Bacteria	Bacteroidetes	Bacteroidia	Bacteroidales	unclassified_"Bacteroidales"	unclassified_"Bacteroidales"	OTU_1393	16
OTU_1395;size=901;	Bacteria	Firmicutes	Clostridia	Clostridiales	Lachnospiraceae	unclassified_Lachnospiraceae	OTU_1395	901
OTU_1396;size=18;	Bacteria	Verrucomicrobia	Verrucomicrobiae	Verrucomicrobiales	Verrucomicrobiaceae	Akkermansia	OTU_1396	18
OTU_1397;size=94;	Bacteria	Firmicutes	Clostridia	Clostridiales	unclassified_Clostridiales	unclassified_Clostridiales	OTU_1397	94
OTU_1399;size=248;	Bacteria	Firmicutes	Clostridia	Clostridiales	Ruminococcaceae	Faecalibacterium	OTU_1399	248
OTU_1401;size=8;	Bacteria	Firmicutes	Erysipelotrichia	Erysipelotrichales	Erysipelotrichaceae	Clostridium XVIII	OTU_1401	8
OTU_1402;size=6;	Bacteria	Firmicutes	Clostridia	Clostridiales	Clostridiales_Incertae Sedis XI	Murdochiella	OTU_1402	6
OTU_1403;size=127;	Bacteria	Firmicutes	Clostridia	Clostridiales	Lachnospiraceae	unclassified_Lachnospiraceae	OTU_1403	127
OTU_1411;size=66;	Bacteria	Bacteroidetes	Bacteroidia	Bacteroidales	unclassified_"Bacteroidales"	unclassified_"Bacteroidales"	OTU_1411	66
OTU_1412;size=177;	Bacteria	Firmicutes	Clostridia	Clostridiales	Lachnospiraceae	unclassified_Lachnospiraceae	OTU_1412	177
OTU_1413;size=45;	Bacteria	Bacteroidetes	Bacteroidia	Bacteroidales	Bacteroidaceae	Bacteroides	OTU_1413	45
OTU_1414;size=6;	Bacteria	Firmicutes	Clostridia	Clostridiales	Ruminococcaceae	unclassified_Ruminococcaceae	OTU_1414	6
OTU_1415;size=986;	Bacteria	Firmicutes	Clostridia	Clostridiales	unclassified_Clostridiales	unclassified_Clostridiales	OTU_1415	986
OTU_1416;size=201;	Bacteria	Bacteroidetes	Bacteroidia	Bacteroidales	Porphyromonadaceae	Parabacteroides	OTU_1416	201
OTU_1419;size=60;	Bacteria	Bacteroidetes	Bacteroidia	Bacteroidales	Rikenellaceae	unclassified_"Rikenellaceae"	OTU_1419	60
OTU_1420;size=18;	Bacteria	Bacteroidetes	Bacteroidia	Bacteroidales	Porphyromonadaceae	Barnesiella	OTU_1420	18
OTU_1421;size=5104;	Bacteria	Firmicutes	Clostridia	Clostridiales	Lachnospiraceae	unclassified_Lachnospiraceae	OTU_1421	5104
OTU_1422;size=12;	Bacteria	Firmicutes	unclassified_Firmicutes	unclassified_Firmicutes	unclassified_Firmicutes	unclassified_Firmicutes	OTU_1422	12
OTU_1423;size=10;	Bacteria	Actinobacteria	Actinobacteria	Coriobacteriales	Coriobacteriaceae	unclassified_Coriobacteriaceae	OTU_1423	10
OTU_1424;size=13;	Bacteria	Firmicutes	Clostridia	Clostridiales	Ruminococcaceae	Butyricicoccus	OTU_1424	13
OTU_1429;size=7;	Bacteria	Bacteroidetes	Bacteroidia	Bacteroidales	Rikenellaceae	Alistipes	OTU_1429	7
OTU_1430;size=5;	Bacteria	Actinobacteria	Actinobacteria	Bifidobacteriales	Bifidobacteriaceae	Parascardovia	OTU_1430	5
OTU_1432;size=119;	Bacteria	Firmicutes	Clostridia	Clostridiales	Lachnospiraceae	unclassified_Lachnospiraceae	OTU_1432	119
OTU_1433;size=11;	Bacteria	Firmicutes	Clostridia	Clostridiales	Peptococcaceae 1	Peptococcus	OTU_1433	11
OTU_1434;size=286;	Bacteria	Firmicutes	Clostridia	Clostridiales	Lachnospiraceae	unclassified_Lachnospiraceae	OTU_1434	286
OTU_1435;size=72;	Bacteria	Firmicutes	Clostridia	Clostridiales	Ruminococcaceae	unclassified_Ruminococcaceae	OTU_1435	72
OTU_1440;size=5;	Bacteria	Proteobacteria	Deltaproteobacteria	Desulfovibrionales	Desulfovibrionaceae	Bilophila	OTU_1440	5
OTU_1442;size=7;	Bacteria	Bacteroidetes	Bacteroidia	Bacteroidales	Porphyromonadaceae	unclassified_"Porphyromonadaceae"	OTU_1442	7
OTU_1444;size=9;	Bacteria	Firmicutes	Clostridia	Clostridiales	Lachnospiraceae	unclassified_Lachnospiraceae	OTU_1444	9
OTU_1445;size=13;	Bacteria	Bacteroidetes	Bacteroidia	Bacteroidales	Porphyromonadaceae	unclassified_"Porphyromonadaceae"	OTU_1445	13
OTU_1446;size=62;	Bacteria	Firmicutes	Clostridia	Clostridiales	unclassified_Clostridiales	unclassified_Clostridiales	OTU_1446	62
OTU_1447;size=114;	Bacteria	Bacteroidetes	Bacteroidia	Bacteroidales	Prevotellaceae	Prevotella	OTU_1447	114
OTU_1449;size=84;	Bacteria	Firmicutes	Clostridia	Clostridiales	Ruminococcaceae	Gemmiger	OTU_1449	84
OTU_1450;size=111;	Bacteria	Firmicutes	Clostridia	Clostridiales	Ruminococcaceae	unclassified_Ruminococcaceae	OTU_1450	111
OTU_1452;size=70;	Bacteria	Firmicutes	Clostridia	Clostridiales	unclassified_Clostridiales	unclassified_Clostridiales	OTU_1452	70
OTU_1453;size=9;	Bacteria	Firmicutes	Clostridia	Clostridiales	Ruminococcaceae	unclassified_Ruminococcaceae	OTU_1453	9
OTU_1455;size=54;	Bacteria	Firmicutes	Clostridia	Clostridiales	Ruminococcaceae	Faecalibacterium	OTU_1455	54
OTU_1456;size=12;	Bacteria	Bacteroidetes	Bacteroidia	Bacteroidales	Porphyromonadaceae	unclassified_"Porphyromonadaceae"	OTU_1456	12
OTU_1457;size=5;	Bacteria	Firmicutes	Erysipelotrichia	Erysipelotrichales	Erysipelotrichaceae	Erysipelotrichaceae_incertae_sedis	OTU_1457	5
OTU_1458;size=42;	Bacteria	Actinobacteria	Actinobacteria	unclassified_Actinobacteria	unclassified_Actinobacteria	unclassified_Actinobacteria	OTU_1458	42
OTU_1459;size=45;	Bacteria	Bacteroidetes	Bacteroidia	Bacteroidales	unclassified_"Bacteroidales"	unclassified_"Bacteroidales"	OTU_1459	45
OTU_1460;size=7;	Bacteria	unclassified_Bacteria	unclassified_Bacteria	unclassified_Bacteria	unclassified_Bacteria	unclassified_Bacteria	OTU_1460	7
OTU_1466;size=350;	Bacteria	Bacteroidetes	Bacteroidia	Bacteroidales	Prevotellaceae	Prevotella	OTU_1466	350
OTU_1468;size=93;	Bacteria	Actinobacteria	Actinobacteria	Coriobacteriales	Coriobacteriaceae	unclassified_Coriobacteriaceae	OTU_1468	93
OTU_1469;size=5;	Bacteria	Bacteroidetes	Bacteroidia	Bacteroidales	Porphyromonadaceae	Odoribacter	OTU_1469	5
OTU_1470;size=470;	Bacteria	Firmicutes	Clostridia	Clostridiales	Lachnospiraceae	unclassified_Lachnospiraceae	OTU_1470	470
OTU_1471;size=25;	Bacteria	Firmicutes	Clostridia	Clostridiales	Ruminococcaceae	unclassified_Ruminococcaceae	OTU_1471	25
OTU_1472;size=5;	Bacteria	Firmicutes	Erysipelotrichia	Erysipelotrichales	Erysipelotrichaceae	Bulleidia	OTU_1472	5
OTU_1473;size=13;	Bacteria	Bacteroidetes	Bacteroidia	Bacteroidales	Porphyromonadaceae	Barnesiella	OTU_1473	13
OTU_1474;size=5;	Bacteria	Firmicutes	Clostridia	Clostridiales	Lachnospiraceae	unclassified_Lachnospiraceae	OTU_1474	5
OTU_1475;size=5;	Bacteria	Firmicutes	unclassified_Firmicutes	unclassified_Firmicutes	unclassified_Firmicutes	unclassified_Firmicutes	OTU_1475	5
OTU_1476;size=5;	Bacteria	Firmicutes	Negativicutes	Selenomonadales	Veillonellaceae	Dialister	OTU_1476	5
OTU_1479;size=10;	Bacteria	Proteobacteria	Betaproteobacteria	Burkholderiales	Comamonadaceae	Delftia	OTU_1479	10
OTU_1480;size=675;	Bacteria	Firmicutes	Clostridia	Clostridiales	Ruminococcaceae	unclassified_Ruminococcaceae	OTU_1480	675
OTU_1481;size=9;	Bacteria	Actinobacteria	Actinobacteria	Bifidobacteriales	Bifidobacteriaceae	Gardnerella	OTU_1481	9
OTU_1484;size=5;	Bacteria	Proteobacteria	Alphaproteobacteria	Rhodospirillales	unclassified_Rhodospirillales	unclassified_Rhodospirillales	OTU_1484	5
OTU_1485;size=8;	Bacteria	Synergistetes	Synergistia	Synergistales	Synergistaceae	Jonquetella	OTU_1485	8
OTU_1486;size=9;	Bacteria	Firmicutes	Clostridia	Clostridiales	Ruminococcaceae	unclassified_Ruminococcaceae	OTU_1486	9
OTU_1487;size=158;	Bacteria	Firmicutes	Clostridia	Clostridiales	Ruminococcaceae	Faecalibacterium	OTU_1487	158
OTU_1489;size=5;	Bacteria	Proteobacteria	Alphaproteobacteria	unclassified_Alphaproteobacteria	unclassified_Alphaproteobacteria	unclassified_Alphaproteobacteria	OTU_1489	5
OTU_1492;size=407;	Bacteria	Firmicutes	Clostridia	Clostridiales	Lachnospiraceae	unclassified_Lachnospiraceae	OTU_1492	407
OTU_1493;size=7;	Bacteria	Firmicutes	Clostridia	Clostridiales	Clostridiales_Incertae Sedis XIII	Anaerovorax	OTU_1493	7
OTU_1494;size=41;	Bacteria	Actinobacteria	Actinobacteria	Coriobacteriales	Coriobacteriaceae	Collinsella	OTU_1494	41
OTU_1495;size=145;	Bacteria	Actinobacteria	Actinobacteria	Bifidobacteriales	Bifidobacteriaceae	Bifidobacterium	OTU_1495	145
OTU_1496;size=81;	Bacteria	Firmicutes	Clostridia	Clostridiales	Lachnospiraceae	Fusicatenibacter	OTU_1496	81
OTU_1497;size=17;	Bacteria	Bacteroidetes	Bacteroidia	Bacteroidales	Porphyromonadaceae	Odoribacter	OTU_1497	17
OTU_1498;size=831;	Bacteria	Firmicutes	Clostridia	Clostridiales	Lachnospiraceae	unclassified_Lachnospiraceae	OTU_1498	831
OTU_1499;size=16;	Bacteria	Firmicutes	Clostridia	Clostridiales	Ruminococcaceae	Gemmiger	OTU_1499	16
OTU_1500;size=476;	Bacteria	Bacteroidetes	Bacteroidia	Bacteroidales	Rikenellaceae	Alistipes	OTU_1500	476
OTU_1501;size=5;	Bacteria	Bacteroidetes	Bacteroidia	Bacteroidales	unclassified_"Bacteroidales"	unclassified_"Bacteroidales"	OTU_1501	5
OTU_1505;size=5;	Bacteria	Firmicutes	Bacilli	Bacillales	Bacillaceae 1	Bacillus	OTU_1505	5
OTU_1506;size=13;	Bacteria	Bacteroidetes	Bacteroidia	Bacteroidales	Porphyromonadaceae	Barnesiella	OTU_1506	13
OTU_1508;size=58;	Bacteria	Firmicutes	Clostridia	Clostridiales	unclassified_Clostridiales	unclassified_Clostridiales	OTU_1508	58
OTU_1510;size=7;	Bacteria	Proteobacteria	Deltaproteobacteria	Desulfovibrionales	Desulfovibrionaceae	unclassified_Desulfovibrionaceae	OTU_1510	7
OTU_1511;size=30;	Bacteria	Bacteroidetes	Bacteroidia	Bacteroidales	Prevotellaceae	unclassified_"Prevotellaceae"	OTU_1511	30
OTU_1513;size=5;	Bacteria	Firmicutes	Clostridia	Clostridiales	unclassified_Clostridiales	unclassified_Clostridiales	OTU_1513	5
OTU_1514;size=13;	Bacteria	Bacteroidetes	Bacteroidia	Bacteroidales	Bacteroidaceae	Bacteroides	OTU_1514	13
OTU_1516;size=39;	Bacteria	Firmicutes	Negativicutes	Selenomonadales	Veillonellaceae	Megasphaera	OTU_1516	39
OTU_1517;size=30;	Bacteria	Bacteroidetes	Bacteroidia	Bacteroidales	unclassified_"Bacteroidales"	unclassified_"Bacteroidales"	OTU_1517	30
OTU_1518;size=5;	Bacteria	Firmicutes	Clostridia	Clostridiales	Ruminococcaceae	unclassified_Ruminococcaceae	OTU_1518	5
OTU_1519;size=5;	Bacteria	Bacteroidetes	Bacteroidia	Bacteroidales	Porphyromonadaceae	unclassified_"Porphyromonadaceae"	OTU_1519	5
OTU_1520;size=5;	Bacteria	Proteobacteria	Gammaproteobacteria	Pseudomonadales	Pseudomonadaceae	Pseudomonas	OTU_1520	5
OTU_1521;size=5;	Bacteria	Firmicutes	Clostridia	Clostridiales	Ruminococcaceae	unclassified_Ruminococcaceae	OTU_1521	5
OTU_1522;size=10;	Bacteria	Proteobacteria	Deltaproteobacteria	Bdellovibrionales	Bdellovibrionaceae	Vampirovibrio	OTU_1522	10
OTU_1524;size=7;	Bacteria	Firmicutes	Clostridia	Clostridiales	Lachnospiraceae	unclassified_Lachnospiraceae	OTU_1524	7
OTU_1525;size=43;	Bacteria	Firmicutes	Negativicutes	Selenomonadales	Veillonellaceae	Megasphaera	OTU_1525	43
OTU_1527;size=26;	Bacteria	Bacteroidetes	Bacteroidia	Bacteroidales	Prevotellaceae	Prevotella	OTU_1527	26
OTU_1528;size=10;	Bacteria	Bacteroidetes	Bacteroidia	Bacteroidales	Prevotellaceae	unclassified_"Prevotellaceae"	OTU_1528	10
OTU_1530;size=5;	Bacteria	Firmicutes	Clostridia	Clostridiales	Clostridiales_Incertae Sedis XI	Murdochiella	OTU_1530	5
OTU_1531;size=5;	Bacteria	Firmicutes	Clostridia	Clostridiales	Peptoniphilaceae	Peptoniphilus	OTU_1531	5
OTU_1535;size=340;	Bacteria	Bacteroidetes	Bacteroidia	Bacteroidales	Porphyromonadaceae	Barnesiella	OTU_1535	340
OTU_1536;size=10;	Bacteria	Bacteroidetes	Bacteroidia	Bacteroidales	Porphyromonadaceae	Parabacteroides	OTU_1536	10
OTU_1537;size=11;	Bacteria	Firmicutes	Bacilli	Lactobacillales	Leuconostocaceae	Leuconostoc	OTU_1537	11
OTU_1542;size=5;	Bacteria	Firmicutes	Clostridia	Clostridiales	Clostridiaceae 1	Clostridium sensu stricto	OTU_1542	5
OTU_1549;size=5;	Bacteria	Firmicutes	Clostridia	Clostridiales	Syntrophomonadaceae	unclassified_Syntrophomonadaceae	OTU_1549	5
OTU_1550;size=2738;	Bacteria	Firmicutes	Clostridia	Clostridiales	Lachnospiraceae	Blautia	OTU_1550	2738
OTU_1551;size=333;	Bacteria	Firmicutes	Clostridia	Clostridiales	Peptostreptococcaceae	Peptostreptococcus	OTU_1551	333
OTU_1552;size=859;	Bacteria	Firmicutes	Clostridia	Clostridiales	Lachnospiraceae	Lachnospiracea_incertae_sedis	OTU_1552	859
OTU_1553;size=5;	Bacteria	Firmicutes	Clostridia	Clostridiales	Clostridiales_Incertae Sedis XI	unclassified_Clostridiales_Incertae Sedis XI	OTU_1553	5
OTU_1556;size=127;	Bacteria	Firmicutes	Clostridia	Clostridiales	Ruminococcaceae	Intestinimonas	OTU_1556	127
OTU_1558;size=255;	Bacteria	Firmicutes	Clostridia	Clostridiales	Lachnospiraceae	unclassified_Lachnospiraceae	OTU_1558	255
OTU_1560;size=24;	Bacteria	Bacteroidetes	Bacteroidia	Bacteroidales	unclassified_"Bacteroidales"	unclassified_"Bacteroidales"	OTU_1560	24
OTU_1566;size=6;	Bacteria	Bacteroidetes	Bacteroidia	Bacteroidales	Bacteroidaceae	Bacteroides	OTU_1566	6
OTU_1568;size=7;	Bacteria	unclassified_Bacteria	unclassified_Bacteria	unclassified_Bacteria	unclassified_Bacteria	unclassified_Bacteria	OTU_1568	7
OTU_1570;size=30;	Bacteria	Bacteroidetes	Bacteroidia	Bacteroidales	unclassified_"Bacteroidales"	unclassified_"Bacteroidales"	OTU_1570	30
OTU_1571;size=10;	Bacteria	Bacteroidetes	Bacteroidia	Bacteroidales	unclassified_"Bacteroidales"	unclassified_"Bacteroidales"	OTU_1571	10
OTU_1572;size=8;	Bacteria	Bacteroidetes	Bacteroidia	Bacteroidales	Prevotellaceae	Prevotella	OTU_1572	8
OTU_1573;size=107;	Bacteria	Firmicutes	Clostridia	Clostridiales	Lachnospiraceae	unclassified_Lachnospiraceae	OTU_1573	107
OTU_1574;size=8;	Bacteria	Firmicutes	Clostridia	Clostridiales	Ruminococcaceae	unclassified_Ruminococcaceae	OTU_1574	8
OTU_1575;size=24;	Bacteria	Bacteroidetes	Bacteroidia	Bacteroidales	Bacteroidaceae	Bacteroides	OTU_1575	24
OTU_1576;size=22;	Bacteria	Firmicutes	Clostridia	Clostridiales	Ruminococcaceae	unclassified_Ruminococcaceae	OTU_1576	22
OTU_1579;size=9;	Bacteria	Bacteroidetes	Bacteroidia	Bacteroidales	Porphyromonadaceae	Parabacteroides	OTU_1579	9
OTU_1581;size=4;	Bacteria	Bacteroidetes	Flavobacteriia	Flavobacteriales	Flavobacteriaceae	Chryseobacterium	OTU_1581	4
OTU_1585;size=8;	Bacteria	Firmicutes	Clostridia	Clostridiales	unclassified_Clostridiales	unclassified_Clostridiales	OTU_1585	8
OTU_1589;size=12;	Bacteria	Actinobacteria	Actinobacteria	Coriobacteriales	Coriobacteriaceae	unclassified_Coriobacteriaceae	OTU_1589	12
OTU_1592;size=4;	Bacteria	Proteobacteria	Alphaproteobacteria	unclassified_Alphaproteobacteria	unclassified_Alphaproteobacteria	unclassified_Alphaproteobacteria	OTU_1592	4
OTU_1597;size=88;	Bacteria	Firmicutes	Clostridia	Clostridiales	Ruminococcaceae	unclassified_Ruminococcaceae	OTU_1597	88
OTU_1598;size=608;	Bacteria	Firmicutes	Clostridia	Clostridiales	Lachnospiraceae	Coprococcus	OTU_1598	608
OTU_1602;size=4;	Bacteria	Firmicutes	Bacilli	Lactobacillales	Lactobacillaceae	Lactobacillus	OTU_1602	4
OTU_1603;size=4;	Bacteria	Firmicutes	Negativicutes	Selenomonadales	Acidaminococcaceae	Acidaminococcus	OTU_1603	4
OTU_1610;size=4;	Bacteria	Bacteroidetes	Bacteroidia	Bacteroidales	Prevotellaceae	unclassified_"Prevotellaceae"	OTU_1610	4
OTU_1611;size=990;	Bacteria	Firmicutes	Clostridia	Clostridiales	Lachnospiraceae	Blautia	OTU_1611	990
OTU_1613;size=153;	Bacteria	Firmicutes	Clostridia	Clostridiales	Lachnospiraceae	unclassified_Lachnospiraceae	OTU_1613	153
OTU_1614;size=4;	Bacteria	Actinobacteria	Actinobacteria	Coriobacteriales	Coriobacteriaceae	unclassified_Coriobacteriaceae	OTU_1614	4
OTU_1615;size=33;	Bacteria	Bacteroidetes	Bacteroidia	Bacteroidales	Rikenellaceae	Alistipes	OTU_1615	33
OTU_1616;size=13;	Bacteria	Bacteroidetes	Bacteroidia	Bacteroidales	Bacteroidaceae	Bacteroides	OTU_1616	13
OTU_1617;size=4;	Bacteria	Firmicutes	Clostridia	Clostridiales	unclassified_Clostridiales	unclassified_Clostridiales	OTU_1617	4
OTU_1619;size=6;	Bacteria	Bacteroidetes	Bacteroidia	Bacteroidales	Porphyromonadaceae	Barnesiella	OTU_1619	6
OTU_1621;size=13;	Bacteria	Bacteroidetes	Bacteroidia	Bacteroidales	unclassified_"Bacteroidales"	unclassified_"Bacteroidales"	OTU_1621	13
OTU_1623;size=209;	Bacteria	Firmicutes	Clostridia	Clostridiales	Lachnospiraceae	unclassified_Lachnospiraceae	OTU_1623	209
OTU_1626;size=4;	Bacteria	Firmicutes	Clostridia	Clostridiales	unclassified_Clostridiales	unclassified_Clostridiales	OTU_1626	4
OTU_1628;size=22;	Bacteria	Bacteroidetes	Bacteroidia	Bacteroidales	Prevotellaceae	unclassified_"Prevotellaceae"	OTU_1628	22
OTU_1631;size=4;	Bacteria	Proteobacteria	Deltaproteobacteria	Desulfovibrionales	Desulfovibrionaceae	Desulfovibrio	OTU_1631	4
OTU_1633;size=4;	Bacteria	Firmicutes	Clostridia	Clostridiales	unclassified_Clostridiales	unclassified_Clostridiales	OTU_1633	4
OTU_1634;size=7;	Bacteria	Proteobacteria	Gammaproteobacteria	Pseudomonadales	Moraxellaceae	Acinetobacter	OTU_1634	7
OTU_1635;size=4;	Bacteria	Firmicutes	unclassified_Firmicutes	unclassified_Firmicutes	unclassified_Firmicutes	unclassified_Firmicutes	OTU_1635	4
OTU_1636;size=11;	Bacteria	Bacteroidetes	Bacteroidia	Bacteroidales	Porphyromonadaceae	Barnesiella	OTU_1636	11
OTU_1638;size=19;	Bacteria	Firmicutes	Erysipelotrichia	Erysipelotrichales	Erysipelotrichaceae	Holdemanella	OTU_1638	19
OTU_1640;size=8;	Bacteria	Firmicutes	Clostridia	Clostridiales	Ruminococcaceae	unclassified_Ruminococcaceae	OTU_1640	8
OTU_1642;size=4;	Bacteria	Firmicutes	Clostridia	Clostridiales	Peptoniphilaceae	unclassified_Peptoniphilaceae	OTU_1642	4
OTU_1643;size=4;	Bacteria	Synergistetes	Synergistia	Synergistales	Synergistaceae	Pyramidobacter	OTU_1643	4
OTU_1645;size=6;	Bacteria	Bacteroidetes	Bacteroidia	Bacteroidales	Rikenellaceae	Alistipes	OTU_1645	6
OTU_1647;size=6;	Bacteria	Bacteroidetes	Bacteroidia	Bacteroidales	Prevotellaceae	Paraprevotella	OTU_1647	6
OTU_1648;size=14;	Bacteria	Bacteroidetes	Bacteroidia	Bacteroidales	Porphyromonadaceae	Barnesiella	OTU_1648	14
OTU_1649;size=32;	Bacteria	Firmicutes	Negativicutes	Selenomonadales	Veillonellaceae	Megamonas	OTU_1649	32
OTU_1651;size=7;	Bacteria	Bacteroidetes	Bacteroidia	Bacteroidales	Porphyromonadaceae	unclassified_"Porphyromonadaceae"	OTU_1651	7
OTU_1655;size=12;	Bacteria	Firmicutes	Clostridia	Clostridiales	Peptococcaceae 1	Peptococcus	OTU_1655	12
OTU_1657;size=26;	Bacteria	Firmicutes	Clostridia	Clostridiales	unclassified_Clostridiales	unclassified_Clostridiales	OTU_1657	26
OTU_1659;size=9;	Bacteria	Actinobacteria	Actinobacteria	Coriobacteriales	Coriobacteriaceae	unclassified_Coriobacteriaceae	OTU_1659	9
OTU_1660;size=4;	Bacteria	Tenericutes	Mollicutes	Mycoplasmatales	Mycoplasmataceae	Mycoplasma	OTU_1660	4
OTU_1661;size=11;	Bacteria	Bacteroidetes	Bacteroidia	Bacteroidales	Prevotellaceae	unclassified_"Prevotellaceae"	OTU_1661	11
OTU_1662;size=11;	Bacteria	Bacteroidetes	Bacteroidia	Bacteroidales	Prevotellaceae	Prevotella	OTU_1662	11
OTU_1663;size=4;	Bacteria	Firmicutes	Clostridia	Clostridiales	unclassified_Clostridiales	unclassified_Clostridiales	OTU_1663	4
OTU_1665;size=8;	Bacteria	Bacteroidetes	Bacteroidia	Bacteroidales	unclassified_"Bacteroidales"	unclassified_"Bacteroidales"	OTU_1665	8
OTU_1667;size=27;	Bacteria	Firmicutes	Clostridia	Clostridiales	Ruminococcaceae	unclassified_Ruminococcaceae	OTU_1667	27
OTU_1668;size=4;	Bacteria	Proteobacteria	Betaproteobacteria	Burkholderiales	Sutterellaceae	unclassified_Sutterellaceae	OTU_1668	4
OTU_1669;size=65;	Bacteria	Firmicutes	Clostridia	Clostridiales	Ruminococcaceae	unclassified_Ruminococcaceae	OTU_1669	65
OTU_1670;size=4;	Bacteria	Firmicutes	Clostridia	Clostridiales	Lachnospiraceae	Clostridium XlVb	OTU_1670	4
OTU_1671;size=52;	Bacteria	Firmicutes	Clostridia	Clostridiales	unclassified_Clostridiales	unclassified_Clostridiales	OTU_1671	52
OTU_1675;size=1639;	Bacteria	Bacteroidetes	Bacteroidia	Bacteroidales	Prevotellaceae	Prevotella	OTU_1675	1639
OTU_1676;size=4;	Bacteria	Firmicutes	Clostridia	Clostridiales	unclassified_Clostridiales	unclassified_Clostridiales	OTU_1676	4
OTU_1677;size=8;	Bacteria	unclassified_Bacteria	unclassified_Bacteria	unclassified_Bacteria	unclassified_Bacteria	unclassified_Bacteria	OTU_1677	8
OTU_1680;size=4;	Bacteria	Firmicutes	Clostridia	Clostridiales	Peptoniphilaceae	Peptoniphilus	OTU_1680	4
OTU_1681;size=270;	Bacteria	Firmicutes	Clostridia	Clostridiales	Lachnospiraceae	unclassified_Lachnospiraceae	OTU_1681	270
OTU_1683;size=46;	Bacteria	Proteobacteria	unclassified_"Proteobacteria"	unclassified_"Proteobacteria"	unclassified_"Proteobacteria"	unclassified_"Proteobacteria"	OTU_1683	46
OTU_1688;size=13;	Bacteria	Bacteroidetes	Bacteroidia	Bacteroidales	Bacteroidaceae	Bacteroides	OTU_1688	13
OTU_1689;size=35;	Bacteria	Firmicutes	Clostridia	Clostridiales	Lachnospiraceae	unclassified_Lachnospiraceae	OTU_1689	35
OTU_1690;size=50;	Bacteria	Bacteroidetes	Bacteroidia	Bacteroidales	Bacteroidaceae	Bacteroides	OTU_1690	50
OTU_1693;size=4;	Bacteria	Actinobacteria	Actinobacteria	Actinomycetales	Propionibacteriaceae	Propionibacterium	OTU_1693	4
OTU_1694;size=4;	Bacteria	Firmicutes	Clostridia	Clostridiales	Ruminococcaceae	Clostridium IV	OTU_1694	4
OTU_1695;size=55;	Bacteria	Firmicutes	Clostridia	Clostridiales	Ruminococcaceae	unclassified_Ruminococcaceae	OTU_1695	55
OTU_1698;size=18;	Bacteria	Firmicutes	Clostridia	Clostridiales	Ruminococcaceae	Ruminococcus	OTU_1698	18
OTU_1702;size=141;	Bacteria	Firmicutes	Clostridia	Clostridiales	Lachnospiraceae	unclassified_Lachnospiraceae	OTU_1702	141
OTU_1703;size=11;	Bacteria	Firmicutes	Erysipelotrichia	Erysipelotrichales	Erysipelotrichaceae	unclassified_Erysipelotrichaceae	OTU_1703	11
OTU_1705;size=36;	Bacteria	Firmicutes	Clostridia	Clostridiales	Lachnospiraceae	unclassified_Lachnospiraceae	OTU_1705	36
OTU_1708;size=28;	Bacteria	Verrucomicrobia	Verrucomicrobiae	Verrucomicrobiales	Verrucomicrobiaceae	Akkermansia	OTU_1708	28
OTU_1709;size=9;	Bacteria	Bacteroidetes	Bacteroidia	Bacteroidales	unclassified_"Bacteroidales"	unclassified_"Bacteroidales"	OTU_1709	9
OTU_1710;size=7;	Bacteria	Bacteroidetes	Bacteroidia	Bacteroidales	unclassified_"Bacteroidales"	unclassified_"Bacteroidales"	OTU_1710	7
OTU_1714;size=19;	Bacteria	Firmicutes	Negativicutes	Selenomonadales	Veillonellaceae	Dialister	OTU_1714	19
OTU_1716;size=4;	Bacteria	Firmicutes	Clostridia	Clostridiales	Ruminococcaceae	unclassified_Ruminococcaceae	OTU_1716	4
OTU_1718;size=3;	Bacteria	unclassified_Bacteria	unclassified_Bacteria	unclassified_Bacteria	unclassified_Bacteria	unclassified_Bacteria	OTU_1718	3
OTU_1720;size=26;	Bacteria	Firmicutes	Clostridia	Clostridiales	Ruminococcaceae	Clostridium IV	OTU_1720	26
OTU_1721;size=180;	Bacteria	Firmicutes	Clostridia	Clostridiales	Ruminococcaceae	unclassified_Ruminococcaceae	OTU_1721	180
OTU_1722;size=15;	Bacteria	Firmicutes	Clostridia	Clostridiales	unclassified_Clostridiales	unclassified_Clostridiales	OTU_1722	15
OTU_1726;size=12;	Bacteria	Bacteroidetes	Bacteroidia	Bacteroidales	unclassified_"Bacteroidales"	unclassified_"Bacteroidales"	OTU_1726	12
OTU_1727;size=3;	Bacteria	Firmicutes	Clostridia	Clostridiales	Ruminococcaceae	unclassified_Ruminococcaceae	OTU_1727	3
OTU_1731;size=3;	Bacteria	Proteobacteria	Betaproteobacteria	Burkholderiales	Burkholderiaceae	Lautropia	OTU_1731	3
OTU_1732;size=122;	Bacteria	Bacteroidetes	Bacteroidia	Bacteroidales	Bacteroidaceae	Bacteroides	OTU_1732	122
OTU_1733;size=3;	Bacteria	Firmicutes	Clostridia	Clostridiales	Ruminococcaceae	unclassified_Ruminococcaceae	OTU_1733	3
OTU_1734;size=5;	Bacteria	Firmicutes	Clostridia	Clostridiales	Lachnospiraceae	unclassified_Lachnospiraceae	OTU_1734	5
OTU_1735;size=20;	Bacteria	Bacteroidetes	Bacteroidia	Bacteroidales	Prevotellaceae	Prevotella	OTU_1735	20
OTU_1744;size=6;	Bacteria	unclassified_Bacteria	unclassified_Bacteria	unclassified_Bacteria	unclassified_Bacteria	unclassified_Bacteria	OTU_1744	6
OTU_1749;size=9;	Bacteria	Proteobacteria	Betaproteobacteria	Burkholderiales	unclassified_Burkholderiales	unclassified_Burkholderiales	OTU_1749	9
OTU_1750;size=8;	Bacteria	Bacteroidetes	Bacteroidia	Bacteroidales	Bacteroidaceae	Bacteroides	OTU_1750	8
OTU_1753;size=38;	Bacteria	Firmicutes	Clostridia	Clostridiales	unclassified_Clostridiales	unclassified_Clostridiales	OTU_1753	38
OTU_1755;size=3;	Bacteria	Bacteroidetes	Bacteroidia	Bacteroidales	Porphyromonadaceae	unclassified_"Porphyromonadaceae"	OTU_1755	3
OTU_1756;size=36;	Bacteria	Firmicutes	Clostridia	Clostridiales	unclassified_Clostridiales	unclassified_Clostridiales	OTU_1756	36
OTU_1757;size=3;	Bacteria	Fusobacteria	Fusobacteriia	Fusobacteriales	Fusobacteriaceae	Fusobacterium	OTU_1757	3
OTU_1758;size=3;	Bacteria	Firmicutes	Negativicutes	Selenomonadales	Veillonellaceae	Megamonas	OTU_1758	3
OTU_1760;size=6;	Bacteria	Bacteroidetes	Bacteroidia	Bacteroidales	unclassified_"Bacteroidales"	unclassified_"Bacteroidales"	OTU_1760	6
OTU_1761;size=29;	Bacteria	Firmicutes	Clostridia	Clostridiales	unclassified_Clostridiales	unclassified_Clostridiales	OTU_1761	29
OTU_1762;size=17;	Bacteria	Firmicutes	Clostridia	Clostridiales	Ruminococcaceae	unclassified_Ruminococcaceae	OTU_1762	17
OTU_1763;size=26;	Bacteria	Firmicutes	Clostridia	Clostridiales	Ruminococcaceae	unclassified_Ruminococcaceae	OTU_1763	26
OTU_1765;size=71;	Bacteria	Firmicutes	Clostridia	Clostridiales	Lachnospiraceae	unclassified_Lachnospiraceae	OTU_1765	71
OTU_1767;size=11;	Bacteria	Firmicutes	Clostridia	Clostridiales	Ruminococcaceae	unclassified_Ruminococcaceae	OTU_1767	11
OTU_1768;size=43;	Bacteria	Proteobacteria	Betaproteobacteria	Burkholderiales	Sutterellaceae	Parasutterella	OTU_1768	43
OTU_1770;size=12;	Bacteria	Firmicutes	Erysipelotrichia	Erysipelotrichales	Erysipelotrichaceae	Catenibacterium	OTU_1770	12
OTU_1771;size=54;	Bacteria	Bacteroidetes	Bacteroidia	Bacteroidales	Porphyromonadaceae	Barnesiella	OTU_1771	54
OTU_1773;size=3;	Bacteria	Firmicutes	Clostridia	Clostridiales	unclassified_Clostridiales	unclassified_Clostridiales	OTU_1773	3
OTU_1775;size=3;	Bacteria	Firmicutes	Clostridia	Clostridiales	Ruminococcaceae	Faecalibacterium	OTU_1775	3
OTU_1779;size=66;	Bacteria	Firmicutes	Clostridia	Clostridiales	unclassified_Clostridiales	unclassified_Clostridiales	OTU_1779	66
OTU_1780;size=3;	Bacteria	Actinobacteria	Actinobacteria	Coriobacteriales	Coriobacteriaceae	Collinsella	OTU_1780	3
OTU_1785;size=1531;	Bacteria	Firmicutes	Clostridia	Clostridiales	Lachnospiraceae	unclassified_Lachnospiraceae	OTU_1785	1531
OTU_1788;size=10;	Bacteria	Firmicutes	Clostridia	Clostridiales	unclassified_Clostridiales	unclassified_Clostridiales	OTU_1788	10
OTU_1791;size=14;	Bacteria	unclassified_Bacteria	unclassified_Bacteria	unclassified_Bacteria	unclassified_Bacteria	unclassified_Bacteria	OTU_1791	14
OTU_1792;size=8;	Bacteria	Firmicutes	Clostridia	Clostridiales	Ruminococcaceae	Clostridium IV	OTU_1792	8
OTU_1793;size=6;	Bacteria	Firmicutes	Clostridia	Clostridiales	unclassified_Clostridiales	unclassified_Clostridiales	OTU_1793	6
OTU_1797;size=3;	Bacteria	Bacteroidetes	Bacteroidia	Bacteroidales	Rikenellaceae	Alistipes	OTU_1797	3
OTU_1799;size=6;	Bacteria	Firmicutes	Clostridia	Clostridiales	Clostridiales_Incertae Sedis XI	Gallicola	OTU_1799	6
OTU_1801;size=3;	Bacteria	Candidatus Saccharibacteria	unclassified_Candidatus Saccharibacteria	unclassified_Candidatus Saccharibacteria	unclassified_Candidatus Saccharibacteria	Saccharibacteria_genera_incertae_sedis	OTU_1801	3
OTU_1802;size=9;	Bacteria	Firmicutes	unclassified_Firmicutes	unclassified_Firmicutes	unclassified_Firmicutes	unclassified_Firmicutes	OTU_1802	9
OTU_1804;size=8;	Bacteria	Bacteroidetes	Bacteroidia	Bacteroidales	Rikenellaceae	unclassified_"Rikenellaceae"	OTU_1804	8
OTU_1805;size=3;	Bacteria	Firmicutes	Clostridia	Clostridiales	Clostridiales_Incertae Sedis XI	Anaerococcus	OTU_1805	3
OTU_1808;size=3;	Bacteria	Firmicutes	Clostridia	Clostridiales	unclassified_Clostridiales	unclassified_Clostridiales	OTU_1808	3
OTU_1809;size=14;	Bacteria	Firmicutes	Clostridia	Clostridiales	Lachnospiraceae	Roseburia	OTU_1809	14
OTU_1810;size=3;	Bacteria	Actinobacteria	Actinobacteria	Actinomycetales	Actinomycetaceae	Actinotignum	OTU_1810	3
OTU_1811;size=3;	Bacteria	Firmicutes	unclassified_Firmicutes	unclassified_Firmicutes	unclassified_Firmicutes	unclassified_Firmicutes	OTU_1811	3
OTU_1812;size=5;	Bacteria	Proteobacteria	Gammaproteobacteria	Pasteurellales	Pasteurellaceae	Haemophilus	OTU_1812	5
OTU_1813;size=59;	Bacteria	Firmicutes	Negativicutes	Selenomonadales	Veillonellaceae	Dialister	OTU_1813	59
OTU_1815;size=3;	Bacteria	Firmicutes	Clostridia	Clostridiales	unclassified_Clostridiales	unclassified_Clostridiales	OTU_1815	3
OTU_1816;size=212;	Bacteria	Firmicutes	Clostridia	Clostridiales	Lachnospiraceae	unclassified_Lachnospiraceae	OTU_1816	212
OTU_1818;size=6;	Bacteria	Bacteroidetes	Bacteroidia	Bacteroidales	unclassified_"Bacteroidales"	unclassified_"Bacteroidales"	OTU_1818	6
OTU_1821;size=3;	Bacteria	Bacteroidetes	unclassified_"Bacteroidetes"	unclassified_"Bacteroidetes"	unclassified_"Bacteroidetes"	unclassified_"Bacteroidetes"	OTU_1821	3
OTU_1823;size=5;	Bacteria	Firmicutes	Clostridia	Clostridiales	unclassified_Clostridiales	unclassified_Clostridiales	OTU_1823	5
OTU_1824;size=8;	Bacteria	Actinobacteria	Actinobacteria	Coriobacteriales	Coriobacteriaceae	Collinsella	OTU_1824	8
OTU_1826;size=71;	Bacteria	Firmicutes	Clostridia	Clostridiales	unclassified_Clostridiales	unclassified_Clostridiales	OTU_1826	71
OTU_1827;size=103;	Bacteria	Firmicutes	Clostridia	Clostridiales	Ruminococcaceae	unclassified_Ruminococcaceae	OTU_1827	103
OTU_1828;size=3;	Bacteria	Firmicutes	Clostridia	Clostridiales	Ruminococcaceae	Faecalibacterium	OTU_1828	3
OTU_1829;size=9;	Bacteria	Bacteroidetes	Bacteroidia	Bacteroidales	Prevotellaceae	Prevotella	OTU_1829	9
OTU_1830;size=8;	Bacteria	Bacteroidetes	Bacteroidia	Bacteroidales	unclassified_"Bacteroidales"	unclassified_"Bacteroidales"	OTU_1830	8
OTU_1831;size=6;	Bacteria	Firmicutes	unclassified_Firmicutes	unclassified_Firmicutes	unclassified_Firmicutes	unclassified_Firmicutes	OTU_1831	6
OTU_1837;size=3;	Bacteria	Actinobacteria	Actinobacteria	Actinomycetales	Corynebacteriaceae	Corynebacterium	OTU_1837	3
OTU_1839;size=98;	Bacteria	Actinobacteria	Actinobacteria	Coriobacteriales	Coriobacteriaceae	Collinsella	OTU_1839	98
OTU_1840;size=27;	Bacteria	Firmicutes	Clostridia	Clostridiales	Ruminococcaceae	Faecalibacterium	OTU_1840	27
OTU_1842;size=19;	Bacteria	Firmicutes	Erysipelotrichia	Erysipelotrichales	Erysipelotrichaceae	Catenibacterium	OTU_1842	19
OTU_1843;size=3;	Bacteria	Actinobacteria	Actinobacteria	Actinomycetales	Actinomycetaceae	Mobiluncus	OTU_1843	3
OTU_1844;size=3;	Bacteria	Firmicutes	Bacilli	Lactobacillales	Lactobacillaceae	Lactobacillus	OTU_1844	3
OTU_1845;size=23;	Bacteria	Firmicutes	Clostridia	Clostridiales	Ruminococcaceae	Clostridium IV	OTU_1845	23
OTU_1851;size=25;	Bacteria	Bacteroidetes	Bacteroidia	Bacteroidales	unclassified_"Bacteroidales"	unclassified_"Bacteroidales"	OTU_1851	25
OTU_1853;size=77;	Bacteria	Firmicutes	Negativicutes	Selenomonadales	Acidaminococcaceae	Phascolarctobacterium	OTU_1853	77
OTU_1854;size=5;	Bacteria	Firmicutes	Clostridia	Clostridiales	Ruminococcaceae	unclassified_Ruminococcaceae	OTU_1854	5
OTU_1855;size=9;	Bacteria	unclassified_Bacteria	unclassified_Bacteria	unclassified_Bacteria	unclassified_Bacteria	unclassified_Bacteria	OTU_1855	9
OTU_1856;size=3;	Bacteria	Firmicutes	Clostridia	Clostridiales	Ruminococcaceae	unclassified_Ruminococcaceae	OTU_1856	3
OTU_1860;size=25;	Bacteria	Firmicutes	Negativicutes	Selenomonadales	Veillonellaceae	Mitsuokella	OTU_1860	25
OTU_1861;size=3;	Bacteria	unclassified_Bacteria	unclassified_Bacteria	unclassified_Bacteria	unclassified_Bacteria	unclassified_Bacteria	OTU_1861	3
OTU_1863;size=179;	Bacteria	Firmicutes	Clostridia	Clostridiales	Lachnospiraceae	unclassified_Lachnospiraceae	OTU_1863	179
OTU_1867;size=17;	Bacteria	Firmicutes	Clostridia	Clostridiales	Lachnospiraceae	unclassified_Lachnospiraceae	OTU_1867	17
OTU_1868;size=16;	Bacteria	Bacteroidetes	Bacteroidia	Bacteroidales	Porphyromonadaceae	Barnesiella	OTU_1868	16
OTU_1869;size=53;	Bacteria	Firmicutes	Clostridia	Clostridiales	Lachnospiraceae	unclassified_Lachnospiraceae	OTU_1869	53
OTU_1870;size=53;	Bacteria	Firmicutes	Clostridia	Clostridiales	unclassified_Clostridiales	unclassified_Clostridiales	OTU_1870	53
OTU_1872;size=23;	Bacteria	Firmicutes	Clostridia	Clostridiales	Ruminococcaceae	Clostridium IV	OTU_1872	23
OTU_1873;size=5;	Bacteria	Firmicutes	Clostridia	Clostridiales	Eubacteriaceae	Eubacterium	OTU_1873	5
OTU_1875;size=26;	Bacteria	Firmicutes	Clostridia	Clostridiales	Lachnospiraceae	unclassified_Lachnospiraceae	OTU_1875	26
OTU_1876;size=9;	Bacteria	Bacteroidetes	Bacteroidia	Bacteroidales	Prevotellaceae	Prevotella	OTU_1876	9
OTU_1877;size=5;	Bacteria	Firmicutes	Clostridia	Clostridiales	Lachnospiraceae	unclassified_Lachnospiraceae	OTU_1877	5
OTU_1879;size=88;	Bacteria	Bacteroidetes	Bacteroidia	Bacteroidales	Porphyromonadaceae	Barnesiella	OTU_1879	88
OTU_1881;size=20;	Bacteria	Firmicutes	Clostridia	Clostridiales	Ruminococcaceae	unclassified_Ruminococcaceae	OTU_1881	20
OTU_1882;size=97;	Bacteria	Firmicutes	Clostridia	Clostridiales	Lachnospiraceae	unclassified_Lachnospiraceae	OTU_1882	97
OTU_1888;size=6;	Bacteria	Bacteroidetes	Bacteroidia	Bacteroidales	unclassified_"Bacteroidales"	unclassified_"Bacteroidales"	OTU_1888	6
OTU_1889;size=3;	Bacteria	Firmicutes	Clostridia	Clostridiales	unclassified_Clostridiales	unclassified_Clostridiales	OTU_1889	3
OTU_1890;size=5;	Bacteria	Firmicutes	Clostridia	Clostridiales	Lachnospiraceae	Clostridium XlVb	OTU_1890	5
OTU_1897;size=76;	Bacteria	Firmicutes	Clostridia	Clostridiales	Ruminococcaceae	unclassified_Ruminococcaceae	OTU_1897	76
OTU_1898;size=3;	Bacteria	Firmicutes	Negativicutes	Selenomonadales	Acidaminococcaceae	Phascolarctobacterium	OTU_1898	3
OTU_1899;size=5;	Bacteria	Actinobacteria	Actinobacteria	Actinomycetales	Corynebacteriaceae	Corynebacterium	OTU_1899	5
OTU_1900;size=3;	Bacteria	Proteobacteria	Betaproteobacteria	Burkholderiales	unclassified_Burkholderiales	unclassified_Burkholderiales	OTU_1900	3
OTU_1901;size=3;	Bacteria	unclassified_Bacteria	unclassified_Bacteria	unclassified_Bacteria	unclassified_Bacteria	unclassified_Bacteria	OTU_1901	3
OTU_1904;size=26;	Bacteria	Firmicutes	Clostridia	Clostridiales	Lachnospiraceae	Clostridium XlVb	OTU_1904	26
OTU_1905;size=3;	Bacteria	Firmicutes	Clostridia	Clostridiales	unclassified_Clostridiales	unclassified_Clostridiales	OTU_1905	3
OTU_1907;size=3;	Bacteria	Bacteroidetes	Bacteroidia	Bacteroidales	unclassified_"Bacteroidales"	unclassified_"Bacteroidales"	OTU_1907	3
OTU_1908;size=3;	Bacteria	Bacteroidetes	Bacteroidia	Bacteroidales	Prevotellaceae	Prevotella	OTU_1908	3
OTU_1910;size=9;	Bacteria	Firmicutes	Clostridia	Clostridiales	Ruminococcaceae	unclassified_Ruminococcaceae	OTU_1910	9
OTU_1913;size=7;	Bacteria	Firmicutes	Bacilli	Lactobacillales	Aerococcaceae	Facklamia	OTU_1913	7
OTU_1914;size=144;	Bacteria	Firmicutes	Clostridia	Clostridiales	Lachnospiraceae	unclassified_Lachnospiraceae	OTU_1914	144
OTU_1915;size=5;	Bacteria	Firmicutes	Clostridia	Clostridiales	Lachnospiraceae	Clostridium XlVb	OTU_1915	5
OTU_1919;size=11;	Bacteria	Bacteroidetes	Bacteroidia	Bacteroidales	Bacteroidaceae	Bacteroides	OTU_1919	11
OTU_1922;size=3;	Bacteria	Firmicutes	unclassified_Firmicutes	unclassified_Firmicutes	unclassified_Firmicutes	unclassified_Firmicutes	OTU_1922	3
OTU_1924;size=9;	Bacteria	Proteobacteria	Gammaproteobacteria	Aeromonadales	Succinivibrionaceae	Succinivibrio	OTU_1924	9
OTU_1926;size=38;	Bacteria	Firmicutes	Negativicutes	Selenomonadales	Veillonellaceae	Dialister	OTU_1926	38
OTU_1927;size=8;	Bacteria	Firmicutes	Clostridia	Clostridiales	Ruminococcaceae	unclassified_Ruminococcaceae	OTU_1927	8
OTU_1928;size=60;	Bacteria	Firmicutes	Clostridia	Clostridiales	unclassified_Clostridiales	unclassified_Clostridiales	OTU_1928	60
OTU_1930;size=22;	Bacteria	Firmicutes	Clostridia	Clostridiales	Ruminococcaceae	unclassified_Ruminococcaceae	OTU_1930	22
OTU_1934;size=734;	Bacteria	Firmicutes	Clostridia	Clostridiales	Lachnospiraceae	Roseburia	OTU_1934	734
OTU_1935;size=3;	Bacteria	Firmicutes	unclassified_Firmicutes	unclassified_Firmicutes	unclassified_Firmicutes	unclassified_Firmicutes	OTU_1935	3
OTU_1936;size=57;	Bacteria	Firmicutes	Clostridia	Clostridiales	unclassified_Clostridiales	unclassified_Clostridiales	OTU_1936	57
OTU_1937;size=28;	Bacteria	Proteobacteria	Gammaproteobacteria	Enterobacteriales	Enterobacteriaceae	unclassified_Enterobacteriaceae	OTU_1937	28
OTU_1939;size=3;	Bacteria	Firmicutes	Clostridia	Clostridiales	Ruminococcaceae	unclassified_Ruminococcaceae	OTU_1939	3
OTU_1940;size=22;	Bacteria	Firmicutes	Clostridia	Clostridiales	Ruminococcaceae	unclassified_Ruminococcaceae	OTU_1940	22
OTU_1941;size=23;	Bacteria	Bacteroidetes	Bacteroidia	Bacteroidales	unclassified_"Bacteroidales"	unclassified_"Bacteroidales"	OTU_1941	23
OTU_1943;size=3;	Bacteria	Firmicutes	Clostridia	Clostridiales	unclassified_Clostridiales	unclassified_Clostridiales	OTU_1943	3
OTU_1944;size=17;	Bacteria	Bacteroidetes	Bacteroidia	Bacteroidales	Prevotellaceae	Prevotella	OTU_1944	17
OTU_1949;size=11;	Bacteria	Bacteroidetes	Bacteroidia	Bacteroidales	Prevotellaceae	Paraprevotella	OTU_1949	11
OTU_1951;size=11;	Bacteria	Firmicutes	Clostridia	Clostridiales	Ruminococcaceae	Pseudoflavonifractor	OTU_1951	11
OTU_1952;size=3;	Bacteria	Lentisphaerae	Oligosphaeria	Oligosphaerales	Oligosphaeraceae	Oligosphaera	OTU_1952	3
OTU_1959;size=8;	Bacteria	Bacteroidetes	Bacteroidia	Bacteroidales	Bacteroidaceae	Bacteroides	OTU_1959	8
OTU_1960;size=3;	Bacteria	Bacteroidetes	Bacteroidia	Bacteroidales	unclassified_"Bacteroidales"	unclassified_"Bacteroidales"	OTU_1960	3
OTU_1962;size=10;	Bacteria	unclassified_Bacteria	unclassified_Bacteria	unclassified_Bacteria	unclassified_Bacteria	unclassified_Bacteria	OTU_1962	10
OTU_1966;size=3;	Bacteria	Firmicutes	Clostridia	Clostridiales	Ruminococcaceae	unclassified_Ruminococcaceae	OTU_1966	3
OTU_1967;size=13;	Bacteria	Actinobacteria	Actinobacteria	Coriobacteriales	Coriobacteriaceae	Parvibacter	OTU_1967	13
OTU_1971;size=5;	Bacteria	Bacteroidetes	Bacteroidia	Bacteroidales	unclassified_"Bacteroidales"	unclassified_"Bacteroidales"	OTU_1971	5
OTU_1973;size=42;	Bacteria	Firmicutes	Clostridia	Clostridiales	Lachnospiraceae	unclassified_Lachnospiraceae	OTU_1973	42
OTU_1975;size=3;	Bacteria	Actinobacteria	Actinobacteria	Actinomycetales	Actinomycetaceae	Actinomyces	OTU_1975	3
OTU_1980;size=5;	Bacteria	Bacteroidetes	Bacteroidia	Bacteroidales	Porphyromonadaceae	Butyricimonas	OTU_1980	5
OTU_1981;size=3;	Bacteria	Bacteroidetes	Bacteroidia	Bacteroidales	Prevotellaceae	Prevotella	OTU_1981	3
OTU_1982;size=30;	Bacteria	Bacteroidetes	Bacteroidia	Bacteroidales	Bacteroidaceae	Bacteroides	OTU_1982	30
OTU_1984;size=7;	Bacteria	Firmicutes	Clostridia	Clostridiales	Ruminococcaceae	unclassified_Ruminococcaceae	OTU_1984	7
OTU_1986;size=18;	Bacteria	unclassified_Bacteria	unclassified_Bacteria	unclassified_Bacteria	unclassified_Bacteria	unclassified_Bacteria	OTU_1986	18
OTU_1988;size=13;	Bacteria	Firmicutes	unclassified_Firmicutes	unclassified_Firmicutes	unclassified_Firmicutes	unclassified_Firmicutes	OTU_1988	13
OTU_1989;size=39;	Bacteria	Firmicutes	Clostridia	Clostridiales	Ruminococcaceae	unclassified_Ruminococcaceae	OTU_1989	39
OTU_1990;size=5;	Bacteria	Firmicutes	Clostridia	Clostridiales	Ruminococcaceae	unclassified_Ruminococcaceae	OTU_1990	5
OTU_1991;size=20;	Bacteria	Firmicutes	Negativicutes	Selenomonadales	Acidaminococcaceae	Phascolarctobacterium	OTU_1991	20
OTU_1993;size=29;	Bacteria	Firmicutes	Clostridia	Clostridiales	unclassified_Clostridiales	unclassified_Clostridiales	OTU_1993	29
OTU_1995;size=3;	Bacteria	Actinobacteria	Actinobacteria	Coriobacteriales	Coriobacteriaceae	unclassified_Coriobacteriaceae	OTU_1995	3
OTU_1996;size=106;	Bacteria	Firmicutes	Clostridia	Clostridiales	unclassified_Clostridiales	unclassified_Clostridiales	OTU_1996	106
OTU_1997;size=5;	Bacteria	Bacteroidetes	Bacteroidia	Bacteroidales	Prevotellaceae	Prevotella	OTU_1997	5
OTU_2004;size=3;	Bacteria	Firmicutes	Clostridia	Clostridiales	Ruminococcaceae	unclassified_Ruminococcaceae	OTU_2004	3
OTU_2006;size=7;	Bacteria	Firmicutes	Clostridia	Clostridiales	Ruminococcaceae	unclassified_Ruminococcaceae	OTU_2006	7
OTU_2009;size=9;	Bacteria	Firmicutes	Clostridia	Clostridiales	Lachnospiraceae	unclassified_Lachnospiraceae	OTU_2009	9
OTU_2010;size=20;	Bacteria	Bacteroidetes	Bacteroidia	Bacteroidales	unclassified_"Bacteroidales"	unclassified_"Bacteroidales"	OTU_2010	20
OTU_2013;size=8;	Bacteria	Bacteroidetes	Bacteroidia	Bacteroidales	Porphyromonadaceae	unclassified_"Porphyromonadaceae"	OTU_2013	8
OTU_2024;size=243;	Bacteria	Firmicutes	Clostridia	Clostridiales	Lachnospiraceae	Clostridium XlVa	OTU_2024	243
OTU_2027;size=31;	Bacteria	Firmicutes	Clostridia	Clostridiales	Lachnospiraceae	unclassified_Lachnospiraceae	OTU_2027	31
OTU_2028;size=5;	Bacteria	Firmicutes	Clostridia	Clostridiales	Ruminococcaceae	unclassified_Ruminococcaceae	OTU_2028	5
OTU_2032;size=298;	Bacteria	Firmicutes	Clostridia	Clostridiales	Lachnospiraceae	Blautia	OTU_2032	298
OTU_2036;size=5;	Bacteria	Bacteroidetes	Bacteroidia	Bacteroidales	Bacteroidaceae	Bacteroides	OTU_2036	5
OTU_2037;size=3;	Bacteria	Bacteroidetes	Bacteroidia	Bacteroidales	Rikenellaceae	Alistipes	OTU_2037	3
OTU_2038;size=3;	Bacteria	Firmicutes	Clostridia	Clostridiales	Lachnospiraceae	unclassified_Lachnospiraceae	OTU_2038	3
OTU_2041;size=3;	Bacteria	Firmicutes	Clostridia	Clostridiales	unclassified_Clostridiales	unclassified_Clostridiales	OTU_2041	3
OTU_2042;size=3;	Bacteria	Firmicutes	Clostridia	Clostridiales	Ruminococcaceae	unclassified_Ruminococcaceae	OTU_2042	3
OTU_2043;size=31;	Bacteria	Firmicutes	Clostridia	Clostridiales	Ruminococcaceae	unclassified_Ruminococcaceae	OTU_2043	31
OTU_2044;size=15;	Bacteria	Firmicutes	Clostridia	Clostridiales	Ruminococcaceae	Faecalibacterium	OTU_2044	15
OTU_2045;size=3;	Bacteria	Firmicutes	Clostridia	Clostridiales	unclassified_Clostridiales	unclassified_Clostridiales	OTU_2045	3
OTU_2049;size=3;	Bacteria	Actinobacteria	Actinobacteria	Coriobacteriales	Coriobacteriaceae	unclassified_Coriobacteriaceae	OTU_2049	3
OTU_2051;size=13;	Bacteria	Bacteroidetes	Bacteroidia	Bacteroidales	Prevotellaceae	Prevotella	OTU_2051	13
OTU_2053;size=195;	Bacteria	Firmicutes	Clostridia	Clostridiales	Lachnospiraceae	unclassified_Lachnospiraceae	OTU_2053	195
OTU_2055;size=11;	Bacteria	Firmicutes	Clostridia	Clostridiales	Ruminococcaceae	unclassified_Ruminococcaceae	OTU_2055	11
OTU_2057;size=13;	Bacteria	Firmicutes	Clostridia	Clostridiales	Ruminococcaceae	unclassified_Ruminococcaceae	OTU_2057	13
OTU_2061;size=3;	Bacteria	Firmicutes	Clostridia	Clostridiales	Ruminococcaceae	unclassified_Ruminococcaceae	OTU_2061	3
OTU_2062;size=5;	Bacteria	Bacteroidetes	Bacteroidia	Bacteroidales	Porphyromonadaceae	Parabacteroides	OTU_2062	5
OTU_2064;size=3;	Bacteria	Firmicutes	unclassified_Firmicutes	unclassified_Firmicutes	unclassified_Firmicutes	unclassified_Firmicutes	OTU_2064	3
OTU_2065;size=3;	Bacteria	Bacteroidetes	Bacteroidia	Bacteroidales	Porphyromonadaceae	Parabacteroides	OTU_2065	3
OTU_2069;size=7;	Bacteria	Bacteroidetes	Bacteroidia	Bacteroidales	Bacteroidaceae	Bacteroides	OTU_2069	7
OTU_2072;size=6;	Bacteria	unclassified_Bacteria	unclassified_Bacteria	unclassified_Bacteria	unclassified_Bacteria	unclassified_Bacteria	OTU_2072	6
OTU_2073;size=57;	Bacteria	Firmicutes	Clostridia	Clostridiales	unclassified_Clostridiales	unclassified_Clostridiales	OTU_2073	57
OTU_2079;size=11;	Bacteria	Firmicutes	Clostridia	Clostridiales	Ruminococcaceae	Faecalibacterium	OTU_2079	11
OTU_2085;size=3;	Bacteria	Firmicutes	Negativicutes	Selenomonadales	Veillonellaceae	Selenomonas	OTU_2085	3
OTU_2086;size=3;	Bacteria	Fusobacteria	Fusobacteriia	Fusobacteriales	Leptotrichiaceae	Leptotrichia	OTU_2086	3
OTU_2096;size=596;	Bacteria	Bacteroidetes	Bacteroidia	Bacteroidales	Bacteroidaceae	Bacteroides	OTU_2096	596
OTU_2097;size=11;	Bacteria	Actinobacteria	Actinobacteria	unclassified_Actinobacteria	unclassified_Actinobacteria	unclassified_Actinobacteria	OTU_2097	11
OTU_2103;size=5;	Bacteria	Firmicutes	Erysipelotrichia	Erysipelotrichales	Erysipelotrichaceae	Catenibacterium	OTU_2103	5
OTU_2107;size=5;	Bacteria	Actinobacteria	Actinobacteria	Actinomycetales	Actinomycetaceae	Varibaculum	OTU_2107	5
OTU_2108;size=5;	Bacteria	Bacteroidetes	Bacteroidia	Bacteroidales	unclassified_"Bacteroidales"	unclassified_"Bacteroidales"	OTU_2108	5
OTU_2110;size=7;	Bacteria	Bacteroidetes	Bacteroidia	Bacteroidales	unclassified_"Bacteroidales"	unclassified_"Bacteroidales"	OTU_2110	7
OTU_2112;size=78;	Bacteria	Firmicutes	Clostridia	Clostridiales	Lachnospiraceae	unclassified_Lachnospiraceae	OTU_2112	78
OTU_2118;size=14;	Bacteria	Firmicutes	Clostridia	Clostridiales	Ruminococcaceae	Faecalibacterium	OTU_2118	14
OTU_2119;size=3;	Bacteria	Firmicutes	Clostridia	Clostridiales	Ruminococcaceae	Faecalibacterium	OTU_2119	3
OTU_2124;size=3;	Bacteria	Firmicutes	Negativicutes	Selenomonadales	Veillonellaceae	Megasphaera	OTU_2124	3
OTU_2125;size=3;	Bacteria	Firmicutes	Clostridia	Clostridiales	Lachnospiraceae	unclassified_Lachnospiraceae	OTU_2125	3
OTU_2126;size=57;	Bacteria	Firmicutes	Clostridia	Clostridiales	unclassified_Clostridiales	unclassified_Clostridiales	OTU_2126	57
OTU_2129;size=45;	Bacteria	Bacteroidetes	Bacteroidia	Bacteroidales	Rikenellaceae	Alistipes	OTU_2129	45
OTU_2130;size=3;	Bacteria	Firmicutes	Clostridia	Clostridiales	unclassified_Clostridiales	unclassified_Clostridiales	OTU_2130	3
OTU_2132;size=3;	Bacteria	Firmicutes	Clostridia	Clostridiales	unclassified_Clostridiales	unclassified_Clostridiales	OTU_2132	3
OTU_2133;size=148;	Bacteria	Firmicutes	Clostridia	Clostridiales	unclassified_Clostridiales	unclassified_Clostridiales	OTU_2133	148
OTU_2134;size=8;	Bacteria	Firmicutes	Clostridia	Clostridiales	Ruminococcaceae	unclassified_Ruminococcaceae	OTU_2134	8
OTU_2135;size=5;	Bacteria	Bacteroidetes	Bacteroidia	Bacteroidales	Porphyromonadaceae	Parabacteroides	OTU_2135	5
OTU_2137;size=3;	Bacteria	Firmicutes	Bacilli	Bacillales	Bacillaceae 1	Bacillus	OTU_2137	3
OTU_2138;size=5;	Bacteria	Firmicutes	Clostridia	Clostridiales	Ruminococcaceae	unclassified_Ruminococcaceae	OTU_2138	5
OTU_2139;size=39;	Bacteria	Firmicutes	Clostridia	Clostridiales	unclassified_Clostridiales	unclassified_Clostridiales	OTU_2139	39
OTU_2140;size=117;	Bacteria	Firmicutes	Clostridia	Clostridiales	unclassified_Clostridiales	unclassified_Clostridiales	OTU_2140	117
OTU_2141;size=52;	Bacteria	Firmicutes	Clostridia	Clostridiales	Lachnospiraceae	unclassified_Lachnospiraceae	OTU_2141	52
OTU_2144;size=3;	Bacteria	Firmicutes	unclassified_Firmicutes	unclassified_Firmicutes	unclassified_Firmicutes	unclassified_Firmicutes	OTU_2144	3
OTU_2145;size=304;	Bacteria	Firmicutes	Clostridia	Clostridiales	Lachnospiraceae	unclassified_Lachnospiraceae	OTU_2145	304
OTU_2146;size=3;	Bacteria	unclassified_Bacteria	unclassified_Bacteria	unclassified_Bacteria	unclassified_Bacteria	unclassified_Bacteria	OTU_2146	3
OTU_2151;size=3;	Bacteria	Firmicutes	Clostridia	Clostridiales	Ruminococcaceae	unclassified_Ruminococcaceae	OTU_2151	3
OTU_2153;size=3;	Bacteria	Bacteroidetes	Bacteroidia	Bacteroidales	Porphyromonadaceae	Porphyromonas	OTU_2153	3
OTU_2154;size=7;	Bacteria	Firmicutes	Erysipelotrichia	Erysipelotrichales	Erysipelotrichaceae	Clostridium XVIII	OTU_2154	7
OTU_2155;size=35;	Bacteria	Firmicutes	Clostridia	Clostridiales	unclassified_Clostridiales	unclassified_Clostridiales	OTU_2155	35
OTU_2156;size=43;	Bacteria	Firmicutes	Clostridia	Clostridiales	Peptostreptococcaceae	unclassified_Peptostreptococcaceae	OTU_2156	43
OTU_2158;size=2;	Bacteria	Firmicutes	Clostridia	Clostridiales	Ruminococcaceae	Faecalibacterium	OTU_2158	2
OTU_2159;size=2;	Bacteria	Firmicutes	Clostridia	Clostridiales	Ruminococcaceae	unclassified_Ruminococcaceae	OTU_2159	2
OTU_2166;size=60;	Bacteria	Proteobacteria	Betaproteobacteria	Burkholderiales	Sutterellaceae	Parasutterella	OTU_2166	60
OTU_2167;size=22;	Bacteria	Firmicutes	Clostridia	Clostridiales	unclassified_Clostridiales	unclassified_Clostridiales	OTU_2167	22
OTU_2170;size=2;	Bacteria	Firmicutes	Clostridia	Clostridiales	unclassified_Clostridiales	unclassified_Clostridiales	OTU_2170	2
OTU_2174;size=6;	Bacteria	Bacteroidetes	Flavobacteriia	Flavobacteriales	Flavobacteriaceae	Flavobacterium	OTU_2174	6
OTU_2175;size=6;	Bacteria	Firmicutes	Clostridia	Clostridiales	Lachnospiraceae	unclassified_Lachnospiraceae	OTU_2175	6
OTU_2176;size=2;	Bacteria	Firmicutes	unclassified_Firmicutes	unclassified_Firmicutes	unclassified_Firmicutes	unclassified_Firmicutes	OTU_2176	2
OTU_2177;size=12;	Bacteria	Firmicutes	Clostridia	Clostridiales	Ruminococcaceae	unclassified_Ruminococcaceae	OTU_2177	12
OTU_2178;size=6;	Bacteria	Firmicutes	Clostridia	Clostridiales	Lachnospiraceae	unclassified_Lachnospiraceae	OTU_2178	6
OTU_2179;size=4;	Bacteria	Firmicutes	Clostridia	Clostridiales	Ruminococcaceae	unclassified_Ruminococcaceae	OTU_2179	4
OTU_2182;size=6;	Bacteria	Bacteroidetes	Bacteroidia	Bacteroidales	Porphyromonadaceae	Barnesiella	OTU_2182	6
OTU_2184;size=6;	Bacteria	Proteobacteria	Betaproteobacteria	Burkholderiales	Sutterellaceae	Parasutterella	OTU_2184	6
OTU_2186;size=2;	Bacteria	unclassified_Bacteria	unclassified_Bacteria	unclassified_Bacteria	unclassified_Bacteria	unclassified_Bacteria	OTU_2186	2
OTU_2187;size=4;	Bacteria	Bacteroidetes	Bacteroidia	Bacteroidales	unclassified_"Bacteroidales"	unclassified_"Bacteroidales"	OTU_2187	4
OTU_2188;size=2;	Bacteria	Proteobacteria	Gammaproteobacteria	Aeromonadales	Succinivibrionaceae	Succinivibrio	OTU_2188	2
OTU_2190;size=6;	Bacteria	Firmicutes	Clostridia	Clostridiales	Lachnospiraceae	unclassified_Lachnospiraceae	OTU_2190	6
OTU_2191;size=2;	Bacteria	Bacteroidetes	Bacteroidia	Bacteroidales	Porphyromonadaceae	Barnesiella	OTU_2191	2
OTU_2192;size=4;	Bacteria	Bacteroidetes	Bacteroidia	Bacteroidales	Bacteroidaceae	Bacteroides	OTU_2192	4
OTU_2193;size=2;	Bacteria	Bacteroidetes	Bacteroidia	Bacteroidales	unclassified_"Bacteroidales"	unclassified_"Bacteroidales"	OTU_2193	2
OTU_2194;size=2;	Bacteria	Firmicutes	unclassified_Firmicutes	unclassified_Firmicutes	unclassified_Firmicutes	unclassified_Firmicutes	OTU_2194	2
OTU_2195;size=2;	Bacteria	unclassified_Bacteria	unclassified_Bacteria	unclassified_Bacteria	unclassified_Bacteria	unclassified_Bacteria	OTU_2195	2
OTU_2197;size=2;	Bacteria	unclassified_Bacteria	unclassified_Bacteria	unclassified_Bacteria	unclassified_Bacteria	unclassified_Bacteria	OTU_2197	2
OTU_2199;size=174;	Bacteria	Firmicutes	Clostridia	Clostridiales	Lachnospiraceae	Blautia	OTU_2199	174
OTU_2200;size=2;	Bacteria	unclassified_Bacteria	unclassified_Bacteria	unclassified_Bacteria	unclassified_Bacteria	unclassified_Bacteria	OTU_2200	2
OTU_2204;size=2;	Bacteria	Firmicutes	Clostridia	Clostridiales	Lachnospiraceae	unclassified_Lachnospiraceae	OTU_2204	2
OTU_2205;size=4;	Bacteria	Firmicutes	Clostridia	Clostridiales	Lachnospiraceae	unclassified_Lachnospiraceae	OTU_2205	4
OTU_2208;size=72;	Bacteria	Firmicutes	Clostridia	Clostridiales	unclassified_Clostridiales	unclassified_Clostridiales	OTU_2208	72
OTU_2209;size=2;	Bacteria	unclassified_Bacteria	unclassified_Bacteria	unclassified_Bacteria	unclassified_Bacteria	unclassified_Bacteria	OTU_2209	2
OTU_2211;size=8;	Bacteria	Firmicutes	Clostridia	Clostridiales	Lachnospiraceae	unclassified_Lachnospiraceae	OTU_2211	8
OTU_2212;size=2;	Bacteria	Firmicutes	Clostridia	Clostridiales	Ruminococcaceae	unclassified_Ruminococcaceae	OTU_2212	2
OTU_2220;size=4;	Bacteria	Firmicutes	Clostridia	Clostridiales	unclassified_Clostridiales	unclassified_Clostridiales	OTU_2220	4
OTU_2223;size=2;	Bacteria	Bacteroidetes	Bacteroidia	Bacteroidales	unclassified_"Bacteroidales"	unclassified_"Bacteroidales"	OTU_2223	2
OTU_2226;size=2;	Bacteria	Firmicutes	Clostridia	Clostridiales	unclassified_Clostridiales	unclassified_Clostridiales	OTU_2226	2
OTU_2227;size=160;	Bacteria	Firmicutes	Clostridia	Clostridiales	Lachnospiraceae	unclassified_Lachnospiraceae	OTU_2227	160
OTU_2229;size=2;	Bacteria	Firmicutes	Clostridia	Clostridiales	Lachnospiraceae	unclassified_Lachnospiraceae	OTU_2229	2
OTU_2237;size=2;	Bacteria	unclassified_Bacteria	unclassified_Bacteria	unclassified_Bacteria	unclassified_Bacteria	unclassified_Bacteria	OTU_2237	2
OTU_2239;size=2;	Bacteria	Bacteroidetes	Bacteroidia	Bacteroidales	Porphyromonadaceae	unclassified_"Porphyromonadaceae"	OTU_2239	2
OTU_2245;size=2;	Bacteria	Firmicutes	Clostridia	Clostridiales	unclassified_Clostridiales	unclassified_Clostridiales	OTU_2245	2
OTU_2246;size=10;	Bacteria	Firmicutes	Clostridia	Clostridiales	Ruminococcaceae	unclassified_Ruminococcaceae	OTU_2246	10
OTU_2248;size=36;	Bacteria	Bacteroidetes	Bacteroidia	Bacteroidales	Bacteroidaceae	Bacteroides	OTU_2248	36
OTU_2251;size=2;	Bacteria	Firmicutes	unclassified_Firmicutes	unclassified_Firmicutes	unclassified_Firmicutes	unclassified_Firmicutes	OTU_2251	2
OTU_2253;size=6;	Bacteria	Firmicutes	Negativicutes	Selenomonadales	Veillonellaceae	Megamonas	OTU_2253	6
OTU_2254;size=2;	Bacteria	Firmicutes	Clostridia	Clostridiales	unclassified_Clostridiales	unclassified_Clostridiales	OTU_2254	2
OTU_2255;size=26;	Bacteria	Firmicutes	Clostridia	Clostridiales	unclassified_Clostridiales	unclassified_Clostridiales	OTU_2255	26
OTU_2259;size=2;	Bacteria	Firmicutes	Clostridia	Clostridiales	unclassified_Clostridiales	unclassified_Clostridiales	OTU_2259	2
OTU_2263;size=4;	Bacteria	Firmicutes	Negativicutes	Selenomonadales	Veillonellaceae	Megamonas	OTU_2263	4
OTU_2267;size=2;	Bacteria	Bacteroidetes	Bacteroidia	Bacteroidales	unclassified_"Bacteroidales"	unclassified_"Bacteroidales"	OTU_2267	2
OTU_2275;size=2;	Bacteria	unclassified_Bacteria	unclassified_Bacteria	unclassified_Bacteria	unclassified_Bacteria	unclassified_Bacteria	OTU_2275	2
OTU_2276;size=2;	Bacteria	Firmicutes	Clostridia	Clostridiales	Ruminococcaceae	unclassified_Ruminococcaceae	OTU_2276	2
OTU_2277;size=2;	Bacteria	Verrucomicrobia	Verrucomicrobiae	Verrucomicrobiales	Verrucomicrobiaceae	Akkermansia	OTU_2277	2
OTU_2281;size=2;	Bacteria	unclassified_Bacteria	unclassified_Bacteria	unclassified_Bacteria	unclassified_Bacteria	unclassified_Bacteria	OTU_2281	2
OTU_2282;size=102;	Bacteria	Firmicutes	Clostridia	Clostridiales	Lachnospiraceae	Blautia	OTU_2282	102
OTU_2283;size=2;	Bacteria	Firmicutes	Clostridia	Clostridiales	Ruminococcaceae	Ruminococcus	OTU_2283	2
OTU_2290;size=10;	Bacteria	Firmicutes	Clostridia	Clostridiales	Ruminococcaceae	unclassified_Ruminococcaceae	OTU_2290	10
OTU_2293;size=2;	Bacteria	Firmicutes	Clostridia	Clostridiales	Lachnospiraceae	unclassified_Lachnospiraceae	OTU_2293	2
OTU_2296;size=2;	Bacteria	Firmicutes	Clostridia	Clostridiales	unclassified_Clostridiales	unclassified_Clostridiales	OTU_2296	2
OTU_2301;size=4;	Bacteria	unclassified_Bacteria	unclassified_Bacteria	unclassified_Bacteria	unclassified_Bacteria	unclassified_Bacteria	OTU_2301	4
OTU_2302;size=62;	Bacteria	Firmicutes	Clostridia	Clostridiales	Lachnospiraceae	Lachnospiracea_incertae_sedis	OTU_2302	62
OTU_2304;size=2;	Bacteria	Firmicutes	Clostridia	Clostridiales	unclassified_Clostridiales	unclassified_Clostridiales	OTU_2304	2
OTU_2306;size=8;	Bacteria	Firmicutes	Clostridia	Clostridiales	unclassified_Clostridiales	unclassified_Clostridiales	OTU_2306	8
OTU_2307;size=2;	Bacteria	Firmicutes	Clostridia	Clostridiales	Lachnospiraceae	unclassified_Lachnospiraceae	OTU_2307	2
OTU_2309;size=2;	Bacteria	Firmicutes	Clostridia	Clostridiales	Ruminococcaceae	unclassified_Ruminococcaceae	OTU_2309	2
OTU_2313;size=4;	Bacteria	Firmicutes	Clostridia	Clostridiales	Lachnospiraceae	Clostridium XlVa	OTU_2313	4
OTU_2314;size=24;	Bacteria	Firmicutes	Clostridia	Clostridiales	Ruminococcaceae	Faecalibacterium	OTU_2314	24
OTU_2316;size=20;	Bacteria	Firmicutes	Clostridia	Clostridiales	unclassified_Clostridiales	unclassified_Clostridiales	OTU_2316	20
OTU_2317;size=2;	Bacteria	unclassified_Bacteria	unclassified_Bacteria	unclassified_Bacteria	unclassified_Bacteria	unclassified_Bacteria	OTU_2317	2
OTU_2318;size=2;	Bacteria	Firmicutes	Clostridia	Clostridiales	Ruminococcaceae	unclassified_Ruminococcaceae	OTU_2318	2
OTU_2319;size=14;	Bacteria	Firmicutes	Clostridia	Clostridiales	unclassified_Clostridiales	unclassified_Clostridiales	OTU_2319	14
OTU_2321;size=2;	Bacteria	Firmicutes	Clostridia	Clostridiales	unclassified_Clostridiales	unclassified_Clostridiales	OTU_2321	2
OTU_2325;size=2;	Bacteria	Firmicutes	Negativicutes	Selenomonadales	Veillonellaceae	Megasphaera	OTU_2325	2
OTU_2332;size=2;	Bacteria	Firmicutes	unclassified_Firmicutes	unclassified_Firmicutes	unclassified_Firmicutes	unclassified_Firmicutes	OTU_2332	2
OTU_2336;size=2;	Bacteria	Firmicutes	Clostridia	Clostridiales	unclassified_Clostridiales	unclassified_Clostridiales	OTU_2336	2
OTU_2337;size=10;	Bacteria	Bacteroidetes	Bacteroidia	Bacteroidales	unclassified_"Bacteroidales"	unclassified_"Bacteroidales"	OTU_2337	10
OTU_2338;size=6;	Bacteria	Firmicutes	unclassified_Firmicutes	unclassified_Firmicutes	unclassified_Firmicutes	unclassified_Firmicutes	OTU_2338	6
OTU_2340;size=2;	Bacteria	Firmicutes	Clostridia	Clostridiales	unclassified_Clostridiales	unclassified_Clostridiales	OTU_2340	2
OTU_2344;size=2;	Bacteria	Firmicutes	Clostridia	unclassified_Clostridia	unclassified_Clostridia	unclassified_Clostridia	OTU_2344	2
OTU_2347;size=2;	Bacteria	Firmicutes	Clostridia	Clostridiales	unclassified_Clostridiales	unclassified_Clostridiales	OTU_2347	2
OTU_2350;size=2;	Bacteria	Firmicutes	Clostridia	Clostridiales	unclassified_Clostridiales	unclassified_Clostridiales	OTU_2350	2
OTU_2351;size=2;	Bacteria	Firmicutes	Clostridia	Clostridiales	unclassified_Clostridiales	unclassified_Clostridiales	OTU_2351	2
OTU_2352;size=2;	Bacteria	Firmicutes	Clostridia	Clostridiales	Lachnospiraceae	unclassified_Lachnospiraceae	OTU_2352	2
OTU_2353;size=2;	Bacteria	Firmicutes	Clostridia	Clostridiales	Lachnospiraceae	Blautia	OTU_2353	2
OTU_2354;size=2;	Bacteria	Firmicutes	Clostridia	Clostridiales	unclassified_Clostridiales	unclassified_Clostridiales	OTU_2354	2
OTU_2355;size=2;	Bacteria	unclassified_Bacteria	unclassified_Bacteria	unclassified_Bacteria	unclassified_Bacteria	unclassified_Bacteria	OTU_2355	2
OTU_2356;size=2;	Bacteria	Firmicutes	Clostridia	Clostridiales	Ruminococcaceae	unclassified_Ruminococcaceae	OTU_2356	2
OTU_2357;size=6;	Bacteria	Firmicutes	Clostridia	Clostridiales	Lachnospiraceae	Fusicatenibacter	OTU_2357	6
OTU_2358;size=2;	Bacteria	Bacteroidetes	Bacteroidia	Bacteroidales	Porphyromonadaceae	Barnesiella	OTU_2358	2
OTU_2359;size=174;	Bacteria	Firmicutes	Clostridia	Clostridiales	Lachnospiraceae	unclassified_Lachnospiraceae	OTU_2359	174
OTU_2360;size=2;	Bacteria	Firmicutes	Clostridia	Clostridiales	Ruminococcaceae	Faecalibacterium	OTU_2360	2
OTU_2361;size=2;	Bacteria	unclassified_Bacteria	unclassified_Bacteria	unclassified_Bacteria	unclassified_Bacteria	unclassified_Bacteria	OTU_2361	2
OTU_2362;size=2;	Bacteria	unclassified_Bacteria	unclassified_Bacteria	unclassified_Bacteria	unclassified_Bacteria	unclassified_Bacteria	OTU_2362	2
OTU_2364;size=6;	Bacteria	Firmicutes	Clostridia	Clostridiales	unclassified_Clostridiales	unclassified_Clostridiales	OTU_2364	6
OTU_2365;size=2;	Bacteria	Bacteroidetes	Bacteroidia	Bacteroidales	Porphyromonadaceae	unclassified_"Porphyromonadaceae"	OTU_2365	2
OTU_2366;size=2;	Bacteria	Bacteroidetes	Bacteroidia	Bacteroidales	Prevotellaceae	Paraprevotella	OTU_2366	2
OTU_2372;size=16;	Bacteria	Firmicutes	Clostridia	Clostridiales	Ruminococcaceae	Faecalibacterium	OTU_2372	16
OTU_2373;size=16;	Bacteria	Firmicutes	Clostridia	Clostridiales	Lachnospiraceae	unclassified_Lachnospiraceae	OTU_2373	16
OTU_2380;size=2;	Bacteria	Firmicutes	Negativicutes	Selenomonadales	Acidaminococcaceae	Phascolarctobacterium	OTU_2380	2
OTU_2383;size=16;	Bacteria	Bacteroidetes	Bacteroidia	Bacteroidales	Rikenellaceae	Alistipes	OTU_2383	16
OTU_2397;size=2;	Bacteria	Bacteroidetes	Bacteroidia	Bacteroidales	unclassified_"Bacteroidales"	unclassified_"Bacteroidales"	OTU_2397	2
OTU_2400;size=2;	Bacteria	Proteobacteria	Deltaproteobacteria	Desulfovibrionales	Desulfovibrionaceae	Bilophila	OTU_2400	2
OTU_2401;size=8;	Bacteria	Firmicutes	Clostridia	Clostridiales	Lachnospiraceae	Fusicatenibacter	OTU_2401	8
OTU_2403;size=8;	Bacteria	Firmicutes	Clostridia	Clostridiales	unclassified_Clostridiales	unclassified_Clostridiales	OTU_2403	8
OTU_2404;size=2;	Bacteria	Firmicutes	Clostridia	Clostridiales	Ruminococcaceae	Clostridium IV	OTU_2404	2
OTU_2406;size=6;	Bacteria	Firmicutes	Clostridia	Clostridiales	Ruminococcaceae	unclassified_Ruminococcaceae	OTU_2406	6
OTU_2409;size=2;	Bacteria	Firmicutes	Clostridia	Clostridiales	Ruminococcaceae	unclassified_Ruminococcaceae	OTU_2409	2
OTU_2410;size=2;	Bacteria	Firmicutes	Clostridia	Clostridiales	Ruminococcaceae	unclassified_Ruminococcaceae	OTU_2410	2
OTU_2414;size=2;	Bacteria	Firmicutes	Clostridia	Clostridiales	Ruminococcaceae	unclassified_Ruminococcaceae	OTU_2414	2
OTU_2416;size=1578;	Bacteria	Firmicutes	Clostridia	Clostridiales	Lachnospiraceae	unclassified_Lachnospiraceae	OTU_2416	1578
OTU_2420;size=4;	Bacteria	Firmicutes	Clostridia	Clostridiales	unclassified_Clostridiales	unclassified_Clostridiales	OTU_2420	4
OTU_2421;size=2;	Bacteria	Firmicutes	Clostridia	Clostridiales	Ruminococcaceae	unclassified_Ruminococcaceae	OTU_2421	2
OTU_2422;size=26;	Bacteria	Firmicutes	Clostridia	Clostridiales	Ruminococcaceae	Gemmiger	OTU_2422	26
OTU_2423;size=2;	Bacteria	Firmicutes	Clostridia	Clostridiales	Ruminococcaceae	unclassified_Ruminococcaceae	OTU_2423	2
OTU_2427;size=2;	Bacteria	Bacteroidetes	unclassified_"Bacteroidetes"	unclassified_"Bacteroidetes"	unclassified_"Bacteroidetes"	unclassified_"Bacteroidetes"	OTU_2427	2
OTU_2430;size=26;	Bacteria	Firmicutes	Clostridia	Clostridiales	unclassified_Clostridiales	unclassified_Clostridiales	OTU_2430	26
OTU_2435;size=4;	Bacteria	Firmicutes	Clostridia	Clostridiales	unclassified_Clostridiales	unclassified_Clostridiales	OTU_2435	4
OTU_2436;size=2;	Bacteria	unclassified_Bacteria	unclassified_Bacteria	unclassified_Bacteria	unclassified_Bacteria	unclassified_Bacteria	OTU_2436	2
OTU_2437;size=2;	Bacteria	Firmicutes	Clostridia	Clostridiales	Ruminococcaceae	Ruminococcus	OTU_2437	2
OTU_2439;size=78;	Bacteria	Firmicutes	Clostridia	Clostridiales	Lachnospiraceae	unclassified_Lachnospiraceae	OTU_2439	78
OTU_2440;size=2;	Bacteria	Firmicutes	Clostridia	Clostridiales	Ruminococcaceae	unclassified_Ruminococcaceae	OTU_2440	2
OTU_2442;size=2;	Bacteria	Firmicutes	Clostridia	Clostridiales	unclassified_Clostridiales	unclassified_Clostridiales	OTU_2442	2
OTU_2444;size=2;	Bacteria	unclassified_Bacteria	unclassified_Bacteria	unclassified_Bacteria	unclassified_Bacteria	unclassified_Bacteria	OTU_2444	2
OTU_2446;size=2;	Bacteria	Firmicutes	Clostridia	Clostridiales	unclassified_Clostridiales	unclassified_Clostridiales	OTU_2446	2
OTU_2453;size=2;	Bacteria	Firmicutes	Clostridia	Clostridiales	Ruminococcaceae	unclassified_Ruminococcaceae	OTU_2453	2
OTU_2454;size=2;	Bacteria	Firmicutes	Clostridia	Clostridiales	Ruminococcaceae	unclassified_Ruminococcaceae	OTU_2454	2
OTU_2456;size=2;	Bacteria	Firmicutes	Clostridia	Clostridiales	Lachnospiraceae	unclassified_Lachnospiraceae	OTU_2456	2
OTU_2458;size=2;	Bacteria	Firmicutes	Clostridia	Clostridiales	Lachnospiraceae	Fusicatenibacter	OTU_2458	2
OTU_2461;size=2;	Bacteria	Firmicutes	Negativicutes	Selenomonadales	unclassified_Selenomonadales	unclassified_Selenomonadales	OTU_2461	2
OTU_2463;size=46;	Bacteria	Firmicutes	Clostridia	Clostridiales	Lachnospiraceae	unclassified_Lachnospiraceae	OTU_2463	46
OTU_2464;size=2;	Bacteria	Bacteroidetes	Bacteroidia	Bacteroidales	unclassified_"Bacteroidales"	unclassified_"Bacteroidales"	OTU_2464	2
OTU_2466;size=2;	Bacteria	Firmicutes	Clostridia	Clostridiales	unclassified_Clostridiales	unclassified_Clostridiales	OTU_2466	2
OTU_2467;size=2;	Bacteria	Firmicutes	Clostridia	Clostridiales	unclassified_Clostridiales	unclassified_Clostridiales	OTU_2467	2
OTU_2468;size=2;	Bacteria	Candidatus Saccharibacteria	unclassified_Candidatus Saccharibacteria	unclassified_Candidatus Saccharibacteria	unclassified_Candidatus Saccharibacteria	Saccharibacteria_genera_incertae_sedis	OTU_2468	2
OTU_2469;size=2;	Bacteria	Bacteroidetes	Bacteroidia	Bacteroidales	Bacteroidaceae	Bacteroides	OTU_2469	2
OTU_2470;size=2;	Bacteria	Firmicutes	Clostridia	Clostridiales	Lachnospiraceae	unclassified_Lachnospiraceae	OTU_2470	2
OTU_2471;size=2;	Bacteria	Firmicutes	Clostridia	Clostridiales	Lachnospiraceae	unclassified_Lachnospiraceae	OTU_2471	2
OTU_2473;size=2;	Bacteria	unclassified_Bacteria	unclassified_Bacteria	unclassified_Bacteria	unclassified_Bacteria	unclassified_Bacteria	OTU_2473	2
OTU_2474;size=2;	Bacteria	Firmicutes	Negativicutes	Selenomonadales	Veillonellaceae	Megamonas	OTU_2474	2
OTU_2480;size=2;	Bacteria	Bacteroidetes	unclassified_"Bacteroidetes"	unclassified_"Bacteroidetes"	unclassified_"Bacteroidetes"	unclassified_"Bacteroidetes"	OTU_2480	2
OTU_2481;size=2;	Bacteria	Firmicutes	Clostridia	Clostridiales	unclassified_Clostridiales	unclassified_Clostridiales	OTU_2481	2
OTU_2483;size=22;	Bacteria	Bacteroidetes	Bacteroidia	Bacteroidales	Bacteroidaceae	Bacteroides	OTU_2483	22
OTU_2484;size=2;	Bacteria	Firmicutes	Clostridia	Clostridiales	unclassified_Clostridiales	unclassified_Clostridiales	OTU_2484	2
OTU_2486;size=4;	Bacteria	Firmicutes	Clostridia	Clostridiales	Lachnospiraceae	unclassified_Lachnospiraceae	OTU_2486	4
OTU_2488;size=10;	Bacteria	Firmicutes	Clostridia	Clostridiales	Lachnospiraceae	unclassified_Lachnospiraceae	OTU_2488	10
OTU_2491;size=60;	Bacteria	Bacteroidetes	Bacteroidia	Bacteroidales	Prevotellaceae	Prevotella	OTU_2491	60
OTU_2495;size=2;	Bacteria	Firmicutes	unclassified_Firmicutes	unclassified_Firmicutes	unclassified_Firmicutes	unclassified_Firmicutes	OTU_2495	2
OTU_2500;size=10;	Bacteria	Firmicutes	Clostridia	Clostridiales	unclassified_Clostridiales	unclassified_Clostridiales	OTU_2500	10
OTU_2501;size=6;	Bacteria	Bacteroidetes	Bacteroidia	Bacteroidales	Prevotellaceae	unclassified_"Prevotellaceae"	OTU_2501	6
OTU_2503;size=2;	Bacteria	Firmicutes	Clostridia	Clostridiales	unclassified_Clostridiales	unclassified_Clostridiales	OTU_2503	2
OTU_2509;size=4;	Bacteria	Firmicutes	Clostridia	Clostridiales	unclassified_Clostridiales	unclassified_Clostridiales	OTU_2509	4
OTU_2510;size=2;	Bacteria	Firmicutes	Clostridia	Clostridiales	unclassified_Clostridiales	unclassified_Clostridiales	OTU_2510	2
OTU_2514;size=2;	Bacteria	Firmicutes	Clostridia	Clostridiales	Lachnospiraceae	unclassified_Lachnospiraceae	OTU_2514	2
OTU_2515;size=2;	Bacteria	Firmicutes	Clostridia	Clostridiales	Lachnospiraceae	unclassified_Lachnospiraceae	OTU_2515	2
OTU_2521;size=306;	Bacteria	Firmicutes	Clostridia	Clostridiales	Lachnospiraceae	Coprococcus	OTU_2521	306
OTU_2524;size=2;	Bacteria	Firmicutes	Negativicutes	Selenomonadales	Acidaminococcaceae	Phascolarctobacterium	OTU_2524	2
OTU_2529;size=2;	Bacteria	Firmicutes	Erysipelotrichia	Erysipelotrichales	Erysipelotrichaceae	unclassified_Erysipelotrichaceae	OTU_2529	2
OTU_2530;size=2;	Bacteria	Firmicutes	Clostridia	Clostridiales	unclassified_Clostridiales	unclassified_Clostridiales	OTU_2530	2
OTU_2531;size=24;	Bacteria	Firmicutes	Clostridia	Clostridiales	Ruminococcaceae	unclassified_Ruminococcaceae	OTU_2531	24
OTU_2532;size=2;	Bacteria	Fusobacteria	Fusobacteriia	Fusobacteriales	Leptotrichiaceae	Leptotrichia	OTU_2532	2
OTU_2534;size=2;	Bacteria	Bacteroidetes	Bacteroidia	Bacteroidales	unclassified_"Bacteroidales"	unclassified_"Bacteroidales"	OTU_2534	2
OTU_2535;size=2;	Bacteria	Firmicutes	Clostridia	Clostridiales	unclassified_Clostridiales	unclassified_Clostridiales	OTU_2535	2
OTU_2536;size=2;	Bacteria	Firmicutes	Clostridia	Clostridiales	Lachnospiraceae	Shuttleworthia	OTU_2536	2
OTU_2537;size=2;	Bacteria	Bacteroidetes	Bacteroidia	Bacteroidales	Porphyromonadaceae	unclassified_"Porphyromonadaceae"	OTU_2537	2
OTU_2538;size=2;	Bacteria	unclassified_Bacteria	unclassified_Bacteria	unclassified_Bacteria	unclassified_Bacteria	unclassified_Bacteria	OTU_2538	2
OTU_2539;size=2;	Bacteria	Firmicutes	Clostridia	Clostridiales	Ruminococcaceae	unclassified_Ruminococcaceae	OTU_2539	2
OTU_2540;size=2;	Bacteria	Firmicutes	unclassified_Firmicutes	unclassified_Firmicutes	unclassified_Firmicutes	unclassified_Firmicutes	OTU_2540	2
OTU_2541;size=2;	Bacteria	Firmicutes	Clostridia	Clostridiales	unclassified_Clostridiales	unclassified_Clostridiales	OTU_2541	2
OTU_2542;size=4;	Bacteria	Firmicutes	Clostridia	Clostridiales	unclassified_Clostridiales	unclassified_Clostridiales	OTU_2542	4
OTU_2545;size=6;	Bacteria	unclassified_Bacteria	unclassified_Bacteria	unclassified_Bacteria	unclassified_Bacteria	unclassified_Bacteria	OTU_2545	6
OTU_2548;size=10;	Bacteria	Bacteroidetes	Bacteroidia	Bacteroidales	Bacteroidaceae	Bacteroides	OTU_2548	10
OTU_2550;size=4;	Bacteria	Firmicutes	unclassified_Firmicutes	unclassified_Firmicutes	unclassified_Firmicutes	unclassified_Firmicutes	OTU_2550	4
OTU_2551;size=16;	Bacteria	Bacteroidetes	Bacteroidia	Bacteroidales	Bacteroidaceae	Bacteroides	OTU_2551	16
OTU_2558;size=36;	Bacteria	Firmicutes	Clostridia	Clostridiales	Lachnospiraceae	Fusicatenibacter	OTU_2558	36
OTU_2561;size=4;	Bacteria	Firmicutes	Clostridia	Clostridiales	unclassified_Clostridiales	unclassified_Clostridiales	OTU_2561	4
OTU_2562;size=2;	Bacteria	Firmicutes	Clostridia	Clostridiales	Ruminococcaceae	unclassified_Ruminococcaceae	OTU_2562	2
OTU_2563;size=2;	Bacteria	Firmicutes	Clostridia	Clostridiales	Lachnospiraceae	unclassified_Lachnospiraceae	OTU_2563	2
OTU_2564;size=2;	Bacteria	Bacteroidetes	Bacteroidia	Bacteroidales	Rikenellaceae	Alistipes	OTU_2564	2
OTU_2568;size=6;	Bacteria	Firmicutes	Clostridia	Clostridiales	Peptostreptococcaceae	unclassified_Peptostreptococcaceae	OTU_2568	6
OTU_2569;size=10;	Bacteria	Firmicutes	Clostridia	Clostridiales	Lachnospiraceae	unclassified_Lachnospiraceae	OTU_2569	10
OTU_2571;size=4;	Bacteria	Firmicutes	Negativicutes	Selenomonadales	Veillonellaceae	Schwartzia	OTU_2571	4
OTU_2573;size=2;	Bacteria	Firmicutes	unclassified_Firmicutes	unclassified_Firmicutes	unclassified_Firmicutes	unclassified_Firmicutes	OTU_2573	2
OTU_2574;size=4;	Bacteria	Firmicutes	Negativicutes	Selenomonadales	unclassified_Selenomonadales	unclassified_Selenomonadales	OTU_2574	4
OTU_2575;size=2;	Bacteria	Bacteroidetes	Bacteroidia	Bacteroidales	unclassified_"Bacteroidales"	unclassified_"Bacteroidales"	OTU_2575	2
OTU_2576;size=48;	Bacteria	Firmicutes	Clostridia	Clostridiales	Lachnospiraceae	unclassified_Lachnospiraceae	OTU_2576	48
OTU_2578;size=2;	Bacteria	Firmicutes	unclassified_Firmicutes	unclassified_Firmicutes	unclassified_Firmicutes	unclassified_Firmicutes	OTU_2578	2
OTU_2579;size=2;	Bacteria	Firmicutes	Negativicutes	Selenomonadales	Veillonellaceae	Dialister	OTU_2579	2
OTU_2580;size=6;	Bacteria	Firmicutes	Clostridia	Clostridiales	Lachnospiraceae	unclassified_Lachnospiraceae	OTU_2580	6
OTU_2581;size=2;	Bacteria	Bacteroidetes	Bacteroidia	Bacteroidales	Porphyromonadaceae	Barnesiella	OTU_2581	2
OTU_2582;size=2;	Bacteria	unclassified_Bacteria	unclassified_Bacteria	unclassified_Bacteria	unclassified_Bacteria	unclassified_Bacteria	OTU_2582	2
OTU_2584;size=6;	Bacteria	Actinobacteria	Actinobacteria	Coriobacteriales	Coriobacteriaceae	Gordonibacter	OTU_2584	6
OTU_2596;size=2;	Bacteria	Firmicutes	Clostridia	Clostridiales	Ruminococcaceae	Gemmiger	OTU_2596	2
OTU_2597;size=2;	Bacteria	Bacteroidetes	Bacteroidia	Bacteroidales	unclassified_"Bacteroidales"	unclassified_"Bacteroidales"	OTU_2597	2
OTU_2599;size=2;	Bacteria	Firmicutes	Clostridia	Clostridiales	Ruminococcaceae	unclassified_Ruminococcaceae	OTU_2599	2
OTU_2602;size=4;	Bacteria	Firmicutes	Clostridia	Clostridiales	Ruminococcaceae	unclassified_Ruminococcaceae	OTU_2602	4
OTU_2608;size=4;	Bacteria	Firmicutes	unclassified_Firmicutes	unclassified_Firmicutes	unclassified_Firmicutes	unclassified_Firmicutes	OTU_2608	4
OTU_2609;size=2;	Bacteria	Bacteroidetes	Bacteroidia	Bacteroidales	Porphyromonadaceae	Barnesiella	OTU_2609	2
OTU_2613;size=6;	Bacteria	Firmicutes	Clostridia	Clostridiales	unclassified_Clostridiales	unclassified_Clostridiales	OTU_2613	6
OTU_2618;size=2;	Bacteria	Firmicutes	Negativicutes	Selenomonadales	unclassified_Selenomonadales	unclassified_Selenomonadales	OTU_2618	2
OTU_2620;size=4;	Bacteria	Firmicutes	Clostridia	Clostridiales	Ruminococcaceae	unclassified_Ruminococcaceae	OTU_2620	4
OTU_2625;size=4;	Bacteria	Bacteroidetes	Bacteroidia	Bacteroidales	Porphyromonadaceae	Barnesiella	OTU_2625	4
OTU_2627;size=2;	Bacteria	Firmicutes	Negativicutes	Selenomonadales	Acidaminococcaceae	Acidaminococcus	OTU_2627	2
OTU_2628;size=2;	Bacteria	Proteobacteria	Betaproteobacteria	Burkholderiales	Sutterellaceae	Parasutterella	OTU_2628	2
OTU_2629;size=2;	Bacteria	Firmicutes	Erysipelotrichia	Erysipelotrichales	Erysipelotrichaceae	Turicibacter	OTU_2629	2
OTU_2631;size=6;	Bacteria	Firmicutes	Clostridia	Clostridiales	unclassified_Clostridiales	unclassified_Clostridiales	OTU_2631	6
OTU_2635;size=2;	Bacteria	Firmicutes	Clostridia	Clostridiales	unclassified_Clostridiales	unclassified_Clostridiales	OTU_2635	2
OTU_2641;size=24;	Bacteria	Firmicutes	Clostridia	Clostridiales	unclassified_Clostridiales	unclassified_Clostridiales	OTU_2641	24
OTU_2647;size=2;	Bacteria	unclassified_Bacteria	unclassified_Bacteria	unclassified_Bacteria	unclassified_Bacteria	unclassified_Bacteria	OTU_2647	2
OTU_2649;size=2;	Bacteria	Bacteroidetes	Bacteroidia	Bacteroidales	Bacteroidaceae	Bacteroides	OTU_2649	2
OTU_2650;size=2;	Bacteria	unclassified_Bacteria	unclassified_Bacteria	unclassified_Bacteria	unclassified_Bacteria	unclassified_Bacteria	OTU_2650	2
OTU_2656;size=2;	Bacteria	unclassified_Bacteria	unclassified_Bacteria	unclassified_Bacteria	unclassified_Bacteria	unclassified_Bacteria	OTU_2656	2
OTU_2657;size=2;	Bacteria	Firmicutes	Clostridia	Clostridiales	Lachnospiraceae	Clostridium XlVb	OTU_2657	2
OTU_2660;size=2;	Bacteria	Firmicutes	unclassified_Firmicutes	unclassified_Firmicutes	unclassified_Firmicutes	unclassified_Firmicutes	OTU_2660	2
OTU_2661;size=2;	Bacteria	Bacteroidetes	Bacteroidia	Bacteroidales	unclassified_"Bacteroidales"	unclassified_"Bacteroidales"	OTU_2661	2
OTU_2663;size=2;	Bacteria	unclassified_Bacteria	unclassified_Bacteria	unclassified_Bacteria	unclassified_Bacteria	unclassified_Bacteria	OTU_2663	2
OTU_2664;size=4;	Bacteria	Firmicutes	Erysipelotrichia	Erysipelotrichales	Erysipelotrichaceae	unclassified_Erysipelotrichaceae	OTU_2664	4
OTU_2667;size=22;	Bacteria	Firmicutes	Clostridia	Clostridiales	Lachnospiraceae	unclassified_Lachnospiraceae	OTU_2667	22
OTU_2668;size=2;	Bacteria	Firmicutes	Clostridia	Clostridiales	Ruminococcaceae	unclassified_Ruminococcaceae	OTU_2668	2
OTU_2669;size=2;	Bacteria	Bacteroidetes	Bacteroidia	Bacteroidales	Prevotellaceae	Prevotella	OTU_2669	2
OTU_2671;size=2;	Bacteria	Firmicutes	Clostridia	Clostridiales	unclassified_Clostridiales	unclassified_Clostridiales	OTU_2671	2
OTU_2673;size=2;	Bacteria	unclassified_Bacteria	unclassified_Bacteria	unclassified_Bacteria	unclassified_Bacteria	unclassified_Bacteria	OTU_2673	2
OTU_2674;size=4;	Bacteria	Proteobacteria	Betaproteobacteria	Burkholderiales	Sutterellaceae	Sutterella	OTU_2674	4
OTU_2676;size=2;	Bacteria	Firmicutes	Clostridia	Clostridiales	unclassified_Clostridiales	unclassified_Clostridiales	OTU_2676	2
OTU_2684;size=2;	Bacteria	Firmicutes	Clostridia	Clostridiales	Lachnospiraceae	unclassified_Lachnospiraceae	OTU_2684	2
OTU_2688;size=6;	Bacteria	Firmicutes	Erysipelotrichia	Erysipelotrichales	Erysipelotrichaceae	Holdemanella	OTU_2688	6
OTU_2689;size=2;	Bacteria	Firmicutes	Clostridia	Clostridiales	Ruminococcaceae	Ruminococcus	OTU_2689	2
OTU_2690;size=2;	Bacteria	unclassified_Bacteria	unclassified_Bacteria	unclassified_Bacteria	unclassified_Bacteria	unclassified_Bacteria	OTU_2690	2
OTU_2692;size=2;	Bacteria	unclassified_Bacteria	unclassified_Bacteria	unclassified_Bacteria	unclassified_Bacteria	unclassified_Bacteria	OTU_2692	2
OTU_2693;size=2;	Bacteria	Firmicutes	Clostridia	Clostridiales	Ruminococcaceae	unclassified_Ruminococcaceae	OTU_2693	2
OTU_2698;size=8;	Bacteria	Firmicutes	Clostridia	Clostridiales	Lachnospiraceae	unclassified_Lachnospiraceae	OTU_2698	8
OTU_2700;size=2;	Bacteria	Firmicutes	Clostridia	Clostridiales	Ruminococcaceae	unclassified_Ruminococcaceae	OTU_2700	2
OTU_2701;size=4;	Bacteria	Firmicutes	Clostridia	Clostridiales	unclassified_Clostridiales	unclassified_Clostridiales	OTU_2701	4
OTU_2702;size=2;	Bacteria	Firmicutes	Clostridia	Clostridiales	Ruminococcaceae	unclassified_Ruminococcaceae	OTU_2702	2
OTU_2703;size=2;	Bacteria	unclassified_Bacteria	unclassified_Bacteria	unclassified_Bacteria	unclassified_Bacteria	unclassified_Bacteria	OTU_2703	2
OTU_2704;size=2;	Bacteria	Firmicutes	Clostridia	Clostridiales	Lachnospiraceae	unclassified_Lachnospiraceae	OTU_2704	2
OTU_2705;size=14;	Bacteria	Firmicutes	Clostridia	Clostridiales	unclassified_Clostridiales	unclassified_Clostridiales	OTU_2705	14
OTU_2706;size=2;	Bacteria	Actinobacteria	Actinobacteria	Actinomycetales	Corynebacteriaceae	Corynebacterium	OTU_2706	2
OTU_2707;size=14;	Bacteria	Firmicutes	Clostridia	Clostridiales	Lachnospiraceae	unclassified_Lachnospiraceae	OTU_2707	14
OTU_2710;size=2;	Bacteria	unclassified_Bacteria	unclassified_Bacteria	unclassified_Bacteria	unclassified_Bacteria	unclassified_Bacteria	OTU_2710	2
OTU_2712;size=10;	Bacteria	Firmicutes	Clostridia	Clostridiales	unclassified_Clostridiales	unclassified_Clostridiales	OTU_2712	10
OTU_2713;size=2;	Bacteria	Bacteroidetes	Bacteroidia	Bacteroidales	Porphyromonadaceae	Barnesiella	OTU_2713	2
OTU_2716;size=2;	Bacteria	unclassified_Bacteria	unclassified_Bacteria	unclassified_Bacteria	unclassified_Bacteria	unclassified_Bacteria	OTU_2716	2
OTU_2719;size=4;	Bacteria	Firmicutes	Clostridia	Clostridiales	Lachnospiraceae	unclassified_Lachnospiraceae	OTU_2719	4
OTU_2721;size=4;	Bacteria	Verrucomicrobia	Verrucomicrobiae	Verrucomicrobiales	Verrucomicrobiaceae	Akkermansia	OTU_2721	4
OTU_2723;size=2;	Bacteria	Bacteroidetes	Bacteroidia	Bacteroidales	Prevotellaceae	Paraprevotella	OTU_2723	2
OTU_2729;size=8;	Bacteria	Firmicutes	Clostridia	Clostridiales	Ruminococcaceae	unclassified_Ruminococcaceae	OTU_2729	8
OTU_2730;size=2;	Bacteria	Firmicutes	unclassified_Firmicutes	unclassified_Firmicutes	unclassified_Firmicutes	unclassified_Firmicutes	OTU_2730	2
OTU_2731;size=6;	Bacteria	Bacteroidetes	Bacteroidia	Bacteroidales	Porphyromonadaceae	Barnesiella	OTU_2731	6
OTU_2732;size=2;	Bacteria	Firmicutes	Clostridia	Clostridiales	unclassified_Clostridiales	unclassified_Clostridiales	OTU_2732	2
OTU_2733;size=2;	Bacteria	Bacteroidetes	Bacteroidia	Bacteroidales	Rikenellaceae	unclassified_"Rikenellaceae"	OTU_2733	2
OTU_2745;size=2;	Bacteria	Firmicutes	Clostridia	Clostridiales	unclassified_Clostridiales	unclassified_Clostridiales	OTU_2745	2
OTU_2749;size=2;	Bacteria	unclassified_Bacteria	unclassified_Bacteria	unclassified_Bacteria	unclassified_Bacteria	unclassified_Bacteria	OTU_2749	2
OTU_2750;size=4;	Bacteria	Firmicutes	Clostridia	Clostridiales	unclassified_Clostridiales	unclassified_Clostridiales	OTU_2750	4
OTU_2754;size=2;	Bacteria	Firmicutes	Clostridia	Clostridiales	Ruminococcaceae	Gemmiger	OTU_2754	2
OTU_2756;size=2;	Bacteria	Bacteroidetes	Bacteroidia	Bacteroidales	Porphyromonadaceae	Barnesiella	OTU_2756	2
OTU_2757;size=30;	Bacteria	Firmicutes	Clostridia	Clostridiales	Lachnospiraceae	Roseburia	OTU_2757	30
OTU_2761;size=2;	Bacteria	Firmicutes	Clostridia	Clostridiales	unclassified_Clostridiales	unclassified_Clostridiales	OTU_2761	2
OTU_2762;size=2;	Bacteria	Firmicutes	Clostridia	Clostridiales	unclassified_Clostridiales	unclassified_Clostridiales	OTU_2762	2
OTU_2765;size=4;	Bacteria	Firmicutes	Clostridia	Clostridiales	unclassified_Clostridiales	unclassified_Clostridiales	OTU_2765	4
OTU_2771;size=2;	Bacteria	Firmicutes	Clostridia	Clostridiales	Ruminococcaceae	unclassified_Ruminococcaceae	OTU_2771	2
OTU_2772;size=6;	Bacteria	Firmicutes	Clostridia	Clostridiales	unclassified_Clostridiales	unclassified_Clostridiales	OTU_2772	6
OTU_2776;size=2;	Bacteria	Firmicutes	Clostridia	Clostridiales	Ruminococcaceae	Intestinimonas	OTU_2776	2
OTU_2779;size=2;	Bacteria	Firmicutes	Clostridia	Clostridiales	Lachnospiraceae	unclassified_Lachnospiraceae	OTU_2779	2
OTU_2780;size=2;	Bacteria	Firmicutes	Clostridia	Clostridiales	Ruminococcaceae	Clostridium IV	OTU_2780	2
OTU_2782;size=2;	Bacteria	Firmicutes	Clostridia	Clostridiales	Ruminococcaceae	unclassified_Ruminococcaceae	OTU_2782	2
OTU_2784;size=2;	Bacteria	unclassified_Bacteria	unclassified_Bacteria	unclassified_Bacteria	unclassified_Bacteria	unclassified_Bacteria	OTU_2784	2
OTU_2785;size=20;	Bacteria	Firmicutes	Clostridia	Clostridiales	Lachnospiraceae	unclassified_Lachnospiraceae	OTU_2785	20
OTU_2792;size=2;	Bacteria	unclassified_Bacteria	unclassified_Bacteria	unclassified_Bacteria	unclassified_Bacteria	unclassified_Bacteria	OTU_2792	2
OTU_2793;size=2;	Bacteria	Firmicutes	unclassified_Firmicutes	unclassified_Firmicutes	unclassified_Firmicutes	unclassified_Firmicutes	OTU_2793	2
OTU_2799;size=2;	Bacteria	Firmicutes	Erysipelotrichia	Erysipelotrichales	Erysipelotrichaceae	unclassified_Erysipelotrichaceae	OTU_2799	2
OTU_2801;size=2;	Bacteria	unclassified_Bacteria	unclassified_Bacteria	unclassified_Bacteria	unclassified_Bacteria	unclassified_Bacteria	OTU_2801	2
OTU_2804;size=4;	Bacteria	Bacteroidetes	unclassified_"Bacteroidetes"	unclassified_"Bacteroidetes"	unclassified_"Bacteroidetes"	unclassified_"Bacteroidetes"	OTU_2804	4
OTU_2805;size=2;	Bacteria	unclassified_Bacteria	unclassified_Bacteria	unclassified_Bacteria	unclassified_Bacteria	unclassified_Bacteria	OTU_2805	2
OTU_2808;size=2;	Bacteria	Firmicutes	Clostridia	Clostridiales	Ruminococcaceae	unclassified_Ruminococcaceae	OTU_2808	2
OTU_2810;size=2;	Bacteria	unclassified_Bacteria	unclassified_Bacteria	unclassified_Bacteria	unclassified_Bacteria	unclassified_Bacteria	OTU_2810	2
OTU_2819;size=2;	Bacteria	Firmicutes	Clostridia	Clostridiales	unclassified_Clostridiales	unclassified_Clostridiales	OTU_2819	2
OTU_2820;size=12;	Bacteria	Bacteroidetes	Bacteroidia	Bacteroidales	Prevotellaceae	Prevotella	OTU_2820	12
OTU_2822;size=2;	Bacteria	Proteobacteria	Betaproteobacteria	Burkholderiales	Sutterellaceae	Parasutterella	OTU_2822	2
OTU_2825;size=64;	Bacteria	Firmicutes	Clostridia	Clostridiales	unclassified_Clostridiales	unclassified_Clostridiales	OTU_2825	64
OTU_2826;size=12;	Bacteria	Firmicutes	Clostridia	Clostridiales	Ruminococcaceae	unclassified_Ruminococcaceae	OTU_2826	12
OTU_2830;size=2;	Bacteria	Firmicutes	Clostridia	Clostridiales	Peptostreptococcaceae	unclassified_Peptostreptococcaceae	OTU_2830	2
OTU_2831;size=2;	Bacteria	Actinobacteria	Actinobacteria	Coriobacteriales	Coriobacteriaceae	unclassified_Coriobacteriaceae	OTU_2831	2
OTU_2832;size=2;	Bacteria	Bacteroidetes	Bacteroidia	Bacteroidales	Bacteroidaceae	Bacteroides	OTU_2832	2
OTU_2833;size=2;	Bacteria	unclassified_Bacteria	unclassified_Bacteria	unclassified_Bacteria	unclassified_Bacteria	unclassified_Bacteria	OTU_2833	2
OTU_2834;size=2;	Bacteria	unclassified_Bacteria	unclassified_Bacteria	unclassified_Bacteria	unclassified_Bacteria	unclassified_Bacteria	OTU_2834	2
OTU_2835;size=2;	Bacteria	Firmicutes	Clostridia	Clostridiales	unclassified_Clostridiales	unclassified_Clostridiales	OTU_2835	2
OTU_2836;size=6;	Bacteria	Firmicutes	Clostridia	Clostridiales	Ruminococcaceae	unclassified_Ruminococcaceae	OTU_2836	6
OTU_2837;size=2;	Bacteria	Firmicutes	Clostridia	Clostridiales	unclassified_Clostridiales	unclassified_Clostridiales	OTU_2837	2
OTU_2839;size=32;	Bacteria	Firmicutes	Clostridia	Clostridiales	Ruminococcaceae	Gemmiger	OTU_2839	32
OTU_2840;size=30;	Bacteria	Firmicutes	Clostridia	Clostridiales	Lachnospiraceae	unclassified_Lachnospiraceae	OTU_2840	30
OTU_2842;size=2;	Bacteria	Firmicutes	Clostridia	Clostridiales	Lachnospiraceae	unclassified_Lachnospiraceae	OTU_2842	2
OTU_2843;size=2;	Bacteria	Bacteroidetes	Bacteroidia	Bacteroidales	Rikenellaceae	Alistipes	OTU_2843	2
OTU_2844;size=2;	Bacteria	Bacteroidetes	Bacteroidia	Bacteroidales	Porphyromonadaceae	Barnesiella	OTU_2844	2
OTU_2848;size=4;	Bacteria	Bacteroidetes	Bacteroidia	Bacteroidales	unclassified_"Bacteroidales"	unclassified_"Bacteroidales"	OTU_2848	4
OTU_2849;size=16;	Bacteria	Firmicutes	Clostridia	Clostridiales	Ruminococcaceae	Faecalibacterium	OTU_2849	16
OTU_2850;size=2;	Bacteria	Bacteroidetes	Bacteroidia	Bacteroidales	unclassified_"Bacteroidales"	unclassified_"Bacteroidales"	OTU_2850	2
OTU_2851;size=2;	Bacteria	unclassified_Bacteria	unclassified_Bacteria	unclassified_Bacteria	unclassified_Bacteria	unclassified_Bacteria	OTU_2851	2
OTU_2853;size=2;	Bacteria	Actinobacteria	Actinobacteria	Actinomycetales	Corynebacteriaceae	Corynebacterium	OTU_2853	2
OTU_2856;size=2;	Bacteria	unclassified_Bacteria	unclassified_Bacteria	unclassified_Bacteria	unclassified_Bacteria	unclassified_Bacteria	OTU_2856	2
OTU_2858;size=6;	Bacteria	Firmicutes	Clostridia	Clostridiales	unclassified_Clostridiales	unclassified_Clostridiales	OTU_2858	6
OTU_2859;size=2;	Bacteria	Firmicutes	Clostridia	Clostridiales	Ruminococcaceae	unclassified_Ruminococcaceae	OTU_2859	2
OTU_2860;size=8;	Bacteria	Firmicutes	Clostridia	Clostridiales	Lachnospiraceae	unclassified_Lachnospiraceae	OTU_2860	8
OTU_2868;size=2;	Bacteria	Bacteroidetes	Bacteroidia	Bacteroidales	Bacteroidaceae	Bacteroides	OTU_2868	2
OTU_2870;size=2;	Bacteria	Firmicutes	Clostridia	Clostridiales	Ruminococcaceae	unclassified_Ruminococcaceae	OTU_2870	2
OTU_2872;size=10;	Bacteria	Firmicutes	Clostridia	Clostridiales	unclassified_Clostridiales	unclassified_Clostridiales	OTU_2872	10
OTU_2875;size=8;	Bacteria	Firmicutes	Clostridia	Clostridiales	unclassified_Clostridiales	unclassified_Clostridiales	OTU_2875	8
OTU_2877;size=6;	Bacteria	Bacteroidetes	Bacteroidia	Bacteroidales	unclassified_"Bacteroidales"	unclassified_"Bacteroidales"	OTU_2877	6
OTU_2879;size=2;	Bacteria	unclassified_Bacteria	unclassified_Bacteria	unclassified_Bacteria	unclassified_Bacteria	unclassified_Bacteria	OTU_2879	2
OTU_2881;size=8;	Bacteria	Firmicutes	Clostridia	Clostridiales	unclassified_Clostridiales	unclassified_Clostridiales	OTU_2881	8
OTU_2884;size=32;	Bacteria	Firmicutes	Clostridia	Clostridiales	Lachnospiraceae	unclassified_Lachnospiraceae	OTU_2884	32
OTU_2888;size=2;	Bacteria	Bacteroidetes	unclassified_"Bacteroidetes"	unclassified_"Bacteroidetes"	unclassified_"Bacteroidetes"	unclassified_"Bacteroidetes"	OTU_2888	2
OTU_2892;size=2;	Bacteria	Firmicutes	Clostridia	Clostridiales	Ruminococcaceae	Faecalibacterium	OTU_2892	2
OTU_2895;size=30;	Bacteria	Firmicutes	Clostridia	Clostridiales	Ruminococcaceae	Clostridium IV	OTU_2895	30
OTU_2896;size=2;	Bacteria	Firmicutes	unclassified_Firmicutes	unclassified_Firmicutes	unclassified_Firmicutes	unclassified_Firmicutes	OTU_2896	2
OTU_2898;size=2;	Bacteria	Firmicutes	Clostridia	Clostridiales	Ruminococcaceae	unclassified_Ruminococcaceae	OTU_2898	2
OTU_2899;size=24;	Bacteria	Firmicutes	Clostridia	Clostridiales	Lachnospiraceae	Lachnospiracea_incertae_sedis	OTU_2899	24
OTU_2900;size=18;	Bacteria	Actinobacteria	Actinobacteria	Coriobacteriales	Coriobacteriaceae	Collinsella	OTU_2900	18
OTU_2902;size=2;	Bacteria	unclassified_Bacteria	unclassified_Bacteria	unclassified_Bacteria	unclassified_Bacteria	unclassified_Bacteria	OTU_2902	2
OTU_2904;size=2;	Bacteria	unclassified_Bacteria	unclassified_Bacteria	unclassified_Bacteria	unclassified_Bacteria	unclassified_Bacteria	OTU_2904	2
OTU_2905;size=2;	Bacteria	Bacteroidetes	unclassified_"Bacteroidetes"	unclassified_"Bacteroidetes"	unclassified_"Bacteroidetes"	unclassified_"Bacteroidetes"	OTU_2905	2
OTU_2906;size=2;	Bacteria	Firmicutes	Clostridia	Clostridiales	Ruminococcaceae	unclassified_Ruminococcaceae	OTU_2906	2
OTU_2907;size=2;	Bacteria	Bacteroidetes	Bacteroidia	Bacteroidales	Porphyromonadaceae	Barnesiella	OTU_2907	2
OTU_2908;size=2;	Bacteria	Firmicutes	unclassified_Firmicutes	unclassified_Firmicutes	unclassified_Firmicutes	unclassified_Firmicutes	OTU_2908	2
OTU_2909;size=2;	Bacteria	Firmicutes	Clostridia	Clostridiales	Ruminococcaceae	unclassified_Ruminococcaceae	OTU_2909	2
OTU_2911;size=2;	Bacteria	Firmicutes	unclassified_Firmicutes	unclassified_Firmicutes	unclassified_Firmicutes	unclassified_Firmicutes	OTU_2911	2
OTU_2915;size=14;	Bacteria	Firmicutes	Clostridia	Clostridiales	Lachnospiraceae	unclassified_Lachnospiraceae	OTU_2915	14
OTU_2917;size=2;	Bacteria	Firmicutes	Clostridia	Clostridiales	Ruminococcaceae	unclassified_Ruminococcaceae	OTU_2917	2
OTU_2918;size=14;	Bacteria	Firmicutes	Clostridia	Clostridiales	Ruminococcaceae	Faecalibacterium	OTU_2918	14
OTU_2921;size=2;	Bacteria	Firmicutes	Clostridia	Clostridiales	Lachnospiraceae	Coprococcus	OTU_2921	2
OTU_2922;size=2;	Bacteria	Firmicutes	Clostridia	Clostridiales	unclassified_Clostridiales	unclassified_Clostridiales	OTU_2922	2
OTU_2929;size=22;	Bacteria	Firmicutes	Clostridia	Clostridiales	unclassified_Clostridiales	unclassified_Clostridiales	OTU_2929	22
OTU_2932;size=2;	Bacteria	Firmicutes	Clostridia	Clostridiales	Lachnospiraceae	unclassified_Lachnospiraceae	OTU_2932	2
OTU_2933;size=4;	Bacteria	unclassified_Bacteria	unclassified_Bacteria	unclassified_Bacteria	unclassified_Bacteria	unclassified_Bacteria	OTU_2933	4
OTU_2934;size=2;	Bacteria	unclassified_Bacteria	unclassified_Bacteria	unclassified_Bacteria	unclassified_Bacteria	unclassified_Bacteria	OTU_2934	2
OTU_2936;size=12;	Bacteria	Firmicutes	Clostridia	Clostridiales	Ruminococcaceae	unclassified_Ruminococcaceae	OTU_2936	12
OTU_2937;size=4;	Bacteria	Firmicutes	Clostridia	Clostridiales	Ruminococcaceae	unclassified_Ruminococcaceae	OTU_2937	4
OTU_2939;size=4;	Bacteria	Firmicutes	Clostridia	Clostridiales	unclassified_Clostridiales	unclassified_Clostridiales	OTU_2939	4
OTU_2944;size=2;	Bacteria	Bacteroidetes	Bacteroidia	Bacteroidales	unclassified_"Bacteroidales"	unclassified_"Bacteroidales"	OTU_2944	2
OTU_2949;size=2;	Bacteria	Firmicutes	Clostridia	Clostridiales	Lachnospiraceae	Pseudobutyrivibrio	OTU_2949	2
OTU_2951;size=2;	Bacteria	Bacteroidetes	Bacteroidia	Bacteroidales	unclassified_"Bacteroidales"	unclassified_"Bacteroidales"	OTU_2951	2
OTU_2953;size=14;	Bacteria	Firmicutes	Clostridia	Clostridiales	Lachnospiraceae	unclassified_Lachnospiraceae	OTU_2953	14
OTU_2957;size=2;	Bacteria	Firmicutes	Clostridia	Clostridiales	Lachnospiraceae	unclassified_Lachnospiraceae	OTU_2957	2
OTU_2960;size=2;	Bacteria	Bacteroidetes	Bacteroidia	Bacteroidales	Bacteroidaceae	Bacteroides	OTU_2960	2
OTU_2962;size=2;	Bacteria	unclassified_Bacteria	unclassified_Bacteria	unclassified_Bacteria	unclassified_Bacteria	unclassified_Bacteria	OTU_2962	2
OTU_2968;size=2;	Bacteria	Firmicutes	Clostridia	Clostridiales	unclassified_Clostridiales	unclassified_Clostridiales	OTU_2968	2
OTU_2973;size=2;	Bacteria	Firmicutes	Erysipelotrichia	Erysipelotrichales	Erysipelotrichaceae	Erysipelothrix	OTU_2973	2
OTU_2976;size=2;	Bacteria	Firmicutes	Clostridia	Clostridiales	Ruminococcaceae	unclassified_Ruminococcaceae	OTU_2976	2
OTU_2977;size=2;	Bacteria	Firmicutes	Clostridia	Clostridiales	unclassified_Clostridiales	unclassified_Clostridiales	OTU_2977	2
OTU_2980;size=2;	Bacteria	Firmicutes	Clostridia	Clostridiales	unclassified_Clostridiales	unclassified_Clostridiales	OTU_2980	2
OTU_2982;size=2;	Bacteria	Bacteroidetes	Bacteroidia	Bacteroidales	Prevotellaceae	unclassified_"Prevotellaceae"	OTU_2982	2
OTU_2984;size=2;	Bacteria	Firmicutes	Clostridia	Clostridiales	Ruminococcaceae	unclassified_Ruminococcaceae	OTU_2984	2
OTU_2985;size=2;	Bacteria	Firmicutes	Clostridia	Clostridiales	unclassified_Clostridiales	unclassified_Clostridiales	OTU_2985	2
OTU_2986;size=2;	Bacteria	Firmicutes	Clostridia	Clostridiales	Ruminococcaceae	unclassified_Ruminococcaceae	OTU_2986	2
OTU_2988;size=2;	Bacteria	Firmicutes	Clostridia	Clostridiales	Lachnospiraceae	unclassified_Lachnospiraceae	OTU_2988	2
OTU_2989;size=2;	Bacteria	Bacteroidetes	Bacteroidia	Bacteroidales	Porphyromonadaceae	Parabacteroides	OTU_2989	2
OTU_2993;size=2;	Bacteria	Firmicutes	Clostridia	Clostridiales	Ruminococcaceae	Gemmiger	OTU_2993	2
OTU_2996;size=2;	Bacteria	Firmicutes	Clostridia	Clostridiales	unclassified_Clostridiales	unclassified_Clostridiales	OTU_2996	2
OTU_2999;size=6;	Bacteria	Bacteroidetes	Bacteroidia	Bacteroidales	Porphyromonadaceae	Parabacteroides	OTU_2999	6
OTU_3001;size=4;	Bacteria	Bacteroidetes	Bacteroidia	Bacteroidales	unclassified_"Bacteroidales"	unclassified_"Bacteroidales"	OTU_3001	4
OTU_3004;size=2;	Bacteria	Bacteroidetes	Bacteroidia	Bacteroidales	Porphyromonadaceae	unclassified_"Porphyromonadaceae"	OTU_3004	2
OTU_3005;size=18;	Bacteria	Bacteroidetes	Bacteroidia	Bacteroidales	unclassified_"Bacteroidales"	unclassified_"Bacteroidales"	OTU_3005	18
OTU_3006;size=6;	Bacteria	Firmicutes	Clostridia	Clostridiales	unclassified_Clostridiales	unclassified_Clostridiales	OTU_3006	6
OTU_3014;size=2;	Bacteria	Proteobacteria	Betaproteobacteria	Burkholderiales	unclassified_Burkholderiales	unclassified_Burkholderiales	OTU_3014	2
OTU_3015;size=2;	Bacteria	Firmicutes	unclassified_Firmicutes	unclassified_Firmicutes	unclassified_Firmicutes	unclassified_Firmicutes	OTU_3015	2
OTU_3016;size=14;	Bacteria	Firmicutes	Clostridia	Clostridiales	unclassified_Clostridiales	unclassified_Clostridiales	OTU_3016	14
OTU_3019;size=2;	Bacteria	Firmicutes	Clostridia	Clostridiales	Ruminococcaceae	unclassified_Ruminococcaceae	OTU_3019	2
OTU_3020;size=26;	Bacteria	Actinobacteria	Actinobacteria	Coriobacteriales	Coriobacteriaceae	unclassified_Coriobacteriaceae	OTU_3020	26
OTU_3023;size=8;	Bacteria	Firmicutes	Clostridia	Clostridiales	Ruminococcaceae	unclassified_Ruminococcaceae	OTU_3023	8
OTU_3026;size=2;	Bacteria	Firmicutes	Clostridia	Clostridiales	unclassified_Clostridiales	unclassified_Clostridiales	OTU_3026	2
OTU_3028;size=2;	Bacteria	Firmicutes	Clostridia	Clostridiales	unclassified_Clostridiales	unclassified_Clostridiales	OTU_3028	2
OTU_3029;size=2;	Bacteria	Firmicutes	Clostridia	Clostridiales	unclassified_Clostridiales	unclassified_Clostridiales	OTU_3029	2
OTU_3035;size=8;	Bacteria	Firmicutes	Clostridia	Clostridiales	Clostridiaceae 1	unclassified_Clostridiaceae 1	OTU_3035	8
OTU_3037;size=2;	Bacteria	Firmicutes	Clostridia	Clostridiales	Ruminococcaceae	unclassified_Ruminococcaceae	OTU_3037	2
OTU_3038;size=72;	Bacteria	Firmicutes	Clostridia	Clostridiales	Lachnospiraceae	unclassified_Lachnospiraceae	OTU_3038	72
OTU_3041;size=2;	Bacteria	Firmicutes	unclassified_Firmicutes	unclassified_Firmicutes	unclassified_Firmicutes	unclassified_Firmicutes	OTU_3041	2
OTU_3045;size=2;	Bacteria	Firmicutes	Clostridia	Clostridiales	Ruminococcaceae	unclassified_Ruminococcaceae	OTU_3045	2
OTU_3046;size=2;	Bacteria	unclassified_Bacteria	unclassified_Bacteria	unclassified_Bacteria	unclassified_Bacteria	unclassified_Bacteria	OTU_3046	2
OTU_3052;size=2;	Bacteria	unclassified_Bacteria	unclassified_Bacteria	unclassified_Bacteria	unclassified_Bacteria	unclassified_Bacteria	OTU_3052	2
OTU_3057;size=2;	Bacteria	unclassified_Bacteria	unclassified_Bacteria	unclassified_Bacteria	unclassified_Bacteria	unclassified_Bacteria	OTU_3057	2
OTU_3060;size=24;	Bacteria	Bacteroidetes	Bacteroidia	Bacteroidales	Bacteroidaceae	Bacteroides	OTU_3060	24
OTU_3063;size=2;	Bacteria	unclassified_Bacteria	unclassified_Bacteria	unclassified_Bacteria	unclassified_Bacteria	unclassified_Bacteria	OTU_3063	2
OTU_3065;size=2;	Bacteria	Bacteroidetes	unclassified_"Bacteroidetes"	unclassified_"Bacteroidetes"	unclassified_"Bacteroidetes"	unclassified_"Bacteroidetes"	OTU_3065	2
OTU_3069;size=2;	Bacteria	Bacteroidetes	Bacteroidia	Bacteroidales	Porphyromonadaceae	Barnesiella	OTU_3069	2
OTU_3070;size=2;	Bacteria	Bacteroidetes	unclassified_"Bacteroidetes"	unclassified_"Bacteroidetes"	unclassified_"Bacteroidetes"	unclassified_"Bacteroidetes"	OTU_3070	2
OTU_3073;size=2;	Bacteria	Firmicutes	Clostridia	Clostridiales	Ruminococcaceae	unclassified_Ruminococcaceae	OTU_3073	2
OTU_3075;size=4;	Bacteria	Bacteroidetes	Bacteroidia	Bacteroidales	Porphyromonadaceae	Barnesiella	OTU_3075	4
OTU_3076;size=2;	Bacteria	Firmicutes	Clostridia	Clostridiales	unclassified_Clostridiales	unclassified_Clostridiales	OTU_3076	2
OTU_3079;size=2;	Bacteria	Firmicutes	Clostridia	Clostridiales	unclassified_Clostridiales	unclassified_Clostridiales	OTU_3079	2
OTU_3083;size=2;	Bacteria	unclassified_Bacteria	unclassified_Bacteria	unclassified_Bacteria	unclassified_Bacteria	unclassified_Bacteria	OTU_3083	2
OTU_3084;size=2;	Bacteria	Bacteroidetes	Bacteroidia	Bacteroidales	Prevotellaceae	Paraprevotella	OTU_3084	2
OTU_3085;size=6;	Bacteria	Firmicutes	Clostridia	Clostridiales	Ruminococcaceae	unclassified_Ruminococcaceae	OTU_3085	6
OTU_3087;size=2;	Bacteria	Firmicutes	Clostridia	Clostridiales	unclassified_Clostridiales	unclassified_Clostridiales	OTU_3087	2
OTU_3088;size=2;	Bacteria	Firmicutes	Negativicutes	Selenomonadales	unclassified_Selenomonadales	unclassified_Selenomonadales	OTU_3088	2
OTU_3089;size=6;	Bacteria	Firmicutes	Clostridia	Clostridiales	Lachnospiraceae	unclassified_Lachnospiraceae	OTU_3089	6
OTU_3091;size=2;	Bacteria	Bacteroidetes	Bacteroidia	Bacteroidales	unclassified_"Bacteroidales"	unclassified_"Bacteroidales"	OTU_3091	2
OTU_3100;size=2;	Bacteria	Firmicutes	unclassified_Firmicutes	unclassified_Firmicutes	unclassified_Firmicutes	unclassified_Firmicutes	OTU_3100	2
OTU_3102;size=2;	Bacteria	unclassified_Bacteria	unclassified_Bacteria	unclassified_Bacteria	unclassified_Bacteria	unclassified_Bacteria	OTU_3102	2
OTU_3103;size=4;	Bacteria	Firmicutes	Clostridia	Clostridiales	Lachnospiraceae	unclassified_Lachnospiraceae	OTU_3103	4
OTU_3104;size=2;	Bacteria	Firmicutes	Clostridia	Clostridiales	unclassified_Clostridiales	unclassified_Clostridiales	OTU_3104	2
OTU_3106;size=6;	Bacteria	Firmicutes	Clostridia	Clostridiales	unclassified_Clostridiales	unclassified_Clostridiales	OTU_3106	6
OTU_3107;size=2;	Bacteria	Firmicutes	Clostridia	Clostridiales	Ruminococcaceae	Flavonifractor	OTU_3107	2
OTU_3108;size=2;	Bacteria	Firmicutes	Negativicutes	Selenomonadales	Veillonellaceae	unclassified_Veillonellaceae	OTU_3108	2
OTU_3112;size=2;	Bacteria	Bacteroidetes	Bacteroidia	Bacteroidales	Rikenellaceae	Alistipes	OTU_3112	2
OTU_3114;size=26;	Bacteria	Firmicutes	Clostridia	Clostridiales	Lachnospiraceae	unclassified_Lachnospiraceae	OTU_3114	26
[truncated: 966 more rows]
