# Supplementary material for: Interpersonal variability of the human gut virome confounds disease signal detection in IBD
Source: Commun Biol. 2023 Feb 25;6:221. doi: 10.1038/s42003-023-04592-w (PMC9968284; doi:10.1038/s42003-023-04592-w)
Supplement: Supplementary file 3 — Supplementary data [file 42003_2023_4592_MOESM3_ESM.zip › Supplementary_Data_V3/input/vir_coverage.csv]

Contig_name	NG-17954_320_T1_lib298604_6198_unclassified_paired	NG-17954_343_T3_lib298625_6198_unclassified_paired	NG-17954_350_T1_lib298653_6198_unclassified_paired	NG-17954_350_T3_lib298612_6198_unclassified_paired	NG-17954_361_T3_lib298618_6198_unclassified_paired	NG-17954_363_T1_lib298667_6198_unclassified_paired	NG-17954_365_T2_lib298639_6198_unclassified_paired	NG-17954_370_T3_lib298666_6198_unclassified_paired	NG-17954_377_T2_lib298678_6198_unclassified_paired	NG-17954_378_T3_lib298679_6198_unclassified_paired	NG-17954_379_T2_lib298615_6198_unclassified_paired	NG-17954_380_T3_lib298634_6198_unclassified_paired	NG-17954_386_T3_lib298642_6198_unclassified_paired	NG-17954_393_T1_lib298633_6198_unclassified_paired	NG-17954_427_T3_lib298640_6198_unclassified_paired	NG-17954_431_T2_lib298641_6198_unclassified_paired	NG-17954_502_T1_lib298620_6198_unclassified_paired	NG-17954_502_T2_lib298648_6198_unclassified_paired	NG-17954_504_T1_lib298649_6198_unclassified_paired	NG-17954_509_T1_lib298645_6198_unclassified_paired	NG-17954_509_T3_lib298608_6198_unclassified_paired	NG-17954_510_T1_lib298655_6198_unclassified_paired	NG-17954_510_T2_lib298606_6198_unclassified_paired	NG-17954_512_T2_lib298658_6198_unclassified_paired	NG-17954_514_T1_lib298659_6198_unclassified_paired	NG-17954_514_T2_lib298610_6198_unclassified_paired	NG-17954_515_T3_lib298661_6198_unclassified_paired	NG-17954_517_T2_lib298652_6198_unclassified_paired	NG-17954_519_T1_lib298609_6198_unclassified_paired	NG-17954_519_T2_lib298663_6198_unclassified_paired	NG-17954_519_T3_lib298672_6198_unclassified_paired	NG-17954_520_T3_lib298668_6198_unclassified_paired	NG-17954_521_T1_lib298673_6198_unclassified_paired	NG-17954_521_T3_lib298622_6198_unclassified_paired	NG-17954_522_T1_lib298669_6198_unclassified_paired	NG-17954_526_T1_lib298671_6198_unclassified_paired	NG-17954_526_T2_lib298613_6198_unclassified_paired	NG-17954_526_T3_lib298624_6198_unclassified_paired	NG-17954_901T2_lib298629_6198_unclassified_paired	NG-17954_904_T3_lib298638_6198_unclassified_paired	NG-17954_907_T2_lib298603_6198_unclassified_paired	NG-17954_908_T3_lib298627_6198_unclassified_paired	NG-17954_913_T1_lib298605_6198_unclassified_paired	NG-17954_913_T2_lib298660_6198_unclassified_paired	NG-17954_915_T3_lib298614_6198_unclassified_paired	NG-17954_916_T2_lib298676_6198_unclassified_paired	NG-17954_917_T2_lib298646_6198_unclassified_paired	NG-17954_919_T2_lib298635_6198_unclassified_paired	NG-17954_920_T2_lib298647_6198_unclassified_paired
NG-17954_320_T1_NODE_1054_length_1447_cov_1.671695	0.957153	0	0	0	0	0.501037	0	0	0	0	0	0	0	0	0.154803	0	0	0	0	0	0	0	0	0	0	0	0	0	0	0	0	0	0	0	0	0	0	0	0	0	0	0	0	0	0	0	0	0	0
NG-17954_320_T1_NODE_1215_length_1365_cov_1.696947	0.883516	0	0	0	0	0.397802	0	0	0	0	0	0	0	0	0.350183	0	0	0	0	0	0	0	0	0	0	0	0	0	0	0	0	0	0	0	0	0	0	0	0	0	0	0.155311	0	0	0	0	0	0	0
NG-17954_320_T1_NODE_1230_length_1357_cov_1.281874	0.737657	0	0	0	0	0	0	0	0	0	0	0	0	0	0	0	0	0	0	0	0	0	0	0	0	0	0.652174	0	0	0	0	0	0	0	0	0	0	0	0	0	0	0	0	0	0	0	0	0	0
NG-17954_320_T1_NODE_1344_length_1301_cov_1.569823	0.96618	0	0	0	0	0	0	0	0	0	0	0	0	0	0	0	0	0	0	0	0	0	0	0	0	0	0	0	0	0	0	0	0	0	0	0	0	0	0	0	0	0	0	0	0	0	0	0	0
NG-17954_320_T1_NODE_13_length_16166_cov_3.622866	0.945503	0	0	0	0	0	0	0	0	0.0272795	0	0.013547	0.0745392	0	0	0	0	0.013547	0.0453421	0	0	0	0.0470741	0	0	0	0	0.013547	0	0	0	0.0210318	0	0	0	0	0	0	0	0	0	0	0	0	0	0	0.394655	0	0.16213
NG-17954_320_T1_NODE_1449_length_1258_cov_2.083126	0.938792	0	0	0	0	0	0	0	0	0	0	0	0	0	0	0	0	0	0	0	0	0	0	0	0	0	0	0	0	0	0	0	0	0	0	0	0	0	0	0	0	0	0	0	0	0	0	0	0
NG-17954_320_T1_NODE_145_length_3182_cov_97.221938	0.980201	0	0.304525	0.369893	0.0757385	0.84978	0.933061	0	0.984601	0.939346	0	0.406348	0.90352	0.0854808	0.686361	0.510999	0.59648	0.785041	0.14362	0.181018	0.291955	0	0.0603394	0.0603394	0.177561	0.165933	0.0471402	0	0.235387	0	0.456631	0.660905	0	0.440289	0.400691	0.335009	0.812696	0	0.301697	0.154305	0.85198	0	0.306411	0.269642	0.883407	0.882778	0.263042	0.797297	0.652734
NG-17954_320_T1_NODE_1551_length_1220_cov_2.163948	0.871311	0	0	0	0	0	0	0	0	0	0	0	0	0	0	0	0	0	0	0	0	0	0	0	0	0	0	0	0	0	0	0	0	0	0	0	0	0	0	0	0	0	0	0	0	0	0	0	0
NG-17954_320_T1_NODE_1601_length_1203_cov_2.817944	0.878637	0.758936	0.56276	0.372402	0	0.862012	0.601829	0.935993	0	0.96675	0.221945	0.998337	0	1	0.171239	0	0.87448	0.391521	0.998337	0.98005	0.786367	0	0	0.414796	0	0	0	0.53616	0.645054	0	0	0.509559	0	0.860349	0	0.18537	0	0	0.23192	0.408146	0.234414	0.39069	0.196176	0	0.285121	0	0.615129	0	0.863674
NG-17954_320_T1_NODE_1675_length_1178_cov_2.702582	0.958404	0	0	0	0	0	0	0	0	0	0	0	0	0	0	0	0	0	0	0	0	0	0	0	0	0	0	0	0	0	0	0	0	0	0	0	0	0	0	0	0	0	0	0	0	0	0	0	0
NG-17954_320_T1_NODE_174_length_2999_cov_1.647079	0.931644	0	0	0	0	0	0	0	0	0	0	0	0	0	0	0	0	0	0	0	0	0	0	0	0	0	0	0	0	0	0	0	0	0	0	0	0	0	0	0	0	0	0	0	0	0	0	0	0
NG-17954_320_T1_NODE_1781_length_1143_cov_1.492647	0.838145	0	0	0	0	0	0	0	0	0	0	0	0	0	0	0	0	0	0	0	0	0	0	0	0	0	0	0	0	0	0	0	0	0	0	0	0	0	0	0	0	0	0	0	0	0	0	0	0
NG-17954_320_T1_NODE_1870_length_1115_cov_2.775472	0.986547	0	0	0.595516	0	0.157848	0	0	0	0	0	0	0	0	0	0	0	0	0	0	0	0	0	0	0	0	0	0	0	0	0	0	0	0	0	0	0	0	0	0	0	0	0	0	0.252018	0	0	0	0
NG-17954_320_T1_NODE_261_length_2541_cov_1.854787	0.964974	0	0	0	0	0	0	0	0	0	0	0	0	0	0	0	0	0	0	0	0	0	0	0	0	0	0	0	0	0	0	0	0	0	0	0	0	0	0	0	0	0	0	0	0	0	0	0	0
NG-17954_320_T1_NODE_349_length_2274_cov_1.464173	0.882586	0	0	0	0	0	0	0	0	0	0	0	0	0	0	0	0	0	0	0	0	0	0	0	0	0	0	0	0	0	0	0	0	0	0	0	0	0	0	0	0	0	0	0	0	0	0	0.123571	0
NG-17954_320_T1_NODE_38_length_6267_cov_6.594977	0.994575	0	0	0	0	0.0441998	0	0.314505	0.0268071	0	0	0	0	0	0	0	0	0	0	0.127972	0.126695	0	0	0.313228	0	0	0	0	0.071326	0.440881	0	0	0	0	0.395883	0.0303175	0	0	0	0.286102	0	0	0.0434019	0	0	0.0622307	0.451412	0.0521781	0
NG-17954_320_T1_NODE_39_length_6148_cov_2.543082	0.927944	0	0	0	0	0	0	0	0	0	0	0	0	0	0	0	0	0	0	0	0	0	0	0	0	0	0	0	0	0	0	0	0	0	0	0	0	0	0	0	0.131913	0	0	0	0	0.0458686	0	0	0
NG-17954_320_T1_NODE_42_length_6120_cov_5.868590	0.996895	0	0	0	0	0	0	0	0	0	0	0	0	0	0	0	0	0	0	0	0	0	0	0	0	0	0	0	0	0	0	0	0	0	0	0	0	0	0	0	0	0	0	0	0	0	0	0	0
NG-17954_320_T1_NODE_511_length_1944_cov_2.193753	0.853909	0	0	0	0	0	0	0	0	0	0	0	0	0	0	0	0	0	0	0	0	0	0	0	0	0	0	0	0	0	0	0	0	0	0	0	0	0	0	0	0	0	0	0	0	0	0	0	0
NG-17954_320_T1_NODE_513_length_1943_cov_1.836335	0.878024	0	0	0	0	0.763767	0	0	0	0	0	0	0	0	0.464231	0	0	0	0	0	0	0	0	0	0	0	0	0	0	0	0	0	0	0	0	0	0	0	0	0	0.143078	0	0	0	0	0	0	0	0
NG-17954_320_T1_NODE_605_length_1827_cov_2.619074	0.444992	0.343186	0	0	0	0.129721	0	0.133552	0	0.280241	0	0	0	0.37329	0.128079	0.153257	0	0	0	0	0	0	0	0	0	0.888889	0	0.47619	0	0.117132	0.821018	0	0.345375	0.109469	0	0.240832	0	0	0.378763	0	0	0	0.152162	0	0	0	0	0	0
NG-17954_320_T1_NODE_612_length_1821_cov_1.945074	0.776496	0	0	0	0	0	0	0	0	0	0	0	0	0	0	0	0	0	0	0	0	0	0	0	0	0	0	0	0	0	0	0	0	0	0	0	0	0	0	0	0	0	0	0	0	0	0	0	0
NG-17954_320_T1_NODE_686_length_1736_cov_1.474717	0.930876	0	0	0	0	0	0	0	0	0	0.160138	0	0	0	0	0	0	0	0	0	0	0	0	0	0	0	0	0	0	0	0	0	0	0	0	0	0	0	0	0	0	0	0	0	0	0	0	0	0.408986
NG-17954_320_T1_NODE_6_length_32149_cov_6.894996	0.978973	0	0.0404367	0	0	0.00485241	0	0	0	0	0	0	0	0	0	0	0	0	0	0	0	0	0.00877166	0	0	0	0.00874055	0	0	0	0	0	0	0	0	0	0	0	0	0	0.00590998	0	0	0	0	0.0100781	0.0175122	0.714672	0.0219602
NG-17954_320_T1_NODE_8_length_21731_cov_6.381989	0.965671	0	0.691685	0.131701	0.0243431	0.364042	0.668538	0.0608348	0.509825	0.340527	0.0128848	0.0129769	0.663384	0	0.208228	0	0.0764806	0.0249413	0.0121946	0	0	0.0218582	0.0127468	0	0	0.0254935	0.0878929	0	0	0.0745019	0.143896	0.0717408	0	0	0.101652	0.0247112	0	0.0110441	0	0	0	0.0436703	0	0.0115963	0.131333	0.606139	0.10791	0	0.60531
NG-17954_343_T3_NODE_1005_length_1905_cov_4.242703	0	0.979003	0	0	0	0	0	0	0	0	0	0	0	0	0	0	0	0	0	0	0	0	0	0	0	0	0	0	0	0	0	0	0	0	0	0	0	0	0	0	0	0	0	0	0	0	0	0.266667	0
NG-17954_343_T3_NODE_1060_length_1854_cov_1.958866	0	0.977886	0	0	0	0.137001	0	0	0	0	0	0	0	0	0	0	0	0	0	0	0	0	0	0	0	0	0	0	0	0	0	0.361381	0	0	0	0	0	0	0	0	0	0.126753	0	0	0	0	0.596548	0	0
NG-17954_343_T3_NODE_1089_length_1838_cov_2.241167	0	0.910773	0	0	0	0	0	0	0	0	0	0	0	0	0	0	0	0	0	0	0	0	0	0	0	0	0	0	0	0	0	0	0	0	0	0	0	0	0	0	0	0	0	0	0	0	0	0	0
NG-17954_343_T3_NODE_1121_length_1814_cov_1.891416	0	0.987872	0	0	0	0.110254	0	0	0	0	0	0	0	0	0	0	0	0	0	0	0	0	0	0	0	0	0	0	0	0	0	0.141676	0	0	0	0	0	0	0	0	0	0	0	0	0	0	0.286108	0	0
NG-17954_343_T3_NODE_1126_length_1811_cov_1.787585	0	0.672004	0	0	0	0	0	0	0	0	0	0	0	0	0	0	0	0	0	0	0	0	0	0	0	0	0	0	0	0	0	0	0	0	0	0	0	0	0	0	0	0	0	0	0	0	0	0	0
NG-17954_343_T3_NODE_113_length_4731_cov_9.361420	0	0.785458	0.0961742	0.0574931	0	0.809554	0.116677	0	0.0596068	0.341577	0	0.494399	0	0	0.111182	0.275417	0.201649	0.0558022	0.658	0.320651	0.0498837	0	0.132741	0.630522	0	0	0.798351	0.250053	0.0951173	0.269288	0.118157	0.428451	0.145424	0	0.415346	0.220249	0.140562	0.236948	0.326781	0.0889875	0.116466	0.0564363	0.183259	0	0.500106	0.492919	0.161065	0.0380469	0.22955
NG-17954_343_T3_NODE_1205_length_1755_cov_1.524118	0	0.880342	0	0	0	0	0	0	0	0	0	0	0	0	0.160684	0	0	0	0	0	0	0	0	0	0	0	0	0	0	0	0	0	0	0	0	0	0	0	0	0	0	0	0	0	0	0	0	0	0
NG-17954_343_T3_NODE_1249_length_1726_cov_2.417714	0	0.990151	0	0	0	0	0	0	0	0	0	0	0	0	0	0	0	0	0	0	0	0	0	0	0	0	0	0	0	0	0	0	0	0	0	0	0	0	0	0	0	0	0	0	0	0	0	0	0
NG-17954_343_T3_NODE_1359_length_1663_cov_1.978856	0	0.965123	0	0	0	0	0	0	0	0	0	0	0	0	0	0	0	0	0	0	0	0	0	0	0	0	0	0	0	0	0	0	0	0	0	0	0	0	0	0	0	0	0	0	0	0	0	0	0
NG-17954_343_T3_NODE_1360_length_1662_cov_1.940261	0	0.999398	0	0	0	0	0	0	0	0	0	0	0	0	0	0	0	0	0	0	0	0	0.145006	0	0	0	0	0	0	0	0	0	0.326113	0	0	0	0	0	0	0	0	0	0	0	0	0	0	0.169073	0
NG-17954_343_T3_NODE_1370_length_1655_cov_1.763125	0	0.992749	0	0	0	0	0	0	0	0	0	0	0	0	0	0	0	0	0	0	0	0	0	0	0	0	0	0	0	0	0	0	0	0	0	0	0	0	0	0	0	0	0	0	0	0	0	0	0
NG-17954_343_T3_NODE_1415_length_1635_cov_1.466456	0	0.903976	0	0	0	0	0	0	0	0	0	0	0	0	0	0	0	0	0	0	0	0	0	0	0	0	0	0	0	0	0	0	0	0	0	0	0	0	0	0	0	0	0	0	0	0	0	0	0
NG-17954_343_T3_NODE_1478_length_1606_cov_2.281109	0	0.769614	0	0	0	0	0	0	0	0	0	0	0	0	0	0	0	0	0	0	0	0	0	0	0	0	0	0	0	0	0	0	0	0	0	0	0	0	0	0	0	0	0	0	0	0	0	0	0
NG-17954_343_T3_NODE_1487_length_1602_cov_1.952812	0	0.802747	0	0	0	0	0	0	0	0	0	0	0	0	0	0	0	0	0	0	0	0	0	0	0	0	0	0	0	0	0	0	0.569288	0.109863	0	0	0	0	0	0	0	0	0	0	0	0	0	0	0
NG-17954_343_T3_NODE_1589_length_1558_cov_1.524950	0	0.763158	0.174583	0.29846	0	0	0	0	0	0	0	0	0	0	0	0	0	0	0	0	0	0	0	0	0	0	0	0	0	0	0	0	0	0	0	0	0	0	0	0	0	0	0	0	0	0.181001	0	0	0
NG-17954_343_T3_NODE_1606_length_1551_cov_2.514706	0	0.903288	0	0	0	0	0	0	0	0	0	0	0	0	0	0	0	0	0	0	0	0	0	0	0	0	0	0	0	0	0	0	0	0	0	0	0	0	0	0	0	0	0	0	0	0	0	0	0
NG-17954_343_T3_NODE_1743_length_1505_cov_3.444828	0	0.94485	0.633887	0.542193	0	0.918272	0.507641	0.268439	0.171429	0.910299	0	0.563455	0.315615	0	0.587375	0.187375	0	0	0.845847	0.481063	0.30299	0.563455	0.674419	0.719601	0	0	0.68505	0.712957	0.400664	0.693688	0.100332	0	0	0	0.712292	0.72691	0.520266	0.513621	0.745515	0.543522	0.575415	0.0983389	0.716944	0	0.439203	0.427243	0.67907	0.587375	0.691694
NG-17954_343_T3_NODE_1747_length_1503_cov_2.756906	0	0.974052	0	0	0	0	0	0	0	0	0	0	0	0	0	0	0	0	0	0	0	0	0	0	0	0	0	0	0	0	0	0	0.85163	0	0	0	0	0	0	0	0	0	0	0	0	0	0	0	0.155689
NG-17954_343_T3_NODE_1803_length_1485_cov_3.144755	0	0.919192	0	0	0	0	0	0	0	0	0	0	0	0	0	0	0	0	0	0	0	0	0	0	0	0	0	0	0	0	0	0	0	0	0	0	0	0	0	0	0	0	0	0	0	0	0	0	0
NG-17954_343_T3_NODE_1846_length_1465_cov_2.382270	0	0.870307	0	0	0	0	0	0	0	0	0	0	0	0	0	0	0	0	0	0	0	0	0	0	0	0	0	0	0	0	0	0	0	0	0	0	0	0	0	0	0	0	0	0	0	0	0	0	0
NG-17954_343_T3_NODE_1932_length_1435_cov_3.031159	0	0.935889	0	0	0	0	0	0	0	0	0	0	0	0	0	0	0	0	0	0	0	0	0	0	0	0	0	0	0	0	0	0	0	0	0	0	0	0	0	0	0	0	0	0	0	0	0	0	0
NG-17954_343_T3_NODE_1944_length_1429_cov_3.372635	0	0.984605	0	0	0	0	0	0	0	0	0	0	0	0	0	0	0	0	0	0	0	0	0	0	0	0	0	0	0	0	0	0	0.668999	0	0	0	0	0	0	0	0	0	0	0	0	0	0	0	0
NG-17954_343_T3_NODE_1988_length_1416_cov_1.538575	0	0.779661	0	0	0	0	0	0	0	0	0	0	0	0	0	0	0	0	0	0	0	0	0	0	0	0	0	0	0	0	0	0	0	0	0	0	0	0	0	0	0	0	0	0	0	0	0	0	0
NG-17954_343_T3_NODE_2068_length_1397_cov_1.897914	0	0.919828	0	0	0	0	0	0	0	0	0	0	0	0	0	0	0	0	0	0	0	0	0	0	0	0	0	0	0	0	0	0.124553	0	0	0	0	0	0	0	0	0	0	0	0	0	0	0	0	0
NG-17954_343_T3_NODE_2080_length_1394_cov_1.951456	0	0.842181	0	0	0	0	0	0	0	0	0	0	0	0	0	0	0	0	0	0	0	0	0	0	0	0	0	0	0	0	0	0	0	0	0	0	0	0	0.202296	0	0	0	0	0	0	0	0	0	0
NG-17954_343_T3_NODE_2089_length_1393_cov_1.411061	0	0.725054	0	0	0	0	0	0	0	0	0	0	0	0	0	0	0	0	0	0	0	0	0	0	0	0	0	0	0	0	0	0	0	0	0	0	0	0	0	0	0	0	0	0	0	0	0	0	0
NG-17954_343_T3_NODE_2143_length_1378_cov_2.656085	0	1	0	0	0	0.246009	0	0	0	0	0	0	0	0	0	0	0	0	0	0	0	0	0	0	0	0	0	0	0	0	0	0	0	0	0	0	0	0	0	0	0	0	0	0	0	0	0	0	0
NG-17954_343_T3_NODE_2156_length_1375_cov_2.322727	0	0.876364	0	0	0	0	0	0	0	0	0	0	0	0	0	0	0	0	0	0	0	0	0	0.397091	0	0	0	0	0	0	0	0	0	0	0	0	0	0	0	0	0	0	0	0	0	0	0	0	0
NG-17954_343_T3_NODE_2165_length_1373_cov_1.457511	0	0.860889	0	0	0	0	0	0	0	0	0	0	0	0	0	0	0	0	0	0	0	0	0	0	0	0	0	0	0	0	0	0	0	0	0	0	0	0	0	0	0	0	0	0	0	0	0	0	0
NG-17954_343_T3_NODE_2174_length_1369_cov_2.192542	0	0.921841	0	0	0	0	0	0	0	0	0	0	0	0	0	0	0	0	0	0	0	0	0	0	0	0	0	0	0	0	0	0	0	0	0	0	0	0	0	0	0	0	0	0	0	0	0	0	0
NG-17954_343_T3_NODE_2285_length_1338_cov_1.598597	0	0.884903	0	0	0	0	0	0	0	0	0	0	0	0	0	0	0	0	0	0	0	0	0	0	0	0	0	0	0	0	0	0	0	0	0	0	0	0	0	0	0	0	0	0	0	0	0	0	0
NG-17954_343_T3_NODE_228_length_3513_cov_1.914691	0	0.78423	0	0	0	0	0	0	0	0	0	0	0	0	0	0	0	0	0	0	0	0	0	0	0	0	0	0	0	0	0	0	0	0	0	0	0	0	0	0	0	0	0	0	0	0	0	0	0
NG-17954_343_T3_NODE_2300_length_1334_cov_2.096951	0	0.985007	0	0	0	0	0	0	0	0	0	0	0	0	0	0	0	0	0	0	0	0	0	0	0	0	0	0	0	0	0	0	0	0	0	0	0	0	0	0	0	0	0	0	0	0	0	0	0
NG-17954_343_T3_NODE_2301_length_1334_cov_2.007037	0	0.923538	0	0	0	0	0	0	0	0	0	0	0	0	0	0	0	0	0	0	0	0	0	0	0	0	0	0	0	0	0	0	0	0	0	0	0	0	0	0	0	0	0	0	0	0	0	0	0
NG-17954_343_T3_NODE_2344_length_1325_cov_2.491339	0	0.821132	0	0	0	0.21283	0	0	0.369057	0.339623	0	0	0	0	0	0	0	0	0	0	0	0	0	0	0	0	0.951698	0	0	0	0	0	0	0	0	0	0	0	0.21283	0.161509	0	0	0	0	0	0	0	0	0
NG-17954_343_T3_NODE_2358_length_1322_cov_2.038674	0	0.884266	0	0	0	0.211044	0	0	0	0	0	0	0	0	0	0	0	0	0	0	0	0	0	0	0	0	0	0	0	0	0	0.2118	0	0	0	0	0	0	0	0	0	0.108926	0	0	0	0	0.646747	0	0
NG-17954_343_T3_NODE_2366_length_1321_cov_2.018167	0	0.945496	0	0	0	0	0	0	0	0	0	0	0	0	0	0	0	0	0	0	0	0	0	0	0	0	0	0	0	0	0	0	0	0	0	0	0	0	0	0	0	0	0	0	0	0	0	0	0
NG-17954_343_T3_NODE_2393_length_1315_cov_2.444444	0	0.897338	0	0	0	0	0	0	0	0	0	0	0	0	0	0	0	0	0	0	0	0	0	0	0	0	0	0	0	0	0	0	0	0	0	0	0	0	0	0	0	0	0	0	0	0	0	0	0
NG-17954_343_T3_NODE_240_length_3431_cov_2.402251	0	0.986593	0	0	0	0	0	0	0	0	0	0	0	0	0	0	0	0	0	0	0	0	0	0	0	0	0	0	0	0	0	0	0	0	0	0	0	0	0	0	0	0	0	0	0	0	0	0	0
NG-17954_343_T3_NODE_2453_length_1301_cov_1.648475	0	0.851653	0	0.19216	0	0	0	0	0	0	0	0	0	0	0	0	0	0	0	0	0	0	0	0	0	0	0	0	0	0	0	0	0	0	0	0	0	0	0	0	0	0	0	0	0	0	0	0	0
NG-17954_343_T3_NODE_250_length_3377_cov_2.574654	0	0.930708	0	0	0	0	0	0	0	0	0	0	0	0	0	0	0	0	0	0	0	0	0	0	0	0	0	0	0	0	0	0	0.417826	0.0823216	0	0	0	0	0	0	0	0	0	0	0	0	0	0	0.413681
NG-17954_343_T3_NODE_2541_length_1284_cov_2.591538	0	0.753115	0	0	0	0.388629	0	0	0.245327	0	0	0	0	0	0	0	0	0	0	0	0	0	0	0	0	0	0.699377	0	0	0	0	0.126947	0	0	0.123053	0	0.219626	0	0	0	0	0	0	0	0.403427	0	0	0	0
NG-17954_343_T3_NODE_254_length_3349_cov_2.185792	0	0.869215	0	0	0	0	0	0	0	0	0	0	0	0	0	0	0	0	0	0	0	0	0	0	0	0	0	0	0	0	0	0	0	0	0	0	0	0	0	0	0	0	0	0	0	0	0	0	0
NG-17954_343_T3_NODE_2601_length_1270_cov_1.861728	0	0.998425	0	0	0	0	0	0	0	0	0	0	0	0	0	0	0	0	0	0	0	0	0	0	0	0	0	0	0	0	0	0	0	0	0	0	0	0	0	0	0	0	0	0	0	0	0.505512	0	0
NG-17954_343_T3_NODE_264_length_3304_cov_2.537396	0	0.988801	0	0	0	0	0	0	0	0	0	0	0	0	0	0	0	0	0	0	0	0	0	0	0	0	0	0	0	0	0	0	0	0	0	0	0	0	0	0	0	0	0	0	0	0	0	0	0
NG-17954_343_T3_NODE_2664_length_1259_cov_1.697674	0	0.926926	0	0	0	0	0	0	0	0	0	0	0	0	0	0	0	0	0	0	0	0	0	0	0	0	0	0	0	0	0	0	0	0	0	0	0	0	0	0	0	0	0	0	0	0	0.446386	0	0
NG-17954_343_T3_NODE_268_length_3286_cov_4.379140	0	0.947961	0	0	0	0	0	0	0	0	0	0	0	0	0	0	0	0	0	0	0	0	0	0	0	0	0	0	0	0	0	0	0	0	0	0	0	0	0	0	0	0	0	0	0	0	0	0	0
NG-17954_343_T3_NODE_2700_length_1252_cov_2.035088	0	0.777955	0	0	0	0	0	0	0.22524	0	0	0	0	0	0	0	0	0	0	0	0	0	0	0	0	0	0	0	0	0	0	0	0	0	0	0	0	0	0	0	0	0	0	0	0	0	0	0	0
NG-17954_343_T3_NODE_2811_length_1231_cov_1.383503	0	0.831032	0	0	0	0.119415	0	0	0	0	0	0	0	0	0	0	0	0	0	0	0	0	0	0	0	0	0	0	0	0	0	0	0	0	0	0	0	0	0	0	0	0	0	0	0	0	0	0	0
NG-17954_343_T3_NODE_2814_length_1230_cov_2.010213	0	0.99187	0	0	0	0	0	0	0	0	0	0	0	0	0	0	0	0	0	0	0	0	0	0	0	0	0	0	0	0	0	0	0	0	0	0	0	0	0	0	0	0	0	0	0	0	0	0	0
NG-17954_343_T3_NODE_2823_length_1228_cov_2.467178	0	0.854235	0	0	0	0	0	0	0	0	0	0	0	0	0	0	0	0	0	0	0	0	0	0	0	0	0	0	0	0	0	0	0	0	0	0	0	0	0	0	0	0	0	0	0	0	0	0	0
NG-17954_343_T3_NODE_2857_length_1222_cov_2.453299	0	0.969722	0	0	0	0	0	0	0	0	0	0	0	0	0	0	0	0	0	0	0	0	0	0	0	0	0	0	0	0	0	0	0	0	0	0	0	0	0	0	0	0	0	0	0	0	0	0	0
NG-17954_343_T3_NODE_2868_length_1220_cov_1.649785	0	0.94918	0	0	0	0	0	0	0	0	0	0	0	0	0	0	0	0	0	0	0	0	0	0	0	0	0	0	0	0	0	0	0	0	0	0	0	0	0	0	0	0	0	0	0	0	0	0	0
NG-17954_343_T3_NODE_2944_length_1206_cov_2.186794	0	0.917081	0	0	0	0.174959	0	0	0	0	0	0	0	0	0	0	0	0	0	0	0	0	0	0	0	0	0	0	0	0	0	0	0	0	0	0	0	0	0	0	0	0	0	0	0	0	0	0	0
NG-17954_343_T3_NODE_2_length_103537_cov_7.484548	0	0.996629	0	0	0	0	0	0.00148739	0	0	0	0	0	0.821494	0	0	0	0	0	0	0	0	0	0	0	0	0	0.00271401	0	0	0	0	0	0	0	0	0	0.00269469	0	0.00456842	0	0	0	0	0.0188821	0	0	0.00271401	0
NG-17954_343_T3_NODE_3027_length_1191_cov_2.864437	0	0.93283	0	0	0	0	0	0	0	0	0	0	0	0	0	0	0	0	0	0	0	0	0	0	0	0	0	0	0	0	0	0	0.780856	0.43157	0	0	0	0	0	0	0	0	0	0	0	0	0	0	0
NG-17954_343_T3_NODE_305_length_3136_cov_2.864979	0	0.963967	0	0	0	0	0	0	0	0	0	0	0	0	0	0	0	0	0	0	0	0	0	0	0	0	0	0	0	0	0	0	0	0	0	0	0	0	0	0	0	0	0	0	0	0	0	0	0
NG-17954_343_T3_NODE_316_length_3101_cov_2.336835	0	0.960335	0	0	0	0	0	0	0	0	0	0	0	0	0	0	0	0	0	0	0	0	0	0	0	0	0	0	0	0	0	0	0.294744	0	0	0	0	0	0	0	0	0	0	0	0	0	0	0	0.0906159
NG-17954_343_T3_NODE_3204_length_1163_cov_1.638989	0	0.985383	0	0	0	0	0	0	0	0	0	0	0	0	0	0	0	0	0	0	0	0	0	0	0	0	0	0	0	0	0	0	0	0	0	0	0	0	0	0	0	0	0	0	0	0	0	0	0
NG-17954_343_T3_NODE_3213_length_1162_cov_1.245709	0	0.730637	0	0	0	0	0	0	0	0	0	0	0	0	0	0	0	0	0	0	0	0	0	0	0	0	0	0	0	0	0	0	0	0	0	0	0	0	0	0	0	0	0	0	0.151463	0	0	0	0.214286
NG-17954_343_T3_NODE_3219_length_1161_cov_1.952080	0	0.934539	0	0	0	0	0	0	0	0	0	0	0	0	0	0	0	0	0	0	0	0	0	0.241171	0	0	0	0.483204	0	0	0	0	0	0	0	0	0	0	0	0	0.229113	0	0	0	0	0	0	0	0
NG-17954_343_T3_NODE_3256_length_1155_cov_2.374545	0	0.972294	0	0	0	0	0	0	0	0	0	0.368831	0	0	0	0	0	0	0	0	0	0	0	0	0	0	0	0	0	0	0.421645	0	0	0	0	0	0	0	0	0	0	0	0	0	0	0	0	0	0
NG-17954_343_T3_NODE_3316_length_1146_cov_3.760770	0	1	0	0	0	0	0	0	0	0	0	0.352531	0	0	0	0	0	0	0	0	0	0	0	0	0	0	0	0	0	0	0.438045	0	0	0	0	0	0	0	0	0	0	0	0	0	0	0.22164	0	0.165794	0
NG-17954_343_T3_NODE_3474_length_1117_cov_1.768362	0	0.831692	0	0	0	0	0	0	0	0	0	0	0	0	0	0	0	0	0	0	0	0	0	0	0	0	0	0	0	0	0	0	0	0	0	0	0	0	0	0	0	0	0	0	0	0	0	0	0
NG-17954_343_T3_NODE_3718_length_1084_cov_1.866861	0	0.787823	0	0	0	0	0	0	0	0	0	0	0	0	0	0	0	0	0	0	0	0	0	0	0	0	0	0	0	0	0	0	0	0	0	0	0	0	0	0	0	0	0	0	0	0	0	0	0
NG-17954_343_T3_NODE_3755_length_1078_cov_2.671554	0	0.87384	0	0	0	0	0	0	0	0	0	0	0	0	0	0	0	0	0	0	0	0	0	0	0	0	0	0	0	0	0	0	0	0	0	0	0	0	0	0	0	0	0	0	0	0	0	0	0
NG-17954_343_T3_NODE_3806_length_1073_cov_1.756385	0	0.921715	0	0	0	0	0	0	0	0	0	0	0	0	0	0	0	0	0	0	0	0	0	0	0	0	0	0	0	0	0	0	0	0	0	0	0	0	0	0	0	0	0	0	0	0	0.561044	0	0
NG-17954_343_T3_NODE_3848_length_1068_cov_2.131293	0	0.932584	0	0	0	0	0	0	0	0	0	0	0	0	0	0	0	0	0	0	0	0	0	0	0	0	0	0	0	0	0	0	0	0	0	0	0	0	0	0	0	0	0	0	0	0	0	0	0
NG-17954_343_T3_NODE_3_length_102553_cov_17.113007	0	0.998918	0	0	0	0.0491453	0	0.0027498	0	0	0.00264254	0	0	0	0.00594814	0	0	0	0	0	0	0	0	0	0	0	0	0	0	0	0	0	0	0	0	0	0	0	0	0	0	0	0	0	0	0	0.00793736	0.0051193	0
NG-17954_343_T3_NODE_4024_length_1050_cov_1.733668	0	0.837143	0	0	0	0	0	0	0	0	0	0	0	0	0	0	0	0	0	0	0	0	0	0	0	0	0	0	0	0	0	0	0	0	0	0	0	0	0	0	0	0	0	0	0	0	0	0	0
NG-17954_343_T3_NODE_4175_length_1035_cov_2.315306	0	1	0	0	0	0	0	0	0	0	0	0	0	0	0	0	0	0	0	0	0	0	0	0	0	0	0	0	0	0	0	0	0	0	0	0	0	0	0	0	0	0	0	0	0	0	0	0	0
NG-17954_343_T3_NODE_4285_length_1022_cov_1.627715	0	0.919765	0	0	0	0	0	0	0	0	0	0	0.390411	0	0	0	0	0	0	0	0	0	0	0	0	0	0	0	0	0	0	0	0	0	0	0	0	0	0	0	0	0	0	0	0	0	0	0	0
NG-17954_343_T3_NODE_4408_length_1009_cov_2.459119	0	1	0	0	0	0	0	0	0	0	0	0	0	0	0	0	0	0	0	0	0	0	0	0	0	0	0	0	0	0	0	0	0	0	0	0	0	0	0	0	0	0	0	0	0	0	0	0	0
NG-17954_343_T3_NODE_4476_length_1004_cov_2.596417	0	0.98008	0	0	0	0	0	0	0	0	0	0	0	0	0	0	0	0	0	0	0	0	0	0	0	0	0	0	0	0	0	0	0	0	0	0	0	0	0	0	0	0	0	0	0	0	0.443227	0	0
NG-17954_343_T3_NODE_4479_length_1004_cov_2.141201	0	1	0	0	0	0	0	0.369522	0	0	0	0	0	0	0	0.280876	0	0	0	0	0	0	0	0	0	0	0	0	0	0	0.250996	0	0.24004	0	0	0	0	0	0	0	0	0	0	0	0	0	0	0	0
NG-17954_343_T3_NODE_4497_length_1003_cov_1.699367	0	0.941176	0	0	0	0	0	0	0	0	0	0	0	0	0	0	0	0	0	0	0	0	0	0	0	0	0	0	0	0	0	0	0.189432	0	0	0	0	0	0	0	0	0	0	0	0	0	0	0	0
NG-17954_343_T3_NODE_452_length_2666_cov_2.659517	0.103526	0.977119	0	0	0	0.314329	0	0	0	0	0	0	0	0	0	0	0	0	0	0	0	0	0	0.279445	0	0	0	0	0	0	0	0	0	0	0	0.0847712	0.0847712	0	0	0	0	0	0.457614	0	0	0	0	0	0
NG-17954_343_T3_NODE_496_length_2536_cov_2.893188	0	0.97082	0	0	0	0	0	0	0	0	0	0	0	0	0	0	0	0	0	0	0	0	0	0	0	0	0	0	0	0	0	0	0	0	0	0	0	0	0	0	0	0	0	0	0	0	0	0	0
NG-17954_343_T3_NODE_51_length_6309_cov_1.998401	0	0.970518	0	0	0	0.0288477	0	0	0	0	0	0	0	0	0	0	0	0	0	0	0	0	0	0	0	0	0	0	0	0	0	0	0	0	0	0	0	0	0	0	0	0	0	0	0	0	0	0	0
NG-17954_343_T3_NODE_53_length_6196_cov_18.744178	0	0.995642	0	0	0	0	0	0	0	0	0	0	0	0	0	0	0	0	0	0	0	0	0	0	0	0	0	0	0	0	0	0	0	0	0	0	0	0	0	0	0	0	0	0	0	0	0	0	0
NG-17954_343_T3_NODE_544_length_2442_cov_2.363217	0	0.966011	0	0	0	0	0	0	0	0	0	0	0	0	0	0	0	0	0	0	0	0	0	0	0	0	0	0	0	0	0	0	0	0	0	0	0	0	0	0	0	0	0	0	0	0	0	0	0
NG-17954_343_T3_NODE_612_length_2335_cov_2.732895	0	0.967024	0	0	0	0	0	0	0	0	0	0	0	0	0	0	0	0	0	0	0	0	0	0	0	0	0	0	0	0	0	0	0	0	0	0	0	0	0	0	0	0	0	0	0	0	0	0	0
NG-17954_343_T3_NODE_618_length_2330_cov_1.865495	0	0.613734	0	0	0	0	0	0	0	0	0	0	0.0961373	0	0	0	0	0	0	0	0	0	0	0	0	0	0	0	0	0	0	0	0	0	0	0	0	0	0	0	0	0	0	0	0	0	0	0	0
NG-17954_343_T3_NODE_693_length_2234_cov_1.881597	0	0.938675	0	0	0	0	0	0	0	0	0	0	0	0	0	0	0	0	0	0	0	0	0	0	0	0	0	0	0	0	0	0	0	0	0	0	0	0	0	0	0	0	0	0	0	0	0	0	0
NG-17954_343_T3_NODE_767_length_2139_cov_2.164107	0	0.921459	0	0	0	0	0	0	0	0	0	0	0	0	0	0	0	0	0	0	0	0	0	0	0	0	0	0	0	0	0	0	0	0	0	0	0	0	0	0	0	0	0	0	0	0	0	0	0
NG-17954_343_T3_NODE_778_length_2114_cov_1.661972	0	0.877956	0	0	0	0	0	0	0	0	0	0	0	0	0	0	0	0	0	0	0	0	0	0	0	0	0	0	0	0	0	0	0	0	0	0	0	0	0	0	0	0	0	0	0	0	0	0	0
NG-17954_343_T3_NODE_887_length_2000_cov_2.325964	0	0.973	0	0	0	0	0	0	0	0	0	0	0	0	0	0	0	0	0	0	0	0	0	0	0	0	0	0	0	0	0	0	0	0	0	0	0	0	0	0	0	0	0	0	0	0	0	0	0.313
NG-17954_343_T3_NODE_91_length_5040_cov_66.635707	0	1	0	0	0	0	0	0	0	0	0.0559524	0	0	0	0	0	0	0	0	0	0	0	0	0	0	0	0	0	0	0	0	0	0	0	0	0	0	0	0	0	0	0	0	0	0	0	0.168452	0	0
NG-17954_343_T3_NODE_92_length_5018_cov_2.281080	0	0.968115	0	0	0	0	0.632722	0	0	0	0	0	0	0	0	0	0	0	0	0	0	0	0	0	0	0	0	0	0	0	0	0	0	0	0	0	0	0	0.17218	0	0	0	0	0	0	0	0	0	0
NG-17954_343_T3_NODE_957_length_1942_cov_2.782194	0	0.973223	0	0	0	0	0	0	0	0	0	0	0	0.334706	0	0.144181	0	0	0	0	0	0	0	0	0	0	0	0	0	0	0	0	0	0	0	0	0	0	0	0	0	0	0	0	0	0	0	0	0
NG-17954_350_T1_NODE_1003_length_8231_cov_3.530700	0	0.0564937	0.979589	0.569554	0	0.228769	0.0342607	0.329486	0.0272142	0.164743	0.0263637	0.0295225	0.0326813	0.408577	0.115417	0.0259993	0.0677925	0.0340177	0.256105	0.371765	0.0826145	0	0	0	0.109707	0.0730166	0.0658486	0.0330458	0.121613	0	0.494715	0.147127	0.0267282	0.332523	0.0302515	0.0257563	0.0283076	0	0.0319524	0	0.0341392	0	0.0342607	0	0	0	0.157454	0	0.168752
NG-17954_350_T1_NODE_10047_length_1309_cov_2.330144	0.213904	0	0.860199	0	0	0.669213	0	0	0	0	0	0	0	0	0.195569	0.427807	0	0	0	0	0	0	0	0	0	0	0	0	0	0	0	0	0	0	0	0	0	0	0	0.213904	0	0	0	0	0	0	0	0.161956	0.324675
NG-17954_350_T1_NODE_1008_length_8211_cov_3.434895	0	0	0.993911	0.599318	0	0.0276458	0	0	0	0	0	0	0	0	0	0	0	0	0	0	0	0	0	0	0	0	0.0266715	0	0	0	0	0	0	0	0	0	0	0	0	0	0	0	0	0	0	0	0	0	0
NG-17954_350_T1_NODE_10099_length_1303_cov_3.532051	0	0	0.999233	0	0	0	0	0	0	0	0	0	0	0	0	0	0	0	0	0	0	0	0	0	0	0	0	0	0	0	0	0	0	0	0	0	0	0	0	0	0	0	0	0	0	0	0	0	0
NG-17954_350_T1_NODE_1010_length_8191_cov_4.586160	0	0	0.999634	0.38176	0	0.0498108	0	0	0	0	0	0	0	0	0	0	0	0	0	0	0	0	0	0	0	0	0	0	0	0	0	0	0	0	0	0	0	0	0	0	0	0	0	0	0	0	0	0	0
NG-17954_350_T1_NODE_1011_length_8191_cov_3.201082	0	0	0.999878	0	0	0.0295446	0	0	0	0	0	0	0	0	0	0	0	0	0	0	0	0	0	0	0	0	0	0	0	0	0	0	0	0	0	0	0	0	0	0	0	0	0	0	0	0	0	0	0
NG-17954_350_T1_NODE_1015_length_8185_cov_3.662977	0	0	0.98314	0.692608	0	0.0878436	0	0	0	0	0	0	0	0	0	0	0	0	0	0	0	0	0	0	0	0	0	0	0	0	0	0	0	0	0	0	0	0	0	0	0	0	0	0	0	0	0	0	0
NG-17954_350_T1_NODE_1035_length_8076_cov_4.889789	0	0	1	0.296558	0	0.080733	0	0	0.0349183	0	0	0	0	0	0	0	0	0	0	0	0	0	0	0	0	0	0	0	0	0	0	0.528232	0	0.0347945	0	0	0	0	0	0	0.0911342	0	0.113299	0	0	0.106612	0	0	0
NG-17954_350_T1_NODE_10386_length_1273_cov_6.130542	0	0	0.871956	0.220738	0	0	0	0	0	0	0	0	0	0	0	0	0	0	0	0	0	0	0	0	0	0	0	0.36685	0	0	0	0	0	0	0	0	0	0	0	0	0	0	0	0	0	0	0	0	0
NG-17954_350_T1_NODE_1038_length_8055_cov_5.020125	0.0692737	0.0808194	0.989448	0.328988	0	0.391061	0.135071	0.220608	0	0.276847	0	0.069522	0.197641	0.179392	0.0348852	0	0	0	0.0840472	0	0	0	0	0.0954687	0.169832	0.163004	0	0.0818125	0	0	0.0523898	0.629919	0.109373	0.0346369	0	0.0834264	0.0357542	0.0292986	0	0	0	0.146493	0	0	0.0590937	0	0.202483	0.0342644	0.053383
NG-17954_350_T1_NODE_1048_length_8030_cov_3.123511	0	0	0.994521	0.329763	0	0.0318804	0	0	0	0	0	0	0	0	0	0	0	0	0	0	0	0	0	0	0	0	0	0	0	0	0	0	0	0	0	0	0	0	0	0	0	0	0	0	0	0	0	0	0
NG-17954_350_T1_NODE_1054_length_7987_cov_3.731846	0	0	0.995743	0.351571	0	0.0451984	0	0	0	0	0	0	0	0	0	0	0	0	0	0	0	0	0	0	0	0	0	0	0	0	0	0	0.0320521	0	0	0	0	0	0	0	0	0	0	0	0	0.284087	0	0	0
NG-17954_350_T1_NODE_1061_length_7938_cov_4.108208	0.315067	0.165659	0.99811	0.266944	0	0.090451	0.181532	0.364198	0	0	0.0355253	0.247292	0	0	0	0.226002	0.271101	0.0369111	0.213278	0.398589	0.227513	0	0	0.160368	0	0	0	0.0347695	0.298942	0.228143	0.232552	0.22449	0	0.16125	0.263165	0.0348954	0.0558075	0.0542958	0.17221	0.0570673	0.0542958	0.0539179	0.0355253	0	0.0924666	0.0259511	0.294533	0.352482	0.229403
NG-17954_350_T1_NODE_1067_length_7899_cov_5.248470	0	0	0.998481	0.25902	0	0.0684897	0	0	0	0	0	0	0	0	0	0	0	0	0	0	0	0	0	0	0	0	0	0	0	0	0	0	0	0	0	0	0	0	0	0	0	0	0	0	0	0	0	0	0
NG-17954_350_T1_NODE_1074_length_7873_cov_4.928626	0	0	0.982091	0.384733	0	0	0	0	0	0	0	0	0	0	0	0	0	0	0	0	0	0	0	0	0	0	0	0	0	0	0	0	0	0	0	0	0	0	0	0	0	0	0	0	0	0	0	0	0
NG-17954_350_T1_NODE_10766_length_1238_cov_4.034658	0	0	1	0.364297	0	0.139742	0	0	0	0	0	0	0	0	0	0	0	0	0	0	0	0	0	0	0	0	0	0	0	0	0	0	0	0	0	0	0	0	0	0	0	0	0	0	0	0	0.221325	0	0
NG-17954_350_T1_NODE_10769_length_1238_cov_2.516484	0	0	1	0	0	0.345719	0	0	0	0	0	0.664782	0	0.142973	0	0	0	0	0	0	0	0	0	0	0	0	0	0	0	0	0	0	0	0	0.210016	0	0	0	0	0	0	0	0	0	0	0	0	0	0
NG-17954_350_T1_NODE_1076_length_7867_cov_4.068740	0	0	0.993009	0.652345	0	0.0919029	0	0	0	0	0	0	0	0	0	0	0	0	0	0	0	0	0	0	0	0	0	0	0	0	0	0	0	0	0	0	0	0	0	0	0	0	0	0	0	0	0	0	0
NG-17954_350_T1_NODE_1078_length_7859_cov_3.026909	0.0343555	0	0.99402	0.394579	0	0	0	0	0	0	0	0	0	0	0	0	0	0	0	0	0	0	0	0	0	0	0	0	0	0	0	0	0	0	0	0	0	0	0	0	0	0	0	0	0	0	0.0265937	0	0
NG-17954_350_T1_NODE_1086_length_7804_cov_4.005162	0	0	0.983598	0.509354	0	0	0	0	0	0	0	0	0	0	0	0	0	0	0	0	0	0	0	0	0	0	0	0	0	0	0	0	0	0	0	0	0	0	0	0	0	0	0.0347258	0	0	0	0	0	0
NG-17954_350_T1_NODE_10884_length_1228_cov_2.485934	0	0	0.991042	0.408795	0	0	0	0	0	0.144137	0	0	0	0	0	0.135993	0	0	0	0	0	0	0	0	0	0	0	0	0	0	0	0	0	0	0	0	0	0	0	0	0	0	0	0	0	0	0	0	0
NG-17954_350_T1_NODE_1092_length_7779_cov_4.612506	0	0	0.986116	0.370485	0	0.0206967	0	0	0	0.0323949	0	0	0	0	0	0	0	0	0	0	0	0	0.028924	0	0.0361229	0	0	0.0329091	0	0	0	0.223293	0	0	0	0	0	0	0	0	0.26623	0.023782	0.106055	0	0	0.0775164	0	0	0
NG-17954_350_T1_NODE_1095_length_7760_cov_5.005191	0	0	0.986598	0.499227	0	0.0487113	0	0	0	0	0	0	0	0	0	0	0	0	0	0	0	0	0	0	0	0	0	0	0	0	0	0	0	0	0	0	0	0	0	0	0	0	0	0	0	0	0	0	0
NG-17954_350_T1_NODE_1096_length_7754_cov_3.290427	0	0	0.997034	0.252257	0	0.287851	0.105623	0	0	0	0	0.132448	0.0275987	0	0	0	0.132577	0	0	0	0	0.0916946	0.145602	0	0	0	0	0.20699	0	0	0	0.584473	0.469693	0.324994	0	0.218984	0.0860201	0.0432035	0.348723	0	0.0363683	0.187645	0.289528	0.0326283	0	0.810291	0.0309518	0	0.548362
NG-17954_350_T1_NODE_10977_length_1220_cov_2.461803	0	0	0.935246	0.297541	0	0	0	0	0	0	0	0	0	0	0	0	0	0	0	0	0	0	0	0	0	0	0	0	0	0	0	0	0	0	0	0	0	0	0	0	0	0	0	0	0	0	0	0	0
NG-17954_350_T1_NODE_1103_length_7724_cov_4.076542	0	0	0.994562	0.72333	0	0	0	0	0	0	0	0	0	0	0	0	0.0356033	0	0	0	0	0	0	0	0	0	0.032755	0	0	0	0	0	0	0	0	0	0	0	0	0	0	0	0	0	0	0	0	0	0
NG-17954_350_T1_NODE_1119_length_7652_cov_3.603659	0	0	0.994381	0.78999	0	0	0	0	0	0	0	0	0	0	0	0	0.101934	0	0	0	0	0	0	0	0	0	0	0	0	0	0	0	0	0	0	0	0	0	0	0	0	0	0.0364611	0	0	0	0	0	0
NG-17954_350_T1_NODE_11247_length_1197_cov_4.091068	0	0	0.880535	0	0	0.170426	0	0	0	0	0	0	0	0	0	0	0	0	0	0	0	0	0	0	0	0	0	0	0	0	0	0	0	0	0	0	0	0	0	0	0	0	0	0	0	0	0	0	0
NG-17954_350_T1_NODE_1135_length_7584_cov_3.504051	0	0	0.981672	0.368012	0	0	0	0	0	0	0	0	0	0	0	0	0	0	0	0	0	0	0	0	0	0	0	0	0	0	0	0	0	0	0	0	0	0	0	0	0	0	0	0	0	0	0	0	0
NG-17954_350_T1_NODE_11399_length_1184_cov_2.304694	0	0	1	0.60473	0	0	0	0	0	0	0	0	0	0	0	0	0	0	0	0	0	0	0	0	0	0	0.326014	0.366554	0	0	0	0	0	0	0	0	0	0	0	0	0	0	0	0	0	0	0	0	0
NG-17954_350_T1_NODE_11434_length_1181_cov_2.329485	0	0	0.895851	0	0	0	0	0	0	0	0	0	0	0	0	0	0	0	0	0	0	0	0	0	0.756139	0	0	0	0	0	0	0	0	0	0	0	0	0	0.472481	0	0	0	0.235394	0	0	0	0	0	0
NG-17954_350_T1_NODE_1144_length_7554_cov_4.090412	0	0	0.994572	0.142971	0	0.025417	0	0	0	0	0	0	0	0	0	0	0	0	0	0	0	0	0	0	0	0	0	0	0	0	0	0	0	0	0	0	0	0	0	0	0	0	0.0373312	0	0	0	0	0	0
NG-17954_350_T1_NODE_11524_length_1173_cov_2.923077	0	0	0.990622	0	0	0	0	0	0	0	0	0	0	0	0	0	0	0	0	0	0	0	0	0	0	0	0	0.131287	0	0	0	0	0	0	0	0	0	0	0	0	0	0	0	0	0	0	0	0	0
NG-17954_350_T1_NODE_1169_length_7429_cov_3.561975	0	0	0.998519	0.0588235	0	0.0339211	0	0	0	0	0	0	0	0	0	0	0	0	0	0	0	0	0	0	0	0	0	0	0	0	0	0	0	0	0	0	0	0	0	0	0	0	0	0	0	0	0	0	0
NG-17954_350_T1_NODE_1186_length_7356_cov_7.082181	0	0	0.996873	0.311175	0	0.0314029	0.0383361	0.0278684	0.0382001	0	0	0.117863	0	0	0.0330343	0	0	0	0	0	0	0	0	0.151577	0	0	0	0.12534	0	0	0	0.0562806	0	0.0599511	0	0	0	0.0382001	0	0	0	0.0375204	0.0759924	0	0	0	0	0.0383361	0.0732735
NG-17954_350_T1_NODE_1189_length_7342_cov_6.203788	0.179107	0	0.993326	0.421002	0	0	0.0724598	0.0937074	0	0.268455	0	0	0	0	0.0660583	0	0.198583	0	0.455326	0	0.0360937	0	0.0762735	0	0	0	0	0.126396	0	0.557341	0.120539	0.441433	0.118224	0	0.56061	0	0	0.0374557	0.0352765	0	0	0	0	0	0	0.0479433	0.0557069	0	0
NG-17954_350_T1_NODE_1190_length_7342_cov_3.077261	0	0	0.999455	0.174884	0	0	0	0	0	0	0	0	0	0	0	0	0	0	0	0	0	0	0	0	0	0	0	0	0	0	0	0	0	0	0	0	0	0	0	0	0	0	0	0	0	0	0	0	0
NG-17954_350_T1_NODE_1197_length_7299_cov_5.494754	0	0	1	0.363474	0	0.0854912	0	0	0.130429	0.0321962	0	0	0	0	0	0	0	0	0	0	0	0	0	0	0	0	0	0.0711056	0	0	0.0675435	0.659268	0	0	0.0197287	0.0369914	0	0	0.0657624	0	0.27127	0.0676805	0.0771339	0	0	0.0761748	0	0	0
NG-17954_350_T1_NODE_1200_length_7298_cov_3.840674	0	0	0.996163	0.385859	0	0	0	0	0	0	0	0	0	0	0	0	0	0	0	0	0	0	0	0	0	0	0	0	0	0	0	0	0	0	0	0	0	0	0	0	0	0	0	0	0	0	0	0	0
NG-17954_350_T1_NODE_1201_length_7295_cov_5.501519	0	0	0.994243	0.284716	0	0.0912954	0	0	0	0	0	0	0	0	0	0	0	0	0	0	0	0	0	0	0	0	0.0361892	0	0	0	0	0.248938	0	0	0	0	0	0	0	0	0	0	0.0298835	0	0	0	0	0	0
NG-17954_350_T1_NODE_12089_length_1131_cov_2.596654	0	0	0.916888	0.253758	0	0	0	0	0	0	0	0	0	0	0	0	0	0	0	0	0	0	0	0	0	0	0	0	0	0	0	0	0	0	0	0	0	0	0	0	0	0	0	0	0	0	0	0	0
NG-17954_350_T1_NODE_1208_length_7266_cov_5.269172	0	0	0.999587	0.473713	0.0368841	0.0385356	0	0	0	0	0	0	0	0	0	0	0	0	0	0	0	0	0	0	0	0	0	0	0	0	0	0	0	0	0	0	0	0	0	0	0	0	0	0	0	0	0	0	0
NG-17954_350_T1_NODE_1211_length_7261_cov_4.559534	0	0	0.998485	0.982509	0	0.946288	0.0367718	0	0	0	0	0	0	0	0	0.0351191	0.187715	0.0761603	0.379287	0.627324	0.111004	0.140063	0.415783	0	0	0	0	0.72249	0.157003	0	0	0	0	0	0	0	0	0	0	0.0261672	0	0.266905	0.0380113	0	0.221182	0.0386999	0	0.0695496	0
NG-17954_350_T1_NODE_1212_length_7254_cov_5.418114	0	0	0.996829	0.424318	0	0.0201268	0	0.0493521	0	0	0	0	0	0	0	0	0	0	0	0	0	0	0	0	0	0	0	0	0	0	0	0.0505928	0	0	0	0	0	0	0	0	0	0	0	0	0	0	0	0	0
NG-17954_350_T1_NODE_1213_length_7237_cov_3.906154	0	0	0.999447	0.261158	0	0	0	0	0	0	0	0	0	0	0	0	0	0	0	0	0	0	0	0	0	0	0	0	0	0	0	0	0	0	0	0	0	0	0	0	0	0	0	0	0	0	0	0	0
NG-17954_350_T1_NODE_12245_length_1121_cov_3.566604	0	0	1	0	0	0	0	0	0	0	0	0	0	0	0	0	0	0	0	0	0	0	0	0	0	0	0	0	0	0	0	0	0	0	0	0	0	0	0	0	0	0	0	0	0	0	0	0	0
NG-17954_350_T1_NODE_1229_length_7147_cov_4.970248	0	0	0.997342	0.319015	0	0	0	0	0	0	0	0	0	0	0	0	0	0	0	0	0	0	0	0	0	0	0	0.0289632	0	0	0	0	0	0	0	0	0	0	0	0	0	0	0	0	0	0	0	0	0
NG-17954_350_T1_NODE_1232_length_7138_cov_3.933785	0	0	0.99986	0.570888	0	0	0	0	0	0	0	0	0	0	0	0	0	0	0	0	0	0	0	0	0	0	0	0	0	0	0	0	0	0	0	0	0	0	0	0	0	0	0	0	0	0	0	0	0
NG-17954_350_T1_NODE_12333_length_1115_cov_2.602830	0	0	0.921973	0	0	0.289686	0	0.174888	0	0	0	0	0	0.156951	0	0	0	0	0	0.208072	0	0	0	0	0	0	0	0.471749	0	0	0.363229	0	0	0	0	0	0	0	0	0	0	0	0	0	0	0	0	0	0
NG-17954_350_T1_NODE_1236_length_7121_cov_3.893858	0	0	0.999719	0.26471	0	0.0645977	0	0.0206432	0	0	0	0	0	0	0	0	0	0	0	0	0	0	0	0	0	0	0	0	0	0	0.0216262	0.0255582	0	0	0	0	0	0	0	0	0	0	0	0	0	0.0296307	0	0	0.0255582
NG-17954_350_T1_NODE_12382_length_1111_cov_3.372159	0	0	0.936094	0.330333	0	0	0	0.134113	0	0	0	0	0	0.29883	0	0	0	0	0.281728	0.50225	0	0	0	0	0	0	0	0	0	0	0.527453	0.144914	0	0	0	0	0	0	0	0	0	0	0	0	0	0	0.19622	0	0
NG-17954_350_T1_NODE_1238_length_7116_cov_3.613369	0	0	0.977797	0.602024	0	0.0379427	0	0	0	0	0	0	0	0	0	0	0	0	0	0	0	0	0	0	0	0	0	0	0	0	0	0	0	0	0	0	0	0	0	0	0	0	0	0	0	0	0	0	0
NG-17954_350_T1_NODE_12484_length_1104_cov_2.991420	0	0	0.694746	0.248188	0	0	0	0	0	0	0	0	0	0	0	0	0	0	0	0	0	0	0	0	0	0	0	0	0	0	0	0.503623	0	0	0	0.288043	0	0.363225	0.253623	0	0	0	0	0	0	0	0	0	0
NG-17954_350_T1_NODE_12516_length_1102_cov_1.798472	0	0	1	0.774955	0	0	0	0	0	0	0	0	0	0	0	0	0	0	0	0.861162	0	0	0	0	0	0	0	0	0	0	0	0	0	0	0	0	0	0	0	0	0	0	0	0	0	0	0	0	0
NG-17954_350_T1_NODE_1257_length_7039_cov_2.966781	0	0	0.982242	0.33769	0	0	0	0	0	0	0	0	0	0	0	0	0	0	0	0	0	0	0	0	0	0	0	0	0	0	0	0	0	0	0	0	0	0	0	0	0	0	0	0	0	0	0	0	0
NG-17954_350_T1_NODE_12592_length_1096_cov_3.787704	0	0	1	0.172445	0	0	0	0	0	0	0	0	0	0	0	0	0	0	0	0	0	0	0	0	0	0	0	0	0	0	0	0	0	0	0	0	0	0	0	0	0	0	0	0	0	0	0	0	0
NG-17954_350_T1_NODE_1263_length_7018_cov_3.858107	0	0	0.995868	0.366914	0	0	0	0	0	0	0	0	0	0	0	0	0	0	0	0	0	0	0	0	0	0	0	0	0	0	0	0	0	0	0	0	0	0	0	0	0	0	0	0	0	0	0	0	0
NG-17954_350_T1_NODE_12650_length_1093_cov_1.754335	0	0	0.945105	0	0	0	0	0	0	0	0	0	0	0	0	0	0	0	0	0	0	0	0	0	0	0	0	0	0	0	0	0	0	0	0.159195	0	0	0	0	0	0	0	0	0	0	0	0	0	0
NG-17954_350_T1_NODE_12721_length_1088_cov_2.644724	0	0	0.994485	0.548713	0	0	0	0.196691	0	0	0	0	0	0.334559	0	0	0	0	0	0.259191	0	0	0	0	0	0	0	0.257353	0	0	0.407169	0	0	0	0	0	0	0	0	0	0	0	0	0	0	0	0	0	0.190257
NG-17954_350_T1_NODE_1272_length_6992_cov_4.505550	0.264302	0.10512	0.997855	0.686213	0	0.74714	0.251144	0.275029	0	0.563644	0	0.158181	0.424056	0.28647	0.0948227	0.090532	0.104977	0.0215961	0.228976	0.141876	0.02746	0	0.129577	0.331379	0.265303	0.275315	0.125572	0.476259	0.0420481	0	0.171911	0.97869	0.176201	0.175343	0.0203089	0.36127	0.12972	0.0401888	0.0261728	0.08996	0.154033	0.062214	0.142592	0	0.212529	0	0.371281	0.113987	0.163616
NG-17954_350_T1_NODE_1275_length_6974_cov_4.188756	0	0	0.984801	0.378979	0	0	0	0	0	0	0	0	0	0	0	0	0	0	0	0	0	0	0	0	0	0	0	0	0	0	0	0	0	0	0	0	0	0	0	0	0.0404359	0	0	0	0	0	0	0	0
NG-17954_350_T1_NODE_1276_length_6972_cov_4.988145	0.166667	0.111159	0.989816	0.339214	0	0.688898	0.124641	0	0	0.348824	0	0	0.0404475	0	0	0	0	0	0	0	0	0	0	0.327596	0	0	0	0.5393	0	0	0	0.812536	0	0	0	0.0903614	0.121056	0.0731497	0	0.0400172	0	0.142427	0.103127	0	0.0470453	0.0355709	0.24541	0.0404475	0.0659782
NG-17954_350_T1_NODE_1283_length_6950_cov_4.194634	0	0	0.990647	0.501007	0	0	0	0	0	0	0	0	0	0	0	0	0	0	0	0	0	0	0	0	0	0	0	0.0404317	0	0	0	0	0	0	0	0	0	0	0	0	0	0	0	0	0	0	0	0	0
NG-17954_350_T1_NODE_12867_length_1079_cov_4.962891	0	0	0.878591	0.325301	0	0	0	0	0	0	0	0	0	0	0	0	0	0	0	0	0	0	0	0	0	0	0	0	0	0	0	0	0	0	0	0	0	0	0	0	0	0	0	0	0	0	0	0	0
NG-17954_350_T1_NODE_1290_length_6921_cov_3.900961	0	0	0.996243	0.505996	0	0	0	0	0	0	0	0	0	0	0	0	0	0	0	0	0	0	0	0	0	0	0	0	0	0	0	0	0	0	0	0	0	0	0	0	0	0	0	0	0	0	0	0	0
NG-17954_350_T1_NODE_130_length_37026_cov_20.712748	0	0	0.99865	0.0997677	0.00451034	0.212688	0.0050235	0	0.0193108	0.0210933	0	0	0	0.123049	0.357452	0	0	0	0	0	0	0	0	0.00656296	0.0120456	0	0	0.026846	0	0	0	0	0.0129098	0	0	0.0428348	0.00696808	0.0928807	0	0	0	0	0.0213634	0.00758926	0	0.0238211	0	0.0698698	0.204505
NG-17954_350_T1_NODE_13126_length_1064_cov_1.719524	0	0	0.890038	0	0	0	0	0	0	0	0	0	0	0	0	0	0.262218	0	0	0	0	0	0	0	0	0	0	0	0	0	0	0	0	0	0.171053	0	0	0	0	0	0	0	0	0	0	0	0	0	0
NG-17954_350_T1_NODE_13289_length_1054_cov_3.245245	0	0.419355	0.998102	0.639469	0	0	0	0.266603	0	0.251423	0	0	0	0	0	0	0	0	0	0	0	0	0	0	0	0	0	0	0	0	0	0	0	0	0	0.454459	0	0	0.280835	0	0	0	0	0	0	0	0	0	0.677419
NG-17954_350_T1_NODE_1340_length_6719_cov_7.278361	0	0	0.999702	0.297366	0	0.041524	0	0	0	0	0	0	0	0	0	0	0	0	0	0	0	0	0	0	0	0	0	0	0	0	0	0.0409287	0	0.129186	0	0	0	0	0.0419705	0	0	0.042417	0	0	0	0	0	0	0
NG-17954_350_T1_NODE_13429_length_1047_cov_2.338710	0	0	0.916905	0.269341	0	0	0	0	0	0	0	0	0	0	0	0	0	0	0	0	0	0	0	0	0	0	0	0	0	0	0	0	0	0	0	0	0	0	0	0	0	0	0	0	0	0	0	0	0
NG-17954_350_T1_NODE_13445_length_1046_cov_4.556004	0	0	0.999044	0	0	0	0	0	0	0	0	0	0	0	0	0	0	0	0	0	0	0	0	0	0	0.151052	0	0	0	0	0	0	0	0	0	0	0	0	0	0	0	0	0	0	0	0	0	0	0
NG-17954_350_T1_NODE_1349_length_6680_cov_5.405585	0	0	0.992515	0.45	0	0.0285928	0	0	0	0	0	0	0	0	0	0	0	0	0	0	0	0	0	0	0	0.023503	0	0	0	0	0	0	0.0335329	0	0	0	0	0	0	0	0	0	0	0	0	0	0	0	0
NG-17954_350_T1_NODE_13519_length_1042_cov_2.625127	0	0	0.912668	0.200576	0	0	0	0	0	0	0	0	0	0	0	0	0	0	0	0	0	0	0	0	0	0	0	0	0	0	0	0	0	0	0	0	0	0	0	0	0	0	0	0	0	0	0	0	0
NG-17954_350_T1_NODE_13533_length_1041_cov_19.138945	0	0	0.947166	0.939481	0	0.270893	0	0	0	0	0	0	0	0	0	0	0	0	0	0	0	0	0	0	0.268972	0	0	0	0	0	0	0	0	0	0	0	0	0	0	0	0	0	0	0	0	0	0	0	0
NG-17954_350_T1_NODE_1363_length_6620_cov_3.030008	0.0770393	0.0602719	0.977039	0.354381	0	0.371903	0.0613293	0.406042	0.042145	0.0533233	0	0	0	0.537462	0.0359517	0	0.125076	0	0.407402	0.55136	0.0814199	0	0	0.0365559	0	0	0.0425982	0.124471	0.269637	0	0.583686	0.321903	0.0240181	0.401057	0	0	0	0	0.0397281	0	0	0	0.0380665	0	0	0	0.113293	0	0.276888
NG-17954_350_T1_NODE_1366_length_6614_cov_3.651319	0	0	0.998034	0.340641	0	0.0402177	0	0	0	0	0	0	0	0	0	0	0	0	0	0	0	0	0	0	0	0	0	0	0	0	0	0	0	0	0	0	0	0	0	0	0	0	0	0	0	0	0	0	0
NG-17954_350_T1_NODE_1371_length_6595_cov_3.084098	0	0	0.997271	0.576952	0	0.0362396	0	0	0	0	0	0	0	0	0	0	0	0	0	0	0	0	0	0	0	0	0	0	0	0	0	0	0	0	0	0	0	0	0	0	0	0	0	0	0	0	0	0	0
NG-17954_350_T1_NODE_1373_length_6583_cov_4.150429	0	0.0513444	0.993164	0.727936	0	0.322345	0.0774723	0.0931186	0.0818776	0.408173	0.0399514	0	0	0.103752	0.0706365	0.0271913	0	0	0.118487	0.16892	0.0413185	0.193377	0.082789	0.403615	0.0290141	0	0.130032	0.0812699	0.0716998	0.0979796	0	0.0777761	0.0739784	0	0.0504329	0.110588	0.0596992	0.0428376	0.114082	0.0226341	0.076257	0.0489139	0.423363	0	0.0622816	0.0756494	0.0539268	0.0592435	0.061674
NG-17954_350_T1_NODE_1374_length_6581_cov_4.568342	0	0	0.998025	0.740313	0	0	0	0	0	0	0	0	0	0	0	0	0.0635162	0	0	0	0	0	0	0	0	0	0	0	0	0	0	0	0	0	0	0	0	0	0	0	0	0	0	0	0	0	0	0	0
NG-17954_350_T1_NODE_1379_length_6569_cov_5.032085	0	0	0.998021	0.337647	0	0.027097	0	0	0	0	0	0	0	0	0	0	0	0	0	0	0	0	0	0	0	0	0	0	0	0	0	0	0	0	0	0	0	0	0	0	0	0	0	0.04232	0	0	0	0	0
NG-17954_350_T1_NODE_13801_length_1027_cov_3.097737	0	0	0.997079	0.185005	0	0	0	0	0	0	0	0	0	0	0	0	0	0	0	0	0	0	0	0	0	0	0	0	0	0	0	0.189873	0	0	0	0	0	0	0	0	0	0	0	0	0	0	0	0	0
NG-17954_350_T1_NODE_13814_length_1027_cov_1.631687	0	0	0.99221	0	0	0	0	0	0	0	0	0	0	0	0	0	0	0	0	0	0	0	0	0	0	0	0	0	0	0	0	0	0	0	0	0	0	0	0	0	0	0	0	0	0	0	0	0	0
NG-17954_350_T1_NODE_1386_length_6558_cov_3.886514	0	0	0.980634	0.113602	0	0.0336993	0	0	0	0	0	0	0	0	0	0	0	0	0	0	0	0	0	0	0	0	0	0	0	0	0	0	0	0	0	0	0	0	0	0	0	0	0	0	0	0	0	0	0
NG-17954_350_T1_NODE_1388_length_6551_cov_4.945351	0	0	0.991757	0.987483	0	0.0340406	0	0	0	0	0	0	0	0	0	0	0	0	0	0	0	0	0	0	0	0	0	0	0	0	0	0	0.0448786	0	0	0	0	0	0	0	0	0	0	0	0	0	0	0	0
NG-17954_350_T1_NODE_13904_length_1021_cov_3.357143	0	0	0.800196	0.218413	0	0	0	0	0	0	0	0	0	0	0	0	0	0	0	0	0	0	0	0	0	0	0	0	0	0	0	0	0	0	0	0	0	0	0	0	0	0	0	0	0	0	0	0	0
NG-17954_350_T1_NODE_13910_length_1021_cov_2.236025	0	0	0.976494	0	0	0	0	0	0	0	0	0	0	0	0	0	0	0	0	0	0	0	0	0	0	0	0	0	0	0	0	0	0	0	0	0	0	0	0	0	0	0	0	0	0	0.181195	0	0	0
NG-17954_350_T1_NODE_1393_length_6535_cov_4.385957	0	0	0.994032	0.293344	0	0.0561591	0	0	0	0	0	0	0	0	0	0	0	0	0	0	0	0	0	0	0	0	0	0	0	0	0	0	0	0	0	0	0	0	0	0	0	0	0	0	0	0	0	0	0
NG-17954_350_T1_NODE_1405_length_6489_cov_2.861206	0	0	0.981199	0.300971	0	0.0315919	0	0	0	0	0	0	0	0	0	0	0	0	0	0	0	0	0	0	0	0	0	0	0	0	0	0	0	0	0	0	0	0	0	0	0	0	0	0	0	0	0	0	0
NG-17954_350_T1_NODE_14102_length_1011_cov_2.365063	0	0	0.999011	0	0	0	0	0	0	0	0	0	0	0	0	0	0	0	0	0	0	0	0	0	0	0	0	0	0	0	0	0	0	0	0	0	0	0	0	0	0	0	0	0	0	0	0	0	0
NG-17954_350_T1_NODE_14156_length_1007_cov_3.461134	0	0	0.996028	0	0	0	0	0.253227	0	0	0	0	0	0	0	0	0	0	0	0	0	0	0	0	0	0	0	0	0	0	0.377358	0	0	0	0	0	0	0	0	0	0	0	0	0	0	0	0	0	0
NG-17954_350_T1_NODE_1420_length_6430_cov_5.054588	0	0	0.999844	0.303888	0	0.0433904	0	0	0	0	0	0	0	0	0	0	0	0	0	0	0	0	0	0	0	0	0	0	0	0	0	0	0	0	0	0	0	0	0	0	0	0	0	0	0	0	0	0	0
NG-17954_350_T1_NODE_1422_length_6425_cov_5.040659	0	0	0.998755	0.399844	0	0.0435798	0	0	0	0	0	0	0	0	0	0	0	0	0	0	0	0	0	0	0	0	0	0	0	0	0	0	0	0	0	0	0	0	0	0	0	0	0	0	0	0	0	0	0
NG-17954_350_T1_NODE_1427_length_6416_cov_2.949536	0	0	0.993921	0.303304	0	0	0	0	0	0	0	0	0	0	0	0	0	0	0	0	0	0	0	0	0	0	0	0	0	0	0	0	0	0	0	0	0	0	0	0	0	0	0	0	0	0	0	0	0
NG-17954_350_T1_NODE_1430_length_6408_cov_3.859122	0	0	0.999532	0.361735	0	0.0393258	0	0	0	0	0	0	0	0	0	0	0	0	0	0	0	0	0	0	0	0	0	0	0	0	0	0	0	0	0	0	0	0	0	0	0	0	0	0	0	0	0	0	0
NG-17954_350_T1_NODE_1432_length_6399_cov_4.116330	0	0	0.997812	0.320519	0	0.0589155	0	0.0253165	0	0	0	0	0	0	0	0	0	0	0	0	0	0	0	0	0	0	0	0	0	0	0	0	0	0	0	0	0	0	0	0	0	0	0	0	0	0	0	0	0
NG-17954_350_T1_NODE_1433_length_6391_cov_3.126263	0	0	0.998279	0.161634	0	0	0	0	0	0	0	0	0	0	0	0	0	0	0	0	0	0	0	0	0	0	0	0	0	0	0	0	0	0	0	0	0	0	0	0	0	0	0	0	0	0	0	0	0
NG-17954_350_T1_NODE_1442_length_6342_cov_3.951169	0	0	0.998266	0.378272	0	0	0	0	0	0	0	0	0	0	0	0	0	0	0	0	0	0	0	0	0	0	0	0	0	0	0	0	0	0	0	0	0	0	0	0	0	0	0	0	0	0	0	0	0
NG-17954_350_T1_NODE_1452_length_6316_cov_5.246925	0	0	0.999842	0.281982	0	0.0258075	0	0	0	0	0	0	0	0	0	0	0	0	0	0	0	0	0	0	0	0	0	0	0	0	0	0	0	0	0	0	0	0	0	0	0	0	0	0	0	0	0	0	0
NG-17954_350_T1_NODE_1463_length_6287_cov_5.236682	0	0	0.998091	0.560522	0	0	0	0	0	0	0	0	0	0	0	0	0.0881183	0	0.289645	0	0	0	0	0	0	0	0	0	0	0	0	0.0949578	0	0	0	0	0	0	0	0	0.0419914	0	0.0424686	0	0	0.121998	0	0	0.441228
NG-17954_350_T1_NODE_1464_length_6282_cov_4.706279	0	0	0.999682	0.183222	0	0.080866	0	0	0.0388411	0	0	0	0	0	0	0	0	0	0	0	0	0	0	0	0	0	0	0	0	0	0	0.871697	0	0	0	0	0	0	0	0	0	0	0.274912	0	0	0	0	0	0
NG-17954_350_T1_NODE_1471_length_6268_cov_2.707871	0	0	0.986439	0.613593	0	0	0	0	0	0	0	0	0	0	0	0	0.166241	0	0	0	0	0	0	0	0	0	0	0	0	0	0	0	0	0	0	0	0	0	0	0	0	0	0	0	0	0	0	0	0
NG-17954_350_T1_NODE_1475_length_6247_cov_3.401001	0	0	0.998399	0	0	0.0241716	0	0	0	0	0	0	0	0	0	0	0	0	0	0	0	0	0	0	0	0	0	0	0	0	0.110773	0.0289739	0	0	0	0	0	0	0	0	0	0	0	0	0	0	0	0	0
NG-17954_350_T1_NODE_1479_length_6240_cov_4.644301	0	0	0.990545	0.894551	0	0.764423	0	0.0450321	0	0	0	0	0	0	0	0	0.22516	0.0426282	0.311859	0.365705	0.0451923	0.0423077	0.281891	0.0439103	0	0	0	0.674038	0.0615385	0	0	0	0	0	0	0	0	0	0	0.0246795	0	0.147276	0	0.0389423	0	0.0394231	0	0	0
NG-17954_350_T1_NODE_1483_length_6236_cov_2.699401	0	0	0.970815	0.669339	0	0	0	0	0	0	0	0	0	0	0	0	0.0447402	0	0	0	0	0	0	0	0	0	0	0	0	0	0	0	0	0	0	0	0	0	0	0	0	0	0	0	0	0	0	0	0
NG-17954_350_T1_NODE_1487_length_6228_cov_5.026405	0	0	0.99711	0.370103	0	0	0	0	0	0	0	0	0	0	0	0	0	0	0	0	0	0	0	0	0	0	0	0	0	0	0	0	0	0	0	0	0	0	0	0	0	0	0	0	0	0	0	0	0
NG-17954_350_T1_NODE_1488_length_6227_cov_4.224076	0	0	0.998394	0.727156	0	0	0	0	0	0	0	0	0	0	0	0	0	0	0	0	0	0	0	0	0	0	0.0436807	0	0	0	0	0	0	0	0	0	0	0	0	0	0	0	0	0	0	0	0	0	0
NG-17954_350_T1_NODE_148_length_33445_cov_4.449985	0	0	0.998804	0.410764	0	0.0278666	0	0	0	0	0	0	0	0	0	0	0	0	0	0	0	0	0	0	0	0	0	0	0	0	0	0	0	0	0	0	0	0	0	0	0	0	0	0	0.0128868	0	0	0	0
NG-17954_350_T1_NODE_1498_length_6204_cov_3.283623	0	0	0.987427	0.140071	0	0	0	0	0	0	0	0	0	0	0	0	0	0	0	0	0	0	0	0	0	0	0	0	0	0	0	0	0	0	0	0	0	0	0	0	0	0	0	0	0	0	0	0	0
NG-17954_350_T1_NODE_1499_length_6195_cov_3.414984	0	0	0.998386	0.281195	0	0.0288943	0	0	0	0	0	0	0	0	0	0	0	0	0	0	0	0	0	0	0	0	0	0.0416465	0	0	0	0	0	0	0	0	0	0	0	0	0	0	0	0	0	0	0	0	0
NG-17954_350_T1_NODE_1508_length_6169_cov_3.376676	0	0	1	0.726212	0	0	0	0	0	0	0	0	0	0	0	0	0.128546	0	0	0	0	0	0	0	0	0	0	0	0	0	0	0	0	0	0	0	0	0	0	0	0	0	0	0	0	0	0	0	0
NG-17954_350_T1_NODE_1516_length_6143_cov_3.225361	0	0	0.994465	0.0979977	0	0.0737425	0	0	0	0	0	0	0	0	0	0	0	0	0	0	0	0	0	0	0	0	0	0	0	0	0.0371154	0	0	0	0	0	0	0	0	0	0	0	0	0	0	0	0	0	0
NG-17954_350_T1_NODE_1523_length_6124_cov_3.677212	0	0	0.99853	0.223873	0	0	0	0	0	0	0	0	0	0	0	0	0	0	0	0	0	0	0	0	0	0	0	0	0	0	0	0	0	0	0	0	0	0	0	0	0	0	0	0	0	0	0	0	0
NG-17954_350_T1_NODE_1542_length_6058_cov_5.778777	0.181083	0.0848465	0.999175	0.427534	0	0.498679	0.242324	0.067514	0	0.443711	0	0	0.132387	0.0732915	0	0	0	0	0	0.0386266	0	0	0.0292176	0.163585	0	0	0.0265764	0.54589	0	0	0.159128	0.947507	0	0	0	0.226477	0.0840211	0	0	0.0267415	0	0.062892	0.0463849	0	0.0610763	0.0404424	0.211126	0.0775834	0
NG-17954_350_T1_NODE_1545_length_6055_cov_5.027167	0	0	0.998844	0.415029	0	0	0	0	0	0	0	0	0	0	0	0	0	0	0	0	0	0	0	0	0	0	0	0	0	0	0	0	0	0	0	0	0	0	0	0	0	0	0	0	0	0	0	0	0
NG-17954_350_T1_NODE_1547_length_6048_cov_5.476890	0	0	0.997189	0.43502	0	0.0386905	0	0	0	0	0	0	0	0	0	0	0	0	0	0	0	0	0	0	0	0	0	0	0	0	0	0	0	0	0	0	0	0	0	0	0	0	0	0	0	0	0	0	0
NG-17954_350_T1_NODE_1550_length_6040_cov_3.214035	0	0	0.997185	0.634106	0	0.0309603	0	0	0	0	0	0	0	0	0	0	0.0451987	0	0	0	0	0	0	0	0	0	0	0	0	0	0	0	0	0	0	0	0	0	0	0	0	0	0	0	0	0	0	0	0
NG-17954_350_T1_NODE_1552_length_6035_cov_3.204682	0	0	0.998012	0.248384	0	0	0	0	0	0	0	0	0	0	0	0	0	0	0	0	0	0	0	0	0	0	0	0	0	0	0	0	0	0	0	0	0	0	0	0	0.0452361	0	0	0	0	0	0	0	0
NG-17954_350_T1_NODE_1553_length_6033_cov_3.370860	0	0	0.984253	0.440411	0	0	0	0	0	0	0	0	0	0	0	0	0	0	0	0	0	0	0	0	0	0	0	0	0	0	0	0	0.032488	0	0	0	0	0	0	0	0	0	0	0	0	0	0	0	0
NG-17954_350_T1_NODE_1555_length_6029_cov_4.807332	0	0	0.986731	0.353292	0	0.0384807	0	0	0	0	0	0	0	0	0	0	0	0	0	0	0	0	0	0	0.0466081	0	0	0	0	0	0	0	0	0	0	0	0	0	0	0	0	0	0.024548	0	0.0789517	0	0	0	0
NG-17954_350_T1_NODE_1566_length_5973_cov_3.401994	0.0395111	0.031475	0.99029	0.457057	0	0.228528	0.0460405	0.323623	0	0	0	0	0	0.604554	0	0	0	0	0.134271	0.380713	0.0636196	0	0	0	0	0	0.165411	0.231877	0.118533	0	0.65344	0.028294	0	0.27842	0	0	0	0	0.0348234	0	0.0426921	0.0276243	0.0468776	0	0	0	0	0	0.147832
NG-17954_350_T1_NODE_1570_length_5956_cov_4.691747	0	0	0.99362	0.399429	0	0.0780725	0	0	0	0	0	0	0	0	0	0	0	0	0	0	0	0	0	0	0	0	0	0	0	0	0	0	0	0	0	0	0	0	0	0	0	0	0	0	0	0	0	0	0
NG-17954_350_T1_NODE_1577_length_5923_cov_3.975631	0	0	0.972818	0.18521	0	0	0	0	0	0	0	0	0	0	0	0	0	0	0	0	0	0	0	0	0	0	0	0	0	0	0	0	0	0	0	0	0	0	0	0	0	0	0	0	0	0	0	0	0
NG-17954_350_T1_NODE_1585_length_5902_cov_3.444844	0	0	0.999661	0.344629	0	0	0	0	0	0	0	0	0	0	0	0	0	0	0	0	0	0	0	0	0	0	0	0	0	0	0	0	0.043714	0	0	0	0	0	0	0	0	0	0	0	0	0	0	0	0
NG-17954_350_T1_NODE_1586_length_5892_cov_3.601336	0	0	0.993381	0.219959	0	0.0285132	0	0	0	0	0	0	0	0	0	0	0	0	0	0	0	0	0	0	0	0	0	0	0	0	0	0	0	0	0	0	0	0	0	0	0	0	0	0	0	0	0	0	0
NG-17954_350_T1_NODE_1590_length_5884_cov_3.124378	0	0	0.989803	0.162984	0	0.111659	0	0	0	0	0	0	0	0	0	0	0	0	0	0	0	0	0	0	0	0	0	0	0	0	0	0	0	0	0	0	0	0	0	0	0	0	0	0	0	0	0	0	0
NG-17954_350_T1_NODE_1599_length_5857_cov_4.271458	0	0	0.975756	0.525013	0.0295373	0.0443913	0	0	0	0	0	0	0	0	0	0	0	0	0	0	0	0	0	0	0	0	0	0	0	0	0	0	0	0	0	0	0	0	0	0	0	0	0	0	0	0	0	0	0
NG-17954_350_T1_NODE_15_length_111081_cov_8.642156	0.00248467	0	0.999649	0.174575	0	0.0311754	0	0	0	0.0100737	0	0.00407811	0	0.00955159	0	0	0	0	0.00798516	0.0040601	0.00252969	0.00253869	0	0	0	0	0.0047983	0.00805718	0	0	0	0	0.00371801	0.00513139	0	0	0	0	0	0	0	0	0.00703091	0	0	0	0.00156642	0	0.00785913
NG-17954_350_T1_NODE_1600_length_5856_cov_4.605240	0	0	1	0.27903	0	0	0	0	0	0	0	0	0	0	0	0	0	0	0	0	0	0	0	0	0	0	0	0	0	0	0	0	0	0	0	0	0	0	0	0	0	0	0	0	0	0	0	0	0
NG-17954_350_T1_NODE_1606_length_5830_cov_3.673939	0	0	0.996226	0.229331	0	0	0	0	0	0	0	0	0	0	0	0	0	0	0	0	0	0.0284734	0	0	0	0	0	0	0	0	0	0	0	0	0	0	0	0	0	0	0	0	0	0	0	0	0	0	0
NG-17954_350_T1_NODE_1608_length_5826_cov_4.473921	0	0	0.998798	0.503261	0	0.0317542	0	0	0	0	0	0	0	0	0	0	0	0	0	0	0	0	0	0	0	0	0.0425678	0	0	0	0	0	0	0	0	0	0	0	0	0	0	0	0	0	0	0	0	0	0
NG-17954_350_T1_NODE_1615_length_5807_cov_3.398470	0	0.0833477	0.993284	0.254348	0	0.0590666	0	0.236094	0	0.0485621	0	0	0	0.31927	0	0	0	0	0.148442	0.274324	0.0483899	0	0	0	0	0	0.0337524	0	0	0	0.342862	0.0807646	0	0.178405	0	0.0466678	0	0	0	0	0	0	0	0	0	0	0.20217	0	0.156535
NG-17954_350_T1_NODE_1622_length_5797_cov_5.381052	0	0	0.999482	0.31154	0	0.029498	0	0	0	0	0	0	0	0	0	0	0	0	0	0	0	0	0	0	0	0	0	0	0	0	0	0	0	0	0	0	0	0	0	0	0	0	0	0	0	0	0	0	0
NG-17954_350_T1_NODE_1623_length_5795_cov_5.592334	0	0	0.994478	0.250216	0	0.0374461	0	0	0	0	0	0	0	0	0	0	0	0	0	0	0	0	0	0	0	0	0	0	0	0	0	0	0	0	0	0	0	0	0	0	0	0	0	0	0	0	0	0	0
NG-17954_350_T1_NODE_1624_length_5790_cov_4.237489	0	0	0.998618	0.36494	0	0	0	0	0	0	0	0	0	0	0	0	0	0	0	0	0	0	0	0	0	0	0	0	0	0	0	0	0	0	0	0	0	0	0	0	0	0	0	0	0	0	0	0	0
NG-17954_350_T1_NODE_1626_length_5785_cov_4.702094	0	0	0.983578	0.470873	0	0.0452895	0	0	0	0.040968	0	0	0	0	0	0	0.363181	0	0	0	0	0	0	0	0	0	0	0	0	0	0	0.155056	0	0	0	0	0	0	0	0.0959378	0.118064	0	0.042178	0	0	0.144166	0	0	0
NG-17954_350_T1_NODE_1630_length_5774_cov_4.052282	0	0	0.99948	0.459993	0	0.0452026	0	0	0	0	0	0	0	0	0	0	0	0	0	0	0	0.0486664	0	0	0	0	0	0	0	0	0	0	0	0	0	0	0	0	0	0	0	0	0	0	0	0	0	0	0
NG-17954_350_T1_NODE_1634_length_5768_cov_3.428496	0	0	0.998093	0.352982	0	0	0	0	0	0	0	0	0	0	0	0	0	0	0	0	0	0	0	0	0	0	0	0	0	0	0	0	0	0	0	0	0	0	0	0	0	0	0	0	0	0	0	0	0
NG-17954_350_T1_NODE_163_length_30731_cov_6.131764	0	0.0176695	0.997625	0.496469	0.00501123	0.0306856	0	0.00735414	0	0	0.00898116	0	0	0	0.0091764	0	0.0126257	0	0	0	0	0	0	0	0	0	0.0091764	0	0	0.00582474	0	0.00803749	0	0	0	0	0	0	0	0	0	0.00784224	0	0	0	0	0	0.00891608	0
NG-17954_350_T1_NODE_1641_length_5754_cov_4.722583	0	0	0.985401	0	0	0.0404936	0	0	0	0	0	0	0	0	0	0	0	0	0	0	0	0	0	0	0	0	0	0	0	0	0	0	0	0	0	0	0	0	0	0	0	0	0	0	0	0	0	0	0
NG-17954_350_T1_NODE_1643_length_5754_cov_4.259168	0	0	0.997046	0.584811	0	0	0	0	0	0	0	0	0	0	0	0	0.0858533	0	0	0	0	0	0	0	0	0	0	0	0	0	0	0	0	0	0	0	0	0	0	0	0	0	0	0	0	0	0	0	0
NG-17954_350_T1_NODE_1662_length_5694_cov_3.148608	0	0	0.999298	0.39568	0	0	0	0	0	0	0	0	0	0	0	0	0	0	0	0	0	0	0	0	0	0	0	0	0	0	0	0	0	0	0	0	0	0	0	0	0	0	0	0	0	0	0	0	0
NG-17954_350_T1_NODE_1665_length_5690_cov_4.434960	0	0	0.998243	0.313357	0	0	0	0	0	0	0	0	0	0	0	0	0	0	0	0	0	0	0	0	0	0	0	0	0	0	0	0	0	0	0	0	0	0	0	0	0	0	0	0	0	0	0	0	0
NG-17954_350_T1_NODE_1668_length_5680_cov_3.514311	0	0.0524648	0.989789	0.394542	0	0.112324	0	0	0	0	0	0	0	0	0.0911972	0	0	0	0	0	0	0	0	0	0	0	0	0.0792254	0	0	0	0.727289	0	0	0	0	0	0	0	0	0	0.0633803	0.122711	0	0	0	0	0	0
NG-17954_350_T1_NODE_1683_length_5623_cov_3.301724	0	0	0.98435	0.0471279	0	0.0501512	0	0	0	0	0	0	0	0	0	0	0	0	0	0	0	0	0	0	0	0	0	0	0	0	0	0	0	0	0	0	0	0	0	0	0	0	0	0	0	0	0	0	0
NG-17954_350_T1_NODE_1691_length_5604_cov_3.831321	0	0	0.945931	0.437009	0	0.469843	0.039793	0	0	0	0.0483583	0	0	0	0	0	0	0	0	0	0	0	0	0	0	0	0	0	0	0	0	0	0	0	0	0	0	0	0	0	0	0.043005	0	0	0	0	0.185939	0	0
NG-17954_350_T1_NODE_1692_length_5604_cov_2.761038	0	0	0.997859	0.775517	0	0	0	0	0	0	0	0	0	0	0	0	0	0	0	0	0	0	0	0	0	0	0	0	0	0	0	0	0	0	0	0	0	0	0	0	0	0	0	0	0	0	0	0	0
NG-17954_350_T1_NODE_1695_length_5598_cov_3.905286	0	0	0.990711	0.65309	0	0	0	0	0	0	0	0	0	0	0	0	0	0	0	0	0	0	0	0	0	0	0	0	0	0	0	0	0	0	0	0	0	0	0	0	0	0	0	0	0	0	0	0	0
NG-17954_350_T1_NODE_1700_length_5594_cov_5.331468	0	0	0.993922	0.418663	0	0.031641	0	0	0	0	0	0	0	0	0	0	0	0	0	0	0	0	0	0	0	0	0	0	0	0	0	0	0	0	0	0	0	0	0	0	0	0	0	0	0	0	0	0	0
NG-17954_350_T1_NODE_1704_length_5587_cov_4.423174	0	0	0.987829	0.395024	0	0	0	0	0	0	0	0	0	0	0	0	0	0	0	0	0	0	0	0	0	0	0	0	0	0	0	0	0	0	0	0	0	0	0	0	0	0	0	0	0	0	0	0	0
NG-17954_350_T1_NODE_1705_length_5585_cov_3.801447	0	0	0.997314	0.364727	0	0.0424351	0	0	0	0	0	0	0	0	0	0	0	0	0	0	0	0	0	0	0	0	0	0	0	0	0	0	0	0	0	0	0	0	0	0	0	0	0	0	0	0	0	0	0
NG-17954_350_T1_NODE_1709_length_5563_cov_5.483842	0	0	0.998023	0.376416	0	0.0920367	0	0	0	0	0	0	0	0	0	0	0	0	0	0	0	0	0	0	0	0	0	0	0	0	0	0	0	0	0	0	0	0	0	0	0	0	0	0	0	0	0	0	0
NG-17954_350_T1_NODE_1717_length_5548_cov_3.427453	0	0	0.98558	0.554795	0	0	0	0	0	0	0	0	0	0	0	0	0.0939077	0	0	0	0	0	0	0	0	0	0	0	0	0	0	0	0	0	0	0	0	0	0	0	0	0	0	0	0	0	0	0	0
NG-17954_350_T1_NODE_1719_length_5538_cov_19.060004	0	0	0.999819	1	0	0.248826	0.0465872	0.0460455	0	0	0	0	0.978151	0	0.0509209	0	0	0	0	0	0	0	0	0	0	0	0	0	0	0	0	0.983749	0.0361141	0	0	0	0	0	0	0.341459	0.0501986	0.0467678	0.975081	0.0501986	0.0353918	0.497291	0.0362947	0	0
NG-17954_350_T1_NODE_1729_length_5520_cov_5.331199	0	0	0.997283	0.526812	0	0.0429348	0	0	0	0	0	0	0	0	0	0	0	0	0	0	0	0	0	0	0.0476449	0	0	0	0	0	0	0	0	0	0	0	0	0	0	0	0	0	0	0	0	0	0	0	0
NG-17954_350_T1_NODE_1741_length_5500_cov_4.715335	0	0	0.992364	0.514364	0	0.0978182	0	0	0	0	0	0	0	0	0	0	0	0	0	0	0	0	0	0	0	0	0	0	0	0	0	0	0	0	0	0	0	0	0	0	0	0	0	0	0	0	0	0	0
NG-17954_350_T1_NODE_1742_length_5500_cov_3.655647	0.0487273	0	0.998182	0	0	0	0	0	0	0	0	0	0	0	0	0	0	0	0	0	0	0	0	0	0	0	0	0	0	0	0	0	0	0	0	0	0	0	0	0	0	0	0	0	0	0	0	0	0
NG-17954_350_T1_NODE_1746_length_5495_cov_3.376103	0	0	0.995996	0.322475	0	0	0	0	0	0	0	0	0	0	0	0	0	0	0	0	0	0	0	0	0	0	0	0	0	0	0	0	0	0	0	0	0	0	0	0	0	0	0	0	0	0	0	0	0
NG-17954_350_T1_NODE_1757_length_5471_cov_3.403434	0	0	0.98556	0.585816	0	0	0	0	0	0	0	0	0	0	0	0	0.046975	0	0	0	0	0	0	0	0	0	0	0	0	0	0	0	0	0	0	0	0	0	0	0	0	0	0	0	0	0	0	0	0
NG-17954_350_T1_NODE_1762_length_5463_cov_3.984283	0	0	0.997986	0.487644	0	0.0477759	0	0	0	0	0	0	0	0	0	0	0	0	0	0	0	0	0	0	0	0	0	0	0	0	0	0.05162	0	0	0	0	0	0	0	0	0.0302032	0	0	0	0	0	0	0	0
NG-17954_350_T1_NODE_1769_length_5444_cov_3.670996	0	0	0.999633	0.418259	0	0.0416973	0	0	0	0	0	0	0	0	0	0	0	0	0	0	0	0	0	0	0	0	0	0	0	0	0	0	0	0	0	0	0	0	0	0	0	0	0	0	0	0	0	0	0
NG-17954_350_T1_NODE_1775_length_5427_cov_2.917722	0	0.0182421	0.992998	0.834715	0	0	0	0	0	0	0	0	0	0	0	0	0	0	0.0519624	0	0	0	0	0	0	0	0	0	0	0	0	0	0	0	0	0	0	0	0	0	0.279713	0	0	0	0.252626	0.0361157	0	0	0.0504883
NG-17954_350_T1_NODE_1779_length_5417_cov_4.592130	0	0	0.999815	0.797674	0	0	0	0	0	0	0	0	0	0	0	0	0	0	0	0	0	0	0	0	0	0	0	0	0	0	0	0	0	0	0	0	0	0	0	0	0	0	0	0	0	0	0	0	0
NG-17954_350_T1_NODE_1789_length_5391_cov_4.031484	0	0	1	0.82174	0	0.031163	0	0	0	0	0	0	0	0	0	0	0	0	0	0	0	0	0	0	0	0	0	0	0	0	0	0	0	0	0	0	0	0	0	0	0	0	0	0	0	0	0	0	0
NG-17954_350_T1_NODE_1790_length_5390_cov_5.267666	0	0	1	0.47013	0	0.0818182	0	0	0	0	0	0	0	0	0	0	0	0	0	0	0	0	0	0	0	0	0	0	0	0	0	0	0	0	0	0	0	0	0	0	0	0	0	0	0	0	0	0	0
NG-17954_350_T1_NODE_1791_length_5383_cov_6.047673	0	0	0.992012	0.391789	0	0	0	0	0	0	0	0	0	0	0	0	0	0	0	0	0	0	0	0	0	0	0	0	0	0	0	0	0	0	0	0	0	0	0	0	0	0	0	0	0	0	0	0	0
NG-17954_350_T1_NODE_1793_length_5381_cov_4.317124	0	0	0.981974	0.692808	0	0.042743	0	0	0	0	0	0	0	0	0	0	0	0	0	0	0	0	0	0	0	0	0	0	0	0	0	0	0	0	0	0	0	0	0	0	0	0	0	0	0	0	0	0	0
NG-17954_350_T1_NODE_1796_length_5375_cov_4.141353	0	0	0.991256	0.664	0	0.0427907	0	0	0	0	0	0	0	0	0	0	0	0	0	0	0	0	0	0	0	0	0	0	0	0	0	0	0	0	0	0	0	0	0	0	0	0	0	0	0	0	0	0	0
NG-17954_350_T1_NODE_1797_length_5375_cov_3.443045	0	0	0.998698	0.27907	0	0.0431628	0	0	0	0	0	0	0	0	0	0	0	0	0	0	0	0	0	0	0	0	0	0	0	0	0	0	0	0	0	0	0	0	0	0	0	0	0	0	0	0	0	0	0
NG-17954_350_T1_NODE_1798_length_5375_cov_2.877632	0.0526512	0.0524651	0.99293	0.464186	0	0.215628	0	0.336186	0	0.0772093	0	0	0	0.690233	0	0	0.0727442	0	0.231814	0.356093	0.0906047	0	0	0	0	0	0.0906047	0.130047	0.0422326	0	0.75386	0.210233	0	0.400372	0	0	0	0	0	0	0.0455814	0.0290233	0	0	0	0	0.139721	0	0.277023
NG-17954_350_T1_NODE_1805_length_5346_cov_4.136080	0	0	0.999813	0.424617	0	0	0	0	0	0	0	0	0	0	0	0	0	0	0	0	0	0	0	0	0	0	0	0	0	0	0	0	0	0	0	0	0	0	0	0	0	0	0	0	0	0	0	0	0
NG-17954_350_T1_NODE_1815_length_5334_cov_5.427164	0	0	0.989689	0.774091	0	0.0457443	0	0	0	0	0	0	0	0	0	0	0	0	0	0	0	0	0	0	0	0	0	0	0	0	0	0	0	0	0	0	0	0	0	0	0	0	0	0	0	0	0	0	0
NG-17954_350_T1_NODE_1818_length_5330_cov_3.006256	0	0	0.998124	0.49531	0	0	0	0	0	0	0	0	0	0	0	0	0	0	0	0	0	0	0	0	0	0	0	0	0	0	0	0	0	0	0	0	0	0	0	0	0	0	0	0	0	0	0	0	0
NG-17954_350_T1_NODE_1820_length_5325_cov_3.405313	0	0	0.997746	0.234366	0	0.256338	0	0.359624	0	0.0311737	0	0	0	0.671174	0	0	0.0529577	0	0.273991	0.595117	0.0730516	0	0	0	0	0	0.127324	0.0867606	0	0	0.592113	0.155493	0	0.241127	0	0	0	0	0	0.0307981	0	0.0443192	0	0	0	0	0.129202	0	0.207136
NG-17954_350_T1_NODE_1827_length_5312_cov_2.769640	0	0	0.998117	0.53125	0	0	0	0	0	0	0	0	0	0	0	0	0.0903614	0	0	0	0	0	0	0	0	0	0	0	0	0	0	0	0	0	0	0	0	0	0	0	0	0	0	0	0	0	0	0	0
NG-17954_350_T1_NODE_1828_length_5310_cov_3.659943	0	0	0.989077	0	0	0.0346516	0	0.0310734	0	0.0393597	0	0.0299435	0	0	0	0	0	0	0	0.0425612	0	0	0	0	0.0517891	0	0	0	0	0	0	0	0	0	0	0	0	0	0	0	0	0	0	0	0	0	0	0	0
NG-17954_350_T1_NODE_1833_length_5303_cov_4.673590	0	0	0.995097	0.42938	0	0.0314916	0	0	0	0	0	0	0	0	0	0	0	0	0	0	0	0.0348859	0	0	0	0	0	0	0	0	0	0	0	0	0	0	0	0	0	0	0	0	0	0	0	0	0	0	0
NG-17954_350_T1_NODE_1837_length_5298_cov_5.651917	0	0	0.995092	0.360325	0	0.0322763	0	0	0	0	0	0	0	0	0	0	0	0	0	0	0	0	0	0	0	0	0	0	0	0	0	0	0	0	0	0	0	0	0	0	0	0	0	0	0	0	0	0	0
NG-17954_350_T1_NODE_1843_length_5291_cov_4.228037	0	0	0.999811	0.659989	0	0.0529201	0	0	0	0	0	0	0	0	0	0	0	0	0	0	0	0	0	0	0	0	0	0	0	0	0	0	0	0	0	0	0	0	0	0	0	0	0	0	0	0	0	0	0
NG-17954_350_T1_NODE_1846_length_5287_cov_4.244839	0	0	0.994893	0.237186	0	0.0531492	0	0	0	0	0	0	0	0	0	0	0	0	0	0	0	0	0	0	0	0	0	0	0	0	0	0	0	0	0	0	0	0	0	0	0	0	0	0	0	0	0	0	0
NG-17954_350_T1_NODE_1848_length_5281_cov_5.240911	0	0	0.999811	0.735656	0	0	0	0	0	0	0	0	0	0	0	0	0	0	0	0	0	0	0	0	0	0	0	0	0	0	0	0	0	0	0	0	0	0	0	0	0	0	0	0	0	0	0	0	0
NG-17954_350_T1_NODE_1850_length_5277_cov_4.474914	0	0	0.974607	0.413872	0	0	0	0	0	0	0	0	0	0	0	0	0	0	0	0	0	0	0	0	0	0	0	0	0	0	0	0	0	0	0	0	0	0	0	0	0	0	0	0	0	0	0	0	0
NG-17954_350_T1_NODE_1851_length_5277_cov_3.044619	0	0	0.995073	0.73754	0	0.0854652	0	0	0	0	0	0	0	0	0	0	0	0	0	0	0	0	0	0	0	0	0	0	0	0	0	0	0	0	0	0	0	0	0	0	0	0	0	0	0	0	0	0	0
NG-17954_350_T1_NODE_1856_length_5269_cov_4.641350	0	0	0.993927	0.4591	0	0	0	0	0	0	0	0	0	0	0	0	0	0	0	0	0	0	0	0	0	0	0	0	0	0	0	0	0.0305561	0	0	0	0	0	0	0	0	0	0	0	0	0	0	0	0
NG-17954_350_T1_NODE_1858_length_5267_cov_3.468726	0	0	0.988229	0.349915	0	0.0533511	0	0	0	0	0	0	0	0	0	0	0	0	0	0	0	0	0	0	0	0	0.0347446	0	0	0	0	0	0	0	0	0	0	0	0	0	0	0	0	0	0	0	0	0	0
NG-17954_350_T1_NODE_1879_length_5228_cov_4.905664	0	0	0.997705	0.506695	0	0.0539403	0	0	0	0	0	0	0	0	0	0	0	0	0	0	0	0	0	0	0	0	0	0	0	0	0	0	0	0	0	0	0	0	0	0	0	0	0	0	0	0	0	0	0
NG-17954_350_T1_NODE_1882_length_5218_cov_5.375363	0	0	0.989843	0.217708	0	0	0	0	0	0	0	0	0	0	0	0	0	0	0	0	0	0	0	0	0	0	0	0	0	0	0	0	0	0	0	0	0	0	0	0	0	0	0	0	0	0	0	0	0
NG-17954_350_T1_NODE_1886_length_5209_cov_2.414047	0	0	0.99808	0.245345	0	0	0	0	0	0	0	0	0	0	0	0	0	0	0	0	0	0	0	0	0	0	0	0	0	0	0	0	0	0	0	0	0	0	0	0	0	0	0	0	0	0	0	0	0
NG-17954_350_T1_NODE_1905_length_5169_cov_3.403989	0	0	0.983169	0.175082	0	0	0	0	0	0	0	0	0	0	0	0	0	0	0	0	0	0	0	0	0	0	0	0	0	0	0	0	0	0	0	0	0	0	0	0	0	0	0	0	0	0	0	0	0
NG-17954_350_T1_NODE_1906_length_5162_cov_5.996084	0	0	0.999419	0.253971	0	0	0	0	0	0	0	0	0	0	0	0	0	0	0	0	0	0	0	0	0	0	0	0	0	0	0	0	0	0	0	0	0	0	0	0	0	0	0	0	0	0	0	0	0
NG-17954_350_T1_NODE_1914_length_5141_cov_3.779198	0	0	0.977436	0.208325	0	0.0482396	0	0	0.0544641	0.115931	0	0	0	0	0	0	0	0	0	0	0	0	0	0	0	0	0	0	0	0.0507683	0	0	0	0	0	0	0	0	0	0	0.0708033	0	0	0	0	0.0276211	0	0	0
NG-17954_350_T1_NODE_1921_length_5130_cov_5.336355	0	0	0.998635	0.319883	0	0	0	0	0	0	0	0	0	0	0	0	0	0	0	0	0	0	0	0	0	0	0	0	0	0	0	0	0	0	0	0	0	0	0	0	0	0	0	0	0	0	0	0	0
NG-17954_350_T1_NODE_1925_length_5125_cov_3.015582	0	0	0.993561	0.675902	0	0	0	0	0	0	0	0	0	0	0	0	0	0	0	0	0	0	0	0	0	0	0	0	0	0	0	0	0	0	0	0	0	0	0	0	0	0	0	0	0	0	0	0	0
NG-17954_350_T1_NODE_1927_length_5123_cov_4.587411	0	0	0.99961	0.358384	0	0.040406	0	0	0	0	0	0	0	0	0	0	0	0	0	0	0	0	0	0	0	0	0	0	0	0	0	0	0	0	0	0	0	0	0	0	0	0	0	0	0	0	0	0	0
NG-17954_350_T1_NODE_1930_length_5119_cov_3.170616	0	0	0.984567	0.389529	0	0.0449307	0	0	0	0	0	0	0	0	0	0	0	0	0	0	0	0	0	0	0	0	0	0.130885	0	0	0	0	0	0	0	0	0	0	0	0	0	0	0	0.0275444	0	0	0.144755	0	0
NG-17954_350_T1_NODE_1934_length_5112_cov_3.565948	0	0	0.992762	0.517606	0	0	0	0	0	0	0	0	0	0	0	0	0	0	0	0	0	0	0	0	0	0	0	0	0	0	0	0	0	0	0	0	0	0	0	0	0	0	0	0	0	0	0	0	0
NG-17954_350_T1_NODE_1952_length_5086_cov_3.656927	0	0	0.994298	0	0	0.0837593	0	0	0	0.0880849	0.0338183	0.0717656	0	0.0845458	0	0	0	0	0.0790405	0.0768777	0	0	0	0	0	0	0	0	0	0	0	0	0	0	0	0	0.0302792	0	0	0	0	0	0	0	0	0	0	0.0332285	0
NG-17954_350_T1_NODE_1956_length_5077_cov_5.258463	0.224345	0.178255	0.994682	0.513689	0	0.615521	0.203073	0.0988773	0	0.460311	0	0.071105	0.661414	0.1948	0	0.0553476	0	0	0	0	0	0	0	0.211345	0	0.0551507	0	0.561355	0	0	0	0.976758	0.316526	0.284026	0	0.283829	0.0539689	0	0	0	0.186134	0.0555446	0.147134	0	0.204845	0	0.386646	0.0549537	0.120347
NG-17954_350_T1_NODE_1958_length_5072_cov_3.319912	0	0	0.980284	0.378155	0	0	0	0	0	0	0	0	0	0	0	0.0396293	0	0	0	0	0	0	0	0	0	0	0	0	0	0	0	0	0	0	0	0	0	0	0	0	0	0	0	0	0	0	0	0	0
NG-17954_350_T1_NODE_1960_length_5068_cov_3.328346	0	0	0.990134	0.360103	0	0	0	0	0	0	0	0	0	0	0	0	0	0	0	0	0	0	0	0	0	0	0	0	0	0	0	0	0	0	0	0	0	0	0	0	0	0	0	0	0	0	0	0	0
NG-17954_350_T1_NODE_1962_length_5066_cov_3.384953	0	0	0.991709	0.759968	0	0.0629688	0	0	0	0	0	0	0	0	0	0	0.0848796	0	0	0	0	0	0	0	0	0	0	0	0	0	0	0	0	0	0	0	0	0	0	0	0	0	0	0	0	0	0	0	0
NG-17954_350_T1_NODE_1966_length_5055_cov_3.561400	0	0	1	0.61365	0	0.0945598	0	0	0	0	0	0	0	0	0	0	0	0	0	0	0	0	0	0	0	0	0	0	0	0	0	0	0	0	0	0	0	0	0	0	0	0	0	0	0	0	0	0	0
NG-17954_350_T1_NODE_1976_length_5034_cov_4.303274	0	0	0.98967	0.321216	0	0	0	0	0	0	0	0	0	0	0	0	0	0	0	0	0	0	0	0	0	0	0	0	0	0	0	0	0	0	0	0	0	0	0	0	0	0	0	0	0	0	0	0	0
NG-17954_350_T1_NODE_1991_length_5007_cov_3.568659	0	0	0.991013	0.80747	0	0	0	0	0	0	0	0	0	0	0	0	0	0	0	0	0	0	0	0	0	0	0	0	0	0	0	0	0	0	0	0	0	0	0	0	0	0	0	0	0	0	0	0	0
NG-17954_350_T1_NODE_1993_length_5000_cov_3.257027	0	0	0.982	0.6874	0	0.0378	0	0	0	0	0	0	0	0	0	0	0	0	0	0	0	0	0	0	0	0	0	0	0	0	0	0	0	0	0	0	0	0	0	0	0	0	0	0	0	0	0	0	0
NG-17954_350_T1_NODE_2007_length_4971_cov_2.304312	0	0	0.983907	0.265741	0	0	0	0	0	0	0	0	0	0	0	0	0	0	0	0	0	0	0	0	0	0	0	0	0	0	0	0	0	0	0	0	0	0	0	0	0	0	0	0	0	0	0	0	0
NG-17954_350_T1_NODE_2019_length_4941_cov_2.996930	0	0.0386561	0.991297	0.261688	0	0.138434	0	0.132969	0	0.10423	0	0	0	0.138636	0	0.0564663	0	0	0.0331917	0	0	0.105647	0.130945	0	0	0	0	0	0	0	0.139648	0.106456	0.135802	0	0	0	0	0	0	0	0	0	0	0	0	0.0335964	0	0.106659	0.038049
NG-17954_350_T1_NODE_2051_length_4880_cov_4.292435	0	0	0.985246	0	0	0.0811475	0	0	0	0	0	0.082377	0	0	0	0	0	0	0	0	0	0	0	0	0.0522541	0	0	0.0913934	0	0	0	0.205533	0	0.295082	0	0	0	0	0	0.140574	0	0	0	0	0	0	0	0	0.346311
NG-17954_350_T1_NODE_2060_length_4866_cov_3.009561	0	0	0.990958	0.403411	0	0.0324702	0	0	0	0	0	0	0	0	0	0	0	0	0	0	0	0	0	0	0	0	0	0	0	0	0	0	0	0	0	0	0	0	0	0	0	0	0	0	0	0	0	0	0
NG-17954_350_T1_NODE_2062_length_4865_cov_4.959459	0	0	0.999178	0.390956	0	0.0497431	0	0	0	0	0	0	0	0	0	0	0	0	0	0	0	0	0	0	0	0	0	0	0	0	0	0	0	0	0	0	0	0	0	0	0	0	0	0	0	0	0	0	0
NG-17954_350_T1_NODE_2067_length_4858_cov_3.831772	0	0	0.990943	0.443186	0	0	0	0	0	0	0	0	0	0	0	0	0	0	0	0	0	0	0	0	0	0	0	0	0	0	0	0	0	0	0	0	0	0	0	0	0	0	0	0	0	0	0	0	0
NG-17954_350_T1_NODE_2070_length_4853_cov_4.040017	0	0	0.995055	0.387801	0	0	0	0	0	0	0	0	0	0	0	0	0	0	0	0	0	0	0	0	0	0	0	0	0	0	0	0	0	0	0	0	0	0	0	0	0	0	0	0	0	0	0	0	0
NG-17954_350_T1_NODE_2073_length_4852_cov_3.037940	0	0	0.937139	0.292457	0	0	0	0	0	0	0	0	0	0	0	0	0	0	0	0	0	0	0	0	0.0581204	0	0	0	0	0	0	0	0	0	0	0	0	0	0	0	0	0	0	0	0	0	0	0	0
NG-17954_350_T1_NODE_2075_length_4851_cov_2.640117	0	0	0.990724	0.457638	0	0	0	0	0	0	0	0	0	0	0	0	0	0	0	0	0	0	0	0	0	0	0	0	0	0	0	0	0	0	0	0	0	0	0	0	0	0	0	0	0	0	0	0	0
NG-17954_350_T1_NODE_2083_length_4841_cov_3.804430	0.0413138	0.616402	0.947738	0.553811	0	0.793225	0.186532	0	0.29622	0.860153	0	0.656063	0.149969	0.210287	0.701715	0.200785	0.115265	0.308407	0.858913	0.696757	0.222888	0.0495765	0.256145	0.778765	0.0644495	0	0.743028	0.66949	0.355505	0.628383	0	0.767197	0.321421	0.092956	0.639124	0.665978	0.46416	0.372444	0.723611	0.188391	0.370791	0.0993596	0.493493	0	0.632927	0.598017	0.335468	0.428217	0.571989
NG-17954_350_T1_NODE_2106_length_4799_cov_4.200042	0	0	1	0.0583455	0	0.0583455	0	0	0	0	0	0	0	0	0	0	0	0	0	0	0	0	0	0	0	0	0	0	0	0	0	0	0	0	0	0	0	0	0	0	0	0	0	0	0	0	0	0	0
NG-17954_350_T1_NODE_2112_length_4789_cov_4.273131	0	0	0.981833	0.482773	0	0.0586761	0	0	0	0	0	0	0	0	0	0	0	0	0	0	0	0	0	0	0	0	0	0	0	0	0	0	0	0	0	0	0	0	0	0	0	0	0	0	0	0	0	0	0
NG-17954_350_T1_NODE_211_length_25083_cov_3.839739	0	0	0.994419	0.631065	0	0.023203	0	0	0	0	0	0	0	0	0	0	0.0315752	0	0	0	0	0	0	0	0	0	0.00594028	0	0	0	0	0	0	0	0	0	0	0	0	0	0	0	0	0	0	0	0	0	0
NG-17954_350_T1_NODE_2121_length_4766_cov_3.013373	0	0	0.975661	0.742342	0	0.0872849	0	0	0	0	0	0	0	0	0	0	0	0	0	0	0	0	0	0	0	0	0	0	0	0	0	0	0	0	0	0	0	0	0	0	0	0	0	0	0	0	0	0	0
NG-17954_350_T1_NODE_2122_length_4761_cov_4.427114	0	0	0.987818	0.549674	0	0.0592313	0	0	0	0	0	0	0	0	0	0	0	0	0	0	0	0	0	0	0	0	0	0	0	0	0	0	0	0	0	0	0	0	0	0	0	0	0	0	0	0	0	0	0
NG-17954_350_T1_NODE_2124_length_4756_cov_4.458200	0	0	0.985492	0.310345	0	0	0	0	0	0	0	0	0	0	0	0	0	0	0	0	0	0	0	0	0	0	0	0	0	0	0	0	0	0	0	0	0	0	0	0	0	0	0	0	0	0	0	0	0
NG-17954_350_T1_NODE_2126_length_4755_cov_3.055106	0	0	0.973502	0.686015	0	0.0527865	0	0	0	0	0	0	0	0	0	0	0	0	0	0	0	0	0	0	0	0	0	0	0	0	0	0	0	0	0	0	0	0	0	0	0	0	0	0	0	0	0	0	0
NG-17954_350_T1_NODE_2131_length_4746_cov_4.068003	0	0	0.999579	0.58091	0	0	0	0	0	0	0	0	0	0	0	0	0	0	0	0	0	0	0	0	0	0	0	0	0	0	0	0	0	0	0	0	0	0	0	0	0	0	0	0	0	0	0	0	0
NG-17954_350_T1_NODE_2137_length_4734_cov_4.805941	0	0	0.99831	0.362907	0	0	0	0	0	0	0	0	0	0	0	0	0	0	0	0	0	0	0	0	0	0	0	0	0	0	0	0	0	0	0	0	0	0	0	0	0	0	0	0	0	0	0	0	0
NG-17954_350_T1_NODE_2139_length_4733_cov_3.006413	0	0	0.957532	0.244454	0	0	0	0	0	0	0	0	0	0	0	0	0	0	0	0	0	0	0	0	0	0	0	0	0	0	0	0	0	0	0	0	0	0	0	0	0	0	0	0	0	0	0	0	0
NG-17954_350_T1_NODE_2141_length_4728_cov_3.773593	0	0	0.975677	0.384729	0	0.0448393	0	0	0	0	0	0	0	0	0	0	0	0	0	0	0	0	0	0	0	0	0	0	0	0	0	0	0	0	0	0	0	0	0	0	0	0	0	0	0	0	0	0	0
NG-17954_350_T1_NODE_2143_length_4722_cov_2.449539	0	0	0.963151	0.299026	0	0	0	0	0	0	0	0	0	0	0	0	0	0	0	0	0	0	0	0	0	0	0	0	0	0	0	0	0	0	0	0	0	0	0	0	0	0	0	0	0	0	0	0	0
NG-17954_350_T1_NODE_2144_length_4717_cov_3.501287	0	0	0.9894	0.422302	0	0.0445198	0	0	0	0.0407038	0	0	0	0	0	0	0	0	0	0	0.0549078	0	0	0	0	0	0	0	0	0	0	0	0	0	0	0	0	0	0	0	0	0	0	0	0	0	0.11766	0.0515158	0
NG-17954_350_T1_NODE_2146_length_4711_cov_2.798110	0	0	0.999788	0.250478	0	0	0	0	0	0	0	0	0	0	0	0	0	0	0	0	0	0	0	0	0	0	0	0.0585863	0	0	0	0	0	0	0	0	0	0	0	0	0	0	0	0	0	0	0	0	0
NG-17954_350_T1_NODE_2149_length_4707_cov_3.207438	0	0	0.997238	0.60888	0	0	0	0	0	0	0	0	0	0	0	0	0	0	0	0	0	0	0	0	0	0	0	0	0	0	0	0	0	0	0	0	0	0	0	0	0	0	0	0	0	0	0	0	0
NG-17954_350_T1_NODE_2153_length_4698_cov_4.559337	0	0	0.997446	0.230524	0	0	0	0	0	0	0	0	0	0	0	0	0	0	0	0	0	0	0	0	0	0	0	0	0	0	0	0	0	0	0	0	0	0	0	0	0	0	0	0	0	0	0	0	0
NG-17954_350_T1_NODE_2155_length_4697_cov_4.540715	0	0	0.999574	0.308069	0	0	0	0	0	0	0	0	0	0	0	0	0	0	0	0	0	0	0	0	0.0600383	0	0	0	0	0	0	0	0	0	0	0	0	0	0	0	0	0	0	0	0	0	0	0	0
NG-17954_350_T1_NODE_2157_length_4697_cov_3.472210	0	0	0.983394	0.239302	0	0	0	0	0	0	0	0	0	0	0	0	0	0	0	0	0	0	0	0	0	0	0	0	0	0	0	0	0	0	0	0	0	0	0	0	0	0	0	0	0	0	0	0	0
NG-17954_350_T1_NODE_2158_length_4693_cov_5.685425	0	0	1	0.39804	0	0	0	0	0	0	0	0	0	0	0	0	0	0	0	0	0	0	0	0	0	0	0.0475176	0	0	0	0	0.0479437	0	0	0	0	0	0	0	0	0	0	0	0	0	0	0	0	0
NG-17954_350_T1_NODE_2169_length_4671_cov_13.578423	0	0	0.98587	0.857204	0	0.0603725	0	0	0	0	0	0	0	0	0	0	0	0	0	0	0	0	0	0	0	0	0	0	0	0	0	0	0	0	0	0	0	0	0	0	0	0	0	0	0	0	0	0	0
NG-17954_350_T1_NODE_2177_length_4661_cov_3.376683	0	0	0.99764	0.332547	0	0	0	0	0	0	0	0	0	0	0	0	0	0	0	0	0	0	0	0	0	0	0	0	0	0	0	0	0	0	0	0	0	0	0	0	0	0	0	0	0	0	0	0	0
NG-17954_350_T1_NODE_2178_length_4661_cov_2.825445	0	0	0.990989	0.245441	0	0	0	0	0	0	0	0	0	0	0	0	0	0	0	0	0	0	0	0	0	0	0	0	0	0	0	0	0	0	0	0	0	0	0	0	0	0	0	0	0	0	0	0	0
NG-17954_350_T1_NODE_2183_length_4653_cov_4.131144	0	0	0.962605	0.683645	0	0	0	0	0	0	0	0	0	0	0	0	0	0	0	0	0	0	0	0	0	0	0	0	0	0	0	0	0	0	0	0	0	0	0	0	0	0	0	0	0.237696	0	0	0	0
NG-17954_350_T1_NODE_2188_length_4639_cov_2.727094	0	0	0.972192	0.359991	0	0	0	0	0	0	0	0	0	0	0	0	0	0	0	0	0	0	0	0	0	0	0	0	0	0	0	0	0	0	0	0	0	0	0	0	0	0	0	0	0	0	0	0	0
NG-17954_350_T1_NODE_2192_length_4627_cov_6.050087	0	0	0.995245	0.3244	0	0	0	0	0	0	0	0	0	0	0	0	0	0	0	0	0	0	0	0	0	0	0	0	0	0	0	0.178734	0	0	0	0	0	0	0	0	0	0	0.100281	0	0	0	0	0	0
NG-17954_350_T1_NODE_2200_length_4611_cov_3.312774	0	0	0.998916	0.629365	0	0	0	0	0	0	0	0	0	0	0	0	0	0	0	0	0	0	0	0	0	0	0	0	0	0	0	0	0	0	0	0	0	0	0	0	0	0	0	0	0	0	0	0	0
NG-17954_350_T1_NODE_2201_length_4606_cov_4.141947	0.0607903	0	0.973079	0.616153	0	0	0	0	0	0	0	0	0	0	0	0	0	0	0	0	0	0	0	0	0	0	0	0	0	0	0	0	0	0	0	0	0	0	0	0	0	0	0	0	0	0	0	0	0
NG-17954_350_T1_NODE_2203_length_4604_cov_3.000220	0	0	0.975673	0.322763	0	0	0	0	0	0	0	0	0	0	0	0	0	0	0	0	0	0	0	0	0	0	0	0	0	0	0	0	0	0	0	0	0	0	0	0	0	0	0	0	0	0	0	0	0
NG-17954_350_T1_NODE_2205_length_4602_cov_3.382230	0	0	0.998479	0.487831	0	0	0	0	0	0	0	0	0	0	0	0	0.0612777	0	0	0	0	0	0	0	0	0	0	0	0	0	0	0	0	0	0	0	0	0	0	0	0	0	0	0	0	0	0	0	0
NG-17954_350_T1_NODE_2216_length_4588_cov_4.037944	0	0	0.996295	0	0	0.0568875	0	0	0	0	0	0	0	0	0	0	0	0	0	0	0	0	0	0	0	0	0	0	0	0	0	0	0	0	0	0	0	0	0	0	0	0	0	0	0	0	0	0	0
NG-17954_350_T1_NODE_2217_length_4587_cov_3.662401	0	0	0.996512	0.282102	0	0.0396773	0	0	0	0	0	0	0	0	0	0	0	0	0	0	0	0	0	0	0	0	0	0	0	0	0	0	0	0	0	0	0	0	0	0	0	0	0	0	0	0.0610421	0	0	0
NG-17954_350_T1_NODE_2218_length_4586_cov_5.282719	0	0	0.982338	0.30266	0	0	0	0	0	0	0.0510249	0	0	0	0	0	0	0	0	0	0	0	0	0	0	0	0	0	0	0	0	0	0	0	0	0	0	0	0	0	0	0	0	0	0	0	0	0	0
NG-17954_350_T1_NODE_2222_length_4576_cov_4.276045	0	0	1	0.589379	0	0	0	0	0	0	0	0	0	0	0	0	0	0	0	0	0	0	0	0	0	0	0	0	0	0	0	0	0	0	0	0	0	0	0	0	0	0	0	0	0	0	0	0	0
NG-17954_350_T1_NODE_2248_length_4513_cov_3.099148	0	0	0.999557	0.719255	0	0	0	0	0	0	0	0	0	0	0	0	0	0	0	0	0	0	0	0	0	0	0	0	0	0	0	0	0	0	0	0	0	0	0	0	0	0	0	0	0	0	0	0	0
NG-17954_350_T1_NODE_2250_length_4512_cov_3.721337	0	0	0.979388	0.217863	0	0	0	0	0	0	0	0	0	0	0	0	0	0	0	0	0	0	0	0	0	0	0	0	0	0	0	0	0	0	0	0	0	0	0	0	0	0	0	0	0	0	0	0	0
NG-17954_350_T1_NODE_2253_length_4509_cov_3.841266	0	0	1	0.687292	0	0.0459082	0	0	0	0	0	0	0	0	0	0	0	0	0	0	0	0	0	0	0	0	0	0	0	0	0	0	0	0	0	0	0	0	0	0	0	0	0	0	0	0	0	0	0
NG-17954_350_T1_NODE_2258_length_4498_cov_2.706955	0	0	0.99422	0.30458	0	0	0	0	0	0	0	0	0	0	0	0	0	0	0	0	0	0	0	0	0	0	0	0	0	0	0	0	0	0	0	0	0	0	0	0	0	0	0	0	0	0	0	0	0
NG-17954_350_T1_NODE_2259_length_4497_cov_3.727375	0	0	0.995997	0.766956	0	0	0	0	0	0	0	0	0	0	0	0	0	0	0	0	0	0	0	0	0	0	0	0	0	0	0	0	0	0	0	0	0	0	0	0	0	0	0	0	0	0	0	0	0
NG-17954_350_T1_NODE_2261_length_4492_cov_3.956277	0	0	0.983304	0.541407	0	0	0	0	0	0	0	0	0	0	0	0	0.0603295	0	0	0	0	0	0	0	0	0	0	0	0	0	0	0	0	0	0	0	0	0	0	0	0	0	0	0	0	0	0	0	0
NG-17954_350_T1_NODE_2271_length_4477_cov_3.778381	0	0	0.992852	0.670092	0	0	0	0	0	0	0	0	0	0	0	0	0	0	0	0	0	0.0477999	0	0	0	0	0	0	0	0	0	0	0	0	0	0	0	0	0	0	0	0	0	0	0	0	0	0	0
NG-17954_350_T1_NODE_2272_length_4476_cov_5.051572	0	0	0.998883	0.16689	0	0.0462466	0	0.0500447	0	0	0	0	0	0	0	0	0	0	0.0364164	0.032395	0	0	0	0	0	0.0315013	0	0	0	0	0.0520554	0.0484808	0	0	0	0	0	0	0	0	0	0	0	0	0	0	0	0	0.0493744
NG-17954_350_T1_NODE_2274_length_4472_cov_5.952230	0	0	0.987254	0.326699	0	0	0	0	0	0	0	0	0	0	0	0	0	0	0	0	0	0	0	0	0	0	0	0	0	0	0	0	0	0	0	0	0	0	0	0	0	0	0	0	0	0	0	0	0.0315295
NG-17954_350_T1_NODE_2275_length_4471_cov_3.876585	0	0	0.97987	0.55983	0	0	0	0	0	0	0	0	0	0	0	0	0	0	0	0	0	0	0	0.0626258	0	0	0	0	0	0	0	0	0	0	0	0	0	0	0	0	0	0	0	0	0	0	0	0	0
NG-17954_350_T1_NODE_2277_length_4470_cov_5.251189	0.063311	0	0.990828	0.322371	0	0.304474	0.0628635	0	0	0	0	0.189709	0	0.358166	0	0	0.0431767	0	0	0	0	0	0	0	0	0	0	0.29396	0	0.0425056	0.480089	0.0975391	0.42528	0.352573	0	0	0	0	0	0	0.0628635	0.206488	0	0	0	0	0.188814	0	0.20179
NG-17954_350_T1_NODE_2288_length_4457_cov_4.029759	0	0	0.959614	0.272156	0	0	0	0	0	0	0	0	0	0	0	0	0	0	0	0	0	0	0	0	0	0	0	0	0	0	0	0	0	0	0	0	0	0	0	0	0	0	0	0	0	0	0	0	0
NG-17954_350_T1_NODE_2293_length_4452_cov_4.174437	0	0	0.97664	0.322327	0	0.0945642	0	0	0	0	0	0	0	0	0	0	0	0	0	0	0	0	0	0	0	0	0	0	0	0	0	0	0	0	0	0	0	0	0	0	0	0	0	0	0	0	0	0	0
NG-17954_350_T1_NODE_2297_length_4445_cov_3.778588	0	0	0.988976	0.267042	0	0	0	0	0	0	0	0	0	0	0	0	0	0	0	0	0	0	0	0	0	0	0	0	0	0	0	0	0	0	0	0	0	0	0	0	0	0	0	0	0	0	0	0	0
NG-17954_350_T1_NODE_2304_length_4424_cov_3.858320	0	0	0.986438	0.584539	0	0	0	0	0	0	0	0	0	0	0	0	0.123192	0	0	0	0	0	0	0	0	0	0	0	0	0	0	0	0	0	0	0	0	0	0	0	0	0	0	0	0	0	0	0	0
NG-17954_350_T1_NODE_2308_length_4416_cov_4.890851	0	0	0.986639	0.529665	0	0	0	0	0	0	0	0	0	0	0	0	0	0	0	0	0	0	0	0	0	0	0	0	0	0	0	0	0	0	0	0	0	0	0	0	0	0	0	0	0	0	0	0	0
NG-17954_350_T1_NODE_2312_length_4413_cov_3.570216	0	0	0.999547	0.662588	0	0.0430546	0	0	0	0	0	0	0	0	0	0	0	0	0	0	0	0	0	0	0	0	0	0	0	0	0	0	0	0	0	0	0	0	0	0	0	0	0	0	0	0	0	0	0
NG-17954_350_T1_NODE_2313_length_4411_cov_3.500689	0	0	0.99932	0.356608	0	0.0457946	0	0	0	0	0	0	0	0	0	0	0	0	0	0	0	0	0	0	0	0	0	0	0	0	0	0	0	0	0	0	0	0	0	0	0	0	0	0	0	0	0	0	0
NG-17954_350_T1_NODE_2326_length_4397_cov_3.589820	0	0	0.985899	0.187401	0	0.112122	0	0	0	0	0	0	0	0	0	0	0	0	0	0	0	0	0	0	0	0	0	0	0	0	0	0	0	0	0	0	0	0	0	0	0	0	0	0	0	0	0	0	0
NG-17954_350_T1_NODE_2330_length_4392_cov_4.655753	0	0	0.998634	0.539162	0	0	0	0	0	0	0	0	0	0	0	0	0	0	0	0	0	0	0	0	0	0	0	0	0	0	0	0	0	0	0	0	0	0	0	0	0	0	0	0	0	0	0	0	0
NG-17954_350_T1_NODE_2339_length_4381_cov_3.598937	0	0	0.960055	0.383246	0	0	0	0	0	0	0	0	0	0	0	0	0	0	0	0	0	0	0	0	0	0	0	0	0	0	0	0	0	0	0	0	0	0	0	0	0	0	0	0	0	0	0	0	0
NG-17954_350_T1_NODE_2341_length_4377_cov_3.234151	0	0	0.999543	0.328536	0	0.0424949	0	0	0	0	0	0	0	0	0	0	0	0	0	0	0	0	0	0	0	0	0	0	0	0	0	0	0	0	0	0	0	0	0	0	0	0	0	0	0	0	0	0	0
NG-17954_350_T1_NODE_2343_length_4374_cov_5.490623	0	0	0.991541	0.221308	0	0	0	0	0	0	0	0	0	0	0	0	0	0	0	0	0	0	0	0	0	0	0	0	0	0	0	0	0	0	0	0	0	0	0	0	0	0	0	0	0	0	0	0	0
NG-17954_350_T1_NODE_2348_length_4369_cov_3.590635	0	0	0.983291	0	0	0	0	0	0	0.0423438	0	0	0	0	0	0	0	0	0	0	0	0	0	0	0	0	0.0666056	0	0	0	0	0	0	0	0	0	0	0	0	0	0	0	0	0	0	0	0	0.0370794	0
NG-17954_350_T1_NODE_2352_length_4363_cov_4.650418	0	0	0.991061	0.482008	0	0	0	0.0430896	0	0	0	0	0	0	0	0	0	0	0	0	0	0	0	0	0	0	0	0	0	0	0	0	0	0	0	0	0	0	0	0	0	0	0	0	0	0	0	0	0
NG-17954_350_T1_NODE_2362_length_4350_cov_3.277532	0	0	0.99931	0.607816	0	0	0	0	0	0	0	0	0	0	0	0	0	0	0	0	0	0	0	0	0	0	0	0	0	0	0	0	0	0	0	0	0	0	0	0	0	0	0	0	0	0	0	0	0
NG-17954_350_T1_NODE_2381_length_4326_cov_3.535004	0	0	0.999769	0.356681	0	0	0	0	0	0	0	0	0	0	0	0	0	0	0	0	0	0	0	0	0	0	0	0	0	0	0	0	0	0	0	0	0	0	0	0	0	0	0	0	0	0	0	0	0
NG-17954_350_T1_NODE_2386_length_4320_cov_3.276202	0	0	0.982407	0.266898	0	0	0	0	0	0	0	0	0	0	0	0	0	0	0	0	0	0	0.0530093	0	0	0	0	0	0	0	0	0	0	0	0	0	0	0	0	0	0	0	0	0	0	0	0.08125	0	0
NG-17954_350_T1_NODE_2392_length_4312_cov_3.177825	0	0	0.996058	0.304499	0	0	0	0	0	0	0	0	0	0	0	0	0	0	0	0	0	0	0	0	0	0	0	0	0	0	0	0	0	0	0	0	0	0	0	0	0	0	0	0	0	0	0	0	0
NG-17954_350_T1_NODE_2400_length_4298_cov_2.716239	0	0	0.977199	0.0586319	0	0	0	0	0	0	0	0	0	0	0	0	0	0	0	0	0	0	0	0	0	0	0	0	0	0	0	0	0	0	0	0	0	0	0	0	0	0	0	0	0	0	0	0	0
NG-17954_350_T1_NODE_2406_length_4289_cov_3.003543	0	0	0.989275	0.246911	0	0	0	0	0	0	0	0	0	0	0	0	0	0	0	0	0	0	0	0	0	0	0	0	0	0	0	0	0	0	0	0	0	0	0	0	0	0	0	0	0	0	0	0	0
NG-17954_350_T1_NODE_2407_length_4288_cov_4.356249	0	0	0.999767	0.366371	0	0.0361474	0	0	0	0	0	0	0	0	0	0	0	0	0	0	0	0	0	0	0	0	0	0	0	0	0	0	0.0359142	0	0	0	0	0	0	0	0	0	0	0	0	0	0	0	0
NG-17954_350_T1_NODE_2410_length_4279_cov_4.727036	0	0	0.998598	0.62982	0	0	0	0	0	0	0	0	0	0	0	0	0	0	0	0	0	0	0	0	0	0	0.0586586	0	0	0	0	0	0	0	0	0	0	0	0	0	0	0	0	0	0	0	0	0	0
NG-17954_350_T1_NODE_2414_length_4268_cov_4.250415	0	0	0.998126	0.183927	0	0.0651359	0	0	0	0	0	0	0	0	0	0	0	0	0.0367854	0	0	0	0	0	0	0	0	0	0	0	0	0	0	0	0	0	0	0	0.0381912	0	0	0	0	0	0	0	0	0	0
NG-17954_350_T1_NODE_2424_length_4254_cov_4.118600	0	0	0.99953	0.206864	0	0	0	0	0	0	0	0	0	0	0	0	0	0	0	0	0	0	0	0	0	0	0	0	0	0	0	0	0	0	0	0	0	0	0	0	0	0	0	0	0	0	0	0	0
NG-17954_350_T1_NODE_2428_length_4246_cov_4.157003	0	0	0.967499	0.667216	0	0.0459256	0	0	0	0	0	0	0	0	0	0	0	0	0	0	0	0	0	0	0	0	0	0	0	0	0	0	0	0	0	0	0	0	0	0	0	0	0	0	0	0	0	0	0
NG-17954_350_T1_NODE_2429_length_4245_cov_3.357518	0	0	0.98987	0.582097	0	0.0607774	0	0	0	0	0	0	0	0	0	0	0.0664311	0	0	0	0	0	0	0	0	0	0	0	0	0	0	0	0	0	0	0	0	0	0	0	0	0	0	0	0	0	0	0	0
NG-17954_350_T1_NODE_2430_length_4244_cov_3.196944	0	0	0.977851	0.27804	0	0	0	0	0	0	0	0	0	0	0	0	0	0	0	0	0	0	0	0	0	0	0	0	0	0	0	0	0	0	0	0	0	0	0	0	0	0	0	0	0	0	0	0	0
NG-17954_350_T1_NODE_2432_length_4242_cov_3.161213	0	0	0.997407	0.508487	0	0.0643564	0	0	0	0	0	0	0	0	0	0	0	0	0	0	0	0	0	0	0	0	0	0	0	0	0	0	0	0	0	0	0	0	0	0	0	0	0	0	0	0	0	0	0
NG-17954_350_T1_NODE_2433_length_4242_cov_3.132553	0	0	0.998821	0.0669496	0	0	0	0	0	0	0	0	0	0	0	0	0	0	0	0	0	0	0	0	0.306223	0	0	0	0	0	0	0	0	0	0	0	0	0	0.171146	0	0	0	0.130363	0	0	0	0	0	0
NG-17954_350_T1_NODE_2440_length_4228_cov_3.583753	0	0	1	0.76088	0	0.0517975	0	0	0	0	0	0	0	0	0	0	0.0636235	0	0	0	0	0	0	0	0	0	0	0	0	0	0	0	0	0	0	0	0	0	0	0	0	0	0	0	0	0	0	0	0
NG-17954_350_T1_NODE_2441_length_4227_cov_2.505273	0	0	0.973267	0.491128	0	0	0	0	0	0	0	0	0	0	0	0	0	0	0	0	0	0	0	0	0	0	0	0	0	0	0	0	0	0	0	0	0	0	0	0	0	0	0	0	0	0	0	0	0
NG-17954_350_T1_NODE_2447_length_4220_cov_4.033133	0	0	0.999052	0.341943	0	0	0	0	0	0	0	0	0	0	0	0	0	0	0	0	0	0	0	0	0	0	0	0	0	0	0	0	0.0665877	0	0	0	0	0	0	0	0	0	0	0	0	0	0	0	0
NG-17954_350_T1_NODE_2449_length_4218_cov_2.711987	0	0	0.997866	0.0550024	0	0.0381697	0	0	0	0	0	0	0	0	0	0	0	0	0	0	0	0	0	0	0	0	0	0	0	0	0	0	0	0	0	0	0	0	0	0	0	0	0	0	0	0	0	0	0
NG-17954_350_T1_NODE_2472_length_4191_cov_3.718085	0	0	0.999284	0.0665712	0	0.0668098	0	0	0	0	0	0	0	0	0	0	0	0	0	0	0	0	0	0	0	0	0	0	0	0	0	0	0	0	0	0	0	0	0	0	0	0	0	0	0	0	0	0	0
NG-17954_350_T1_NODE_2475_length_4189_cov_2.963232	0	0	0.995703	0.459537	0	0	0	0	0	0	0	0	0	0	0	0	0	0	0	0	0	0	0	0	0	0	0	0	0	0	0	0	0	0	0	0	0	0	0	0	0	0	0	0	0	0	0	0	0
NG-17954_350_T1_NODE_2481_length_4179_cov_3.849176	0	0	1	0.44939	0	0.0643695	0	0.0354152	0	0	0	0	0	0	0	0	0	0	0	0	0	0	0	0	0	0	0	0.0636516	0	0	0	0	0	0	0	0	0	0	0	0	0	0	0	0	0	0	0	0	0
NG-17954_350_T1_NODE_2485_length_4170_cov_4.090887	0	0	1	0.384892	0	0	0	0	0	0	0	0	0	0	0	0	0	0	0	0	0	0	0	0	0	0	0	0	0	0	0	0	0	0	0	0	0	0	0	0.113189	0	0	0	0	0	0	0	0	0
NG-17954_350_T1_NODE_2488_length_4165_cov_6.314355	0	0	1	0.342857	0	0.0638655	0	0	0	0	0	0	0	0	0	0	0	0	0	0	0	0	0	0	0	0	0	0	0	0	0	0	0.0626651	0	0	0	0	0	0	0	0	0	0	0	0	0	0	0	0
NG-17954_350_T1_NODE_2493_length_4152_cov_2.983402	0	0	0.984345	0.434249	0	0	0	0	0	0	0	0	0	0	0	0	0	0	0	0	0	0	0	0	0	0	0	0	0	0	0	0	0	0	0	0	0	0	0	0	0	0	0	0	0	0	0	0	0
NG-17954_350_T1_NODE_2497_length_4150_cov_3.679609	0.0621687	0	0.962651	0.333735	0	0.117108	0	0.383133	0.0681928	0.0681928	0	0	0	0.310361	0.124578	0	0	0	0.173012	0.313253	0.104337	0	0	0	0.198072	0.186265	0.204578	0.0674699	0.182169	0	0.388675	0.100723	0.190602	0.269157	0	0.0510843	0	0	0	0.0496386	0	0.0684337	0	0	0.0503614	0	0.198554	0.0681928	0.161687
NG-17954_350_T1_NODE_2498_length_4147_cov_4.568182	0	0	0.976127	0.254401	0	0	0	0	0	0	0	0	0	0	0	0	0	0	0	0	0	0	0	0	0	0	0	0	0	0	0	0	0	0	0	0	0	0	0	0	0	0	0	0	0	0	0	0	0
NG-17954_350_T1_NODE_2502_length_4144_cov_2.959648	0	0	0.97611	0.343629	0	0.119691	0	0	0	0	0	0	0	0	0	0	0	0	0	0	0	0	0	0	0	0	0	0	0	0	0	0	0	0	0	0	0	0	0	0	0	0	0	0	0	0	0	0	0
NG-17954_350_T1_NODE_2526_length_4097_cov_4.016576	0	0	0.973395	0.454235	0	0.0688309	0	0	0	0	0	0	0	0	0	0	0	0	0	0	0	0	0	0	0	0	0	0	0	0	0	0	0	0	0	0	0	0	0	0	0	0	0	0	0	0	0	0	0
NG-17954_350_T1_NODE_2539_length_4075_cov_3.503234	0	0	0.992883	0.506994	0	0.0584049	0	0	0	0	0	0	0	0	0	0	0	0	0	0	0	0	0	0	0	0	0	0	0	0	0	0	0	0	0	0	0	0	0	0	0	0	0	0	0	0	0	0	0
NG-17954_350_T1_NODE_2541_length_4072_cov_3.233757	0	0	1	0.232564	0	0.0913556	0	0	0	0	0	0	0	0	0	0	0	0	0	0	0	0	0	0	0	0	0	0	0	0	0	0	0	0	0	0	0	0	0	0	0	0	0	0	0	0	0	0	0
NG-17954_350_T1_NODE_2548_length_4065_cov_3.627681	0	0	0.999754	0.24305	0	0	0	0	0	0	0	0	0	0	0	0	0	0	0	0	0	0	0	0	0	0	0	0	0	0	0	0	0	0	0	0	0	0	0	0	0	0	0	0	0	0	0	0	0
NG-17954_350_T1_NODE_2555_length_4061_cov_3.732901	0.0691948	0	0.966018	0.342773	0	0.159813	0	0.120167	0	0	0.0691948	0	0	0.310761	0	0	0	0	0.15735	0.1869	0.0558976	0	0	0	0.0406304	0.0487565	0	0.0391529	0.0642699	0	0.311253	0	0	0.0507264	0	0	0	0	0	0	0	0	0	0	0	0	0.269638	0	0.137651
NG-17954_350_T1_NODE_2566_length_4043_cov_3.811936	0	0	1	0.205046	0	0.0601039	0	0	0	0	0	0	0	0	0	0	0	0	0	0	0	0	0	0	0	0	0	0	0	0	0	0	0	0	0	0	0	0	0	0	0	0	0	0	0	0	0	0	0
NG-17954_350_T1_NODE_2574_length_4040_cov_4.723212	0	0	1	0.344307	0	0	0	0	0	0	0	0	0	0	0	0	0	0	0	0	0	0	0	0	0	0	0	0	0	0	0	0	0	0	0	0	0	0	0	0	0	0	0	0	0	0	0	0	0
NG-17954_350_T1_NODE_2581_length_4030_cov_3.076981	0	0	0.999256	0.231266	0	0	0	0	0	0	0	0	0	0	0	0	0	0	0	0	0	0	0	0	0	0	0	0.069727	0	0	0	0	0	0	0	0	0	0	0	0	0	0	0	0	0	0	0	0	0
NG-17954_350_T1_NODE_2584_length_4026_cov_3.650970	0	0	0.9923	0.371833	0	0	0	0	0	0	0	0	0	0	0	0	0	0	0	0	0	0	0	0	0	0	0	0	0	0	0	0	0	0	0	0	0	0	0	0	0	0	0	0	0	0	0	0	0
NG-17954_350_T1_NODE_2589_length_4018_cov_4.422912	0	0	0.989298	0.402439	0	0	0	0	0	0	0	0	0	0	0	0	0	0	0	0	0	0	0	0	0	0	0	0	0	0	0	0	0	0	0	0	0	0	0	0	0	0	0	0	0	0	0	0	0
NG-17954_350_T1_NODE_2599_length_4000_cov_4.528771	0	0	0.986	0.2965	0	0.043	0	0	0	0	0	0	0	0	0	0	0	0	0	0	0	0	0	0	0	0	0	0	0	0	0	0	0	0	0	0	0	0	0	0	0	0	0	0	0	0	0	0	0
NG-17954_350_T1_NODE_259_length_21171_cov_5.610059	0.00883284	0	0.998488	0.366539	0	0.0645222	0	0	0	0	0	0	0	0	0	0	0	0	0	0	0	0	0	0	0	0	0	0	0	0	0	0	0.0105805	0	0	0	0	0	0	0	0	0	0	0	0	0	0	0	0
NG-17954_350_T1_NODE_2606_length_3995_cov_5.093655	0	0	0.987234	0.206258	0	0	0	0	0	0	0	0	0	0	0	0	0	0	0	0	0	0	0	0	0	0	0	0	0	0	0	0	0	0	0	0	0	0	0	0	0	0	0	0	0	0	0	0	0
NG-17954_350_T1_NODE_2625_length_3970_cov_4.315198	0	0	0.998992	0.488917	0	0.114861	0	0	0	0	0	0	0	0	0	0	0	0	0	0	0	0	0	0	0	0	0	0	0	0	0	0	0	0	0	0	0	0	0	0	0	0	0	0	0	0	0	0	0
NG-17954_350_T1_NODE_2628_length_3967_cov_3.004090	0	0	0.99395	0.18301	0	0	0	0	0	0	0	0	0	0	0	0	0	0	0	0	0	0	0	0	0	0	0	0	0	0	0	0	0	0	0	0	0	0	0	0	0	0	0	0	0	0	0	0	0
NG-17954_350_T1_NODE_2632_length_3954_cov_6.786612	0	0	0.953212	0.672231	0	0.106222	0	0	0	0	0	0	0	0	0	0	0	0	0	0	0	0	0	0.0708144	0	0	0	0	0	0	0	0	0	0	0	0	0	0	0	0	0	0	0	0	0	0	0	0	0
NG-17954_350_T1_NODE_263_length_21086_cov_4.979887	0	0	0.994024	0.369961	0	0.0238547	0	0	0	0	0	0	0	0	0	0	0	0	0	0	0	0	0	0	0	0	0	0	0	0	0	0	0	0	0	0	0	0	0	0	0	0	0.0101015	0	0	0	0	0	0
NG-17954_350_T1_NODE_2640_length_3943_cov_3.903292	0	0	1	0.151154	0	0	0	0	0	0	0	0	0	0	0	0	0	0	0	0	0	0	0	0	0	0.0451433	0	0	0	0	0	0	0	0	0	0	0	0	0	0	0	0	0	0	0	0	0	0	0
NG-17954_350_T1_NODE_2648_length_3934_cov_2.893787	0	0	0.999492	0.0714286	0	0	0	0	0	0	0	0	0	0	0	0	0	0	0	0	0	0	0	0	0	0	0	0	0	0	0	0	0	0	0	0	0	0	0	0	0	0	0	0	0	0	0	0	0
NG-17954_350_T1_NODE_2653_length_3929_cov_3.183531	0	0	0.959277	0.436498	0	0	0	0	0	0	0	0	0	0	0	0	0	0	0	0	0	0	0	0	0	0	0	0	0	0	0	0	0	0	0	0	0	0	0	0	0	0	0	0	0	0	0	0	0
NG-17954_350_T1_NODE_2656_length_3928_cov_3.797573	0	0	0.959521	0.388493	0	0.0717923	0	0	0	0	0	0	0	0	0	0	0	0	0	0	0	0	0	0	0	0	0	0	0	0	0	0	0	0	0	0	0	0	0	0	0	0	0	0	0	0	0	0	0
NG-17954_350_T1_NODE_2668_length_3911_cov_2.648859	0	0	0.988238	0.269241	0	0	0	0	0	0	0	0	0	0	0	0	0	0	0	0	0	0	0	0	0	0	0	0	0	0	0	0	0	0	0	0	0	0	0	0	0	0	0	0	0	0	0	0	0
NG-17954_350_T1_NODE_2670_length_3905_cov_4.076104	0	0	1	0.653009	0	0.0898848	0	0	0	0	0	0	0	0	0	0	0	0	0	0	0	0	0	0	0	0	0	0	0	0	0	0	0	0	0	0	0	0	0	0	0	0	0	0	0	0	0	0	0
NG-17954_350_T1_NODE_2673_length_3901_cov_2.287832	0	0	0.998718	0.365035	0	0.0489618	0	0	0	0	0	0	0	0	0	0	0	0	0	0	0	0	0	0	0	0	0	0	0	0	0	0	0	0	0	0	0	0	0	0	0	0	0	0	0	0	0	0	0
NG-17954_350_T1_NODE_2691_length_3884_cov_3.316532	0	0	1	0.293512	0	0.0584449	0	0	0	0	0	0	0	0	0	0	0	0	0	0	0	0	0	0	0	0	0	0	0	0	0	0	0	0	0	0	0	0	0	0	0	0	0	0	0	0	0	0	0
NG-17954_350_T1_NODE_2695_length_3879_cov_3.428086	0	0	0.994071	0.496004	0	0	0	0	0	0	0	0	0	0	0	0	0	0	0	0	0	0.0724414	0	0	0	0	0	0	0	0	0	0	0	0	0	0	0	0	0	0	0	0	0	0	0	0	0	0	0
NG-17954_350_T1_NODE_2699_length_3877_cov_2.717425	0	0	0.975239	0.275213	0	0	0	0	0	0	0	0	0	0	0	0	0	0	0	0	0	0	0	0	0	0	0	0	0	0	0	0	0	0	0	0	0	0	0	0	0	0	0	0	0	0	0	0	0
NG-17954_350_T1_NODE_2702_length_3871_cov_2.902516	0	0	0.982175	0.458796	0	0.0400413	0	0	0	0	0	0	0	0	0	0	0	0	0	0	0	0	0	0	0	0	0	0	0	0	0	0	0	0	0	0	0	0	0	0	0	0	0	0	0	0	0	0	0
NG-17954_350_T1_NODE_2703_length_3870_cov_3.001311	0	0	0.996382	0.377003	0	0	0	0	0	0	0	0	0	0	0	0	0	0	0	0	0	0	0	0	0.0726098	0	0	0	0	0	0	0	0	0	0	0	0	0	0	0	0	0	0	0	0	0	0	0	0
NG-17954_350_T1_NODE_2705_length_3868_cov_5.439287	0	0	0.999741	0.486556	0	0	0	0	0	0	0	0	0	0	0	0	0	0	0	0	0	0	0	0	0	0	0	0	0	0	0	0	0	0	0	0	0	0	0	0	0	0	0	0	0	0	0	0	0
NG-17954_350_T1_NODE_2709_length_3864_cov_3.371226	0	0	0.994048	0	0	0	0	0	0	0	0	0	0	0	0	0	0	0	0	0	0	0	0	0	0	0	0	0	0	0	0	0	0	0	0	0	0	0	0	0	0	0	0	0	0	0	0	0	0
NG-17954_350_T1_NODE_2710_length_3863_cov_3.770221	0	0	0.991716	0.615066	0	0	0	0	0	0	0	0	0	0	0	0	0.069635	0	0	0	0	0	0	0	0	0	0	0	0	0	0	0	0	0	0	0	0	0	0	0	0	0	0	0	0	0	0	0	0
NG-17954_350_T1_NODE_2718_length_3848_cov_4.666491	0	0	0.99948	0.14605	0	0	0	0	0	0	0	0	0	0	0	0	0	0	0	0	0	0	0	0	0	0	0	0	0	0	0	0	0	0	0	0	0	0	0	0	0	0	0	0	0	0	0	0	0
NG-17954_350_T1_NODE_2727_length_3838_cov_3.199048	0	0	1	0.457791	0	0.0411673	0	0	0	0	0	0	0	0	0	0	0	0	0	0	0	0	0	0	0	0	0	0	0	0	0	0	0	0	0	0	0	0	0	0	0	0	0	0	0	0	0	0	0
NG-17954_350_T1_NODE_2732_length_3832_cov_3.486100	0	0	1	0.18215	0	0	0	0	0	0	0	0	0	0	0	0	0	0	0	0	0	0	0	0	0	0	0	0	0	0	0	0	0	0	0	0	0	0	0	0	0	0	0	0	0	0	0	0	0
NG-17954_350_T1_NODE_2734_length_3830_cov_3.272848	0	0	0.99295	0.386423	0	0	0	0	0	0	0	0	0	0	0	0	0	0	0	0	0	0	0	0	0	0	0	0	0	0	0	0	0	0	0	0	0	0	0	0	0	0	0	0	0	0	0	0	0
NG-17954_350_T1_NODE_2736_length_3829_cov_3.421834	0.0611126	0	0.988248	0.339514	0	0.105772	0	0.160094	0	0.0496213	0	0	0	0.378689	0	0	0.0733873	0	0.153826	0.229564	0.0736485	0	0	0	0	0	0.24654	0.132672	0	0	0.555498	0.188561	0	0.263776	0	0	0	0	0	0	0	0	0.0731261	0	0	0	0.126665	0	0.15252
NG-17954_350_T1_NODE_2737_length_3829_cov_3.359036	0	0	0.98433	0.041264	0	0	0	0	0	0	0	0	0	0	0	0	0	0	0	0	0	0	0	0	0	0	0	0	0	0	0	0	0	0	0	0	0	0	0	0	0	0	0	0	0	0	0	0	0
NG-17954_350_T1_NODE_2752_length_3812_cov_3.591962	0	0	0.991081	0.274397	0	0	0	0	0	0	0	0	0	0	0	0	0	0	0	0	0	0	0	0	0	0	0	0	0	0	0	0	0	0	0	0	0	0	0	0	0	0	0	0	0	0	0	0	0
NG-17954_350_T1_NODE_2755_length_3809_cov_2.797283	0	0	0.999475	0.330533	0	0	0	0	0	0	0	0	0	0	0	0	0	0	0	0	0	0	0	0	0	0	0	0	0	0	0	0	0	0	0	0	0	0	0	0	0	0	0	0	0	0	0	0	0
NG-17954_350_T1_NODE_2766_length_3802_cov_4.672538	0	0	0.999737	0.455287	0	0	0	0	0	0	0	0	0	0	0	0	0	0	0	0	0	0	0	0	0	0	0	0	0	0	0	0	0	0	0	0	0	0	0	0	0	0	0	0	0	0	0	0	0
NG-17954_350_T1_NODE_276_length_20185_cov_4.295380	0.0410701	0.0277434	0.996928	0.412782	0	0.590934	0.249096	0	0	0.150062	0	0	0.036215	0	0.0132772	0	0	0	0	0	0	0	0	0.238742	0.0145157	0	0.0138221	0.160119	0	0	0	0.370671	0	0	0	0.0651969	0	0.0136735	0	0.0096111	0.0432995	0.0330443	0.0265544	0	0.132177	0.0198167	0.266188	0.0260094	0
NG-17954_350_T1_NODE_2770_length_3797_cov_2.823891	0	0	0.994996	0	0	0	0	0	0	0.101923	0	0	0	0	0	0	0	0	0	0.111404	0	0	0	0	0	0	0	0	0	0	0	0	0	0	0	0	0	0	0	0	0	0	0	0	0	0	0	0	0
NG-17954_350_T1_NODE_2772_length_3795_cov_4.467380	0	0	0.999473	0.39552	0	0.0743083	0	0	0	0	0	0	0	0	0	0	0	0	0	0	0	0	0	0	0	0	0	0	0	0	0	0	0	0	0	0	0	0	0	0	0	0	0	0	0	0	0	0	0
NG-17954_350_T1_NODE_2773_length_3793_cov_3.608614	0	0	0.989982	0.698919	0	0	0	0	0	0	0	0	0	0	0	0	0.0740838	0	0	0	0	0	0	0	0	0	0	0	0	0	0	0	0	0	0	0	0	0	0	0	0	0	0	0	0	0	0	0	0
NG-17954_350_T1_NODE_2774_length_3792_cov_3.921862	0	0	0.984177	0.62711	0	0	0	0	0	0	0	0	0	0	0	0	0	0	0	0	0	0	0	0	0	0	0	0	0	0	0	0	0	0	0	0	0	0	0	0	0	0	0	0	0	0	0	0	0
NG-17954_350_T1_NODE_2780_length_3787_cov_2.685155	0	0	0.975178	0.176921	0	0	0	0	0	0	0	0	0	0	0	0	0	0	0	0	0	0	0	0	0	0	0	0	0	0	0	0	0	0	0	0	0	0	0	0	0	0	0	0	0	0	0	0	0
NG-17954_350_T1_NODE_2788_length_3781_cov_4.619431	0	0	0.974081	0.47051	0	0	0	0	0	0	0	0	0	0	0	0	0	0	0	0	0	0	0	0	0	0	0	0	0	0	0	0	0	0	0	0	0	0	0	0	0	0	0	0	0	0	0	0	0
NG-17954_350_T1_NODE_2789_length_3781_cov_3.412238	0	0	0.995768	0.443533	0	0	0	0	0	0	0	0	0	0	0	0	0	0	0	0	0	0	0	0	0	0	0	0	0	0	0	0	0	0	0	0	0	0	0	0	0	0	0	0	0	0	0	0	0
NG-17954_350_T1_NODE_2790_length_3781_cov_2.742619	0	0	0.996562	0.174821	0	0.0415234	0	0	0	0	0	0	0	0	0	0	0	0	0	0	0	0	0	0	0	0	0	0	0	0	0	0	0	0	0	0	0	0	0	0	0	0	0	0	0	0	0	0	0
NG-17954_350_T1_NODE_2791_length_3779_cov_4.544307	0	0	0.997883	0.631913	0	0.0674782	0	0	0	0	0	0	0	0	0	0	0	0	0	0	0	0	0	0	0	0	0	0	0	0	0	0	0	0	0	0	0	0	0	0	0	0	0	0	0	0	0	0	0
NG-17954_350_T1_NODE_2792_length_3779_cov_3.759398	0	0	0.976978	0.708653	0	0.0423392	0	0	0	0	0	0	0	0	0	0	0.0595396	0	0	0	0	0	0	0	0	0	0	0	0	0	0	0	0	0	0	0	0	0	0	0	0	0	0	0	0	0	0	0	0
NG-17954_350_T1_NODE_279_length_19931_cov_5.990642	0	0.0102855	0.9999	0.525262	0	0.0353219	0	0	0	0.0281471	0.0142993	0.0387336	0	0.048116	0.020872	0.0108374	0	0	0.0183634	0.00742562	0	0	0	0	0.00682354	0.00707441	0.0141488	0.0138979	0.0141488	0	0.0104862	0	0.0896593	0.0748081	0	0.00707441	0	0.0136471	0	0	0	0	0.023481	0	0	0	0	0	0.0580001
NG-17954_350_T1_NODE_2806_length_3771_cov_4.212056	0	0	1	0.691329	0	0	0	0	0	0	0	0	0	0	0	0	0	0	0	0	0	0	0	0	0	0	0	0	0	0	0	0	0	0	0	0	0	0	0	0	0	0	0	0	0	0	0	0	0
NG-17954_350_T1_NODE_2824_length_3760_cov_2.318758	0	0	0.955851	0.45	0	0	0	0	0	0	0	0	0	0	0	0	0	0	0	0	0	0	0	0	0	0	0	0	0	0	0	0	0	0	0	0	0	0	0	0	0	0	0	0	0	0	0	0	0
NG-17954_350_T1_NODE_2828_length_3757_cov_2.146407	0	0	0.984296	0.695236	0	0	0	0	0	0	0	0	0	0	0	0	0	0	0	0	0	0	0	0	0	0	0.113122	0	0	0	0	0	0	0	0	0	0	0	0	0	0	0	0	0	0	0	0.118978	0.0747937	0.125632
NG-17954_350_T1_NODE_2838_length_3741_cov_3.253391	0	0	0.98209	0.55707	0	0	0	0	0	0	0	0	0	0	0	0	0.0657578	0	0	0	0	0	0	0	0	0	0	0	0	0	0	0	0	0	0	0	0	0	0	0	0	0	0	0	0	0	0	0	0
NG-17954_350_T1_NODE_2844_length_3732_cov_2.926843	0	0	0.962487	0.670686	0	0	0	0	0	0	0	0	0	0	0	0	0.051179	0	0	0	0	0	0	0	0	0	0	0	0	0	0	0	0	0	0	0	0	0	0	0	0	0	0	0	0	0	0	0	0
NG-17954_350_T1_NODE_2845_length_3729_cov_3.645073	0	0	0.972647	0.746313	0	0.0742826	0	0	0	0	0	0	0	0	0	0	0.148297	0	0	0	0	0	0	0	0	0	0	0	0	0	0	0	0	0	0	0	0	0	0	0	0	0	0	0	0	0	0	0	0
NG-17954_350_T1_NODE_2847_length_3728_cov_3.514021	0	0	0.978273	0.538358	0	0	0	0	0	0	0	0	0	0	0	0	0	0	0	0	0	0	0	0	0	0	0	0	0	0	0	0	0	0	0	0	0	0	0	0	0	0	0	0	0	0	0	0	0
NG-17954_350_T1_NODE_2857_length_3719_cov_5.396834	0	0	0.999731	0.187685	0	0.0707179	0	0	0	0	0	0	0	0	0	0	0	0	0	0	0	0	0	0	0	0	0	0	0	0	0	0	0	0	0	0	0	0	0	0.114009	0	0	0	0	0	0	0	0	0
NG-17954_350_T1_NODE_2865_length_3711_cov_3.814551	0	0	0.995958	0.596605	0	0	0	0	0	0	0	0	0	0	0	0	0	0	0	0	0	0	0	0	0	0	0	0	0	0	0	0	0	0	0	0	0	0	0	0	0	0	0	0	0	0	0	0	0
NG-17954_350_T1_NODE_2866_length_3711_cov_3.445295	0	0	0.998383	0.411479	0	0	0	0	0	0	0	0	0	0	0	0	0	0	0	0	0	0	0	0	0	0	0	0	0	0	0	0	0	0	0	0	0	0	0	0	0	0	0	0	0	0	0	0	0
NG-17954_350_T1_NODE_2868_length_3709_cov_3.239464	0	0	0.982205	0.58749	0	0.348611	0	0	0	0	0	0	0	0	0	0	0	0	0.0760313	0	0	0	0	0	0	0	0	0.145053	0	0	0	0.074144	0	0	0	0	0	0	0	0	0	0	0	0	0	0	0	0	0
NG-17954_350_T1_NODE_2872_length_3704_cov_4.171006	0	0	0.992441	0.635799	0	0	0	0	0	0	0	0	0	0	0	0	0	0	0	0	0	0	0	0	0	0	0	0	0	0	0	0	0	0	0	0	0	0	0	0	0	0	0	0	0	0	0	0	0
NG-17954_350_T1_NODE_2886_length_3689_cov_3.309301	0	0	0.986446	0.622391	0	0	0	0	0	0	0	0	0	0	0	0	0	0	0	0	0	0	0	0	0	0	0	0	0	0	0	0	0	0	0	0	0	0	0	0	0	0	0	0	0	0	0	0	0
NG-17954_350_T1_NODE_2887_length_3688_cov_3.724195	0	0	1	0.174078	0	0	0	0	0	0	0	0	0	0	0	0	0	0	0	0	0	0	0	0	0	0	0	0	0	0	0	0	0	0	0	0	0	0	0	0	0	0	0	0	0	0	0	0	0
NG-17954_350_T1_NODE_288_length_19396_cov_4.668631	0	0	0.998969	0.769901	0	0.0568158	0	0	0	0	0	0	0	0	0	0	0	0	0	0	0	0.00644463	0	0	0	0	0	0	0	0	0	0	0	0	0	0	0	0	0	0	0	0	0	0	0	0	0	0	0
NG-17954_350_T1_NODE_2892_length_3674_cov_4.669522	0	0	0.999183	0.152967	0	0	0	0	0	0	0	0	0	0	0	0	0	0	0	0	0	0	0	0	0	0	0	0	0	0	0	0	0	0	0	0	0	0	0	0	0.0767556	0	0	0	0	0	0	0	0
NG-17954_350_T1_NODE_2895_length_3672_cov_3.568150	0	0	1	0.664488	0	0.0675381	0	0	0	0	0	0	0	0	0	0	0.0574619	0	0	0	0	0	0	0	0	0	0	0	0	0	0	0	0	0	0	0	0	0	0	0	0	0	0	0	0	0	0	0	0
NG-17954_350_T1_NODE_2901_length_3670_cov_3.084924	0	0	1	0.460218	0	0	0	0	0	0	0	0	0	0	0	0	0	0	0	0	0	0	0	0	0	0	0	0	0	0	0	0	0	0	0	0	0	0	0	0	0	0	0	0	0	0	0	0	0
NG-17954_350_T1_NODE_2903_length_3666_cov_4.428690	0	0	0.993453	0.35461	0	0	0	0	0	0	0	0	0	0	0	0	0	0	0	0	0	0	0	0	0	0	0	0	0	0	0	0	0	0	0	0	0	0	0	0	0	0	0	0	0	0	0	0	0
NG-17954_350_T1_NODE_2920_length_3644_cov_3.748398	0	0	0.998353	0.82135	0	0.0510428	0	0	0	0	0	0	0	0	0	0	0.0551592	0	0	0	0	0	0	0	0	0	0	0	0	0	0	0	0	0	0	0	0	0	0	0	0	0	0	0	0	0	0	0	0
NG-17954_350_T1_NODE_2922_length_3642_cov_6.335935	0	0	0.996431	0.383306	0	0.0768808	0	0	0	0	0	0	0	0	0	0	0	0	0	0	0	0	0	0	0	0	0	0	0	0	0	0	0	0	0	0	0	0	0	0	0	0	0	0	0	0	0	0	0
NG-17954_350_T1_NODE_2924_length_3641_cov_2.749582	0	0	0.963472	0.826971	0	0	0	0	0	0	0	0	0	0	0	0	0.0774512	0	0	0	0	0	0	0	0	0	0	0	0	0	0	0	0	0	0	0	0	0	0	0	0	0	0	0	0	0	0	0	0
NG-17954_350_T1_NODE_2927_length_3639_cov_4.674386	0	0	0.987084	0	0	0	0	0	0	0	0	0	0	0	0	0	0	0	0	0	0	0	0	0	0	0	0	0	0	0	0	0	0.0700742	0	0	0	0	0	0	0	0	0	0	0	0	0	0	0	0
NG-17954_350_T1_NODE_292_length_19192_cov_5.208758	0	0	0.996822	0.459098	0	0.0876407	0	0	0	0	0	0	0	0	0	0	0	0	0	0	0	0	0	0	0	0	0	0	0	0	0	0	0	0	0	0	0	0	0	0	0	0	0	0	0	0	0	0	0
NG-17954_350_T1_NODE_2937_length_3634_cov_5.590668	0	0	0.991469	0.456797	0	0	0	0	0	0	0	0	0	0	0	0	0	0	0	0	0	0	0	0	0	0	0	0	0	0	0	0	0	0	0	0	0	0	0	0	0	0	0	0	0	0	0	0	0
NG-17954_350_T1_NODE_293_length_19106_cov_5.004042	0	0	0.988433	0.305611	0	0.0214069	0	0	0	0	0	0	0	0	0	0	0	0	0	0	0	0	0	0	0	0	0	0	0	0	0	0	0	0	0	0	0	0	0	0	0	0	0	0	0	0	0	0	0
NG-17954_350_T1_NODE_2946_length_3625_cov_2.930532	0	0	0.994483	0.591172	0	0	0	0	0	0	0	0	0	0	0	0	0	0	0	0	0	0	0	0	0	0	0	0	0	0	0	0	0	0	0	0	0	0	0	0	0	0	0	0	0	0	0	0	0
NG-17954_350_T1_NODE_2947_length_3623_cov_3.644058	0	0	0.977367	0.560033	0	0	0	0	0	0	0	0	0	0	0	0	0	0	0	0	0	0	0	0	0	0	0	0	0	0	0	0	0	0	0	0	0	0	0	0	0	0	0	0	0	0	0	0	0
NG-17954_350_T1_NODE_2949_length_3621_cov_8.127594	0	0	0.9942	0.293565	0	0	0	0	0	0	0	0	0	0	0	0	0	0	0	0	0	0	0	0	0	0	0	0	0	0	0	0.393538	0	0	0	0	0	0	0	0	0	0	0	0	0	0	0	0	0
NG-17954_350_T1_NODE_294_length_19037_cov_4.919713	0	0	0.999842	0.43904	0	0.0362977	0	0	0	0	0	0	0	0	0	0	0	0	0	0	0	0	0	0	0	0	0	0	0	0	0	0	0	0	0	0	0	0	0	0	0	0	0	0	0.0410254	0	0	0	0
NG-17954_350_T1_NODE_2950_length_3621_cov_3.883343	0	0	0.996134	0.476388	0	0	0	0	0	0	0	0	0	0	0	0	0	0	0	0	0	0	0	0	0	0	0	0	0	0	0	0	0	0	0	0	0	0	0	0	0	0	0	0	0	0	0	0	0
NG-17954_350_T1_NODE_2958_length_3616_cov_3.099691	0	0	0.982854	0.628042	0	0	0	0	0	0	0	0	0	0	0	0	0	0	0	0	0.0694137	0	0	0	0	0	0	0	0	0	0	0	0	0	0	0	0	0	0	0	0	0	0	0	0	0	0	0	0
NG-17954_350_T1_NODE_2961_length_3613_cov_2.738055	0	0	0.980902	0.178522	0	0	0	0	0	0	0	0	0	0	0	0	0	0	0	0	0	0	0	0	0	0	0	0	0	0	0	0	0	0	0	0	0	0	0	0	0	0	0	0	0	0	0	0	0
NG-17954_350_T1_NODE_2962_length_3612_cov_4.724487	0	0	1	0.463455	0	0	0	0	0	0	0	0	0	0	0	0	0	0	0	0	0	0	0	0	0	0	0	0	0	0	0	0	0	0	0	0	0	0	0	0	0	0	0	0	0	0	0	0	0
NG-17954_350_T1_NODE_2963_length_3612_cov_3.174585	0	0	0.996124	0.272148	0	0	0	0	0	0	0	0	0	0	0	0	0	0	0	0	0	0	0	0	0	0	0	0	0	0	0	0	0	0	0	0	0	0	0	0	0	0	0	0	0	0	0	0	0
NG-17954_350_T1_NODE_2965_length_3611_cov_3.895388	0	0	0.999169	0.422598	0	0	0	0	0	0	0	0	0	0	0	0	0	0	0	0	0	0	0	0	0	0	0	0	0	0	0	0	0	0	0	0	0	0	0	0	0	0	0	0	0	0	0	0	0
NG-17954_350_T1_NODE_2973_length_3604_cov_2.878276	0	0	0.958657	0.0615982	0	0	0	0	0	0	0	0	0	0	0	0	0	0	0	0	0	0	0	0	0	0	0	0	0	0	0	0	0	0	0.0701998	0	0	0	0	0	0	0	0	0	0	0	0	0	0
NG-17954_350_T1_NODE_2976_length_3600_cov_3.194922	0	0	0.9875	0.549444	0	0.1375	0	0	0	0	0	0	0	0	0	0	0	0	0	0	0	0	0	0	0	0	0	0	0	0	0	0	0	0	0	0	0	0	0	0	0	0	0	0	0	0	0	0	0
NG-17954_350_T1_NODE_2981_length_3597_cov_3.802089	0	0	0.99027	0.674451	0	0.0375313	0	0	0	0	0	0	0	0	0	0	0	0	0	0	0	0	0	0	0	0	0	0	0	0	0	0	0	0	0	0	0	0	0	0	0	0	0	0	0	0	0	0	0
NG-17954_350_T1_NODE_2985_length_3595_cov_2.563559	0	0	0.977469	0.0784423	0	0	0	0	0	0	0	0	0	0	0	0	0	0	0	0	0	0	0	0	0	0	0	0	0	0	0	0	0	0	0	0	0	0	0.0776078	0	0	0	0	0	0	0	0	0	0
NG-17954_350_T1_NODE_298_length_18892_cov_4.776185	0	0	0.999947	0.315477	0	0.0138683	0	0	0	0	0	0	0	0	0	0	0	0	0	0	0	0	0	0	0	0	0	0	0	0	0	0	0	0	0	0	0	0	0	0	0	0	0	0	0	0	0	0	0
NG-17954_350_T1_NODE_2992_length_3589_cov_4.612903	0	0	0.999443	0.385623	0	0.271663	0	0	0	0	0	0	0	0	0	0	0	0	0	0	0	0	0	0	0	0	0	0	0	0	0	0	0	0	0	0	0	0	0	0	0	0	0	0	0	0	0	0	0
NG-17954_350_T1_NODE_2995_length_3587_cov_8.879955	0	0.0727628	0.961528	0.374686	0	0.322832	0	0.378032	0	0.287706	0	0.255088	0.0786172	0	0.212991	0	0	0	0.15361	0.203234	0	0	0.042654	0.0443267	0.0409813	0.360468	0.191804	0	0.0420965	0.227767	0.398104	0.243936	0	0.121829	0.354056	0.0800112	0	0	0.143295	0	0.074993	0.0515751	0	0	0	0	0.101756	0.0780597	0.322275
NG-17954_350_T1_NODE_3009_length_3573_cov_3.079591	0	0	0.97705	0	0	0	0	0	0	0	0	0	0	0	0	0	0	0	0	0	0	0	0	0	0	0	0	0	0	0	0	0	0	0	0	0	0	0	0	0	0	0	0	0	0	0	0	0	0
NG-17954_350_T1_NODE_301_length_18624_cov_4.907803	0	0	0.996241	0.93793	0	0.798593	0.0378007	0	0	0	0	0	0	0	0	0	0.254081	0.043707	0.324957	0.25043	0.050204	0.140034	0.408827	0	0.0134772	0	0	0.712038	0.0489691	0	0	0	0	0	0	0	0	0	0	0.0798432	0	0.125805	0	0	0.0749034	0	0	0.138477	0
NG-17954_350_T1_NODE_302_length_18611_cov_3.938457	0	0	0.992585	0.270861	0	0.0385256	0	0	0	0	0	0	0	0	0	0	0	0	0	0	0	0	0	0	0	0	0	0	0	0	0	0	0	0	0	0	0	0	0	0	0	0	0	0	0	0	0	0	0
NG-17954_350_T1_NODE_3038_length_3545_cov_3.376504	0	0	0.979126	0.380818	0	0	0	0	0	0	0	0	0	0	0	0	0	0	0	0	0	0	0	0	0	0	0	0	0	0	0	0	0	0	0	0	0	0	0	0	0	0	0	0	0	0	0	0	0
NG-17954_350_T1_NODE_3041_length_3543_cov_2.797018	0	0	0.97996	0.563647	0	0.042337	0	0	0	0	0	0	0	0	0	0	0	0	0	0	0	0	0	0	0	0	0	0	0	0	0	0	0	0	0	0	0	0	0	0	0	0	0	0	0	0	0	0	0
NG-17954_350_T1_NODE_3051_length_3536_cov_2.930192	0	0	0.977941	0.217477	0	0	0	0	0	0	0	0	0	0	0	0	0	0	0	0	0	0	0	0	0	0	0	0	0	0	0	0	0	0	0	0	0	0	0	0	0	0	0	0	0	0	0	0	0
NG-17954_350_T1_NODE_3053_length_3534_cov_3.195171	0	0	0.973967	0.604131	0	0	0	0	0	0	0	0	0	0	0	0	0.0704584	0	0	0	0	0	0	0	0	0	0	0	0	0	0	0	0	0	0	0	0	0	0	0	0	0	0	0	0	0	0	0	0
NG-17954_350_T1_NODE_3063_length_3517_cov_2.242057	0	0	0.993745	0.271823	0	0	0	0	0	0	0	0	0	0	0	0	0	0	0	0	0	0	0	0	0	0	0	0	0	0	0	0	0	0	0	0	0	0	0	0	0	0	0	0	0	0	0	0	0
NG-17954_350_T1_NODE_3069_length_3510_cov_2.738350	0	0	0.998575	0.453561	0	0	0	0	0	0	0	0	0	0	0	0	0	0	0	0	0	0	0	0	0	0	0	0	0	0	0	0	0	0	0	0	0	0	0	0	0	0	0	0	0	0	0	0	0
NG-17954_350_T1_NODE_308_length_18111_cov_5.552337	0	0	0.996632	0.391917	0	0.00999393	0	0	0	0	0	0	0	0	0	0	0	0	0	0	0	0	0	0	0	0	0	0	0	0	0	0	0	0	0	0	0	0	0	0	0	0	0	0	0	0	0	0	0
NG-17954_350_T1_NODE_3090_length_3489_cov_3.728305	0	0	0.992548	0.456291	0	0	0	0	0	0	0	0	0	0	0	0	0	0	0	0	0	0	0	0	0	0	0	0	0	0	0	0	0	0	0	0	0	0	0	0	0	0	0	0	0	0	0	0	0
NG-17954_350_T1_NODE_3091_length_3488_cov_11.499854	0.0536124	0	0.996846	0.379014	0	0	0	0	0	0	0	0	0	0	0	0	0	0	0	0	0	0	0	0	0	0	0	0	0	0	0	0	0.0725344	0	0	0	0	0	0	0	0	0	0	0	0	0	0	0	0
NG-17954_350_T1_NODE_3093_length_3487_cov_4.023310	0	0	0.998853	0.290794	0	0	0	0	0	0	0	0	0	0	0	0	0	0	0	0	0	0	0	0	0	0	0	0	0	0	0	0	0	0	0	0	0	0	0	0	0	0	0	0	0	0	0	0	0
NG-17954_350_T1_NODE_3107_length_3475_cov_2.468713	0	0	0.966619	0.585036	0	0	0	0	0	0	0	0	0	0	0	0	0	0	0	0	0	0	0	0	0	0	0	0	0	0	0	0	0	0	0	0	0	0	0	0	0	0	0	0	0	0	0	0	0
NG-17954_350_T1_NODE_3111_length_3471_cov_2.585773	0	0	0.962547	0.481994	0	0	0	0	0	0	0	0	0	0	0	0	0	0	0	0	0	0	0	0	0	0	0	0	0	0	0	0	0	0	0	0	0	0	0	0	0	0	0	0	0	0	0	0	0
NG-17954_350_T1_NODE_3113_length_3468_cov_3.735423	0	0	0.985871	0.839389	0	0.0804498	0	0	0	0	0	0	0	0	0	0	0.0813149	0	0	0	0	0	0	0	0	0	0	0	0	0	0	0	0	0	0	0	0	0	0	0	0	0	0	0	0	0	0	0	0
NG-17954_350_T1_NODE_3121_length_3461_cov_5.008808	0	0	0.979197	0.23837	0	0.195608	0	0	0	0	0	0	0	0	0	0	0	0	0	0	0	0	0	0	0	0	0	0	0	0	0	0	0	0	0	0	0	0	0	0	0	0	0	0	0	0	0	0	0
NG-17954_350_T1_NODE_3128_length_3457_cov_2.894180	0	0	0.999711	0.437084	0	0	0	0	0	0	0	0	0	0	0	0	0	0	0	0	0	0	0	0	0	0	0	0	0	0	0	0	0	0	0	0	0	0	0	0	0	0	0	0	0	0	0	0	0
NG-17954_350_T1_NODE_3134_length_3451_cov_3.442874	0	0	0.970443	0.211533	0	0	0	0	0	0	0	0	0	0	0	0	0	0	0	0	0	0	0	0	0	0	0	0	0	0	0	0	0	0	0	0	0	0	0	0	0	0	0	0	0	0	0	0	0
NG-17954_350_T1_NODE_3140_length_3446_cov_4.348865	0	0	1	0.791352	0	0.0998259	0	0	0	0	0	0	0	0	0	0	0.0803831	0	0	0	0	0	0	0	0	0	0	0	0	0	0	0	0	0	0	0	0	0	0	0	0	0	0	0	0	0	0	0	0
NG-17954_350_T1_NODE_3143_length_3444_cov_6.619062	0	0	0.991289	0.415796	0	0.144599	0	0	0	0	0	0	0	0	0	0	0	0	0	0	0	0	0	0	0.0438444	0	0	0	0	0	0	0	0	0	0	0	0	0	0	0	0.0804297	0	0	0	0	0	0	0.207607	0
NG-17954_350_T1_NODE_3146_length_3439_cov_2.950946	0	0	0.996801	0.3533	0	0	0	0	0	0	0	0	0	0	0	0	0	0	0	0	0	0	0	0	0	0	0	0	0	0	0	0	0	0	0	0	0	0	0	0	0	0	0	0	0	0	0	0	0
NG-17954_350_T1_NODE_3152_length_3432_cov_4.040272	0.0547786	0.0673077	0.986597	0.322552	0	0.155012	0	0.210082	0	0	0	0.0693473	0	0.460664	0	0	0	0	0.150932	0.299534	0.0812937	0	0	0	0	0	0	0.0815851	0	0	0.443473	0	0	0.263986	0	0	0	0	0	0	0.0728438	0	0	0	0	0	0.0821678	0	0.124709
NG-17954_350_T1_NODE_3159_length_3425_cov_3.003561	0	0	0.966715	0.29635	0	0.104526	0	0.0934307	0	0	0.0689051	0	0	0.175474	0	0	0	0	0	0.171095	0.0814599	0	0	0	0	0	0.0814599	0	0	0	0.265109	0.059562	0	0.148029	0	0	0	0	0	0	0	0	0	0	0	0	0.193869	0	0
NG-17954_350_T1_NODE_3163_length_3418_cov_1.975022	0	0	0.990638	0	0	0	0	0	0	0	0	0	0	0	0	0	0	0	0	0	0	0	0	0	0	0	0	0	0	0	0	0	0	0	0	0	0	0	0	0	0	0	0	0	0	0	0	0	0
NG-17954_350_T1_NODE_3164_length_3417_cov_3.428019	0	0	0.968101	0.395669	0	0.176471	0	0	0	0	0	0	0	0	0	0	0	0	0	0	0	0	0	0	0	0	0	0	0	0	0	0	0	0	0	0	0	0	0	0	0	0	0.160667	0	0	0.444249	0	0	0
NG-17954_350_T1_NODE_3167_length_3412_cov_4.012511	0	0	0.997362	0.304807	0	0.129543	0	0	0	0.0416178	0	0	0	0	0	0	0	0	0	0	0	0	0	0	0	0.0477726	0	0	0	0	0	0	0	0	0.045721	0	0	0	0	0	0	0	0	0	0	0	0	0	0
NG-17954_350_T1_NODE_3168_length_3410_cov_6.142474	0	0	1	0.475073	0	0	0	0	0	0	0	0	0	0	0	0	0	0	0	0	0	0	0	0	0	0	0	0	0	0	0	0	0	0	0	0	0	0	0	0	0	0	0	0	0	0	0	0	0
NG-17954_350_T1_NODE_316_length_17924_cov_3.956069	0	0	0.999107	0.35578	0	0.0141709	0	0	0	0	0	0.0114372	0	0	0	0	0	0	0	0	0	0.00970765	0	0	0	0	0	0	0	0	0	0	0	0	0	0	0	0	0	0	0	0	0	0	0	0	0	0	0
NG-17954_350_T1_NODE_3177_length_3403_cov_2.804659	0	0	0.976785	0.0517191	0	0	0	0	0	0	0	0	0	0	0	0	0	0	0	0	0	0	0	0	0	0	0	0	0	0	0	0	0	0	0	0	0	0	0	0	0	0	0	0	0	0	0	0	0
NG-17954_350_T1_NODE_3180_length_3401_cov_2.492528	0	0	0.990885	0.281388	0	0	0	0	0	0	0	0	0	0	0	0	0	0	0	0	0	0	0	0	0	0	0	0	0	0	0	0	0	0	0	0	0	0	0	0	0	0	0	0	0	0	0	0	0
NG-17954_350_T1_NODE_3189_length_3396_cov_2.758755	0	0	0.977032	0.476148	0	0	0	0	0	0	0	0	0	0	0	0	0	0	0	0	0	0	0	0	0	0	0	0	0	0	0	0	0	0	0	0	0	0	0	0	0	0	0	0	0	0	0	0	0
NG-17954_350_T1_NODE_3191_length_3392_cov_4.554091	0	0	1	0.46079	0	0.0913915	0	0	0	0	0	0	0	0	0	0	0	0	0	0	0	0	0	0	0	0	0	0	0	0	0	0	0	0	0	0	0	0	0	0	0	0	0	0	0	0	0	0	0
NG-17954_350_T1_NODE_3192_length_3390_cov_5.885457	0	0	0.949853	0.419174	0	0.153097	0	0	0	0.265782	0	0	0	0	0	0	0	0	0	0	0	0	0	0	0	0	0	0.0820059	0	0	0	0.744838	0	0.0613569	0	0	0	0	0	0	0	0.0433628	0	0	0	0	0	0	0
NG-17954_350_T1_NODE_320_length_17843_cov_4.743141	0	0	0.999159	0.369164	0	0.0300958	0	0	0	0	0	0	0	0	0	0	0	0	0	0	0	0	0	0	0	0	0.0156364	0.0102001	0	0	0	0	0	0	0	0	0	0	0	0	0	0	0	0	0	0	0	0	0
NG-17954_350_T1_NODE_3212_length_3377_cov_2.902468	0	0	0.97483	0.507255	0	0	0	0	0	0	0	0	0	0	0	0	0	0	0	0	0	0	0	0	0	0	0	0	0	0	0	0	0	0	0	0	0	0	0	0	0	0	0	0	0	0	0	0	0
NG-17954_350_T1_NODE_3216_length_3373_cov_4.624774	0	0	0.997035	0.478506	0	0.0758968	0	0	0	0	0	0	0	0	0	0	0	0	0	0	0	0	0	0	0	0	0	0	0	0	0	0	0	0	0	0	0	0	0	0	0	0	0	0	0	0	0	0	0
NG-17954_350_T1_NODE_321_length_17762_cov_5.784831	0	0	0.989585	0.4647	0	0.0513456	0	0	0	0	0	0	0	0	0.0144691	0	0	0	0	0	0	0	0	0	0.0229704	0	0	0.224074	0	0	0.00951469	0	0	0	0	0	0	0	0	0	0	0	0	0	0	0	0.0749353	0	0
NG-17954_350_T1_NODE_3232_length_3359_cov_2.782082	0	0	0.999702	0.261685	0	0	0	0	0	0	0	0	0	0	0	0	0	0	0	0	0	0	0	0	0	0	0	0	0	0	0	0	0	0	0	0	0	0	0	0	0	0	0	0	0	0	0	0	0
NG-17954_350_T1_NODE_3234_length_3358_cov_3.295792	0	0	0.997022	0.697141	0	0	0	0	0	0	0	0	0	0	0	0	0	0	0	0	0	0	0	0	0	0	0	0	0	0	0	0	0	0	0	0	0	0	0	0	0	0	0	0	0	0	0	0	0
NG-17954_350_T1_NODE_3235_length_3358_cov_2.885861	0	0	0.998213	0.124181	0	0	0	0	0	0	0	0	0	0	0	0	0	0	0	0	0	0	0	0	0	0	0	0	0	0	0.0723645	0	0	0	0	0	0	0	0	0	0	0	0	0	0	0	0	0	0
NG-17954_350_T1_NODE_3241_length_3355_cov_3.355455	0	0	0.976155	0.0658718	0	0	0	0	0	0	0	0	0	0	0	0	0	0	0	0	0	0	0	0	0	0	0	0	0	0	0	0	0	0	0	0	0	0	0	0	0	0	0	0	0	0	0	0	0
NG-17954_350_T1_NODE_3243_length_3354_cov_3.849651	0	0	0.999702	0.409064	0	0	0	0	0	0	0	0	0	0	0	0	0	0	0	0	0	0	0	0	0	0	0	0	0	0	0	0	0	0	0	0	0	0	0	0	0	0	0	0	0	0	0	0	0
NG-17954_350_T1_NODE_3249_length_3348_cov_3.122381	0	0	1	0.658005	0	0.0842294	0	0	0	0	0	0	0	0	0	0	0	0	0	0	0	0	0	0	0	0	0	0	0	0	0	0	0	0	0	0	0	0	0	0	0	0	0	0	0	0	0	0	0
NG-17954_350_T1_NODE_3250_length_3346_cov_3.013674	0	0	0.98147	0.451285	0	0	0	0	0	0	0	0	0	0	0	0	0	0	0	0	0	0	0	0	0	0	0	0	0	0	0	0	0.0678422	0	0	0	0	0	0	0	0	0	0	0	0	0	0	0	0
NG-17954_350_T1_NODE_3252_length_3343_cov_3.845499	0	0	0.975172	0.353575	0	0	0	0	0	0	0	0	0	0	0	0	0	0	0	0	0	0	0	0	0	0	0	0	0	0	0	0	0	0	0	0	0	0	0	0	0	0	0	0	0	0	0	0	0
NG-17954_350_T1_NODE_3256_length_3339_cov_3.587698	0	0	1	0.351902	0	0	0	0	0	0	0	0	0	0	0	0	0	0	0	0	0	0	0	0	0	0	0	0	0	0	0	0	0	0	0	0	0	0	0	0	0	0	0	0	0	0	0	0	0
NG-17954_350_T1_NODE_3264_length_3334_cov_2.809088	0	0	0.990102	0.343131	0	0	0	0	0	0	0	0	0	0	0	0	0	0	0	0	0	0	0	0	0	0	0	0	0	0	0	0	0	0	0	0	0	0	0	0	0	0	0	0	0	0	0	0	0
NG-17954_350_T1_NODE_3286_length_3321_cov_4.468157	0	0	0.994881	0	0	0	0	0	0	0	0	0	0	0	0	0	0	0	0	0	0	0	0	0	0	0	0	0	0	0	0	0	0	0	0	0	0	0	0	0	0	0	0	0	0	0	0	0	0
NG-17954_350_T1_NODE_3287_length_3321_cov_3.347520	0	0	0.993074	0.650708	0	0	0	0	0	0	0	0	0	0	0	0	0	0	0	0	0	0	0	0	0	0	0	0	0	0	0	0	0	0	0	0	0	0	0	0	0	0	0	0	0	0	0	0	0
NG-17954_350_T1_NODE_3289_length_3320_cov_2.972435	0	0	1	0.328916	0	0.0846386	0	0	0	0	0	0	0	0	0	0	0	0	0	0	0	0	0	0	0	0	0	0	0	0	0	0	0	0	0	0	0	0	0	0	0	0	0	0	0	0	0	0	0
NG-17954_350_T1_NODE_3291_length_3315_cov_3.841104	0	0	1	0.601207	0	0	0	0	0	0	0	0	0	0	0	0	0	0	0	0	0	0	0	0	0	0	0	0	0	0	0	0	0	0	0	0	0	0	0	0	0	0	0	0	0	0	0	0	0
NG-17954_350_T1_NODE_3292_length_3312_cov_3.349708	0	0	0.980978	0.278986	0	0	0	0	0	0	0	0	0	0	0	0	0	0	0	0	0	0	0	0	0	0	0	0	0	0	0	0	0	0	0	0	0	0	0	0	0	0	0	0	0	0	0	0	0
NG-17954_350_T1_NODE_3293_length_3312_cov_3.230887	0	0	0.989432	0.204408	0	0	0	0	0	0	0	0	0	0	0	0	0	0	0	0	0	0	0	0	0	0	0	0	0	0	0	0	0	0	0	0	0	0	0	0	0	0	0	0	0	0	0	0	0
NG-17954_350_T1_NODE_3295_length_3311_cov_2.352887	0	0	0.962851	0.142555	0	0	0	0	0	0	0	0	0	0	0	0	0	0	0	0	0	0	0	0	0	0	0	0	0	0	0	0	0	0	0	0	0	0	0	0	0	0	0	0	0	0	0	0	0
NG-17954_350_T1_NODE_32_length_85941_cov_16.821473	0.00464272	0	0.999988	0.999825	0	0.112577	0	0	0	0.0021061	0	0	0	0	0	0.00788913	0	0	0	0.00421219	0	0.00454963	0.00337441	0.00733061	0.00275771	0.00280425	0.00998359	0	0	0	0	0.00717934	0.0130904	0.00252499	0	0	0	0	0	0	0.00585285	0	0.00829639	0.0078775	0	0.0989865	0	0	0
NG-17954_350_T1_NODE_3307_length_3306_cov_2.958167	0	0	0.978221	0.792498	0	0	0	0	0	0	0	0	0	0	0	0	0	0	0	0	0	0	0	0	0	0	0	0	0	0	0	0	0	0	0	0	0	0	0	0	0	0	0	0	0	0	0	0	0
NG-17954_350_T1_NODE_3328_length_3286_cov_3.153822	0	0	0.970177	0.447352	0	0.0782106	0	0	0	0	0	0	0	0	0	0	0	0	0	0	0	0	0	0	0	0	0	0	0	0	0	0	0	0	0	0	0	0	0	0	0	0	0	0	0	0	0	0	0
NG-17954_350_T1_NODE_3332_length_3283_cov_3.017348	0	0	0.999086	0.618337	0	0	0	0	0	0	0	0	0	0	0	0	0	0	0	0	0	0	0	0	0	0	0	0	0	0	0	0	0	0	0	0	0	0	0	0	0	0	0	0	0	0	0	0	0
NG-17954_350_T1_NODE_3343_length_3271_cov_2.281405	0	0	0.999389	0.538673	0	0	0	0	0	0	0	0	0	0	0	0	0	0	0	0	0	0	0	0	0	0	0	0	0	0	0	0	0	0	0	0	0	0	0	0	0	0	0	0	0	0	0	0	0
NG-17954_350_T1_NODE_3344_length_3270_cov_2.435148	0	0	0.97156	0.676453	0	0	0	0	0	0	0.0749235	0	0	0	0	0	0	0	0	0	0	0	0	0	0	0	0	0	0	0	0	0	0	0	0	0	0	0	0	0	0	0	0	0	0	0	0	0	0
NG-17954_350_T1_NODE_3345_length_3268_cov_3.260815	0	0	1	0.660955	0	0.0694614	0	0	0	0	0	0	0	0	0	0	0	0	0	0	0	0	0	0	0	0	0	0	0	0	0	0	0	0	0	0	0	0	0	0	0	0	0	0	0	0	0	0	0
NG-17954_350_T1_NODE_3350_length_3259_cov_4.216292	0	0	0.98251	0.40718	0	0	0	0	0	0	0	0	0	0	0	0	0	0	0	0	0	0	0	0	0	0	0	0	0	0	0	0	0	0	0	0	0	0	0	0	0	0	0	0	0	0	0	0	0
NG-17954_350_T1_NODE_3356_length_3253_cov_2.990306	0	0	0.988933	0.260375	0	0.239779	0.0737781	0.283738	0	0.153704	0	0	0	0.502613	0	0.169382	0	0	0.433139	0.596987	0.0501076	0	0	0	0	0	0.150938	0	0.184138	0	0.662773	0.134338	0	0.239471	0	0	0	0	0	0	0.0753151	0	0	0	0	0	0.0833077	0	0.208423
NG-17954_350_T1_NODE_3357_length_3253_cov_2.838649	0	0	0.985552	0.529665	0	0	0	0	0	0	0	0	0	0	0	0	0	0	0	0	0	0	0	0	0	0	0	0	0.051952	0	0	0	0	0	0	0	0	0	0	0	0	0	0	0	0	0	0	0	0
NG-17954_350_T1_NODE_3364_length_3250_cov_3.021283	0	0	0.960615	0.0544615	0	0.0692308	0.0763077	0	0	0	0	0	0	0	0	0	0	0	0	0	0	0	0	0	0	0.0529231	0	0	0	0	0	0	0	0	0	0	0	0	0	0	0	0	0	0	0	0	0	0	0
NG-17954_350_T1_NODE_3366_length_3247_cov_9.269737	0.0868494	0	0.981829	0.219895	0	0.0600554	0	0	0	0.065907	0	0	0	0	0	0	0	0	0.157068	0	0.0819218	0	0	0	0	0	0	0	0	0.445334	0.714506	0	0	0	0.388666	0	0	0	0	0	0	0.0859255	0	0	0	0	0	0	0
NG-17954_350_T1_NODE_3369_length_3247_cov_3.080827	0	0	0.963659	0.434555	0	0	0	0	0	0	0	0	0	0	0	0	0	0	0	0	0	0	0	0	0	0	0	0	0	0	0	0	0	0	0	0	0	0	0	0	0	0	0	0	0	0	0	0	0
NG-17954_350_T1_NODE_3372_length_3245_cov_2.909404	0	0	0.934052	0.363945	0	0.0640986	0	0	0	0	0	0	0	0	0	0	0	0	0	0	0	0	0	0	0	0	0	0	0	0	0	0	0	0	0	0	0	0	0	0	0	0	0	0	0	0	0	0	0
NG-17954_350_T1_NODE_3374_length_3242_cov_4.436461	0	0	1	0.218075	0	0	0	0	0	0	0	0	0	0	0	0	0	0	0	0	0	0	0	0	0	0	0	0	0	0	0	0	0	0	0	0	0	0	0	0	0	0	0	0	0	0	0	0	0
NG-17954_350_T1_NODE_3375_length_3242_cov_3.963602	0	0	1	0.218692	0	0.0468846	0	0	0	0	0	0	0	0	0	0	0	0	0	0	0	0	0	0	0	0	0	0	0	0	0	0	0	0	0	0	0	0	0	0	0	0	0	0	0	0	0	0	0
NG-17954_350_T1_NODE_3378_length_3240_cov_3.366091	0	0	0.969753	0.529321	0	0	0	0	0	0	0	0	0	0	0	0	0	0	0	0	0	0	0	0	0	0	0	0	0	0	0	0	0	0	0	0	0	0	0	0	0	0	0	0	0	0	0	0	0
NG-17954_350_T1_NODE_3379_length_3240_cov_3.165149	0	0	1	0.478704	0	0	0	0	0	0	0	0	0	0	0	0	0	0	0	0	0	0	0	0	0	0	0	0	0	0	0	0	0	0	0	0	0	0	0	0	0	0	0	0	0	0	0	0	0
NG-17954_350_T1_NODE_3380_length_3240_cov_3.114600	0	0	0.999383	0	0	0	0	0	0	0	0	0	0	0	0	0	0	0	0	0	0	0	0	0	0	0	0	0	0	0	0	0	0	0	0	0	0	0	0	0	0	0	0	0	0	0	0	0	0
NG-17954_350_T1_NODE_3383_length_3237_cov_4.052483	0	0	0.999073	0.400371	0	0	0	0	0	0	0	0	0	0	0	0	0	0	0	0	0	0	0	0	0	0	0	0	0	0	0	0	0	0	0	0	0	0	0	0	0	0	0	0	0	0	0	0	0
NG-17954_350_T1_NODE_3408_length_3214_cov_3.563786	0	0	0.973242	0.355943	0	0	0	0	0	0	0	0	0	0	0	0	0	0	0	0	0	0	0	0	0	0	0	0	0	0	0	0	0	0	0	0	0	0	0	0	0	0	0	0	0	0	0	0	0
NG-17954_350_T1_NODE_3416_length_3210_cov_3.672900	0	0	0.999688	0.610592	0	0.0694704	0	0	0	0	0	0	0	0	0	0	0	0	0	0	0	0	0	0	0	0	0	0	0	0	0	0	0	0	0	0	0	0	0	0	0	0	0	0	0	0	0	0	0
NG-17954_350_T1_NODE_3417_length_3209_cov_3.115409	0	0	0.980368	0.768775	0	0	0	0	0	0	0	0	0	0	0	0	0	0	0	0	0	0	0	0	0	0	0	0	0	0	0	0	0	0	0	0	0	0	0	0	0	0	0	0	0	0	0	0	0
NG-17954_350_T1_NODE_3419_length_3207_cov_3.749048	0	0	0.999688	0.366698	0	0	0	0	0	0	0	0	0	0	0	0	0	0	0	0	0	0	0	0	0	0	0	0	0	0	0	0	0	0	0	0	0	0	0	0	0	0	0	0	0	0	0	0	0
NG-17954_350_T1_NODE_3421_length_3206_cov_7.665503	0	0	0.995633	0.672489	0	0.0601996	0	0	0	0	0	0	0	0	0	0	0	0	0	0	0	0	0	0	0	0	0	0	0	0	0	0	0	0	0	0	0	0	0	0	0	0	0	0	0	0	0	0	0
NG-17954_350_T1_NODE_3427_length_3201_cov_3.143992	0	0	0.996564	0.401749	0	0	0	0	0	0	0	0	0	0	0	0	0	0	0	0	0	0	0	0	0	0	0	0	0	0	0	0	0	0	0	0	0	0	0	0	0	0	0	0	0	0	0	0	0
NG-17954_350_T1_NODE_3439_length_3190_cov_3.884848	0	0	0.993417	0.236991	0	0	0	0	0	0	0	0	0	0	0	0	0	0	0	0	0	0	0	0	0	0	0	0	0	0	0	0	0	0	0	0	0	0	0	0	0.198119	0	0	0	0	0	0	0	0
NG-17954_350_T1_NODE_343_length_16933_cov_4.280602	0	0	0.990846	0.40613	0	0.026221	0	0	0	0	0	0	0	0	0	0	0	0	0	0	0	0	0	0	0	0.00856316	0	0	0	0	0	0.00974429	0	0	0.0137011	0	0	0	0	0	0	0	0	0	0	0	0	0	0
NG-17954_350_T1_NODE_3459_length_3174_cov_2.536710	0	0	0.979836	0.400756	0	0	0	0	0	0	0	0	0	0	0	0	0	0	0	0	0	0	0	0	0	0	0	0	0	0	0	0	0	0	0	0	0	0	0	0	0	0	0	0	0	0	0	0	0
NG-17954_350_T1_NODE_3463_length_3171_cov_2.718549	0	0	0.959634	0.219804	0	0	0	0	0	0	0	0	0	0	0	0	0	0	0	0	0	0	0	0	0	0	0	0	0	0	0	0	0	0	0	0	0	0	0	0	0	0	0	0	0	0	0	0	0
NG-17954_350_T1_NODE_3469_length_3167_cov_3.419344	0	0	0.987054	0.58857	0	0	0	0	0	0	0	0	0	0	0	0	0.0783075	0	0	0	0	0	0	0	0	0	0	0	0	0	0	0	0	0	0	0	0	0	0	0	0	0	0	0	0	0	0	0	0
NG-17954_350_T1_NODE_3472_length_3162_cov_4.032185	0	0	1	0.18754	0	0.0651486	0	0	0	0	0	0	0	0	0	0	0	0	0	0	0	0	0	0	0	0	0	0	0	0	0	0	0	0	0	0	0	0	0	0	0	0	0	0	0	0	0	0	0
NG-17954_350_T1_NODE_3486_length_3156_cov_2.949371	0	0	0.999366	0.390684	0	0	0	0	0	0	0	0	0	0	0	0	0	0	0	0	0	0	0	0	0	0	0	0	0	0	0	0	0	0	0	0	0	0	0	0	0	0	0	0.0586185	0	0	0	0	0
NG-17954_350_T1_NODE_3492_length_3150_cov_2.275283	0	0	0.968571	0.409524	0	0	0	0	0	0	0	0	0	0	0	0	0	0	0	0	0	0	0	0	0	0	0	0	0	0	0	0	0	0	0	0	0	0	0	0	0	0	0	0	0	0	0	0	0
NG-17954_350_T1_NODE_3501_length_3145_cov_3.064401	0	0	0.996502	0.557711	0	0.0893482	0	0	0	0	0	0	0	0	0	0	0	0	0	0	0	0	0	0	0	0	0	0	0	0	0	0	0	0	0	0	0	0	0	0	0	0	0	0	0	0	0	0	0
NG-17954_350_T1_NODE_3508_length_3141_cov_3.970512	0	0	0.985037	0.303088	0	0.089462	0	0	0	0	0	0	0	0	0	0	0	0	0	0	0	0	0	0	0	0	0	0	0	0	0	0	0	0	0	0	0	0	0	0	0	0	0	0	0	0	0	0	0
NG-17954_350_T1_NODE_3513_length_3139_cov_3.091115	0	0	0.976744	0.338006	0	0	0	0	0	0	0	0	0	0	0	0.207709	0	0	0	0	0	0	0	0	0	0	0	0	0	0	0	0	0	0	0	0	0	0	0	0	0	0	0	0	0	0	0	0	0
NG-17954_350_T1_NODE_3517_length_3136_cov_3.631289	0	0	0.998724	0.347895	0	0	0	0	0	0.0701531	0	0	0	0.123087	0	0	0	0	0.0899235	0.0583546	0	0	0	0	0	0	0	0	0	0	0.18463	0	0	0	0	0	0	0	0	0	0	0	0	0	0	0	0.322704	0	0
NG-17954_350_T1_NODE_3519_length_3135_cov_4.453247	0	0	0.999681	0.170973	0	0	0	0	0	0	0	0	0	0	0	0	0	0	0	0	0	0	0	0	0	0	0	0	0	0	0	0	0	0	0	0	0	0	0	0	0	0	0	0	0	0	0	0	0
NG-17954_350_T1_NODE_3520_length_3135_cov_3.883766	0	0	0.980223	0.572568	0	0	0	0	0	0	0	0	0	0	0	0.0542265	0	0	0	0	0	0	0	0	0	0	0	0	0	0	0	0	0	0	0	0	0	0	0	0	0	0	0	0	0	0	0	0	0
NG-17954_350_T1_NODE_3523_length_3132_cov_2.504387	0	0	0.988506	0.602171	0	0	0	0	0	0	0	0	0	0	0	0	0	0	0	0	0	0	0	0	0	0	0	0	0	0	0	0	0	0	0	0	0	0	0	0	0	0	0	0	0	0	0	0	0
NG-17954_350_T1_NODE_3524_length_3131_cov_4.472692	0	0	0.996167	0.475567	0	0.0475886	0	0	0	0	0	0	0	0	0	0	0	0	0	0	0	0	0	0	0.0641967	0	0	0	0	0	0	0	0	0	0	0	0	0	0	0	0	0	0	0	0	0	0	0	0
NG-17954_350_T1_NODE_3531_length_3128_cov_6.246990	0	0	1	0.877558	0	0	0	0	0	0	0	0	0	0	0	0	0.144182	0	0	0	0	0	0	0	0	0	0	0	0	0	0	0	0	0	0	0	0	0	0	0	0	0	0	0	0	0	0	0	0
NG-17954_350_T1_NODE_3532_length_3128_cov_2.687927	0	0	0.981458	0.601343	0	0.0847187	0	0	0	0	0	0	0	0	0	0	0	0	0	0	0	0	0	0	0	0	0	0	0	0	0	0	0	0	0	0	0	0	0	0	0	0	0	0	0	0	0	0	0
NG-17954_350_T1_NODE_3536_length_3126_cov_3.025399	0	0	0.982726	0.230326	0	0	0	0	0	0	0	0	0	0	0	0	0	0	0	0	0	0	0	0	0	0	0	0	0	0	0	0	0	0	0	0	0	0	0	0	0	0	0	0	0	0	0	0	0
NG-17954_350_T1_NODE_3538_length_3125_cov_4.723127	0	0	0.99424	0.28384	0	0	0	0	0	0	0	0	0	0	0	0	0	0	0	0	0	0	0	0	0	0	0	0	0	0	0	0	0	0	0	0	0	0	0	0	0	0	0	0	0	0	0	0	0
NG-17954_350_T1_NODE_3545_length_3120_cov_2.182708	0	0	0.994551	0.255769	0	0	0	0	0	0	0	0	0	0	0	0	0	0	0	0	0	0	0	0	0	0	0	0	0	0	0	0	0	0	0	0	0	0	0	0	0	0	0	0	0	0	0	0	0
NG-17954_350_T1_NODE_3547_length_3119_cov_3.863903	0	0	0.999359	0.672972	0	0.0647643	0	0	0	0	0	0	0	0	0	0	0	0	0	0	0	0	0	0	0	0	0	0	0	0	0	0	0	0	0	0	0	0	0	0	0	0	0	0	0	0	0	0	0
NG-17954_350_T1_NODE_3548_length_3119_cov_2.203003	0	0.239179	0.987817	0.763706	0	0	0.137544	0	0.0904136	0.0830394	0.0881693	0	0	0	0	0.310035	0	0	0	0	0	0	0	0	0	0	0.476435	0.090093	0	0	0	0	0	0	0	0.216095	0.0856044	0	0.211606	0	0	0	0	0	0	0	0	0	0.42706
NG-17954_350_T1_NODE_3552_length_3116_cov_2.656321	0	0	0.996791	0.456354	0	0	0	0	0	0	0	0	0	0	0	0	0	0	0	0	0	0	0	0	0	0	0	0	0	0	0	0	0	0	0	0	0	0	0	0	0	0	0	0	0	0	0	0	0
NG-17954_350_T1_NODE_3561_length_3111_cov_2.927029	0	0	0.992607	0.612343	0	0.0597878	0	0	0	0	0	0	0	0	0	0	0.0781099	0	0	0	0	0	0	0	0	0	0	0	0	0	0	0	0	0	0	0	0	0	0	0	0	0	0	0	0	0	0	0	0
NG-17954_350_T1_NODE_3570_length_3107_cov_2.826016	0	0	0.999034	0.331509	0	0	0	0	0	0	0	0	0	0	0	0	0	0	0	0	0	0	0	0	0	0	0	0	0	0	0	0	0	0	0	0	0	0	0	0	0	0	0	0	0	0	0	0	0
NG-17954_350_T1_NODE_3574_length_3103_cov_3.897966	0	0	0.999033	0.323558	0	0	0	0	0	0	0	0	0	0	0	0	0	0	0	0	0	0	0	0	0	0	0	0	0	0	0	0	0	0	0	0	0	0	0	0	0	0	0	0	0	0	0	0	0
NG-17954_350_T1_NODE_3578_length_3102_cov_2.952084	0	0	0.982592	0.289813	0	0.049323	0	0	0	0	0	0	0	0	0	0	0	0	0	0	0	0	0	0	0	0	0	0	0	0	0	0	0	0	0	0	0	0	0	0	0	0	0	0	0	0	0	0	0
NG-17954_350_T1_NODE_3592_length_3091_cov_4.453557	0	0	0.991912	0.449369	0	0	0	0	0	0	0	0	0	0	0	0	0	0	0	0	0	0	0	0	0	0.048528	0	0	0	0	0	0	0	0	0	0	0	0	0	0	0	0	0	0	0	0	0	0	0
NG-17954_350_T1_NODE_3596_length_3088_cov_3.804484	0	0	0.974417	0.437824	0	0.0845207	0	0	0	0	0	0	0	0	0	0	0	0	0	0	0	0	0	0	0	0	0	0	0	0	0	0	0	0	0	0	0	0	0	0	0	0	0	0	0	0	0	0	0
NG-17954_350_T1_NODE_3602_length_3083_cov_3.012550	0	0	0.972754	0.507298	0	0	0	0	0	0	0	0	0	0	0	0	0	0	0	0	0	0	0	0	0	0	0	0	0	0	0	0	0	0	0	0	0	0	0	0	0	0	0	0	0	0	0	0	0
NG-17954_350_T1_NODE_3603_length_3082_cov_4.026098	0	0	0.873134	0.300779	0	0	0	0	0	0.273199	0	0	0	0	0	0	0	0	0	0	0	0	0	0	0	0	0	0	0	0	0	0.871836	0	0	0	0	0	0	0	0	0	0.0609994	0	0	0	0	0	0	0
NG-17954_350_T1_NODE_3615_length_3072_cov_3.154127	0	0	0.998047	0.575846	0	0	0	0	0	0	0	0	0	0	0	0	0	0	0	0	0	0	0	0	0	0	0	0	0	0	0	0	0	0	0	0	0	0	0	0	0	0	0	0	0	0	0	0	0
NG-17954_350_T1_NODE_3619_length_3070_cov_2.486235	0	0	0.968078	0.21987	0	0	0	0	0	0	0	0	0	0	0	0	0	0	0	0	0	0	0	0	0	0	0	0	0	0	0	0	0	0	0	0	0	0	0	0	0	0	0	0	0	0	0	0	0
NG-17954_350_T1_NODE_3624_length_3065_cov_2.724252	0	0	0.998369	0.641436	0	0	0	0	0	0	0	0	0	0	0	0	0	0	0	0	0	0	0	0	0	0	0	0	0	0	0	0	0	0	0	0	0	0	0	0	0	0	0	0	0	0	0	0	0
NG-17954_350_T1_NODE_3628_length_3062_cov_7.138676	0	0	0.983671	0.493142	0	0	0	0	0	0	0	0	0	0	0	0	0	0	0	0	0	0	0	0	0	0	0	0	0	0	0	0	0	0	0	0	0	0	0	0	0	0	0	0	0	0	0	0	0
NG-17954_350_T1_NODE_3631_length_3057_cov_3.081945	0	0	0.95682	0.661433	0	0	0	0	0	0	0	0	0	0	0	0	0	0	0	0	0	0	0	0	0	0	0	0	0	0	0	0	0	0	0	0	0	0	0	0	0	0	0	0	0	0	0	0	0
NG-17954_350_T1_NODE_3640_length_3052_cov_4.498832	0	0	0.985256	0.437418	0	0	0	0	0	0	0	0	0	0	0	0	0	0	0	0	0	0	0	0	0	0	0	0	0	0	0	0	0	0	0	0	0	0	0	0	0	0	0	0	0	0	0	0	0
NG-17954_350_T1_NODE_3644_length_3049_cov_3.439212	0	0	0.987537	0.573303	0	0	0	0	0	0	0	0	0	0	0	0	0	0	0	0	0	0	0	0	0	0	0	0	0	0	0	0	0	0	0	0	0	0	0	0	0	0	0	0	0	0	0	0	0
NG-17954_350_T1_NODE_3658_length_3038_cov_3.687563	0	0	0.98025	0.330151	0	0	0	0	0	0	0	0	0	0	0	0	0	0	0	0	0	0	0	0	0	0	0	0	0	0	0	0	0	0	0	0	0	0	0	0	0	0	0	0	0	0	0	0	0
NG-17954_350_T1_NODE_365_length_16312_cov_4.613274	0	0	0.984919	0.957945	0	0.463769	0	0	0	0	0	0	0	0	0	0	0	0	0	0	0	0	0	0	0	0	0	0	0	0	0	0	0	0	0	0	0	0	0	0	0	0	0	0	0	0	0	0	0
NG-17954_350_T1_NODE_3662_length_3035_cov_3.840604	0	0	0.990115	0.14201	0	0.0859967	0	0	0	0	0	0	0	0	0	0	0	0	0	0	0	0	0	0	0	0	0	0	0	0	0	0	0	0	0	0	0	0	0	0	0	0	0	0	0	0	0	0	0
NG-17954_350_T1_NODE_3665_length_3034_cov_3.218530	0	0	0.986486	0.213579	0	0	0	0	0	0	0	0	0	0	0	0	0	0	0	0	0	0	0	0	0	0	0	0.0593276	0	0	0	0	0	0	0	0	0	0	0	0	0	0	0	0	0	0	0	0	0
NG-17954_350_T1_NODE_3666_length_3033_cov_3.767293	0	0	0.939993	0.256182	0	0	0	0	0	0	0	0	0	0	0	0	0	0	0	0	0	0	0	0	0	0	0	0	0	0	0	0	0	0	0	0	0	0	0	0	0	0	0	0	0	0	0	0	0
NG-17954_350_T1_NODE_3670_length_3032_cov_2.853208	0	0	0.994393	0.281992	0	0	0	0	0	0	0	0	0	0	0	0	0	0	0	0	0	0	0	0	0	0	0	0	0	0	0	0	0	0	0	0	0	0	0	0	0	0	0	0	0	0	0	0	0
NG-17954_350_T1_NODE_3671_length_3031_cov_3.048051	0	0	0.963048	0.471791	0	0	0	0	0	0	0	0	0	0	0	0	0	0	0	0	0	0	0	0	0	0	0	0	0	0	0	0	0	0	0	0	0	0	0	0	0	0	0	0	0	0	0	0	0
NG-17954_350_T1_NODE_3682_length_3025_cov_4.288889	0	0	0.99405	0.18314	0	0.0684298	0	0.0783471	0	0.0806612	0	0	0	0.100165	0	0	0	0	0.0707438	0	0	0	0	0	0.0624793	0	0	0	0	0	0	0.0730579	0.071405	0	0	0	0	0	0	0	0	0	0	0	0	0	0	0	0.0591736
NG-17954_350_T1_NODE_3683_length_3025_cov_3.580135	0	0	0.99405	0.285289	0	0	0	0	0	0	0	0	0	0	0	0	0	0	0	0	0	0	0	0	0	0	0	0	0	0	0	0	0	0	0	0	0	0	0	0	0	0	0	0	0	0	0	0	0
NG-17954_350_T1_NODE_3690_length_3018_cov_4.172123	0	0	0.996687	0.669317	0	0	0	0	0	0	0	0	0	0	0	0	0	0	0	0	0	0	0	0	0	0	0	0	0	0	0	0	0	0	0	0	0	0	0	0	0	0	0	0	0	0	0	0	0
NG-17954_350_T1_NODE_3691_length_3017_cov_2.850439	0	0	0.985416	0.280742	0	0	0	0	0	0	0	0	0	0	0	0	0	0	0	0	0	0	0	0	0	0	0	0	0	0	0	0	0	0	0	0	0	0	0	0	0	0	0	0	0	0	0	0	0
NG-17954_350_T1_NODE_3707_length_3002_cov_3.394299	0	0	1	0.538974	0	0.0882745	0	0	0	0	0	0	0	0	0	0	0	0	0	0	0	0	0	0	0	0	0	0	0	0	0	0	0	0	0	0	0	0	0	0	0	0	0	0	0	0	0	0	0
NG-17954_350_T1_NODE_3708_length_3002_cov_2.768578	0	0	0.967355	0.598934	0	0	0	0	0	0	0	0	0	0	0	0	0	0	0	0	0	0	0	0	0	0	0	0	0	0	0	0	0	0	0	0	0	0	0	0	0	0	0	0	0	0	0	0	0
NG-17954_350_T1_NODE_3717_length_2995_cov_3.620408	0	0	0.999666	0	0	0	0	0	0	0	0	0	0	0	0	0	0	0	0	0	0	0	0	0	0	0	0	0	0	0	0	0	0	0	0	0	0	0	0	0	0	0	0	0	0	0	0	0	0
NG-17954_350_T1_NODE_3732_length_2986_cov_4.310474	0.0944407	0.184863	0.990958	0.265573	0	0.491293	0.0797053	0.0505693	0	0.0927662	0	0	0.188881	0.114869	0	0	0	0	0	0	0	0	0	0	0	0	0	0.414936	0	0	0.0944407	0.852311	0	0	0	0.178835	0	0	0	0.0495646	0.0937709	0	0.0944407	0	0.129605	0	0.489618	0.17582	0
NG-17954_350_T1_NODE_3738_length_2984_cov_3.322636	0	0	0.999665	0.865282	0	0.139745	0	0	0	0	0	0	0	0	0	0	0	0	0	0	0	0	0	0	0	0	0	0	0	0	0	0	0	0	0	0	0	0	0	0	0	0	0	0	0	0	0	0	0
NG-17954_350_T1_NODE_373_length_16158_cov_5.292119	0	0	0.99802	0.248731	0	0.00903577	0	0	0	0	0	0	0	0	0	0	0	0	0	0	0	0	0	0	0	0	0	0	0	0	0	0	0	0	0	0	0	0	0.0492635	0	0	0	0.0172051	0	0	0	0	0	0
NG-17954_350_T1_NODE_3755_length_2975_cov_3.954795	0	0	0.942185	0.468235	0	0.178151	0	0	0	0	0	0	0	0	0	0	0	0	0	0	0	0	0	0	0	0	0	0	0	0	0	0	0	0	0	0	0	0	0	0	0	0	0.0897479	0	0	0	0	0	0
NG-17954_350_T1_NODE_3784_length_2960_cov_3.366609	0	0	0.901689	0.0797297	0	0	0	0.0763514	0	0	0	0	0	0.0868243	0	0	0	0	0	0	0	0	0	0	0.0797297	0	0	0.0652027	0	0	0	0	0	0	0	0	0	0	0	0	0	0	0	0	0	0	0.222635	0	0
NG-17954_350_T1_NODE_380_length_15957_cov_5.004276	0.0160431	0.0127217	0.977878	0.426271	0	0.143135	0	0	0	0.290907	0	0	0.047252	0	0	0	0	0	0	0	0	0.00983894	0	0.0129097	0	0	0	0.0709407	0	0	0	0.865075	0.00914959	0	0	0.0548349	0.0130977	0.0135364	0	0	0	0.0620417	0	0	0.0129097	0.0176725	0.0903679	0.0324622	0
NG-17954_350_T1_NODE_3810_length_2948_cov_3.024888	0	0	0.966418	0.285617	0	0	0	0	0	0	0	0	0	0	0	0	0	0	0	0	0	0	0	0	0	0	0	0.0739484	0	0	0	0	0	0	0	0	0	0	0	0	0	0	0	0	0	0	0.395522	0	0
NG-17954_350_T1_NODE_3836_length_2929_cov_4.393876	0	0	0.967566	0	0	0.0628201	0	0	0	0	0	0	0	0	0	0	0	0	0	0.0563332	0	0	0	0	0	0	0	0	0	0	0	0	0	0.0491635	0	0	0	0	0	0	0	0	0	0	0	0	0	0	0
NG-17954_350_T1_NODE_3858_length_2919_cov_2.735684	0	0.368619	0.891744	0.654334	0	0	0	0	0	0	0	0	0	0	0	0	0	0	0.214114	0	0	0	0	0	0	0	0	0.0959233	0	0	0	0	0	0	0	0	0	0	0	0	0.986297	0	0	0	0.279548	0.178143	0	0	0.223022
NG-17954_350_T1_NODE_3885_length_2903_cov_3.141152	0	0.0582156	0.937306	0.292456	0	0.293145	0	0.395797	0	0.0688942	0	0	0	0.695487	0.180503	0	0	0	0.217706	0.457113	0.0971409	0	0	0	0	0	0.125732	0	0.0974854	0	0.733724	0.138477	0	0.337237	0	0	0	0	0	0.0499483	0	0	0	0	0	0	0.181536	0	0.153979
NG-17954_350_T1_NODE_3909_length_2890_cov_2.937919	0	0	0.999654	0.512803	0	0	0	0	0	0	0	0	0	0	0	0.320415	0	0	0	0	0	0	0	0	0	0	0	0	0	0	0	0	0	0	0	0	0	0	0	0	0	0	0	0	0	0	0	0	0
NG-17954_350_T1_NODE_390_length_15662_cov_4.651567	0	0	0.999553	0.359341	0	0.0521645	0	0	0	0	0	0	0	0	0	0	0	0	0	0	0	0	0	0	0	0	0	0	0	0	0	0	0	0	0	0	0	0	0	0	0	0	0	0	0	0	0	0	0
NG-17954_350_T1_NODE_3927_length_2879_cov_3.841006	0	0	0.978117	0.235498	0	0	0	0	0	0	0	0	0	0	0	0	0	0	0	0	0	0	0	0	0	0	0	0	0	0	0	0	0	0	0	0	0	0	0	0	0	0	0	0	0	0	0	0	0
NG-17954_350_T1_NODE_3980_length_2852_cov_3.621380	0	0	0.941094	0.625877	0	0	0.0634642	0	0	0	0	0	0	0.0617111	0.0802945	0	0	0	0	0	0	0	0	0	0	0	0	0.0929173	0	0	0	0	0	0	0	0	0	0	0	0	0	0	0	0	0	0	0.0918654	0	0
NG-17954_350_T1_NODE_409_length_15244_cov_5.652446	0.0173183	0	0.999738	0.339347	0	0	0	0	0	0	0	0	0	0	0	0	0	0	0	0	0	0	0	0	0	0.0166623	0	0	0	0	0	0	0	0	0	0	0	0	0	0	0	0	0	0.0179743	0	0	0	0	0
NG-17954_350_T1_NODE_412_length_15221_cov_16.005539	0.0141252	0	0.994678	0	0	0.0639248	0	0	0	0	0	0	0	0	0	0	0	0	0	0	0	0	0	0	0	0	0	0	0	0	0	0	0	0	0	0	0	0	0	0	0	0	0.017673	0	0	0	0	0	0
NG-17954_350_T1_NODE_4179_length_2728_cov_4.402918	0	0	0.903959	0.790323	0	0.0744135	0	0	0	0	0	0	0	0	0	0	0	0	0	0	0	0	0	0	0	0	0	0	0	0	0	0	0	0	0	0	0	0	0	0	0	0	0	0	0	0	0	0	0
NG-17954_350_T1_NODE_418_length_15189_cov_4.217127	0	0	0.999671	0.624663	0	0.0466127	0	0	0	0	0	0	0	0	0	0	0	0	0	0	0	0	0	0	0	0	0	0	0	0	0	0	0	0	0	0	0	0	0	0	0	0	0	0	0	0	0	0	0
NG-17954_350_T1_NODE_4202_length_2718_cov_2.718363	0	0	0.973142	0.600809	0	0	0	0	0	0	0	0	0	0	0	0.461001	0	0	0	0	0	0	0	0	0	0	0	0	0	0	0	0	0	0	0	0	0	0	0	0	0	0	0	0	0	0	0	0.543046	0
NG-17954_350_T1_NODE_4204_length_2717_cov_2.212246	0	0	0.98675	0.444976	0	0	0	0	0	0	0	0	0	0	0	0	0	0	0	0	0	0	0	0	0	0	0	0	0	0	0	0	0	0	0	0	0	0	0	0	0	0	0	0	0	0	0	0	0
NG-17954_350_T1_NODE_424_length_15151_cov_4.305114	0	0	0.999208	0.339318	0	0.0566299	0	0.0191407	0.0128704	0.0355752	0	0.0178206	0	0.0432315	0	0	0.0135965	0	0.029371	0.00970233	0.0133985	0	0	0.0180846	0.0211867	0.0331331	0	0	0.0177546	0.0185466	0.0217147	0.0313511	0.0107584	0	0	0	0.0180846	0	0	0	0	0	0	0	0	0	0	0	0
NG-17954_350_T1_NODE_4286_length_2661_cov_3.788565	0	0	0.997745	0.0755355	0	0.146186	0	0	0	0.105975	0	0	0	0	0	0	0	0	0	0	0	0.10372	0.105599	0	0	0	0	0	0	0	0	0	0.0593762	0.105975	0	0	0	0	0	0	0	0	0	0.0913191	0	0	0	0	0
NG-17954_350_T1_NODE_4316_length_2648_cov_4.102970	0	0	0.983384	0.421828	0	0	0	0	0	0	0	0	0	0	0	0	0	0	0	0	0	0	0	0	0	0	0	0	0	0	0	0	0	0	0	0	0	0	0	0	0	0	0	0	0	0	0	0	0
NG-17954_350_T1_NODE_4329_length_2644_cov_3.200850	0	0	0.998865	0.20348	0	0	0	0	0	0	0	0	0	0	0	0	0	0	0	0	0	0	0	0	0	0	0	0	0	0	0	0	0	0	0	0	0	0	0	0	0	0	0	0	0	0	0	0	0
NG-17954_350_T1_NODE_432_length_14946_cov_3.445705	0	0	0.997993	0.294594	0	0.0442928	0	0	0	0	0	0	0	0	0	0	0	0	0	0	0	0	0	0	0	0	0	0	0	0	0	0	0	0	0	0	0	0	0	0	0	0	0	0	0	0	0	0	0
NG-17954_350_T1_NODE_434_length_14895_cov_4.689084	0	0	0.998523	0.760054	0	0.0327627	0	0	0	0	0	0	0	0	0	0	0.0320242	0	0	0	0	0	0	0	0	0	0	0	0	0	0	0	0	0	0	0	0	0	0	0	0	0	0	0	0	0	0	0	0
NG-17954_350_T1_NODE_4374_length_2620_cov_3.581287	0	0	0.991603	0.329008	0	0.080916	0	0.318702	0	0	0	0	0	0.279771	0	0	0	0	0.146183	0.181679	0.107634	0	0	0	0	0	0.0942748	0	0	0	0.341221	0.159924	0.0553435	0.183969	0	0	0	0	0	0	0	0	0	0	0	0	0.177099	0	0
NG-17954_350_T1_NODE_4401_length_2607_cov_7.070141	0	0	0.988493	0.728807	0	0	0	0	0	0	0	0	0	0	0.0571538	0	0	0	0	0	0	0	0	0	0	0	0	0	0	0	0	0.170311	0	0	0	0	0	0	0	0	0.157269	0	0.140391	0	0	0	0	0	0
NG-17954_350_T1_NODE_4447_length_2576_cov_2.457755	0.105978	0	0.959239	0	0	0	0	0.0516304	0	0	0	0	0	0	0	0	0.177019	0.300078	0	0	0	0	0	0.180124	0	0	0	0	0	0	0	0	0	0	0	0	0	0	0	0	0	0	0	0	0	0.266304	0	0.646739	0
NG-17954_350_T1_NODE_4486_length_2560_cov_3.430739	0	0	0.967187	0	0	0	0	0	0	0	0	0	0	0	0	0	0	0	0	0	0	0	0	0	0	0	0	0	0	0	0	0	0	0	0	0	0	0	0	0	0	0	0	0	0	0	0	0	0
NG-17954_350_T1_NODE_4513_length_2547_cov_2.672151	0	0	0.969376	0.714959	0	0	0	0	0	0	0	0	0	0	0	0	0	0	0	0	0	0	0	0	0	0	0	0	0	0	0	0	0	0	0	0	0	0	0	0	0	0	0	0	0	0	0	0	0
NG-17954_350_T1_NODE_4526_length_2540_cov_2.847485	0	0	0.933465	0	0	0	0	0	0	0	0	0	0	0	0	0	0	0	0	0	0	0	0	0	0	0	0	0	0	0.0791339	0.242126	0	0	0	0	0	0	0	0	0	0	0	0	0	0	0	0	0	0
NG-17954_350_T1_NODE_4538_length_2536_cov_4.090689	0	0	0.999211	0	0	0	0	0	0	0	0	0	0	0	0	0	0	0	0	0.0567823	0	0	0	0	0	0	0	0	0	0	0	0	0	0	0	0	0	0	0.0481073	0	0	0	0	0	0	0	0	0	0
NG-17954_350_T1_NODE_4540_length_2535_cov_3.252823	0	0	0.994477	0.622485	0	0.172387	0	0.0974359	0	0	0	0	0	0.333333	0	0	0	0	0.165286	0.246154	0	0	0.110059	0	0.0844181	0	0	0.0536489	0.0998028	0	0.368836	0.112032	0.086785	0.285207	0	0	0	0	0	0	0	0	0	0	0.0895464	0	0.395266	0	0.228008
NG-17954_350_T1_NODE_454_length_14607_cov_4.905030	0	0	0.997056	0.294448	0	0.0595605	0	0	0	0	0	0	0	0	0	0	0	0	0	0	0	0	0	0.019032	0	0	0	0	0	0	0	0	0	0	0	0	0	0	0	0	0.0182789	0	0	0	0	0.0162251	0	0	0
NG-17954_350_T1_NODE_4724_length_2459_cov_3.629368	0	0	0.972753	0	0	0.114274	0	0	0	0	0	0	0	0	0	0	0	0	0	0	0	0	0	0	0	0	0	0	0	0	0	0	0	0	0	0	0	0	0	0	0	0	0	0	0	0	0	0	0
NG-17954_350_T1_NODE_472_length_14153_cov_3.277557	0	0	0.997386	0.324242	0	0.0457147	0	0	0	0	0	0	0	0	0	0	0	0	0	0	0	0	0	0.0199251	0	0	0	0	0	0	0	0	0	0	0	0	0	0	0	0	0	0	0	0	0	0	0	0	0
NG-17954_350_T1_NODE_4735_length_2454_cov_3.917466	0	0	0.979218	0.373676	0	0.274246	0	0	0	0	0	0	0	0	0	0	0	0	0	0	0	0	0	0	0	0	0	0	0	0	0	0	0	0	0	0	0	0	0	0	0	0	0	0	0.0806846	0	0	0	0
NG-17954_350_T1_NODE_4740_length_2453_cov_3.168057	0	0	0.971464	0.382389	0	0	0	0	0	0	0	0	0	0	0	0	0	0	0	0	0	0	0	0	0	0	0	0	0	0	0	0	0	0	0	0	0	0	0	0	0	0	0	0	0	0	0	0	0
NG-17954_350_T1_NODE_475_length_14048_cov_4.793825	0	0	0.998932	0.0265518	0	0	0	0	0	0	0	0	0	0	0	0	0	0	0	0	0	0	0	0	0	0	0	0	0	0	0	0	0	0	0	0	0	0	0	0	0	0	0	0.020074	0	0	0	0	0
NG-17954_350_T1_NODE_4827_length_2417_cov_3.200254	0	0.0901945	0.993794	0.422838	0	0	0	0.172942	0	0.116674	0	0	0	0.373604	0	0	0	0	0	0.313198	0	0	0	0	0	0	0	0.10302	0	0	0.366156	0.173769	0	0.107571	0	0	0	0	0	0	0	0	0	0	0	0	0.40091	0	0.206041
NG-17954_350_T1_NODE_4872_length_2399_cov_3.727816	0	0	1	0.356815	0	0.771988	0	0	0	0	0	0	0	0	0	0	0	0	0.103376	0	0	0	0	0	0	0	0	0	0	0	0	0	0	0	0	0	0	0	0	0	0	0	0	0	0	0	0	0	0
NG-17954_350_T1_NODE_4941_length_2369_cov_4.530683	0	0	0.999156	0.140566	0	0	0	0	0	0	0	0	0	0	0	0	0	0	0	0	0	0	0	0	0	0	0	0	0	0	0	0	0	0	0	0	0	0	0	0	0	0	0	0	0	0	0	0	0
NG-17954_350_T1_NODE_494_length_13648_cov_7.817921	0	0.0156067	0.994871	0.991647	0.014874	0.756668	0.0594226	0	0	0	0	0	0	0	0.0205158	0	0.0709994	0.0142878	0.200835	0.152916	0	0.0161196	0.184349	0	0.0205158	0	0.0164859	0.836972	0.0190504	0	0.0137016	0	0	0	0	0	0	0	0	0.0205891	0	0.0545135	0	0	0.0824297	0	0	0.0537808	0
NG-17954_350_T1_NODE_4968_length_2358_cov_3.317846	0	0	0.966921	0.235369	0	0.11408	0.0729432	0.298134	0	0.115352	0	0	0	0.366836	0.116624	0.117472	0	0	0.227735	0.181086	0.0899067	0	0	0	0	0	0.116624	0.0966921	0.115776	0	0.510602	0.179813	0	0.282019	0	0	0	0	0	0	0	0	0	0	0	0	0.228584	0	0.210348
NG-17954_350_T1_NODE_4984_length_2352_cov_3.622551	0	0	0.995748	0	0	0.119473	0	0	0	0	0	0	0	0	0	0	0	0	0	0	0	0.207908	0.116922	0	0	0	0	0	0	0	0	0	0	0	0	0	0	0	0	0	0	0	0	0	0	0	0	0	0
NG-17954_350_T1_NODE_5003_length_2344_cov_3.698558	0	0.173635	0.993174	0.394198	0	0.364761	0.0985495	0.565273	0.119454	0.269625	0	0.148038	0	0.72227	0.155717	0.0708191	0.106655	0	0.224829	0.618601	0.120307	0	0	0.0891638	0.212457	0.211604	0.28029	0	0	0	0.784556	0.166382	0.261519	0.541809	0	0	0	0	0	0.105802	0	0	0.119881	0	0	0	0.109642	0	0.15529
NG-17954_350_T1_NODE_5004_length_2344_cov_1.888598	0	0	0.87116	0.318686	0	0.0857509	0	0	0	0	0	0	0	0	0.0618601	0	0	0	0	0	0	0	0	0	0	0	0.119454	0.0836177	0	0	0	0	0	0	0.0900171	0	0	0	0.0900171	0	0	0	0	0	0	0	0	0	0
NG-17954_350_T1_NODE_5070_length_2316_cov_2.992481	0	0	0.996546	0	0	0.119603	0	0	0	0	0	0	0	0	0	0	0	0	0.0759931	0.318221	0	0	0	0	0	0	0	0	0.0833333	0	0.437824	0	0	0.0962867	0	0	0	0	0	0	0	0	0	0	0	0	0.121762	0	0
NG-17954_350_T1_NODE_507_length_13368_cov_5.462856	0	0	1	0.377693	0	0.0372531	0	0	0	0	0	0	0	0	0	0	0	0	0	0	0	0.013465	0	0	0	0	0	0	0	0	0	0	0	0	0	0	0	0	0	0	0	0	0.0210203	0	0	0	0	0	0
NG-17954_350_T1_NODE_5100_length_2304_cov_4.180525	0	0	0.986979	0	0	0	0	0	0	0	0	0	0	0	0	0	0	0	0	0	0	0	0	0	0	0	0	0	0	0	0	0	0	0	0	0	0	0	0	0	0	0	0	0	0	0	0	0	0
NG-17954_350_T1_NODE_5118_length_2298_cov_2.744539	0	0	0.949956	0.0926893	0	0	0	0	0	0.108355	0	0	0	0	0	0	0	0	0	0	0	0	0	0	0.993473	0.0818103	0	0	0	0	0.12141	0	0	0	0	0	0	0	0.0744125	0	0	0	0	0	0	0	0	0	0
NG-17954_350_T1_NODE_511_length_13314_cov_9.054529	0.385309	0	0.999775	0.704221	0	0.0692504	0.0424365	0	0	0.431951	0	0	0.0206549	0	0	0.119949	0.091032	0	0.162911	0.0375545	0.0282409	0.0805167	0.688298	0	0	0.113039	0	0.0211807	0.0368034	0.0595614	0	0	0.0210305	0	0.0932853	0.0205047	0	0	0.0732312	0.0326724	0.131516	0.0391317	0	0	0.13114	0.0377047	0.0211807	0.195884	0.362626
NG-17954_350_T1_NODE_5149_length_2284_cov_3.319426	0	0	0.958406	0.32049	0	0.226357	0	0.193958	0	0.0871278	0	0	0	0.444396	0	0	0	0	0.193082	0.365587	0.12303	0	0	0	0	0	0	0.122592	0.116025	0	0.635289	0	0	0.232049	0	0.119089	0	0	0	0	0	0	0	0	0	0	0.110333	0	0.0888792
NG-17954_350_T1_NODE_5153_length_2283_cov_2.817325	0	0	0.95138	0.44021	0	0.185283	0	0	0	0	0	0.229523	0	0	0	0	0	0	0	0	0	0	0	0	0	0	0	0	0	0	0	0	0	0	0	0	0	0	0	0	0	0	0	0	0	0	0	0	0.1682
NG-17954_350_T1_NODE_515_length_13270_cov_4.622777	0	0	0.98523	0.220799	0	0.0149209	0	0	0.0139412	0.0188395	0	0	0	0	0	0	0	0	0	0.0212509	0	0.0192916	0	0	0	0	0	0	0	0	0.0211756	0.194197	0.0212509	0	0.0176338	0.0212509	0	0	0	0	0.141372	0	0.0486059	0	0	0.0831952	0	0	0
NG-17954_350_T1_NODE_5216_length_2262_cov_2.849116	0	0	0.966844	0	0	0	0	0	0	0	0	0	0	0	0	0	0	0	0	0	0	0	0	0	0	0	0	0	0	0	0	0.0977011	0	0	0	0	0	0	0	0	0	0	0	0	0	0	0	0	0
NG-17954_350_T1_NODE_5234_length_2256_cov_2.009087	0	0	0.999557	0.748227	0	0	0	0	0	0	0	0	0	0	0	0	0	0	0	0	0	0	0	0	0	0	0	0	0	0	0	0	0	0	0	0	0	0	0	0	0	0	0	0	0	0	0	0	0
NG-17954_350_T1_NODE_525_length_13181_cov_5.012113	0	0	0.998559	0.282831	0	0.0280707	0	0	0	0	0	0	0	0	0	0	0	0	0	0	0	0	0	0	0	0	0	0	0	0	0	0	0	0	0	0	0	0	0	0	0	0.0214703	0.0213944	0	0	0	0	0	0
NG-17954_350_T1_NODE_5296_length_2229_cov_2.844986	0	0	1	0.158367	0	0	0	0	0	0	0	0	0	0	0	0	0	0	0	0	0	0	0	0	0	0	0	0	0	0	0	0	0	0	0	0	0	0	0	0	0	0	0	0	0	0	0	0	0
NG-17954_350_T1_NODE_5325_length_2218_cov_4.919094	0.38413	0.374662	0.978359	0.950406	0	0.592876	0.529306	0.862038	0.127142	0.581154	0.385933	0.576646	0.497295	0.0834085	0.864292	0.116772	0.666366	0.617223	0.654193	0.808386	0.679441	0.419297	0.291253	0.509468	0.491885	0.0721371	0.308386	0.396303	0.689811	0	0.119928	0	0	0.342651	0	0.460325	0.498647	0	0.553201	0	0.716862	0	0.243012	0	0.660505	0.503607	0.0951307	0.653291	0.613616
NG-17954_350_T1_NODE_539_length_12947_cov_4.778390	0	0	0.977678	0.974357	0	0.652738	0	0	0	0	0	0	0	0	0	0	0	0	0	0	0	0	0	0	0	0	0	0	0	0	0	0	0	0	0	0	0	0	0	0	0	0	0	0	0	0	0	0	0
NG-17954_350_T1_NODE_5498_length_2161_cov_4.043685	0	0	0.999537	0.43267	0	0	0	0	0	0	0	0	0	0	0	0	0	0	0	0	0	0	0	0	0	0	0	0	0	0	0	0	0	0	0	0	0	0	0	0	0	0	0	0	0	0	0	0	0
NG-17954_350_T1_NODE_555_length_12737_cov_5.789702	0	0	1	0.409673	0	0.0842428	0.0369789	0	0.0361153	0	0.0219832	0	0	0	0	0	0	0	0	0	0	0	0	0	0	0	0	0	0	0.0127189	0	0	0	0	0	0	0	0	0	0.0164089	0.146267	0	0	0.0203345	0	0.0412185	0	0.0410615	0.0219832
NG-17954_350_T1_NODE_5571_length_2139_cov_3.586372	0	0	0.956054	0.149135	0	0	0	0	0	0	0	0	0	0	0	0	0	0	0	0	0	0	0	0	0	0	0	0	0	0	0	0	0	0	0	0	0	0	0	0	0	0	0	0	0	0	0	0	0
NG-17954_350_T1_NODE_5639_length_2116_cov_2.521106	0	0	0.948488	0.114367	0	0	0	0	0	0	0	0	0	0	0	0	0	0	0	0	0.13327	0	0.352552	0	0	0	0	0	0	0	0	0.412571	0	0	0	0	0	0	0	0	0	0	0	0	0	0	0	0	0
NG-17954_350_T1_NODE_5659_length_2111_cov_2.855058	0	0	0.973472	0.513027	0	0	0	0	0	0	0	0	0	0	0	0	0	0	0	0	0	0	0.133586	0	0	0	0	0.133112	0	0	0	0	0	0	0	0	0	0	0	0	0	0	0	0	0	0	0.480815	0	0
NG-17954_350_T1_NODE_566_length_12542_cov_5.263314	0	0	0.990512	0.385824	0	0	0	0	0	0	0	0	0	0	0	0	0	0	0	0	0	0.0224047	0	0	0	0	0	0	0	0	0	0	0	0	0	0	0	0	0	0	0	0	0	0	0	0	0	0	0
NG-17954_350_T1_NODE_56_length_63077_cov_7.238917	0	0	0.998288	0.901803	0	0.0224488	0	0	0	0.00824389	0	0	0	0	0	0	0	0	0	0	0	0.00735609	0.00282195	0	0.00638902	0	0.00447073	0	0	0	0.00366219	0.0136183	0.00388414	0	0	0	0	0	0	0	0	0	0.11746	0	0	0	0	0	0
NG-17954_350_T1_NODE_5731_length_2092_cov_2.595484	0	0.206023	0.92782	0.0908222	0	0	0	0	0	0	0	0	0	0	0	0	0	0	0	0	0	0	0	0	0	0	0	0	0	0	0	0	0	0	0	0	0	0	0	0	0	0	0.128585	0	0.239962	0	0.108031	0	0.591778
NG-17954_350_T1_NODE_5798_length_2069_cov_3.408640	0	0	0.9826	0.338328	0	0	0	0	0	0	0	0	0	0	0	0	0	0	0	0	0	0	0	0	0	0	0	0	0	0	0	0	0	0	0	0	0	0	0	0	0	0	0	0	0	0	0.280329	0	0
NG-17954_350_T1_NODE_5886_length_2041_cov_4.988922	0	0.274375	0.99951	0.937286	0	0	0	0	0	0	0	0.274375	0	0	0.138168	0.0828025	0	0	0.131308	0.66242	0.0950514	0	0.244488	0.138168	0	0.120039	0.274375	0	0.102891	0	0	0.912788	0.251837	0	0.11024	0.33268	0.33464	0	0	0.138168	0	0	0	0	0.125429	0	0.137678	0.255267	0.211661
NG-17954_350_T1_NODE_5917_length_2032_cov_3.672736	0	0	1	0	0	0	0	0	0	0	0	0	0	0	0	0	0	0	0	0	0	0	0	0	0	0	0	0	0	0	0	0	0	0	0	0	0	0	0	0	0	0	0	0	0	0	0	0	0
NG-17954_350_T1_NODE_597_length_11956_cov_4.565919	0	0	0.993225	0.333055	0	0.0323687	0	0	0	0	0	0	0	0	0	0	0	0	0	0	0	0	0	0	0	0	0	0	0	0	0	0	0	0	0	0	0	0	0	0	0	0	0	0	0	0	0	0	0
NG-17954_350_T1_NODE_599_length_11935_cov_6.567340	0.0580645	0.0531211	0.998743	0.429158	0	0.0545455	0	0	0	0.972769	0	0.109677	0	0	0.0235442	0.0573104	0.0986175	0.0685379	0.0572266	0.0604106	0.0426477	0	0	0	0	0	0.0372015	0.0845413	0.050775	0	0	0.0458316	0	0.0529535	0	0	0	0	0.0235442	0.0209468	0.0423125	0	0.0235442	0	0	0	0	0.0418936	0
NG-17954_350_T1_NODE_6008_length_2003_cov_2.282854	0	0	0.968547	0.232651	0	0	0	0	0	0	0	0	0	0	0	0	0	0	0	0	0	0	0	0	0	0	0	0	0	0	0	0	0	0	0	0	0	0	0	0	0	0	0	0	0	0	0	0	0
NG-17954_350_T1_NODE_6030_length_1995_cov_198.438144	0	0	1	1	0	0.538847	0	0	0	0.106266	0	0	0	0	0	0	0	0	0	0	0	0.111278	0	0	0	0	0	0	0	0	0	0	0.141353	0	0	0	0	0	0	0	0	0	0	0	0	0	0	0	0
NG-17954_350_T1_NODE_6091_length_1979_cov_4.054054	0	0.153613	0.973724	0	0	0	0	0	0	0	0	0	0	0	0.143002	0	0	0	0	0.170793	0	0	0	0	0	0	0	0.0924709	0	0	0.137948	0	0	0.175341	0	0	0	0	0	0	0	0	0	0	0	0	0	0	0.161698
NG-17954_350_T1_NODE_6176_length_1958_cov_3.549133	0	0	1	0.142492	0	0	0	0	0	0	0	0	0	0	0	0	0	0	0	0	0	0	0	0	0	0	0	0	0	0	0	0	0	0	0	0	0	0	0	0	0	0	0	0	0	0	0	0	0
NG-17954_350_T1_NODE_617_length_11697_cov_4.854321	0	0	0.999915	0.465846	0	0.0474481	0	0	0	0	0	0	0	0	0	0	0	0	0	0	0	0	0	0	0	0	0	0	0	0	0	0	0	0	0	0	0	0	0	0.0649739	0.0463367	0	0	0	0	0	0	0	0
NG-17954_350_T1_NODE_6204_length_1952_cov_3.302056	0	0	0.997951	0.125	0	0	0	0	0	0	0	0	0	0	0	0	0	0	0	0	0	0	0	0	0	0	0	0	0	0	0	0	0	0	0	0	0	0	0	0	0	0	0	0	0	0	0	0	0
NG-17954_350_T1_NODE_6242_length_1944_cov_2.089465	0	0	0.952675	0.270062	0	0	0.272119	0	0	0	0	0	0	0	0	0	0	0	0.181584	0.435185	0.145062	0	0	0	0	0	0	0	0.108539	0	0	0.307099	0	0	0	0.145062	0	0	0	0	0	0	0	0	0	0	0	0	0.1857
NG-17954_350_T1_NODE_6283_length_1934_cov_2.414582	0	0	0.980869	0.44726	0	0	0	0	0	0.22182	0	0	0	0	0	0.578077	0	0	0	0	0	0	0	0	0	0	0	0	0	0	0	0	0	0	0	0	0	0	0	0	0	0	0	0	0	0	0	0.262151	0
NG-17954_350_T1_NODE_6296_length_1931_cov_2.276652	0	0	0.984464	0.426204	0	0.0978767	0	0	0	0.625583	0	0	0	0	0	0.83014	0	0	0	0	0	0	0	0	0	0	0	0	0	0	0	0	0	0	0	0	0	0	0	0	0	0	0	0	0	0	0	0	0
NG-17954_350_T1_NODE_6331_length_1922_cov_3.912159	0	0	1	0	0	0	0	0	0	0	0	0	0	0	0	0	0	0	0	0	0	0	0	0	0	0	0	0	0	0	0	0	0	0	0	0	0	0	0	0	0	0	0	0	0	0	0	0	0
NG-17954_350_T1_NODE_636_length_11470_cov_8.285151	0	0	0.999651	0.298082	0	0.955536	0	0	0	0	0	0	0	0	0	0	0	0	0	0	0	0	0.0186574	0	0	0	0	0.0156059	0	0	0	0	0	0	0	0	0	0.0122929	0	0	0	0.0245859	0	0	0	0	0	0.386486	0
NG-17954_350_T1_NODE_6445_length_1892_cov_2.577572	0	0	0.975159	0.510571	0	0	0	0	0	0	0	0	0	0.238901	0.138478	0	0	0	0	0.368922	0	0	0	0	0	0	0.0766385	0.128964	0	0	0.401163	0	0	0.252643	0	0	0.137421	0	0	0	0	0.0919662	0	0	0	0	0.348309	0	0.147992
NG-17954_350_T1_NODE_645_length_11343_cov_4.630227	0	0	1	0.212818	0	0.0156925	0	0	0	0	0	0	0	0	0	0	0	0	0	0	0	0	0	0	0	0	0	0	0	0	0	0	0	0	0	0	0	0	0	0	0	0	0	0	0	0	0	0	0
NG-17954_350_T1_NODE_651_length_11280_cov_4.327929	0.0244681	0	0.995656	0.37039	0	0	0	0	0	0	0	0	0	0	0	0	0	0	0	0	0	0	0	0	0	0	0	0	0	0	0	0	0	0	0	0	0	0	0	0	0	0	0	0	0	0	0	0	0
NG-17954_350_T1_NODE_654_length_11249_cov_5.388422	0	0	0.973953	0.436661	0	0.0457818	0	0	0	0.273624	0	0.0250689	0	0	0	0	0	0	0	0	0	0	0	0	0	0	0	0	0	0	0	0.631612	0	0	0	0	0	0	0	0	0	0.0398258	0	0	0	0	0	0	0
NG-17954_350_T1_NODE_6554_length_1866_cov_3.923799	0	0	0.996785	0.336549	0	0	0	0	0	0	0	0	0	0	0	0	0	0	0	0	0	0	0	0	0	0	0	0	0	0	0	0	0	0	0	0	0	0	0	0	0	0	0	0	0	0	0	0	0
NG-17954_350_T1_NODE_6578_length_1860_cov_2.536842	0	0	0.968817	0	0	0	0	0	0	0	0	0	0	0	0	0	0	0	0	0	0	0	0	0	0	0	0	0	0	0	0	0	0	0	0	0	0	0	0	0	0	0	0	0	0	0	0	0	0
NG-17954_350_T1_NODE_6679_length_1839_cov_3.028027	0	0	0.949973	0.557912	0	0.297988	0	0.392605	0	0.108211	0	0	0	0.60522	0.1528	0	0	0	0.0957042	0.606852	0	0	0	0	0	0	0.132137	0	0	0	0.735726	0	0	0.469277	0	0	0	0	0	0	0	0	0	0	0	0	0	0	0.129962
NG-17954_350_T1_NODE_6732_length_1823_cov_4.021493	0	0	0.983544	0.153593	0	0.15469	0	0.154142	0	0.102578	0	0	0	0.277016	0	0	0.149205	0	0.392759	0.0938014	0.0844761	0	0	0.113001	0.16237	0	0	0	0	0	0	0	0	0	0	0	0	0	0.0866703	0	0	0	0	0	0.0817334	0.111355	0	0	0.0855732
NG-17954_350_T1_NODE_6810_length_1805_cov_18.240571	0.494737	0.774515	1	0.819391	0	0.772299	0.907479	0.118006	0.337396	0.895291	0.374515	0.575069	0.340166	0.509695	0.566759	0.315235	0.603324	0.53241	0.41385	0.484211	0.345706	0.103047	0.45097	0.747368	0.284211	0.278116	0.414958	0.573961	0.445429	0.442105	0.155679	0.377285	0.423823	0.377839	0.5241	0.775069	0.694737	0	0.592244	0.226039	0.779501	0	0.388366	0	0.536842	0.554571	0.798338	0.53518	0.534072
NG-17954_350_T1_NODE_681_length_11009_cov_6.085448	0	0	1	0.829594	0	0	0	0	0	0	0	0	0	0	0	0	0	0	0	0	0	0	0	0	0	0	0	0	0	0	0	0	0	0	0	0	0	0	0	0	0	0	0	0	0	0	0	0	0
NG-17954_350_T1_NODE_6826_length_1802_cov_2.273612	0	0	0.972808	0.405105	0	0.118757	0	0.312986	0	0.13596	0	0	0	0.585461	0	0	0	0	0.22919	0.492231	0	0	0	0.167037	0	0	0	0	0	0	0.610988	0.155383	0	0.27303	0	0	0	0	0	0	0	0	0	0	0	0	0	0	0.0860155
NG-17954_350_T1_NODE_6851_length_1794_cov_2.472685	0	0	0.993868	0.285953	0.101449	0	0	0.259755	0	0	0	0	0	0.250279	0	0	0	0	0.259197	0.246934	0	0	0	0	0	0	0	0.155518	0.315496	0	0.250279	0	0	0.170569	0	0	0	0	0	0	0	0	0	0	0	0	0	0	0
NG-17954_350_T1_NODE_6852_length_1794_cov_1.822312	0	0	0.998328	0.430323	0	0	0	0	0	0	0	0.137681	0	0	0	0	0	0	0	0	0	0	0	0	0	0	0.758082	0	0	0	0	0	0	0	0	0.151616	0	0	0	0	0	0	0	0	0	0	0	0.280936	0.186734
NG-17954_350_T1_NODE_6860_length_1791_cov_3.673963	0.197097	0	0.974874	0.403685	0	0.0898939	0.0893356	0.103853	0	0	0	0	0	0.149079	0	0	0	0	0.103294	0.242323	0.139587	0	0	0	0	0	0.311558	0	0.155221	0	0.282524	0.157454	0	0	0	0	0	0	0	0	0	0	0	0	0	0	0.142379	0	0.204913
NG-17954_350_T1_NODE_691_length_10940_cov_5.948921	0	0	0.999817	0.326143	0	0.0159963	0	0	0	0	0	0	0	0	0	0	0	0	0	0	0	0	0	0	0	0	0	0	0	0	0	0	0	0	0	0	0	0	0	0	0	0	0.0929616	0	0	0	0	0	0
NG-17954_350_T1_NODE_6924_length_1776_cov_2.773388	0	0.119369	0.959459	0.189189	0	0.22241	0	0.256757	0	0	0	0	0	0.128378	0	0	0	0.0777027	0	0.0917793	0.147523	0	0	0	0	0	0	0	0	0	0.329955	0	0	0	0	0	0	0	0	0	0	0	0	0	0	0	0	0	0
NG-17954_350_T1_NODE_6953_length_1770_cov_2.190087	0	0	0.987006	0.148023	0	0	0	0	0	0	0	0	0	0	0.0898305	0	0	0	0.384746	0.156497	0.157627	0	0	0	0	0	0	0	0.080791	0	0	0	0	0	0	0	0	0	0	0	0	0	0	0	0	0	0	0	0
NG-17954_350_T1_NODE_699_length_10872_cov_4.103448	0	0	0.993102	0.655353	0	0	0	0	0	0	0	0	0	0	0	0	0.0415747	0	0	0	0	0	0	0	0	0	0	0	0	0	0	0	0	0	0	0	0	0	0	0	0	0	0	0	0	0	0	0	0
NG-17954_350_T1_NODE_7039_length_1751_cov_3.408608	0	0	0.999429	0.122216	0	0.157624	0	0	0	0	0	0	0	0	0	0	0	0	0	0	0	0	0	0	0	0	0	0	0	0	0	0	0	0	0	0	0	0	0	0	0	0	0	0	0	0	0	0	0
NG-17954_350_T1_NODE_705_length_10829_cov_4.426118	0	0	0.988919	0.361252	0	0	0	0	0	0	0	0	0	0	0	0	0	0	0	0	0	0	0	0	0	0	0	0	0	0	0	0	0	0	0	0	0	0	0	0	0	0	0	0	0	0	0	0	0
NG-17954_350_T1_NODE_7085_length_1739_cov_2.846200	0	0	0.889592	0.300173	0	0.162162	0	0	0	0	0	0	0	0	0	0	0	0	0	0	0	0	0	0	0	0	0	0	0	0	0	0	0	0	0	0	0	0	0.136285	0	0	0	0	0	0	0	0	0	0
NG-17954_350_T1_NODE_7098_length_1736_cov_3.600238	0	0	0.948157	0.156106	0	0.18318	0	0	0	0	0	0	0	0	0	0	0	0	0	0	0	0	0	0	0	0	0	0	0	0	0	0	0	0	0	0	0	0	0	0	0	0	0	0	0	0	0	0	0
NG-17954_350_T1_NODE_7159_length_1725_cov_2.519162	0	0	0.986087	0.50029	0	0	0	0	0	0	0	0	0	0	0	0	0	0	0	0	0	0	0	0	0	0	0	0	0	0	0	0	0	0	0	0	0	0	0	0	0	0	0	0	0	0	0	0	0
NG-17954_350_T1_NODE_717_length_10652_cov_3.317071	0.0179309	0	0.942358	0.252816	0	0.0242208	0	0.0312617	0	0.0171799	0	0	0	0	0	0	0	0	0	0.02638	0.0262861	0	0	0	0	0	0	0.105332	0	0	0.0242208	0.0316373	0	0	0	0	0	0	0	0	0	0.0242208	0.0208412	0	0	0	0.208881	0	0
NG-17954_350_T1_NODE_720_length_10561_cov_3.104607	0	0	0.998106	0.536313	0	0	0	0	0	0	0	0	0	0	0	0	0.0375911	0	0	0	0	0	0	0	0	0	0	0	0	0	0	0	0	0	0	0	0	0	0	0	0	0	0	0	0	0	0	0	0
NG-17954_350_T1_NODE_7219_length_1713_cov_2.630881	0	0	0.912434	0.680677	0	0	0.221833	0	0.119673	0	0	0	0	0	0	0	0	0	0	0	0	0	0	0	0	0	0.503211	0	0	0	0	0	0	0	0	0.148278	0	0	0	0	0	0	0	0	0	0.151197	0	0	0.240514
NG-17954_350_T1_NODE_7225_length_1711_cov_3.317029	0	0	0.981882	0.164816	0	0	0	0	0	0.747516	0	0	0	0	0	0.649328	0	0	0	0	0	0	0	0	0	0	0	0	0	0	0	0	0	0	0	0	0	0	0	0	0	0	0	0	0	0	0	0	0
NG-17954_350_T1_NODE_7256_length_1704_cov_1.730746	0	0	0.975939	0.148474	0	0	0	0	0	0.784624	0	0	0	0	0	0.570423	0	0	0	0	0	0	0	0	0	0	0	0	0	0	0	0	0	0	0	0	0	0	0	0	0	0	0	0	0	0	0	0.182512	0
NG-17954_350_T1_NODE_729_length_10501_cov_5.355160	0.0528521	0.0419008	0.970003	0.427197	0	0.505095	0.184268	0.0285687	0.0568517	0.358442	0	0	0.237977	0.117036	0.0159032	0	0	0	0.0660889	0.0488525	0.0253309	0.0268546	0	0.135987	0	0	0	0.191601	0	0	0.0805638	0.717075	0.0213313	0.0746596	0	0.255119	0.0698029	0.0259975	0	0.0535187	0.10618	0.0691363	0.0248548	0	0.0716122	0	0.23274	0.129607	0.0208552
NG-17954_350_T1_NODE_733_length_10472_cov_4.327158	0	0	0.992265	0.206169	0	0.0870894	0.0142284	0.0396295	0	0.0502292	0	0	0	0	0	0	0	0	0	0	0	0	0	0	0	0	0	0	0	0.0207219	0	0.269958	0	0	0.0254966	0.0187166	0	0	0	0	0	0	0	0	0	0	0.0756303	0.0873759	0
NG-17954_350_T1_NODE_7342_length_1688_cov_4.690141	0	0	1	0.109597	0	0	0	0	0	0	0	0	0	0	0	0	0	0	0	0	0	0	0	0	0	0	0	0	0	0	0	0	0	0	0	0	0	0	0	0	0	0	0	0	0	0	0	0	0
NG-17954_350_T1_NODE_7347_length_1688_cov_2.230251	0	0	0.96564	0.328199	0	0	0	0	0	0	0	0	0	0	0	0	0	0	0	0	0	0	0	0	0	0	0	0	0	0	0	0	0	0	0	0	0	0	0	0	0	0	0	0	0	0	0	0	0
NG-17954_350_T1_NODE_7376_length_1682_cov_2.706822	0	0	0.998216	0.27824	0	0	0	0	0	0	0	0	0	0	0	0	0	0	0	0	0	0	0	0	0	0	0	0	0	0	0	0	0	0	0	0	0	0	0	0	0	0	0	0	0	0	0	0	0
NG-17954_350_T1_NODE_7406_length_1676_cov_3.794571	0	0	1	0.110382	0	0	0	0	0	0	0	0	0	0	0	0	0	0	0	0	0	0	0	0	0	0	0	0	0	0	0	0	0	0	0	0	0	0	0	0	0	0	0	0	0	0	0	0	0
NG-17954_350_T1_NODE_740_length_10387_cov_4.692605	0	0	0.992587	0.388659	0	0.0573794	0	0	0	0	0	0	0	0	0	0	0	0	0	0	0	0.0271493	0	0	0	0	0	0	0	0	0	0	0	0	0	0	0	0	0	0	0	0	0	0	0	0	0	0	0
NG-17954_350_T1_NODE_741_length_10369_cov_3.169866	0	0	0.984569	0.33822	0	0	0	0	0	0	0	0	0	0	0	0	0	0	0	0	0	0	0	0	0	0	0	0	0	0	0	0	0	0	0	0	0	0	0.208603	0.161153	0	0	0	0	0	0	0	0	0
NG-17954_350_T1_NODE_742_length_10361_cov_5.543664	0	0	0.996815	0.438954	0	0.0272175	0	0	0	0	0	0	0	0	0	0	0	0	0	0	0	0	0	0	0	0	0	0	0	0	0	0	0	0	0	0	0	0	0	0	0	0	0	0	0	0	0	0	0
NG-17954_350_T1_NODE_7451_length_1665_cov_12.563975	0	0	0.999399	0.787988	0	0.117718	0.148949	0	0	0	0	0.296096	0	0	0	0	0.52973	0	0	0	0	0	0	0	0	0.0876877	0.167568	0	0.137538	0	0	0	0	0	0	0	0	0	0	0	0	0	0	0	0	0	0	0	0
NG-17954_350_T1_NODE_7454_length_1665_cov_3.490062	0	0	1	0.463664	0	0	0	0	0	0	0	0	0	0	0	0	0	0	0	0	0	0	0	0	0	0	0	0	0	0	0	0.128529	0.115315	0	0	0	0	0	0	0	0	0	0	0	0	0	0.153754	0	0
NG-17954_350_T1_NODE_7461_length_1663_cov_3.898010	0	0	0.95911	0.630186	0	0	0	0	0	0	0	0	0	0	0	0	0.169573	0	0	0	0	0	0	0	0	0	0	0	0	0	0	0	0	0	0	0	0	0	0	0	0	0	0	0	0	0	0	0	0
NG-17954_350_T1_NODE_753_length_10190_cov_5.351159	0	0	0.996173	0.453582	0	0.0406281	0	0.0371933	0	0.0280667	0	0	0	0	0	0	0	0	0	0	0	0	0	0	0	0	0	0	0	0	0	0.0569185	0.0227674	0.0232581	0	0	0	0	0.0274779	0	0.0530913	0	0	0	0	0.0216879	0	0	0
NG-17954_350_T1_NODE_7554_length_1645_cov_2.386792	0	0	0.953799	0	0	0.578723	0	0.5769	0	0.299696	0	0	0	0	0.282675	0	0.0857143	0	0	0	0	0.169605	0.592097	0	0	0.207295	0	0	0	0	0.541033	0.474164	0.512462	0	0	0.169605	0	0.171429	0	0	0	0	0	0	0	0	0.164742	0	0
NG-17954_350_T1_NODE_7583_length_1640_cov_3.140694	0.170122	0	0.994512	0.240854	0	0.440244	0	0.57561	0	0	0	0	0	0.484146	0	0.301829	0	0	0.107927	0.682927	0.467073	0	0	0	0	0	0.470732	0.171341	0	0	0.739024	0.363415	0	0.535976	0	0	0	0	0.130488	0	0	0.169512	0	0	0	0	0.171951	0	0.410976
NG-17954_350_T1_NODE_758_length_10156_cov_4.903970	0	0	1	0.295884	0	0.0274714	0	0	0	0	0	0	0	0	0	0	0	0	0	0	0	0	0	0	0	0	0	0	0	0	0	0	0	0	0	0	0	0	0	0	0	0	0	0	0	0	0	0	0
NG-17954_350_T1_NODE_7613_length_1635_cov_1.930380	0	0	0.987768	0	0	0	0	0	0	0	0	0	0	0	0	0	0	0	0	0	0	0	0	0	0	0	0	0	0	0	0	0	0	0	0	0	0	0	0	0	0	0	0	0	0	0	0	0	0
NG-17954_350_T1_NODE_762_length_10115_cov_5.198012	0	0	0.997034	0.380524	0	0	0	0	0	0	0	0	0	0	0	0	0	0	0.0155215	0	0	0	0	0	0	0	0	0	0	0	0.0164113	0.0347009	0	0	0.0201681	0	0	0	0	0	0	0	0	0	0.0183885	0	0	0	0.0214533
NG-17954_350_T1_NODE_763_length_10110_cov_35.405271	0	0	1	0.999901	0	0.292582	0	0	0	0.0205737	0	0	0.19456	0	0	0	0	0	0	0	0	0	0	0.0278932	0.0278932	0.0218595	0	0	0	0	0	0.207715	0.0277943	0	0	0	0	0	0	0	0.0259149	0	0.203858	0	0	0.337685	0	0	0.0259149
NG-17954_350_T1_NODE_7684_length_1619_cov_4.129156	0.138357	0.148857	0.941939	0.171711	0	0.392217	0.202594	0.124151	0	0.406424	0	0.406424	0	0.38357	0	0	0.0883261	0	0.227918	0.450278	0.198888	0	0.149475	0.142063	0	0	0	0	0	0	0	0.184064	0	0.248919	0	0.149475	0.135269	0	0.209389	0	0	0	0	0	0	0	0.106238	0	0.255713
NG-17954_350_T1_NODE_7742_length_1609_cov_4.043758	0.124922	0	0.955873	0.321939	0	0.310752	0	0	0	0.172778	0	0.596644	0	0.691112	0	0.174643	0.174021	0	0	0	0	0	0	0	0	0	0	0	0	0	0	0	0	0	0	0	0	0	0	0	0	0.1734	0	0	0.111249	0	0.175264	0	0.559354
NG-17954_350_T1_NODE_7787_length_1603_cov_2.814599	0	0	0.983157	0.207735	0	0.28821	0	0.422333	0	0.404866	0	0	0	0.189644	0	0	0	0	0.24267	0.179039	0	0	0.931379	0	0	0.174672	0	0	0	0	0	0.139114	0	0	0	0.122895	0.0923269	0	0.132876	0	0.174672	0	0	0	0	0	0	0	0
NG-17954_350_T1_NODE_783_length_9908_cov_6.086370	0.0669156	0.0371417	0.999899	0.399475	0	0.155531	0.0215987	0.112535	0	0.0645943	0	0.0981025	0	0.0384538	0.0529875	0.0384538	0.060759	0.0185709	0.0914413	0.0991118	0.0397658	0	0	0.0887162	0.0285628	0.18157	0.0773113	0.0256358	0.0342148	0.121821	0.163403	0.11304	0.0493541	0.0566209	0.0950747	0.0640896	0	0.0205894	0.0888171	0.0436011	0.0538958	0.0620711	0	0	0.0321962	0	0.0475373	0.0399677	0.0721639
NG-17954_350_T1_NODE_7868_length_1588_cov_3.541422	0	0	0.99937	0.194584	0	0.190176	0	0.304786	0	0.25	0	0	0	0.127834	0.235516	0	0	0	0.25	0	0	0	0	0	0	0	0	0	0	0	0	0.160579	0	0	0	0.100756	0	0	0	0	0	0	0	0	0	0	0	0	0
NG-17954_350_T1_NODE_7912_length_1582_cov_3.566470	0	0	0.960809	0	0	0	0	0	0	0	0	0	0	0	0	0	0	0	0	0	0	0	0	0	0	0	0	0	0	0	0	0	0	0	0	0	0	0	0	0	0	0	0	0	0	0	0	0	0
NG-17954_350_T1_NODE_793_length_9822_cov_5.187263	0	0	0.999491	0.342293	0	0.0286092	0	0	0	0	0	0	0	0	0	0	0	0	0	0	0	0.0279984	0	0	0	0	0	0	0	0	0	0	0	0	0	0	0	0	0	0	0	0	0	0	0	0	0	0	0
NG-17954_350_T1_NODE_7965_length_1573_cov_2.582345	0	0	0.996186	0.53274	0	0	0	0	0	0	0	0	0	0	0	0	0	0	0	0	0	0	0	0	0	0	0	0	0	0	0.132231	0	0	0	0	0	0	0	0	0	0	0	0	0	0	0	0	0	0
NG-17954_350_T1_NODE_7976_length_1572_cov_1.808833	0	0	0.89313	0	0	0	0	0	0	0	0	0	0	0	0	0	0	0	0	0	0	0	0.151399	0	0	0	0	0	0	0	0.146947	0.161578	0.0986005	0	0	0	0	0	0	0	0	0	0	0	0	0	0	0	0
NG-17954_350_T1_NODE_7986_length_1571_cov_2.403694	0	0	0.95035	0	0	0	0	0	0	0	0	0	0	0	0	0	0	0	0	0.225334	0	0	0	0	0.975175	0	0	0	0	0	0	0	0	0	0	0	0	0	0.271165	0	0	0	0	0.179504	0	0	0	0	0
NG-17954_350_T1_NODE_798_length_9802_cov_4.211757	0.196184	0.0299939	0.970108	0.611508	0	0.658947	0.219445	0.0157111	0	0.371353	0	0	0.126097	0	0	0	0	0	0	0	0	0	0	0.142114	0	0	0	0.27372	0	0	0	0.904917	0.0251989	0	0	0.201489	0.0574373	0.0195878	0	0.0287696	0.228525	0.0726382	0.0452969	0	0.0506019	0.0196899	0.129055	0.0283616	0.0167313
NG-17954_350_T1_NODE_8028_length_1563_cov_2.660477	0	0	0.90659	0	0	0	0	0	0	0	0	0	0	0	0	0	0	0	0	0	0	0	0	0	0	0	0	0	0	0	0	0	0	0	0	0	0	0	0	0	0	0	0	0	0	0	0	0	0
NG-17954_350_T1_NODE_807_length_9722_cov_5.310748	0	0	0.984674	0.394363	0	0	0	0	0	0	0	0	0	0	0	0	0	0	0	0	0	0	0	0	0	0	0	0	0	0	0	0	0	0	0	0	0	0	0	0	0	0	0	0	0	0	0	0	0
NG-17954_350_T1_NODE_809_length_9706_cov_5.558595	0.130229	0	0.999897	0.251906	0	0.0222543	0	0	0	0	0	0	0	0.322378	0.028436	0	0	0	0	0	0	0	0	0	0	0	0	0	0	0	0	0.448692	0	0.0274057	0	0	0	0	0.081496	0.0242118	0	0	0.0263754	0	0	0.0290542	0	0	0
NG-17954_350_T1_NODE_8137_length_1545_cov_1.615436	0	0	0.915858	0.42589	0	0.48479	0	0.542395	0	0	0	0	0	0	0.159871	0	0.289968	0	0	0.233657	0	0.181877	0.168285	0	0	0	0	0	0.260194	0	0	0	0	0	0	0	0	0	0	0	0	0	0	0	0.245955	0	0	0	0.372168
NG-17954_350_T1_NODE_8140_length_1544_cov_3.230356	0	0	0.99158	0.187176	0	0.207902	0	0.248705	0	0	0	0	0	0.131477	0	0	0	0	0	0	0	0	0	0	0	0	0	0	0.170337	0	0.487047	0	0	0.20272	0	0	0	0	0	0	0	0	0	0	0	0	0.584197	0	0.103627
NG-17954_350_T1_NODE_814_length_9673_cov_4.971304	0	0	0.995555	0.280058	0	0.0234674	0.0996588	0	0	0.157035	0	0	0	0	0	0	0	0	0	0	0	0	0	0	0	0	0	0	0	0	0	0.728316	0	0	0	0.0178848	0	0.0281195	0	0	0	0.0198491	0	0	0	0	0	0	0
NG-17954_350_T1_NODE_8191_length_1536_cov_2.281567	0	0	0.791667	0.846354	0	0.254557	0	0	0	0	0	0	0	0	0	0	0	0	0	0	0	0	0	0	0	0	0	0	0	0	0	0	0	0	0	0	0	0	0	0	0	0	0	0	0	0	0	0	0
NG-17954_350_T1_NODE_820_length_9615_cov_3.822280	0	0	0.997608	0.25117	0	0.0562663	0	0	0	0	0	0	0	0	0	0	0	0	0	0	0	0.025481	0	0	0	0	0	0	0	0	0	0	0	0	0	0	0	0	0	0	0	0	0	0	0	0	0	0	0
NG-17954_350_T1_NODE_831_length_9495_cov_3.153284	0	0	0.999263	0.509953	0	0.0271722	0	0	0	0	0	0	0	0	0	0	0	0	0	0	0	0	0	0	0	0	0	0	0	0	0	0	0	0	0	0	0	0	0	0	0	0	0	0	0	0	0	0	0
NG-17954_350_T1_NODE_8343_length_1514_cov_2.934887	0	0	0.998018	0.650594	0	0	0	0	0	0.389036	0	0	0	0	0	0.848085	0	0	0	0	0	0	0	0	0	0	0	0	0	0	0	0	0	0	0	0	0	0	0	0	0	0	0	0	0	0	0	0	0
NG-17954_350_T1_NODE_834_length_9467_cov_6.424564	0	0.0724622	1	0.307489	0	0.126545	0	0.0832365	0.0296821	0.0995035	0	0.106686	0	0.0681314	0.0756311	0.0800676	0.0570402	0	0.107109	0.108271	0.0821802	0	0	0.0960177	0	0.106792	0.0387662	0.103201	0.0934826	0	0.0732016	0.100877	0	0.0708778	0	0	0	0	0.066547	0.0453153	0	0.0248231	0	0	0.0245062	0.0297877	0.0362311	0	0.0296821
NG-17954_350_T1_NODE_8371_length_1511_cov_1.907967	0	0	0.830576	0.150893	0	0	0	0	0	0	0	0	0	0	0	0	0	0	0	0	0	0	0	0	0	0	0	0	0	0	0	0	0	0	0	0	0	0	0	0	0	0	0	0	0	0	0	0	0
NG-17954_350_T1_NODE_8384_length_1509_cov_2.385832	0	0	0.992048	0	0	0	0	0	0	0.161034	0	0	0.186879	0	0	0	0	0	0	0	0	0	0	0	0	0	0	0	0	0	0	0.394964	0	0	0	0.152419	0	0.428761	0	0	0	0	0	0	0	0	0	0.154407	0
NG-17954_350_T1_NODE_838_length_9445_cov_4.253035	0	0	0.990683	0.290524	0	0	0	0	0	0	0	0	0	0	0	0	0	0	0	0	0	0	0	0	0	0	0	0	0	0	0	0	0	0	0	0	0	0	0	0	0	0	0	0	0	0	0	0	0
NG-17954_350_T1_NODE_8455_length_1499_cov_2.851108	0	0	0.977985	0.174116	0	0	0	0	0	0	0	0	0	0	0	0	0	0	0	0	0	0	0	0	0	0	0	0	0	0	0	0	0	0	0	0	0	0	0	0	0	0	0	0	0	0	0	0	0
NG-17954_350_T1_NODE_8475_length_1497_cov_2.728849	0	0	1	0.115564	0	0.209753	0	0	0	0	0	0.251837	0	0	0.164329	0	0.177021	0	0	0.563794	0	0	0.615898	0	0	0	0	0	0.303273	0.158317	0	0	0	0	0.265865	0	0	0	0	0	0	0	0	0	0	0	0	0.46159	0.215097
NG-17954_350_T1_NODE_847_length_9388_cov_3.880210	0	0	0.99052	0.802301	0	0.0155518	0	0	0	0	0	0	0	0	0	0	0	0	0.0266297	0	0	0	0	0	0	0	0.025458	0	0	0	0	0	0	0	0	0	0	0	0	0	0	0	0	0.0256711	0	0	0	0	0
NG-17954_350_T1_NODE_848_length_9386_cov_4.290858	0	0	0.993394	0.766354	0	0.0404858	0	0	0	0	0	0	0	0	0	0	0.0597699	0	0	0	0	0	0	0	0	0	0	0	0	0	0	0	0	0	0	0	0	0	0	0	0	0	0	0	0	0	0	0	0
NG-17954_350_T1_NODE_8547_length_1487_cov_2.337989	0	0	0.94082	0	0	0	0	0	0	0	0	0	0	0	0	0	0	0	0	0	0	0	0	0	0	0	0	0	0	0	0	0	0	0	0	0	0	0	0	0	0	0	0	0	0	0	0	0	0
NG-17954_350_T1_NODE_859_length_9277_cov_5.996313	0	0	0.996119	0.321009	0	0.0265172	0	0	0	0	0	0	0	0	0	0	0	0	0	0	0	0	0	0	0	0	0	0	0	0	0	0	0	0	0	0	0	0	0	0	0	0	0	0	0	0	0	0	0
NG-17954_350_T1_NODE_867_length_9216_cov_4.989848	0	0	0.998915	0.0203993	0	0.0223524	0	0	0	0	0	0	0	0	0	0	0	0	0	0	0	0	0	0	0	0	0	0	0	0	0	0	0	0	0	0	0	0	0	0	0	0	0	0	0	0	0	0	0
NG-17954_350_T1_NODE_870_length_9171_cov_4.813953	0	0	0.995747	0.569076	0	0	0	0	0	0	0	0	0	0	0	0	0.0307491	0	0	0	0	0	0	0	0	0	0	0	0	0	0	0	0	0	0	0	0	0	0	0	0	0	0	0	0	0	0	0	0
NG-17954_350_T1_NODE_8711_length_1464_cov_2.878637	0	0	0.978142	0.159153	0	0	0	0	0	0	0	0	0	0	0	0	0	0	0	0	0	0	0	0	0	0	0	0	0	0	0	0	0	0	0	0	0	0	0	0	0	0	0	0	0	0	0	0	0
NG-17954_350_T1_NODE_872_length_9156_cov_3.465883	0	0	0.981761	0.660441	0	0.0403014	0	0	0	0	0	0	0	0	0	0	0	0	0	0	0	0	0	0	0	0	0	0	0	0	0	0	0	0	0	0	0	0	0	0	0	0	0	0	0	0	0	0	0
NG-17954_350_T1_NODE_877_length_9120_cov_7.839382	0.0308114	0.146162	0.999781	0.834759	0	0.0968202	0.0508772	0	0	0.0692982	0	0.0614035	0	0	0.192105	0	0.0178728	0	0.451974	0.102412	0	0.0285088	0	0.0776316	0	0	0	0.0559211	0.0309211	0.359868	0.0300439	0.20011	0	0	0.288816	0.110197	0.126974	0	0.0985746	0.0217105	0	0	0.146053	0	0.172039	0.0476974	0	0	0.269298
NG-17954_350_T1_NODE_878_length_9119_cov_4.099404	0	0	0.992543	0.248821	0	0	0	0	0	0	0	0	0	0	0	0	0	0	0	0	0	0	0	0	0	0	0	0	0	0	0	0	0	0	0	0	0	0	0	0	0	0	0	0	0	0	0	0	0
NG-17954_350_T1_NODE_879_length_9114_cov_4.115907	0	0	0.995063	0.572526	0	0.0500329	0	0	0	0	0	0	0	0	0	0	0	0	0	0	0	0	0	0	0	0	0	0	0	0	0	0	0	0	0	0	0	0	0	0	0	0	0	0	0	0	0	0	0
NG-17954_350_T1_NODE_8807_length_1451_cov_4.332378	0	0	0.995176	0	0	0	0	0	0	0	0	0	0	0	0	0	0	0	0	0	0	0	0	0	0	0	0	0	0	0	0	0	0	0	0	0	0	0	0	0	0	0	0	0	0	0	0	0	0
NG-17954_350_T1_NODE_885_length_9079_cov_4.336769	0	0	0.99989	0.397951	0	0	0	0	0	0	0	0	0	0	0	0	0	0	0	0	0	0	0	0	0.0264346	0	0	0	0	0	0	0	0	0	0	0	0	0	0	0	0	0	0	0	0	0	0	0	0
NG-17954_350_T1_NODE_8896_length_1441_cov_3.675325	0	0	1	0.236641	0	0	0	0.104094	0	0	0	0	0	0.338654	0	0	0	0	0	0.188064	0	0	0	0	0	0	0.125607	0.195697	0	0	0.369188	0.159611	0	0	0	0	0	0	0	0	0	0	0	0	0	0	0.176266	0	0.111034
NG-17954_350_T1_NODE_8902_length_1440_cov_3.047653	0	0	0.926389	0	0	0.145833	0	0	0	0	0	0	0	0	0	0	0	0	0	0	0	0	0	0	0	0	0	0	0	0	0	0	0	0	0	0	0	0	0	0	0	0	0	0	0	0	0	0	0
NG-17954_350_T1_NODE_894_length_9046_cov_4.333667	0	0	0.996241	0.656423	0	0.0261994	0	0	0	0	0	0	0	0	0	0	0.0548309	0	0	0	0	0	0	0	0.0310635	0	0	0	0	0	0	0	0	0	0	0	0	0	0	0	0	0	0	0	0	0	0	0	0
NG-17954_350_T1_NODE_8955_length_1435_cov_2.309420	0	0	0.995819	0	0	0	0	0	0	0	0	0	0	0	0	0	0	0	0	0	0	0	0	0	0	0	0	0	0	0	0	0	0	0	0	0	0	0	0	0	0	0	0	0	0	0	0	0	0
NG-17954_350_T1_NODE_896_length_9033_cov_4.828804	0	0	0.994354	0.042068	0	0	0	0	0	0	0	0	0	0	0	0	0	0	0	0	0	0	0	0	0	0	0	0	0	0	0	0	0.0572346	0	0	0	0	0	0	0	0.0565704	0	0	0	0	0	0	0	0
NG-17954_350_T1_NODE_8971_length_1433_cov_4.077649	0	0	0.999302	0.736916	0	0	0	0	0	0	0	0	0	0	0	0	0	0	0	0	0	0	0	0	0	0	0	0	0	0	0	0	0	0	0	0	0	0	0	0	0	0	0	0	0	0	0	0	0
NG-17954_350_T1_NODE_902_length_8982_cov_5.772040	0	0	1	0.410042	0	0	0	0	0	0	0	0	0	0	0	0	0	0	0	0	0	0	0	0	0	0	0	0.0274994	0	0	0	0	0	0	0	0	0	0	0	0	0	0	0	0	0	0	0	0	0
NG-17954_350_T1_NODE_9032_length_1425_cov_4.426277	0	0	0.971228	0	0	0	0	0	0	0	0	0	0	0	0	0	0	0	0	0	0	0	0	0	0	0	0	0	0	0	0	0	0	0	0	0	0	0	0	0	0	0	0	0	0	0	0	0	0
NG-17954_350_T1_NODE_904_length_8915_cov_4.171332	0	0	0.995289	0.328547	0	0.0621425	0	0	0	0	0	0	0	0	0	0	0	0	0	0	0	0	0	0	0	0	0.0314077	0	0	0	0	0	0	0	0	0	0	0	0	0	0	0	0	0	0	0	0	0	0
NG-17954_350_T1_NODE_908_length_8876_cov_6.206212	0	0	0.996169	0.205498	0	0	0	0	0	0	0	0	0	0	0	0	0	0	0	0	0	0	0	0	0.0312078	0	0	0	0	0	0	0	0	0	0	0	0	0	0	0	0	0	0.0189274	0	0	0	0	0	0
NG-17954_350_T1_NODE_913_length_8814_cov_3.511816	0	0	0.991945	0.25573	0	0	0	0	0	0	0	0	0	0	0	0	0	0	0	0	0	0	0	0	0	0	0	0	0	0	0	0	0	0	0	0	0	0	0	0	0	0	0	0	0	0	0	0	0
NG-17954_350_T1_NODE_914_length_8810_cov_5.734666	0	0	1	0.442906	0	0.0517594	0	0	0	0	0	0	0	0	0	0	0	0	0	0	0	0	0	0	0	0	0.0317821	0	0	0	0	0	0	0	0	0	0	0	0	0	0	0	0	0	0	0	0	0	0
NG-17954_350_T1_NODE_916_length_8800_cov_3.012693	0	0	0.994432	0.583068	0	0.0319318	0	0	0	0	0	0	0	0	0	0	0.0320455	0	0	0	0	0	0	0	0	0	0	0	0	0	0	0	0	0	0	0	0	0	0	0	0	0	0	0	0	0	0	0	0
NG-17954_350_T1_NODE_921_length_8771_cov_4.868977	0.237031	0.0814046	0.990081	0.292213	0	0.621024	0.0681792	0.0352297	0	0.362444	0	0.0274769	0.198267	0.0462889	0	0	0.0202942	0	0	0.0445787	0	0	0	0.154486	0	0	0	0.488314	0.0354578	0	0.11082	0.949721	0	0.0311253	0	0.122221	0.0321514	0.028731	0	0	0.0638468	0.0163037	0.0290731	0	0.0645308	0	0.405997	0.0736518	0
NG-17954_350_T1_NODE_925_length_8747_cov_4.495628	0	0	0.996456	0.348691	0	0.0615068	0	0	0	0	0	0	0	0	0	0	0	0	0	0	0	0	0	0	0	0	0	0.0285812	0	0	0	0	0	0	0	0	0	0	0	0	0	0	0	0	0	0	0	0	0
NG-17954_350_T1_NODE_929_length_8689_cov_4.337387	0	0	0.992289	0.22937	0	0.0649097	0	0	0	0	0	0	0	0	0	0	0	0	0	0	0	0	0	0	0	0	0	0	0	0	0.0246288	0.26079	0	0	0	0	0	0	0	0	0	0	0	0	0	0	0	0	0
NG-17954_350_T1_NODE_930_length_8684_cov_6.564376	0	0	0.993321	0.270958	0	0	0	0	0	0	0	0	0	0	0	0	0	0	0	0	0	0	0	0	0	0	0	0.0324735	0	0	0	0	0	0	0	0	0	0	0	0	0	0	0	0	0	0	0	0	0
NG-17954_350_T1_NODE_932_length_8683_cov_4.827191	0	0	0.973166	0.321318	0	0	0	0	0	0.0795808	0	0	0	0	0	0	0.0314407	0	0	0	0	0	0	0	0	0	0	0	0	0	0.0158931	0.40228	0	0	0	0	0	0	0	0	0	0	0	0	0	0	0	0	0
NG-17954_350_T1_NODE_933_length_8677_cov_5.145094	0	0	0.993892	0.217932	0	0.0192463	0	0	0	0	0	0	0	0	0	0	0	0	0	0	0	0	0	0	0	0	0	0	0	0	0	0	0	0	0	0	0	0	0	0	0	0	0	0	0	0	0	0	0
NG-17954_350_T1_NODE_935_length_8676_cov_4.570467	0	0	0.994698	0.934878	0	0.209083	0	0	0	0	0	0	0	0	0	0	0.0316966	0.0322729	0.0621254	0.073882	0	0.0321577	0	0	0	0	0	0.0797603	0	0	0	0	0	0	0	0	0	0	0	0	0	0.0207469	0	0	0	0	0	0	0
NG-17954_350_T1_NODE_9451_length_1378_cov_2.869992	0	0	0.962264	0.533382	0	0	0	0	0	0	0	0	0	0	0	0	0	0	0.246009	0	0	0	0	0	0	0	0	0	0	0	0	0	0	0	0	0	0	0	0	0	0	0	0	0	0	0	0.203919	0	0
NG-17954_350_T1_NODE_9468_length_1375_cov_2.468182	0	0	0.877091	0	0	0	0	0	0	0	0	0	0	0	0	0	0	0	0	0	0	0	0	0	0	0	0	0	0	0	0	0.122909	0	0	0	0	0	0	0	0	0	0	0	0	0	0	0	0	0.372364
NG-17954_350_T1_NODE_946_length_8640_cov_3.657076	0.0537037	0.0725694	0.991898	0.0469907	0	0.132755	0.06875	0.119097	0	0.119444	0	0.120139	0	0.175463	0.0756944	0.0747685	0.0586806	0	0.112153	0.16875	0.0996528	0.0195602	0	0.075	0.0986111	0.0172454	0	0.0802083	0.0604167	0	0	0.0747685	0	0.107523	0	0	0	0	0	0	0	0.0451389	0	0	0	0	0	0.0605324	0.0758102
NG-17954_350_T1_NODE_948_length_8628_cov_3.440803	0	0	0.993741	0.0512286	0	0	0	0	0	0.0179648	0	0	0	0	0	0	0	0	0	0	0	0	0	0	0	0	0	0	0	0	0	0	0	0	0	0	0	0	0	0	0	0	0	0	0	0	0	0	0.0180807
NG-17954_350_T1_NODE_950_length_8604_cov_4.057668	0	0	0.993143	0.810786	0	0.0188285	0	0	0	0	0	0	0	0	0	0	0.0600883	0	0	0	0	0.025802	0	0	0	0	0	0.0326592	0	0	0	0	0	0	0	0	0	0.0296374	0	0	0	0	0	0	0	0	0	0	0
NG-17954_350_T1_NODE_9530_length_1366_cov_2.206712	0	0	0.975842	0.375549	0	0	0	0	0	0.16325	0	0	0	0	0	0	0	0	0	0	0	0	0	0	0	0	0	0	0	0	0	0	0	0	0	0	0	0	0	0	0	0	0	0	0	0	0	0	0
NG-17954_350_T1_NODE_9541_length_1365_cov_2.504580	0	0	0.995604	0.241026	0	0	0	0	0	0	0	0	0	0	0	0	0	0	0	0	0	0	0	0	0	0	0	0	0	0	0	0	0	0	0	0	0	0	0	0	0	0	0	0	0	0	0	0	0
NG-17954_350_T1_NODE_9591_length_1359_cov_2.879601	0	0	1	0.504783	0	0	0	0	0	0	0.278146	0	0	0	0	0	0	0	0	0	0	0	0	0	0	0	0	0	0	0	0	0	0	0	0	0	0	0	0	0	0	0	0	0	0	0	0	0	0
NG-17954_350_T1_NODE_959_length_8558_cov_5.803716	0	0	0.999649	0.969035	0	0.703202	0.103763	0	0.0319	0	0	0.0274597	0	0	0	0	0.196658	0.115097	0.457584	0.285814	0.0792241	0.0307315	0	0	0	0	0	0.692218	0.0952325	0	0.0254732	0	0	0	0	0	0.0323674	0	0	0.0165927	0	0.0428839	0	0	0.258705	0	0	0.060645	0
NG-17954_350_T1_NODE_961_length_8557_cov_2.830863	0	0	0.996728	0.157532	0	0.0230221	0	0	0	0	0	0	0	0	0	0	0	0	0	0	0	0.0905691	0.0920883	0	0	0	0	0	0	0	0	0.0812201	0	0	0	0	0.023139	0	0	0	0	0	0	0	0	0	0	0	0
NG-17954_350_T1_NODE_968_length_8511_cov_4.184484	0	0	0.978733	0.462578	0	0	0	0	0	0	0	0	0	0	0	0	0	0	0	0	0	0	0	0.0309012	0	0	0	0	0	0	0	0	0	0	0	0	0	0	0	0	0	0	0	0	0.0289038	0	0	0	0
NG-17954_350_T1_NODE_969_length_8508_cov_4.427777	0	0	0.985778	0.4752	0	0.0307945	0	0	0	0	0	0	0	0	0	0	0	0	0	0	0	0	0	0	0	0	0	0	0	0	0	0	0	0	0	0	0	0	0	0	0	0	0	0	0	0	0	0	0
NG-17954_350_T1_NODE_9760_length_1340_cov_2.710506	0	0	0.927612	0.184328	0	0	0	0	0	0	0	0	0	0	0	0	0	0	0.284328	0.174627	0.23209	0	0	0	0	0	0	0	0.341045	0	0	0.210448	0	0	0	0	0	0	0	0	0	0	0	0	0	0	0	0	0
NG-17954_350_T1_NODE_977_length_8424_cov_4.068228	0	0	0.997745	0.743827	0	0.0221985	0	0	0	0	0	0	0	0	0	0	0.0554368	0	0	0	0	0	0	0	0	0	0	0	0	0	0	0	0	0	0	0	0	0	0	0	0	0	0	0	0	0	0	0	0
NG-17954_350_T1_NODE_9842_length_1330_cov_15.127059	0	0	0.999248	0.62782	0	0.18797	0	0	0	0	0	0	0	0	0	0	0	0	0	0	0	0	0	0	0	0	0	0.151128	0	0	0	0	0	0	0	0	0	0	0	0	0	0	0	0	0	0	0	0	0.120301
NG-17954_350_T1_NODE_985_length_8330_cov_4.394320	0	0	1	0.286795	0	0.0256903	0	0	0	0	0	0	0	0	0	0	0	0	0	0	0	0	0	0	0	0	0	0	0	0	0	0	0	0	0	0	0	0	0	0	0	0	0	0	0	0	0	0	0
NG-17954_350_T1_NODE_9882_length_1326_cov_2.733281	0	0	0.953997	0.245098	0	0	0	0	0	0	0	0	0	0	0	0	0	0	0	0	0	0	0	0	0	0	0	0.209653	0	0	0	0	0	0	0	0	0	0	0	0	0	0	0	0	0	0	0	0	0
NG-17954_350_T1_NODE_9901_length_1325_cov_1.385039	0	0	0.909434	0	0	0	0	0	0	0	0	0	0	0	0	0	0	0	0	0	0	0	0	0	0	0	0	0	0	0	0	0	0	0	0.21283	0	0	0	0	0	0	0	0.208302	0	0	0	0	0	0
NG-17954_350_T1_NODE_990_length_8302_cov_4.907239	0	0	0.996748	0.888822	0	0.653818	0	0	0	0	0	0	0	0	0	0	0.182727	0.123223	0.359793	0.344134	0.0719104	0.0339677	0.338593	0	0	0	0	0.680318	0.0827511	0	0	0.030595	0	0	0	0	0	0	0	0	0	0.173452	0	0	0.0668514	0	0	0.0898579	0
NG-17954_350_T1_NODE_9914_length_1323_cov_5.951104	0.631897	0.176871	0.965986	0.89418	0	0.448224	0.402872	0	0	0.640212	0.156463	0.388511	0.150416	0	0.528345	0	0.49811	0.547241	0.31746	0.653817	0.522298	0.491308	0.325019	0.671958	0	0.115646	0	0	0.637944	0.349206	0	0.888889	0	0.307634	0.493575	0.566138	0.820106	0	0.632653	0	0.293273	0	0.39607	0	0.664399	0	0	0.609221	0.577475
NG-17954_350_T1_NODE_994_length_8267_cov_3.479786	0.0408854	0	0.993347	0.307125	0	0.0506834	0.0231039	0.097859	0	0.0287892	0	0.0309665	0	0.0482642	0	0	0	0	0.0532237	0.0333858	0.0339906	0	0	0	0.045724	0.0874562	0	0.152655	0	0	0.0268538	0.0504415	0.0897544	0.0339906	0	0	0	0	0	0	0	0	0	0	0	0	0.198137	0	0.019596
NG-17954_350_T1_NODE_99_length_45908_cov_7.241685	0.19966	0.00964973	0.984491	0.11632	0	0.413958	0	0	0.00609915	0	0	0.00538033	0	0	0.0546963	0	0	0	0	0	0	0.00361593	0	0	0	0	0.00614272	0	0	0	0.663784	0.0903328	0.00934478	0.00433476	0	0	0	0.00618629	0	0	0	0	0.0480526	0.0101072	0	0	0	0	0.250632
NG-17954_350_T3_NODE_102_length_12076_cov_5.249147	0	0	0.934747	0.993044	0	0	0	0	0	0	0	0	0	0	0	0	0	0	0	0	0	0	0	0	0	0.0176383	0	0	0	0	0	0	0	0	0	0	0	0	0	0	0	0	0	0	0	0	0	0	0
NG-17954_350_T3_NODE_1034_length_1238_cov_3.941674	0	0	0.449111	0.972536	0	0	0	0	0	0	0	0	0	0	0	0	0	0	0	0	0	0	0	0	0	0	0	0	0	0	0	0	0	0	0	0	0	0	0	0	0	0	0.146204	0	0	0	0	0	0
NG-17954_350_T3_NODE_1061_length_1218_cov_2.515907	0	0	0.368637	0.912151	0	0	0	0	0	0	0	0	0	0	0	0	0	0	0	0	0	0	0	0	0	0	0	0	0	0	0	0	0	0	0	0	0	0	0	0	0	0	0	0	0	0	0	0	0
NG-17954_350_T3_NODE_107_length_11532_cov_5.691296	0	0	0.957596	0.981963	0	0.63146	0	0	0	0	0	0	0	0	0	0	0	0	0	0	0	0	0	0	0	0	0	0	0	0	0	0	0	0	0	0	0	0	0	0	0	0	0	0	0	0	0	0	0
NG-17954_350_T3_NODE_112_length_11318_cov_302.215422	0	0	0.805796	0.999912	0	0.0210285	0	0	0	0.0648524	0	0	0	0	0	0.166991	0	0	0	0	0	0	0.0409083	0	0	0.045326	0.13801	0	0	0	0	0	0.0886199	0	0	0	0	0	0	0	0	0	0	0	0	0	0	0	0
NG-17954_350_T3_NODE_1223_length_1138_cov_2.180979	0	0	0	0.977153	0	0	0	0	0	0	0	0	0	0	0	0	0	0	0	0	0	0	0	0	0	0	0	0	0	0	0	0	0	0	0	0	0	0	0	0	0	0	0	0	0	0	0	0	0
NG-17954_350_T3_NODE_1234_length_1134_cov_1.708063	0	0	0.47619	0.942681	0	0	0	0	0	0	0	0	0	0	0	0	0	0	0	0	0	0	0	0	0	0	0	0	0	0	0	0	0	0	0	0	0	0	0	0	0	0	0	0	0	0	0	0	0
NG-17954_350_T3_NODE_123_length_9083_cov_221.454475	0.0560388	0	0	0.998238	0	0	0	0	0	0.0837829	0	0	0	0	0	0	0	0	0	0	0	0	0.0201475	0	0	0	0.0840031	0	0	0	0	0	0.0304965	0	0	0	0	0	0	0	0.0299461	0	0	0	0	0	0	0	0
NG-17954_350_T3_NODE_1248_length_1129_cov_2.002793	0	0	0.422498	0.867139	0	0	0	0	0	0	0	0	0	0	0	0	0	0	0	0	0	0	0	0	0	0	0	0	0	0	0	0	0	0	0	0	0	0	0	0	0	0	0	0	0	0	0	0	0
NG-17954_350_T3_NODE_1354_length_1091_cov_1.931467	0	0	0	0.930339	0	0	0	0	0	0	0	0	0	0	0	0	0	0	0	0	0	0	0	0	0	0	0	0	0	0	0	0	0	0	0	0	0	0	0	0	0	0	0	0	0	0	0	0	0
NG-17954_350_T3_NODE_1359_length_1089_cov_2.578337	0	0	0.258953	0.995409	0	0	0	0	0	0	0	0	0	0	0	0	0	0	0	0	0	0	0	0	0	0	0	0	0	0	0	0	0	0	0	0	0	0	0	0	0	0	0	0	0	0	0	0	0
NG-17954_350_T3_NODE_1395_length_1077_cov_3.915851	0.567317	0	0.788301	0.955432	0	0.324977	0.529248	0.957289	0	0.528319	0.442897	0.500464	0.357474	0.168988	0.424327	0	0.749304	0.502321	0.977716	0.655525	0.463324	0.194058	0.727019	0.329619	0.786444	0	0.26091	0.311049	0.43454	0.458682	0	0	0	0.252553	0	0.342618	0.624884	0	0.377902	0	0.707521	0	0.267409	0	0.750232	0.26091	0	0.425255	0.159703
NG-17954_350_T3_NODE_1450_length_1060_cov_1.755224	0	0	0.429245	0.926415	0	0	0	0	0	0.218868	0	0.266038	0	0	0	0	0	0	0.171698	0	0	0	0	0	0	0	0	0	0	0	0	0	0	0	0	0	0	0	0	0	0	0	0.383019	0	0	0	0	0	0
NG-17954_350_T3_NODE_1506_length_1044_cov_1.707786	0	0	0	0.962644	0	0	0	0	0	0.15613	0	0	0	0	0	0	0	0	0	0	0	0	0	0	0	0	0	0	0	0	0	0	0	0	0	0	0	0	0	0	0	0	0	0	0	0	0	0	0
NG-17954_350_T3_NODE_154_length_6713_cov_23.613397	0	0	0.81156	0.997766	0	0	0	0	0	0	0	0	0	0	0.0375391	0	0	0	0	0	0	0	0	0	0	0	0	0	0	0	0	0	0	0	0	0	0	0	0	0	0	0	0	0	0	0	0	0	0
NG-17954_350_T3_NODE_156_length_6708_cov_3.688111	0	0	0.696184	0.973614	0	0	0	0	0	0	0	0	0	0	0	0	0	0	0	0	0	0	0	0	0	0	0	0.0420394	0	0	0	0	0	0	0	0	0	0	0	0	0	0	0	0	0	0	0	0	0
NG-17954_350_T3_NODE_165_length_6280_cov_3.128835	0	0	0.601433	0.984554	0	0	0	0	0	0	0	0	0	0	0	0	0	0	0	0	0	0	0	0	0	0	0	0	0	0	0	0	0	0	0	0	0	0	0	0	0	0	0	0	0	0	0	0	0
NG-17954_350_T3_NODE_169_length_6167_cov_59.711878	0.0457273	0	0.997081	1	0	0.250365	0	0	0	0.039079	0	0	0	0	0	0	0	0	0	0	0	0	0	0	0	0	0	0	0	0	0	0	0.0450786	0	0	0	0	0	0	0	0.0356737	0	0	0	0	0	0	0	0
NG-17954_350_T3_NODE_183_length_5551_cov_2.603166	0	0	0.13475	0.923617	0	0	0	0	0	0.0376509	0	0	0	0	0	0	0	0	0	0	0	0	0	0	0	0	0	0	0	0	0	0	0	0	0	0	0	0	0	0	0	0.0589083	0	0	0	0	0	0	0
NG-17954_350_T3_NODE_210_length_4897_cov_24.701363	0	0	0.993874	0.999796	0	0	0	0	0	0	0	0	0	0	0	0	0	0	0	0	0	0	0	0	0	0	0	0	0	0	0	0	0	0	0	0	0	0	0	0	0	0	0	0	0	0	0	0	0
NG-17954_350_T3_NODE_222_length_4618_cov_2.445321	0	0	0.544608	0.983326	0	0	0	0	0	0	0	0	0	0	0	0	0	0	0	0	0	0	0	0	0	0	0	0	0	0	0	0	0	0	0	0	0	0	0	0	0	0	0	0	0	0	0	0	0
NG-17954_350_T3_NODE_227_length_4579_cov_6.421751	0	0.13824	0.949552	1	0	0.142826	0	0	0.314916	0.537454	0.0602752	0.0851714	0	0	0.0615855	0.182354	0	0.0974012	0.554269	0	0	0.041057	0.0615855	0.656257	0	0.0591832	0.242411	0	0	0.188032	0.0491374	0.162481	0.406202	0.21009	0.140424	0.180389	0.0521948	0	0.0583097	0.0390915	0	0	0	0	0	0.0336318	0.103734	0.253112	0.0746888
NG-17954_350_T3_NODE_238_length_4335_cov_5.457477	0	0	0.256286	1	0	0	0	0	0	0	0	0	0	0	0.0645905	0	0	0	0	0	0	0	0	0	0	0	0	0	0	0	0	0	0	0	0	0	0	0	0	0	0	0	0.0648212	0	0	0	0	0	0
NG-17954_350_T3_NODE_241_length_4302_cov_45.245585	0	0	0.988145	0.987448	0	0.0597397	0	0	0	0	0	0	0	0	0	0	0	0	0	0	0.0602046	0	0	0	0	0	0	0	0	0	0	0	0	0	0	0	0	0	0	0	0	0	0	0	0	0	0	0	0
NG-17954_350_T3_NODE_253_length_4115_cov_3.882266	0	0	0.721021	0.988821	0	0	0	0	0	0	0	0	0	0	0	0	0	0	0	0	0	0	0	0	0	0	0	0	0	0	0	0	0	0	0	0	0	0	0	0	0	0	0	0	0	0	0	0	0
NG-17954_350_T3_NODE_280_length_3618_cov_2.554589	0	0	0.689608	0.935876	0	0	0	0	0	0	0	0	0	0	0	0	0	0	0	0	0	0	0	0	0	0	0	0	0	0	0	0	0	0	0	0	0	0	0	0	0	0	0	0	0	0	0	0	0
NG-17954_350_T3_NODE_289_length_3513_cov_2.641122	0	0	0.450327	0.968403	0	0.0802733	0	0	0	0	0	0	0	0	0	0	0	0	0	0	0	0	0	0	0	0	0	0	0	0	0	0	0	0	0	0	0	0	0	0	0	0	0	0	0	0	0	0	0
NG-17954_350_T3_NODE_307_length_3252_cov_19.366281	0.0851784	0	0.372386	0.942804	0.106396	0	0.0907134	0.0587331	0.335486	0.179274	0.254613	0	0	0	0.772755	0.0768758	0.215252	0.188499	0.0861009	0	0.0854859	0	0	0	0	0	0.813653	0	0.0624231	0	0	0.0851784	0.934194	0.931427	0.0765683	0.0864084	0.0710332	0	0.179274	0.0725707	0.169742	0	0.153444	0	0.187269	0.850861	0.113161	0.422202	0.197109
NG-17954_350_T3_NODE_322_length_3095_cov_2.972039	0	0	0.407431	0.963489	0	0	0	0	0	0	0	0	0	0	0	0	0	0	0	0	0	0	0	0	0	0	0	0	0	0	0	0	0	0	0	0	0	0	0	0	0	0	0	0	0	0	0	0	0
NG-17954_350_T3_NODE_326_length_3033_cov_2.564137	0	0	0.600725	0.864161	0	0	0	0	0	0	0	0	0	0	0	0	0	0	0	0	0	0	0	0	0	0	0	0	0	0	0	0	0	0	0	0	0	0	0	0	0	0	0	0	0	0	0	0	0
NG-17954_350_T3_NODE_339_length_2872_cov_2.292865	0	0	0.667479	0.958914	0	0	0	0	0	0	0	0	0	0	0	0	0	0	0	0	0	0	0	0	0	0	0	0	0	0	0	0	0	0	0	0	0	0	0	0	0	0	0	0	0	0	0	0	0
NG-17954_350_T3_NODE_373_length_2511_cov_2.904316	0	0	0.692553	0.982875	0	0	0	0	0	0	0	0	0	0	0	0	0	0	0	0	0	0	0	0	0	0	0	0	0	0	0	0	0	0	0	0	0	0	0	0	0	0	0	0	0	0	0	0	0
NG-17954_350_T3_NODE_380_length_2469_cov_2.785418	0	0	0.426488	0.947347	0	0	0	0	0	0	0	0	0	0	0	0	0	0	0	0	0	0	0	0	0	0	0	0	0	0	0	0	0	0	0	0	0	0	0	0	0	0	0	0	0	0	0	0	0
NG-17954_350_T3_NODE_393_length_2386_cov_2.202059	0	0	0.657586	0.988684	0	0	0	0	0	0	0	0	0	0	0	0	0	0	0	0	0	0	0	0	0	0	0	0	0	0	0	0	0	0	0	0	0	0	0	0	0	0	0	0	0	0	0	0	0
NG-17954_350_T3_NODE_40_length_39154_cov_84.274994	0.0195893	0	0.999438	0.999974	0	0.260127	0.00704909	0	0	0.0197936	0	0	0	0	0	0.0124636	0	0	0	0	0	0.0139449	0	0	0.00720233	0.01844	0.056597	0.0108801	0.0157583	0	0	0	0.0591766	0	0	0	0	0	0	0	0	0	0.0141493	0.0122082	0	0	0	0	0
NG-17954_350_T3_NODE_446_length_2185_cov_3.396244	0	0	0.588558	0.999085	0	0	0	0	0	0	0	0	0	0	0	0	0	0	0	0	0	0	0	0	0	0	0	0	0	0	0	0	0	0	0	0	0	0	0	0	0	0	0	0	0	0	0	0	0
NG-17954_350_T3_NODE_455_length_2120_cov_3.092494	0	0	0.675	0.967453	0	0	0	0	0	0	0	0.412736	0	0	0	0	0	0	0	0	0	0.429245	0.980189	0	0	0	0	0	0	0	0	0	0	0	0	0	0	0	0	0	0	0	0	0	0	0	0	0	0
NG-17954_350_T3_NODE_469_length_2069_cov_2.202582	0	0	0.651039	0.941034	0	0	0	0	0	0	0	0	0	0	0	0	0	0	0	0	0	0	0	0	0	0	0	0	0	0	0	0	0	0	0	0	0	0	0	0	0	0	0	0	0	0	0	0	0
NG-17954_350_T3_NODE_481_length_2020_cov_3.986768	0	0	0.139604	0.972277	0	0	0	0	0	0	0	0	0	0	0.0712871	0	0	0	0	0	0	0	0	0	0	0	0.139604	0	0	0	0	0	0	0	0	0	0	0	0	0	0	0	0	0	0	0	0	0	0
NG-17954_350_T3_NODE_483_length_2016_cov_2.660887	0	0	0.232143	0.999008	0	0	0	0	0	0	0	0	0	0	0	0	0.105159	0	0	0	0	0	0	0	0.676587	0	0	0	0	0.136905	0	0.719246	0	0	0	0	0	0	0	0	0	0	0	0	0	0	0	0	0
NG-17954_350_T3_NODE_543_length_1838_cov_2.601234	0	0	0.297062	0.997824	0	0	0	0	0	0	0	0	0	0	0	0	0	0	0	0	0	0	0	0	0	0	0	0	0	0	0	0	0	0	0	0	0	0	0	0	0	0	0	0	0	0	0	0	0
NG-17954_350_T3_NODE_554_length_1818_cov_2.315372	0	0	0.252475	0.983498	0	0	0	0	0	0	0	0	0	0	0	0	0	0	0	0	0	0	0.370737	0	0	0	0	0	0	0	0	0	0	0	0	0	0	0	0	0	0	0.990649	0	0	0	0	0	0	0
NG-17954_350_T3_NODE_591_length_1746_cov_1.884092	0	0	0.619702	0.927835	0	0	0	0	0	0	0	0	0	0	0	0	0	0	0	0	0	0	0	0	0	0	0	0	0	0	0	0	0	0	0	0	0	0	0	0	0	0	0	0	0	0	0	0	0
NG-17954_350_T3_NODE_597_length_1733_cov_2.219309	0	0	0.261973	0.851125	0	0	0	0	0	0	0	0	0	0	0	0	0	0	0	0	0	0	0	0	0	0	0	0	0	0	0	0	0	0	0	0	0	0	0	0	0	0	0	0	0	0	0	0	0
NG-17954_350_T3_NODE_615_length_1696_cov_1.480804	0	0	0	0.863208	0	0	0	0	0	0	0	0	0	0	0	0	0	0	0	0	0	0	0	0	0	0	0	0	0	0	0	0	0	0	0	0	0	0	0	0	0	0	0	0	0	0	0.198703	0	0.317807
NG-17954_350_T3_NODE_658_length_1611_cov_2.468509	0	0	0.463687	0.961515	0	0	0	0	0	0	0	0	0	0	0	0	0	0	0	0	0	0	0	0	0	0	0	0	0	0	0	0	0	0	0	0	0	0	0	0	0	0	0	0	0	0	0	0	0
NG-17954_350_T3_NODE_669_length_1603_cov_2.642119	0	0	0.28821	0.971304	0	0	0	0	0	0	0	0	0	0	0	0	0	0	0	0	0	0	0	0	0	0	0	0	0	0	0	0	0	0	0	0	0	0	0	0	0	0	0	0	0	0	0	0	0
NG-17954_350_T3_NODE_66_length_17904_cov_5.303771	0.0113941	0	0.998883	0.971626	0	0.0246872	0	0	0	0	0	0	0	0	0	0	0	0	0	0	0	0	0	0	0	0	0.0153597	0	0	0	0	0	0	0	0	0	0	0	0	0	0.0234584	0	0.0156948	0.0154714	0	0	0	0	0
NG-17954_350_T3_NODE_679_length_1589_cov_2.342894	0	0	0.274386	0.929515	0	0	0	0	0	0	0	0	0	0	0	0	0	0	0	0	0	0	0	0	0	0	0	0	0	0	0	0	0	0	0	0	0	0	0	0	0	0	0	0	0	0	0	0	0
NG-17954_350_T3_NODE_687_length_1581_cov_2.226737	0	0	0.450348	0.99747	0	0	0.178368	0	0	0.368121	0	0	0	0	0	0	0	0	0	0	0	0	0	0	0	0	0	0	0	0	0	0	0	0	0	0	0	0	0	0	0	0	0	0	0	0	0	0	0
NG-17954_350_T3_NODE_688_length_1580_cov_37.186230	0.455696	0.753165	0.758861	0.982278	0	0.668354	0.896835	0	0.360759	0.532278	0.513924	0.438608	0.332278	0.253797	0.568354	0.472152	0.536709	0.573418	0.585443	0.383544	0.411392	0	0.436076	0.85443	0	0	0.529114	0.553797	0.346835	0.675949	0.177848	0.334177	0.218354	0.378481	0.409494	0.678481	0.696835	0.174051	0.825316	0.348101	0.682278	0.250633	0.61962	0	0.913924	0.525949	0.570253	0.653797	0.393671
NG-17954_350_T3_NODE_6_length_100821_cov_5.950618	0	0.00279704	0.00266809	0.994019	0	0	0	0	0	0	0.0743	0	0	0.00279704	0	0.0530544	0.0406066	0.0122494	0	0	0	0	0	0	0	0.00271769	0.00559407	0.00279704	0	0	0	0	0	0.00267801	0	0.101755	0.0487101	0.121949	0.0136876	0	0	0	0	0	0	0.00199363	0	0	0.00276728
NG-17954_350_T3_NODE_76_length_15870_cov_13.243579	0	0	0	0.999811	0	0.0360428	0	0	0	0	0	0	0	0	0	0	0	0	0	0	0	0	0	0	0	0.0102079	0	0	0	0	0	0	0	0	0	0	0	0	0	0	0	0	0	0	0	0	0	0	0
NG-17954_350_T3_NODE_774_length_1456_cov_2.942184	0	0	0.620879	0.999313	0	0	0	0	0	0	0	0	0	0	0	0	0	0	0	0	0	0	0	0	0	0	0	0	0	0	0	0	0	0	0	0	0	0	0	0	0	0	0	0	0	0	0	0	0
NG-17954_350_T3_NODE_788_length_1442_cov_1.914924	0	0	0.224688	0.991678	0	0.285714	0	0	0	0	0	0	0	0	0	0	0	0	0	0	0	0	0	0	0	0	0	0	0	0	0	0	0	0	0	0	0	0	0	0	0	0	0	0	0	0	0	0	0
NG-17954_350_T3_NODE_816_length_1412_cov_2.404569	0	0	0.8017	0.959632	0	0	0	0	0	0	0	0	0	0	0	0	0	0	0	0	0	0	0	0	0	0	0	0	0	0	0	0	0	0	0	0	0	0	0	0	0	0	0	0	0	0	0	0	0
NG-17954_350_T3_NODE_84_length_14771_cov_6.394333	0.0134723	0	0.990725	0.999865	0	0.703744	0.156794	0	0.0190915	0.0140816	0	0	0	0	0	0	0.255568	0.100738	0.418523	0.47512	0.0776522	0.0374382	0.481552	0.0190915	0	0	0	0.568682	0.0892966	0	0	0.0190915	0	0	0	0	0	0	0	0.0569359	0	0.122199	0	0.0182114	0.207637	0	0	0.108591	0
NG-17954_350_T3_NODE_86_length_14352_cov_6.231517	0	0	0.994008	0.996656	0.011427	0.931229	0.0908584	0.014214	0	0.0157469	0	0	0	0	0	0.0151895	0.335633	0.0953177	0.479863	0.617196	0.113852	0.0706522	0.641653	0	0.0149108	0	0	0.725195	0.179905	0	0.0196488	0.0127508	0	0	0	0	0	0	0	0.0822185	0	0.0865385	0	0	0.272715	0.0333055	0	0.0659838	0
NG-17954_350_T3_NODE_897_length_1328_cov_2.055774	0	0	0.777108	0.971386	0	0	0	0	0	0	0	0	0	0	0	0	0	0	0	0	0	0	0	0	0	0	0	0	0	0	0	0	0	0	0	0	0	0	0	0	0	0	0	0	0	0	0	0	0
NG-17954_350_T3_NODE_912_length_1318_cov_3.594616	0	0	0.182853	0.909712	0	0	0	0	0	0	0	0.210926	0	0	0	0	0	0	0	0	0	0	0	0	0	0	0	0	0	0	0	0	0	0	0	0	0	0	0	0	0	0	0	0	0	0	0	0	0
NG-17954_350_T3_NODE_940_length_1292_cov_2.327405	0	0	0.613003	0.900929	0	0.115325	0	0	0	0	0	0	0	0	0	0	0	0	0	0	0	0	0	0	0	0	0	0	0	0	0	0	0	0	0	0	0	0	0	0	0	0	0	0	0	0	0	0	0
NG-17954_361_T3_NODE_37_length_51430_cov_25.641791	0	0	0	0	0.999981	0	0	0	0	0	0.0137663	0	0	0	0.00497764	0	0	0	0	0	0	0.0133969	0.0117052	0	0.569318	0	0	0	0	0	0	0	0	0	0	0	0.00441377	0	0	0	0	0	0	0	0	0	0.0164107	0	0
NG-17954_361_T3_NODE_48_length_33303_cov_13.621301	0	0	0	0	0.998889	0	0	0	0	0	0	0	0	0	0	0	0	0	0	0	0	0.00594541	0	0	0	0	0	0	0	0	0	0	0	0.00447407	0	0	0	0	0.00843768	0	0	0	0	0	0	0	0.0153139	0	0
NG-17954_361_T3_NODE_4_length_198610_cov_15.057541	0	0.0137455	0	0	0.999869	0.00378128	0.00123861	0.00173707	0.000810634	0.00285484	0.0028196	0.00604199	0	0.00521122	0.00139973	0	0.00139973	0	0.000981824	0	0.00612759	0.00139973	0.00296058	0	0.336222	0	0	0	0.00197875	0	0.0375258	0	0.00109259	0.0023161	0.00294547	0	0	0	0.00623332	0	0	0.00674689	0	0	0	0.000946579	0.0045466	0	0
NG-17954_361_T3_NODE_55_length_20930_cov_19.894419	0	0.0556617	0	0	0.999952	0.00740564	0	0	0	0.00855232	0.0132346	0.0129957	0	0.0270425	0	0.0116101	0	0	0	0	0.012709	0	0	0	0.333636	0	0	0	0.00950788	0	0.0769231	0	0.0200191	0.0328715	0	0	0	0	0	0	0.00998567	0	0	0	0	0	0	0	0.010559
NG-17954_361_T3_NODE_56_length_20467_cov_26.976435	0	0	0	0	0.999609	0	0	0	0	0	0	0	0	0	0	0	0.0128011	0	0	0	0	0	0	0	0	0	0	0	0	0	0	0	0	0	0	0	0.0137294	0	0	0	0	0.00947867	0	0	0.0137294	0	0	0	0
NG-17954_361_T3_NODE_61_length_14940_cov_13.685858	0	0	0	0	0.998193	0	0	0	0	0	0	0	0	0.0165997	0	0	0	0	0	0	0.0145917	0	0	0	0.20415	0	0	0	0	0	0	0	0	0	0	0	0.0187416	0.0340027	0.130321	0	0	0	0	0	0	0	0	0	0
NG-17954_361_T3_NODE_64_length_12921_cov_24.124981	0	0.0485257	0	0	0.997678	0	0	0	0	0	0	0.0218249	0	0	0	0	0	0	0	0	0	0.0180327	0	0	0.301834	0.0167944	0	0	0	0	0.142791	0	0.034827	0	0.0158656	0	0	0	0	0	0	0	0	0	0	0	0	0	0
NG-17954_361_T3_NODE_70_length_8790_cov_13.115970	0	0	0	0	0.995791	0	0	0	0	0	0	0	0	0	0	0	0	0	0	0	0	0	0	0	0	0	0	0	0	0	0	0	0	0	0	0	0	0	0.0192264	0	0	0.0302617	0	0	0	0	0	0	0
NG-17954_361_T3_NODE_72_length_7653_cov_17.702685	0	0	0	0	0.998824	0	0	0	0	0	0	0	0	0	0	0	0	0	0	0	0	0	0	0	0	0	0	0	0	0	0	0	0	0	0	0	0	0	0	0	0	0	0	0	0.0273096	0	0.0231282	0	0
NG-17954_361_T3_NODE_75_length_6398_cov_13.152609	0	0	0	0	1	0	0	0	0	0	0	0	0	0	0	0	0	0	0	0	0	0	0	0	0	0	0	0	0	0	0	0	0	0	0	0	0	0	0	0	0	0	0	0	0	0	0	0	0
NG-17954_361_T3_NODE_80_length_4763_cov_17.222387	0	0.441109	0	0	1	0	0	0.124501	0	0.103926	0	0.373714	0	0.188957	0	0.113164	0	0	0.0799916	0	0.416964	0.0470292	0.100567	0	0.833508	0.127861	0	0	0.271258	0	0.602771	0.0585765	0.159143	0.0547974	0.299391	0	0	0.105816	0.237035	0	0	0	0	0	0	0	0	0	0.0386311
NG-17954_361_T3_NODE_85_length_3726_cov_43.590575	0	0	0	0	1	0	0	0	0	0	0	0	0	0	0	0	0	0	0	0	0	0	0	0	0.36205	0	0	0	0	0	0	0	0	0.0646806	0	0	0	0.254965	0.764627	0	0	0	0	0	0.0536769	0	0.0528717	0	0
NG-17954_361_T3_NODE_88_length_2539_cov_11.884863	0	0	0	0	0.977156	0	0	0	0	0	0	0	0	0	0	0	0	0	0	0	0	0	0	0	0	0	0	0	0	0	0	0	0	0	0	0	0	0	0.213864	0	0	0	0	0	0	0	0	0	0
NG-17954_361_T3_NODE_97_length_1567_cov_1.761243	0	0	0	0	0.96873	0	0	0	0	0	0	0	0	0	0	0	0	0	0	0	0	0	0	0	0	0	0	0	0	0	0	0	0	0	0	0	0	0	0	0	0	0	0	0	0	0	0	0	0
NG-17954_363_T1_NODE_1002_length_6612_cov_5.999085	0	0.547943	0.143981	0.252874	0	0.988203	0.292952	0	0	0.548699	0	0	0	0	0.523593	0.0229885	0	0	0.729885	0	0	0	0	0	0	0.227919	0	0	0	0	0	0.0379613	0	0	0	0	0	0	0.26467	0.0424985	0.658197	0	0.522535	0	0.140956	0.0426497	0.0353902	0	0.20614
NG-17954_363_T1_NODE_10049_length_1506_cov_3.585114	0	0	0	0	0	1	0	0	0	0	0	0	0	0	0	0	0	0	0	0	0	0	0	0	0	0	0	0	0	0	0	0	0	0	0	0	0	0	0	0	0	0	0	0	0	0	0	0	0
NG-17954_363_T1_NODE_1016_length_6548_cov_6.311566	0	0	0.161881	0.0697923	0	1	0	0	0	0	0	0	0	0	0.525809	0.0429139	0	0	0	0	0	0	0	0	0	0	0	0.320709	0	0	0.0511607	0	0	0	0.963653	0	0	0	0	0	0	0	0	0	0	0	0	0	0
NG-17954_363_T1_NODE_1018_length_6544_cov_11.678379	0	0	0	0	0	1	0	0	0	0	0	0	0	0	0	0	0	0	0	0	0	0	0	0	0	0	0	0	0	0	0	0	0	0	0	0	0	0	0	0	0	0	0	0	0	0	0	0	0
NG-17954_363_T1_NODE_10262_length_1489_cov_3.171548	0	0	0	0	0	0.99597	0	0	0	0	0	0	0	0	0	0	0	0	0	0	0	0	0	0	0	0	0	0	0	0	0	0	0	0	0	0	0	0	0	0	0	0	0	0	0	0	0	0	0
NG-17954_363_T1_NODE_1043_length_6464_cov_8.980964	0	0.027073	0.0307859	0	0	0.999845	0.042698	0	0.318379	0	0	0.484066	0	0	0.677754	0.14078	0	0	0	0	0	0	0	0.119895	0	0	0.782797	0	0	0.261757	0	0.515934	0.772123	0.380569	0.184715	0.175743	0	0	0.709004	0	0	0.042698	0	0	0	0.0869431	0.0400681	0	0.259746
NG-17954_363_T1_NODE_10486_length_1468_cov_4.242038	0	0	0	0	0	0.987738	0	0	0	0	0	0	0	0	0	0	0	0	0	0	0	0	0	0	0	0	0	0	0	0	0	0	0	0	0	0	0	0	0	0	0	0	0	0	0	0	0	0	0
NG-17954_363_T1_NODE_1054_length_6398_cov_5.775501	0	0	0	0	0	1	0	0	0	0	0	0	0	0	0	0	0	0	0	0	0	0	0	0	0	0	0	0	0	0	0	0	0	0	0	0	0	0	0	0	0	0	0	0	0	0	0	0	0
NG-17954_363_T1_NODE_10662_length_1452_cov_13.846815	0.300964	0.167355	0.99449	0.992424	0	0.974518	0.535124	0.197658	0.467631	0.333333	0.37741	0.403581	0.469697	0.523416	0.274105	0	0.550275	0.727961	0.705234	0.512397	0.306474	0.483471	0.713499	0	0.222452	0	0	0.762397	0.71281	0.193526	0.193526	0.141185	0	0.194215	0.150826	0.103994	0.291322	0	0.283058	0.192837	0	0	0.183884	0	0.585399	0.36708	0.180441	0.687328	0.204545
NG-17954_363_T1_NODE_10697_length_1449_cov_4.263989	0	0	0	0	0	1	0	0	0	0	0	0	0	0	0	0	0	0	0	0	0	0	0	0	0	0	0	0	0	0	0	0	0.128364	0	0	0	0	0	0	0	0	0	0	0	0	0	0	0	0
NG-17954_363_T1_NODE_1076_length_6349_cov_6.316015	0	0	0	0	0	0.991022	0	0	0	0	0	0	0	0	0	0	0	0	0	0	0	0	0	0	0	0	0	0	0	0	0	0	0	0	0	0	0	0	0	0	0	0	0	0	0	0	0	0	0
NG-17954_363_T1_NODE_10877_length_1433_cov_4.863570	0	0	0	0	0	0.949756	0	0	0	0	0	0	0	0	0	0	0	0	0	0	0	0	0	0	0	0	0	0	0	0	0	0	0	0	0	0	0	0	0	0	0	0	0	0	0	0	0	0	0
NG-17954_363_T1_NODE_10951_length_1427_cov_2.502187	0	0	0.457603	0	0	1	0	0	0.184303	0.355291	0	0	0	0	0	0	0	0	0.479327	0	0	0	0	0	0	0	0	0	0	0	0	0	0	0	0	0	0	0.101612	0.22705	0	0	0	0	0	0	0.142256	0	0	0.11773
NG-17954_363_T1_NODE_10967_length_1426_cov_2.519329	0	0	0	0	0	0.995792	0	0	0	0	0	0	0	0	0	0	0	0	0	0	0	0	0	0	0	0	0	0	0	0	0	0	0	0	0	0	0	0	0	0	0	0	0	0	0	0	0	0	0
NG-17954_363_T1_NODE_1099_length_6251_cov_4.150097	0	0	0	0	0	0.99872	0	0	0	0	0	0	0	0	0	0	0	0	0	0	0	0	0	0	0	0	0.615262	0	0	0	0	0	0	0	0	0	0	0	0.0239962	0.134698	0.161734	0	0.0406335	0	0	0	0	0.132939	0
NG-17954_363_T1_NODE_10_length_103496_cov_26.602933	0	0	0.00267643	0.00272474	0.00331414	0.999981	0.00255082	0.00382623	0	0.00499536	0.00258947	0	0.0105221	0	0.161687	0	0	0.0019421	0.0036813	0.00359434	0	0.00270542	0	0.00176818	0	0	0	0.313587	0	0	0.00703409	0.00718868	0.00197109	0	0.00531422	0.00389387	0	0.00272474	0.00747855	0.199119	0.721922	0.0439631	0.0926413	0	0.0115947	0.0268223	0	0.168306	0.00254116
NG-17954_363_T1_NODE_1103_length_6240_cov_5.102183	0	0.364583	0	0	0	0.999199	0	0	0	0	0	0	0	0	0	0	0	0	0	0	0	0	0	0	0	0	0	0	0	0	0	0	0	0	0	0	0	0	0.0346154	0	0	0	0	0	0	0	0.0307692	0	0
NG-17954_363_T1_NODE_11078_length_1416_cov_3.443791	0	0	0	0	0	0.989407	0	0	0	0	0	0	0	0	0	0	0	0	0	0	0	0	0	0	0	0	0	0	0	0	0	0	0	0	0	0	0	0	0	0	0	0	0	0	0	0	0	0	0
NG-17954_363_T1_NODE_11155_length_1411_cov_3.852507	0	0	0	0	0	0.961021	0	0	0	0	0	0	0	0	0	0	0	0	0	0	0	0	0	0	0	0	0	0	0	0	0	0	0	0	0	0	0	0	0	0	0	0	0	0	0	0	0	0	0
NG-17954_363_T1_NODE_11193_length_1408_cov_2.697709	0	0.536932	0	0	0	0.995739	0	0	0	0	0	0	0	0	0	0	0	0	0	0	0	0	0	0	0	0	0	0	0	0	0	0.603693	0	0	0	0	0	0	0	0	0	0	0	0	0	0	0.34233	0	0
NG-17954_363_T1_NODE_1124_length_6168_cov_6.179126	0	0	0	0	0	0.979086	0	0	0	0	0	0	0	0	0	0	0	0	0	0	0	0	0.201686	0.267348	0	0	0	0	0	0	0	0	0	0	0	0	0	0	0	0	0	0	0	0	0.0304799	0.188554	0	0	0
NG-17954_363_T1_NODE_1129_length_6158_cov_6.945764	0	0	0.94836	0.373173	0	0.979864	0	0	0	0	0	0	0	0	0	0	0	0	0	0	0	0	0	0	0	0	0	0	0	0	0	0	0	0	0	0	0	0	0	0	0	0	0	0	0	0	0	0.2785	0
NG-17954_363_T1_NODE_11373_length_1394_cov_4.360717	0	0	0	0	0	0.97561	0	0	0	0	0	0	0	0	0	0	0	0	0	0	0	0.167145	0	0	0	0	0	0	0	0	0	0	0	0	0	0	0	0	0.200861	0	0	0	0	0	0	0	0	0	0
NG-17954_363_T1_NODE_11472_length_1386_cov_3.781367	0	0	0	0	0	1	0	0	0	0	0	0	0	0	0	0.228716	0	0	0	0	0	0	0	0	0	0	0	0	0	0	0	0	0	0	0	0	0	0	0	0	0	0	0	0	0	0	0	0	0
NG-17954_363_T1_NODE_11530_length_1381_cov_3.187783	0	0	0	0	0	0.817524	0	0	0	0	0	0	0	0	0	0	0	0	0	0	0	0	0	0	0	0	0	0	0	0	0	0	0	0	0	0	0	0	0	0	0	0	0	0	0	0	0	0	0
NG-17954_363_T1_NODE_11558_length_1379_cov_3.138973	0	0	0	0	0	1	0	0	0	0	0	0	0	0	0	0	0	0	0	0	0	0	0	0	0	0	0	0	0	0	0	0	0	0	0	0	0	0	0	0	0	0.172589	0.435098	0	0	0	0	0	0
NG-17954_363_T1_NODE_11599_length_1376_cov_3.682816	0	0	0	0	0	1	0	0	0	0	0	0	0	0	0	0	0	0	0	0	0	0	0	0	0	0	0.614099	0	0	0	0	0	0	0	0	0	0	0	0	0	0	0	0	0	0	0	0	0.55814	0
NG-17954_363_T1_NODE_1168_length_6044_cov_7.706462	0	0.28276	0	0	0	0.997684	0	0	0	0	0	0	0	0	0	0	0	0	0	0	0	0	0.394606	0.382032	0	0	0	0	0	0	0	0	0	0	0	0	0	0.0443415	0	0	0.0436797	0	0	0	0.198875	0.111846	0.0751158	0	0
NG-17954_363_T1_NODE_1169_length_6032_cov_6.992471	0	0	0	0	0	1	0	0	0	0	0	0	0	0	0	0	0	0	0	0	0	0	0	0	0	0	0	0	0	0	0	0	0	0	0	0	0	0	0	0	0	0	0	0	0	0	0	0	0
NG-17954_363_T1_NODE_11711_length_1368_cov_2.012947	0	0	0	0	0	0.927632	0	0	0	0	0	0	0	0	0	0	0	0	0	0	0	0	0	0	0	0	0	0	0	0	0	0	0	0	0	0	0	0	0.426901	0	0	0	0	0	0	0	0	0	0
NG-17954_363_T1_NODE_117_length_19409_cov_6.550791	0	0	0	0	0	0.993766	0	0	0	0	0	0	0	0	0	0	0	0	0	0	0	0	0	0	0	0	0	0	0	0	0.0243701	0	0	0	0.00927405	0	0	0	0	0	0	0.0224123	0	0	0	0	0	0	0
NG-17954_363_T1_NODE_11815_length_1360_cov_2.393103	0	0	0	0	0	0.997794	0	0	0	0	0	0	0	0	0	0	0	0	0	0	0	0	0	0	0	0	0	0	0	0	0	0	0	0	0	0.263971	0	0	0	0	0	0	0	0	0	0	0	0	0
NG-17954_363_T1_NODE_1181_length_5997_cov_5.767587	0	0	0.245123	0.185259	0	0.99433	0.043355	0	0	0.489912	0	0	0	0	0.395031	0	0	0	0.209605	0	0	0	0	0	0	0.205603	0	0	0	0	0	0	0	0	0	0	0	0	0.155578	0	0	0.0435218	0.448891	0	0	0	0	0	0.193097
NG-17954_363_T1_NODE_11824_length_1359_cov_2.332055	0	0.191317	0	0	0	0.990434	0	0	0	0	0	0.674025	0	0	0.20677	0	0	0	0	0	0	0	0	0	0	0	0.571008	0	0	0	0	0	0	0	0	0	0	0	0	0	0	0	0.505519	0	0	0	0	0	0
NG-17954_363_T1_NODE_1185_length_5989_cov_5.865521	0	0	0	0	0	1	0	0	0	0	0	0	0	0	0	0	0	0	0	0	0	0	0	0	0	0	0	0	0	0	0	0	0	0	0	0	0	0	0	0	0	0	0	0	0	0	0	0	0
NG-17954_363_T1_NODE_11865_length_1356_cov_3.102229	0	0	0	0	0	0.948378	0	0	0	0	0	0	0	0	0	0	0	0	0	0	0	0	0	0	0	0	0	0	0	0	0	0	0	0	0	0.65708	0.419617	0	0.904867	0	0.39823	0.455015	0.812684	0	0	0	0	0	0
NG-17954_363_T1_NODE_12040_length_1343_cov_13.486025	0.603872	0.232316	0.2621	0.238273	0	1	0	0.156366	0	0.226359	0.151154	0.152643	0.198064	0.216679	0	0.207744	0	0	0.257632	0.638124	0	0	0.197319	0.740879	0.107223	0.128071	0.243485	0.209233	0.107223	0	0.991065	0.222636	0	0.260611	0.248697	0	0	0.186895	0.823529	0	0.244974	0.472822	0.16828	0	0	0	0	0	0.2621
NG-17954_363_T1_NODE_12066_length_1342_cov_4.885004	0	0	0	0	0	1	0	0	0	0	0	0	0	0	0	0	0	0	0	0	0	0	0	0	0	0	0	0	0	0	0	0	0	0	0	0	0	0	0	0	0	0	0	0	0	0	0	0	0
NG-17954_363_T1_NODE_12195_length_1333_cov_3.166667	0	0	0	0	0	1	0	0	0	0	0	0	0	0	0	0	0	0	0	0	0	0	0	0	0	0	0	0	0	0	0	0	0	0	0	0	0	0	0	0	0	0	0	0	0	0	0	0	0
NG-17954_363_T1_NODE_12377_length_1321_cov_2.326224	0	0	0	0	0	0.928085	0	0.183195	0	0	0	0	0	0	0	0	0	0	0	0	0	0	0	0	0	0	0	0	0	0	0	0	0	0	0	0	0	0	0	0	0	0.195307	0	0	0.160484	0	0	0	0.157456
NG-17954_363_T1_NODE_12403_length_1319_cov_2.724684	0	0	0	0	0	0.907506	0	0	0	0	0	0.288855	0	0	0	0	0	0.385898	0	0	0	0	0	0	0	0	0.223654	0.203942	0	0	0	0	0.181956	0	0	0	0	0	0.191054	0	0	0	0	0	0	0	0	0.297953	0
NG-17954_363_T1_NODE_1240_length_5824_cov_5.723176	0	0	0.211367	0.0813874	0	0.985405	0.121051	0	0.0415522	0.141484	0	0.169299	0	0.0319368	0.129121	0.249828	0.403159	0.0303915	0.338771	0.740728	0.474588	0.0444712	0.757727	0	0	0.105426	0.206559	0.317136	0.413977	0	0	0.223901	0	0	0	0	0	0	0.174107	0.0367445	0.563874	0.147837	0.180975	0	0	0.0374313	0.100618	0.27112	0.625515
NG-17954_363_T1_NODE_12423_length_1317_cov_4.673534	0	0	0	0	0	0.938497	0	0	0	0	0	0	0	0	0	0	0	0	0	0	0	0	0	0	0	0	0	0	0	0	0	0	0	0	0	0	0	0	0	0	0	0	0	0	0	0	0	0	0
NG-17954_363_T1_NODE_12476_length_1313_cov_51.322734	0.49505	0.243717	0	0	0	0.993907	0.681645	0	0	0.31607	0.17441	0.67936	0.213252	0	0.553694	0.494288	0.597867	0.731912	0	0.158416	0.179741	0	0	0.172125	0	0	0.546839	0.214014	0.277228	0	0	0	0	0	0.453922	0.935263	0.990861	0	0.863671	0.206398	0.833206	0.789033	0.904037	0	0.60396	0.370145	0.214014	0.807312	0.407464
NG-17954_363_T1_NODE_12485_length_1313_cov_2.958665	0	0	0	0	0	0.904798	0	0	0	0	0	0	0	0	0	0	0	0	0	0	0	0	0	0	0	0	0.213252	0	0	0	0	0	0	0	0	0	0	0	0.706778	0	0	0	0	0	0	0	0	0	0
NG-17954_363_T1_NODE_12487_length_1313_cov_2.418919	0	0	0	0	0	1	0	0	0	0	0	0	0	0	0	0	0	0	0	0	0	0	0	0	0	0	0	0	0	0	0	0	0	0	0	0	0	0	0	0	0	0	0	0	0	0	0	0	0
NG-17954_363_T1_NODE_12497_length_1312_cov_4.120127	0	0	0	0	0	1	0	0	0	0	0	0	0	0	0	0	0	0	0	0	0	0	0	0	0	0	0.349085	0	0	0	0	0	0	0	0	0	0	0	0	0	0	0	0	0	0	0	0	0	0
NG-17954_363_T1_NODE_12687_length_1300_cov_1.774297	0	0	0	0	0	0.948462	0	0	0	0	0	0	0	0	0	0	0	0	0	0	0	0	0	0	0	0	0	0	0	0	0	0	0	0	0	0	0	0	0	0	0	0	0	0	0	0	0	0	0
NG-17954_363_T1_NODE_1275_length_5754_cov_4.841200	0	0.0448384	0.162496	0	0	0.989572	0	0	0	0	0.0472715	0.116441	0	0	0.0643031	0.0912409	0.0700382	0	0.121828	0	0	0	0	0	0	0	0	0.921272	0	0.124088	0	0.0926312	0	0.107925	0.148592	0.0354536	0	0.0460549	0	0.0481404	0	0	0	0	0	0.0269378	0	0	0.116267
NG-17954_363_T1_NODE_1282_length_5729_cov_6.374692	0	0	0	0	0	0.990749	0	0	0	0	0	0	0	0	0	0	0	0	0	0	0	0	0	0	0	0	0	0	0	0	0	0	0	0	0	0	0	0	0	0	0	0.0490487	0	0	0	0	0	0	0
NG-17954_363_T1_NODE_12887_length_1287_cov_6.123377	0	0	0	0	0	1	0	0	0	0	0	0	0	0	0	0	0	0	0	0	0	0	0	0	0	0	0	0	0	0	0	0	0	0	0	0	0	0	0	0	0	0	0	0	0	0	0	0	0
NG-17954_363_T1_NODE_13070_length_1276_cov_24.875512	0.944357	0.181818	0	0.0799373	0	0.958464	0.387147	0	0	0.286834	0	0.360502	0.426332	0	0.931818	0	0.492163	0.365204	0.414577	0	0.277429	0.296238	0.304859	0	0	0.175549	0.215517	0	0.251567	0.218652	0	0.181818	0	0	0	0	0.389498	0	0.116771	0.177116	0.924765	0.45768	0	0	0.127743	0	0.210815	0.598746	0.654389
NG-17954_363_T1_NODE_13117_length_1274_cov_3.095160	0	0	0	0	0	1	0	0	0	0	0	0	0	0	0	0	0	0	0	0	0	0	0	0	0	0	0	0	0	0	0	0	0	0	0	0	0	0	0	0	0	0	0	0	0	0	0	0	0
NG-17954_363_T1_NODE_13242_length_1266_cov_3.129645	0	0	0	0	0	0.934439	0	0	0	0	0	0	0	0	0	0	0	0	0	0	0	0	0.365719	0	0	0	0	0	0	0	0	0	0	0	0	0	0	0	0	0	0	0	0	0	0	0	0	0	0
NG-17954_363_T1_NODE_1324_length_5581_cov_6.209555	0	0	0	0	0	0.970435	0	0	0	0	0	0	0	0	0	0	0	0	0	0	0	0	0	0	0	0	0	0.563877	0	0	0	0	0	0	0	0	0	0	0	0	0	0	0	0	0	0	0	0	0
NG-17954_363_T1_NODE_1328_length_5570_cov_4.643518	0	0	0	0	0	0.999641	0	0	0	0	0	0	0	0	0	0	0	0	0	0	0	0	0	0	0	0	0.15368	0	0	0	0	0	0	0	0	0	0	0	0.656553	0	0	0	0.0965889	0	0.0328546	0	0	0	0
NG-17954_363_T1_NODE_13290_length_1264_cov_2.411084	0	0	0	0	0	0.968354	0	0	0	0	0	0	0	0	0	0	0	0	0	0	0	0	0	0	0	0	0	0	0	0	0	0	0	0	0	0	0	0	0	0	0	0	0	0	0	0	0	0	0
NG-17954_363_T1_NODE_1352_length_5505_cov_215.022569	0	0	0	0	0	1	0	0.110445	0	0	0	0	0	0	0	0	0	0	0	0	0	0	0.036149	0	0	0	0	0	0	0	0.0632153	0.151135	0.0312443	0	0.0773842	0	0	0	0	0	0	0.293188	0	0	0	0	0.0672116	0.0506812	0
NG-17954_363_T1_NODE_13598_length_1246_cov_3.951301	0	0	0	0	0	0.976726	0	0	0	0	0	0	0	0	0	0	0	0	0	0	0	0	0	0	0	0	0	0	0	0	0	0	0	0	0	0	0	0	0	0	0	0.17496	0	0	0	0	0	0	0
NG-17954_363_T1_NODE_1365_length_5476_cov_7.401771	0	0	0	0	0	1	0	0	0	0.0463842	0	0	0	0	0	0	0	0	0	0	0	0	0	0	0	0	0	0	0	0	0	0	0	0.310628	0	0.15924	0	0	0	0	0.141527	0	0.0328707	0	0	0	0	0	0.152849
NG-17954_363_T1_NODE_1369_length_5472_cov_7.664390	0	0.101608	0.0466009	0	0	0.999817	0	0.029057	0	0	0.0515351	0.512975	0	0	0.178363	0.122259	0.0281433	0	0.392544	0.529788	0.0515351	0	0	0.177083	0	0.218933	0.237025	0.414839	0.150037	0	0	0.309028	0	0.181104	0	0	0	0.0948465	0.0389254	0.0515351	0	0.202485	0.0840643	0	0.0767544	0.0836988	0.248173	0	0
NG-17954_363_T1_NODE_1377_length_5456_cov_7.513794	0	0.222691	0	0.0782625	0	0.96151	0.0956745	0	0.0313416	0.434567	0	0	0	0.0414223	0.211877	0	0.0458211	0	0.470674	0	0	0	0	0	0	0	0	0	0	0	0	0	0	0	0	0	0	0	0.102089	0	0.224157	0	0.157625	0	0.048937	0.103372	0.0516862	0	0.132515
NG-17954_363_T1_NODE_13797_length_1234_cov_25.602205	0.750405	0.34846	0	0.525122	0	1	0.819287	0	0	0.737439	0.452188	0.700972	0	0	0.340357	0.204214	0.777958	0.773906	0.93436	0.659643	0.719611	0.329011	0.701783	0.376823	0	0.526742	0	0.227715	0.914911	0.149109	0	0.694489	0	0.136143	0.153971	0.387358	0.850891	0	0.837925	0.334684	0.780389	0.459481	0.591572	0	0.606159	0.635332	0.664506	0.932739	0.798217
NG-17954_363_T1_NODE_1386_length_5434_cov_7.828221	0	0	0	0	0	0.994479	0	0	0	0	0	0	0	0	0	0.0474788	0	0	0	0	0	0	0	0	0	0	0.0947736	0	0	0	0	0	0	0	0	0	0	0	0.132131	0	0	0	0.048399	0	0	0	0	0.0517114	0
NG-17954_363_T1_NODE_13_length_89890_cov_13.731385	0	0	0	0	0.00312604	0.996184	0	0.00287017	0	0	0	0	0	0	0	0	0	0	0	0	0.00271443	0	0	0	0.00313717	0.00312604	0	0	0	0.00176883	0	0.00261431	0.00500612	0	0.00181333	0	0	0	0	0	0.069941	0.0102347	0	0	0	0.00804316	0.00674157	0.00600734	0
NG-17954_363_T1_NODE_14077_length_1218_cov_3.680997	0	0	0	0	0	0.997537	0	0	0	0	0	0	0	0	0	0	0	0	0	0	0	0	0.231527	0	0	0	0	0	0	0	0	0	0	0	0	0	0	0	0	0	0	0	0	0	0	0	0	0	0
NG-17954_363_T1_NODE_14090_length_1217_cov_6.040448	0	0	0.161873	0	0	1	0	0	0	0	0	0	0	0	0	0	0	0	0	0	0	0	0	0	0	0	0	0.2235	0	0	0	0	0	0	0	0	0	0	0	0	0	0	0	0	0	0	0	0	0
NG-17954_363_T1_NODE_14197_length_1212_cov_2.468453	0	0	0	0	0	1	0	0	0	0	0	0	0	0	0	0	0	0	0	0	0	0	0	0	0	0	0	0	0	0	0	0	0	0	0	0	0	0	0	0	0	0	0	0	0	0	0	0	0
NG-17954_363_T1_NODE_1432_length_5309_cov_6.867149	0	0	0	0	0	0.999435	0	0	0	0	0	0	0	0	0	0	0	0	0	0	0	0	0	0	0	0	0	0	0	0.0414391	0	0	0	0	0	0	0	0	0	0	0	0	0	0	0	0	0	0	0
NG-17954_363_T1_NODE_14339_length_1205_cov_2.857391	0	0	0	0	0	0.9361	0	0	0	0	0	0	0	0	0	0	0	0	0	0	0	0	0	0	0	0	0	0	0	0	0	0	0	0	0	0	0	0	0	0	0.234025	0	0.234025	0	0	0	0	0	0
NG-17954_363_T1_NODE_14341_length_1205_cov_1.982609	0	0	0	0	0	0.99917	0	0	0	0	0	0	0	0	0	0	0	0	0	0	0	0	0	0	0	0	0	0	0	0	0	0	0	0	0	0.217427	0	0	0	0	0	0	0	0	0	0	0	0	0
NG-17954_363_T1_NODE_14350_length_1204_cov_4.173194	0	0	0	0	0	0.999169	0	0	0	0	0	0	0	0	0.457641	0	0	0	0	0	0	0	0	0	0	0	0	0	0	0	0	0	0	0	0	0.166944	0	0.234219	0.174419	0	0	0.123754	0	0	0	0	0	0	0
NG-17954_363_T1_NODE_14354_length_1204_cov_2.878155	0	0	0	0	0	0.857143	0	0	0	0	0	0	0	0	0	0	0	0	0	0	0	0	0	0	0	0	0.733389	0	0	0	0	0	0	0	0	0	0	0	0	0	0	0	0	0	0	0	0	0.201827	0
NG-17954_363_T1_NODE_14363_length_1203_cov_5.079268	0	0	0	0	0	0.9468	0	0	0	0	0	0	0	0	0	0	0	0	0	0	0	0	0	0	0	0	0	0	0	0	0	0	0	0	0	0	0	0	0	0	0	0	0	0	0	0	0	0	0
NG-17954_363_T1_NODE_14428_length_1200_cov_3.341485	0	0	0	0	0	0.998333	0	0	0	0	0	0	0	0	0	0	0	0	0	0	0	0	0	0	0	0	0.8275	0	0	0	0	0	0	0	0	0	0	0	0	0	0	0	0	0	0	0	0	0.214167	0
NG-17954_363_T1_NODE_14436_length_1199_cov_6.502622	0	0	0.52377	0	0	0.998332	0	0	0	0	0	0	0	0	0.366972	0	0	0	0	0	0	0	0	0	0	0	0	0	0	0	0	0	0	0	0.552961	0	0	0	0	0	0	0	0	0	0	0	0	0	0
NG-17954_363_T1_NODE_1445_length_5268_cov_4.950317	0	0	0	0	0	0.935649	0	0	0	0	0	0	0	0	0	0	0	0	0	0	0	0	0	0	0	0	0	0	0	0	0	0	0	0	0	0	0	0	0	0	0	0	0	0	0	0	0	0	0
NG-17954_363_T1_NODE_14477_length_1197_cov_4.451839	0	0.209691	0	0	0	0.957393	0	0	0	0	0	0	0	0	0	0.0985798	0	0	0	0	0	0	0	0	0	0	0	0	0	0	0	0.804511	0	0	0	0	0	0	0	0.408521	0	0	0	0	0	0.235589	0.169591	0	0
NG-17954_363_T1_NODE_14511_length_1195_cov_4.235965	0	0	0	0	0	1	0	0	0	0	0	0	0	0	0	0	0	0	0.231799	0	0	0	0	0	0	0	0	0	0	0	0	0	0	0	0	0	0	0	0	0	0	0	0	0	0	0.704603	0	0	0
NG-17954_363_T1_NODE_14526_length_1195_cov_2.287719	0	0	0	0	0	0.998326	0	0	0	0	0	0	0	0	0	0	0	0	0	0	0	0	0	0	0	0	0	0	0	0	0	0	0	0	0	0	0	0	0	0	0	0	0	0	0	0	0	0	0
NG-17954_363_T1_NODE_1452_length_5243_cov_9.082113	0	0	0	0	0	0.987984	0	0	0	0	0	0	0	0	0	0	0	0	0	0	0	0	0	0	0	0	0	0	0	0	0	0	0	0	0	0	0	0	0	0	0	0	0	0	0	0	0	0	0
NG-17954_363_T1_NODE_1465_length_5207_cov_6.255047	0	0.209718	0	0	0	0.999808	0.103322	0	0	0	0	0	0	0	0	0	0	0	0	0	0	0	0.15748	0.144421	0	0	0	0	0	0	0.0270789	0	0	0	0	0	0	0	0	0	0	0.0543499	0	0	0.198963	0.140772	0.027271	0	0
NG-17954_363_T1_NODE_1467_length_5206_cov_4.627063	0	0	0	0	0	0.966385	0	0	0	0	0	0.0964272	0	0	0	0.0520553	0	0	0	0	0	0	0.0315021	0	0	0	0	0	0	0	0	0	0	0	0	0.834614	0.461775	0	0.840376	0.0658855	0.636189	0.427968	0.738763	0	0	0.0347676	0	0	0
NG-17954_363_T1_NODE_14958_length_1174_cov_2.445934	0	0.477853	0.358603	0.122658	0	0.998296	0	0	0	0.235945	0	0	0.214651	0	0.582624	0	0	0	0	0.609029	0.499148	0	0	0.57155	0	0	0	0.236797	0.534072	0	0	0.992334	0	0.603066	0	0	0.134583	0	0	0.234242	0.135434	0	0.239353	0	0.320273	0	0.239353	0	0.57155
NG-17954_363_T1_NODE_14961_length_1174_cov_2.106345	0	0	0	0	0	0.999148	0	0	0	0	0	0	0	0	0	0	0	0	0	0	0	0	0	0	0	0	0	0	0	0	0	0	0	0	0	0	0	0	0	0	0	0	0	0	0	0	0	0	0
NG-17954_363_T1_NODE_14984_length_1173_cov_2.497317	0	0	0	0	0	0.97272	0	0	0	0	0	0	0	0	0	0	0	0	0	0	0	0	0	0	0	0	0	0	0	0	0	0	0	0	0	0	0	0	0	0	0	0	0	0	0	0	0	0	0
NG-17954_363_T1_NODE_1503_length_5140_cov_4.636382	0	0	0	0	0	0.963813	0	0	0	0.0455253	0	0.13716	0.0548638	0	0	0	0	0	0	0	0	0	0	0.369066	0	0	0	0	0	0	0	0	0	0	0	0	0	0	0	0	0	0	0	0	0	0.108171	0	0	0.539105
NG-17954_363_T1_NODE_1508_length_5134_cov_6.768852	0	0	0.0432411	0	0	0.988703	0	0	0.180366	0.147643	0	0	0	0	0	0	0	0	0	0	0	0	0	0.0541488	0	0.364823	0	0	0	0	0	0.0617452	0	0	0	0.0931048	0.218738	0.65524	0	0	0	0.0335021	0	0	0	0.218153	0	0.933775	0
NG-17954_363_T1_NODE_15108_length_1167_cov_2.241906	0	0	0	0	0	0.994002	0	0	0	0	0	0.239931	0	0	0	0	0.239075	0	0	0	0	0	0	0	0	0	0	0	0	0	0	0	0	0	0	0	0	0	0	0	0	0	0	0	0	0.167952	0	0	0
NG-17954_363_T1_NODE_15196_length_1163_cov_1.588448	0	0	0	0	0	0.975064	0	0	0	0	0	0	0	0	0	0	0	0	0	0	0	0	0	0	0	0	0	0	0	0	0	0	0	0	0	0	0	0	0	0	0	0	0	0	0	0	0	0	0
NG-17954_363_T1_NODE_15204_length_1162_cov_3.523939	0	0	0	0	0	0.873494	0.483649	0	0	0	0	0	0	0	0	0.227194	0	0	0	0	0	0	0	0	0	0	0.240964	0	0	0	0.143718	0	0	0	0	0	0	0	0.262478	0	0	0	0	0	0	0.969019	0	0	0
NG-17954_363_T1_NODE_15239_length_1161_cov_2.311031	0	0	0	0	0	0.920758	0	0	0	0	0	0	0	0	0	0	0	0	0.325581	0	0	0	0	0	0	0	0	0	0	0	0	0.887166	0	0	0	0	0	0.242894	0	0.202412	0	0	0	0	0	0	0	0	0
NG-17954_363_T1_NODE_15360_length_1154_cov_4.041856	0	0	0	0	0	0.998267	0	0	0	0	0	0	0	0	0	0	0	0	0.476603	0	0	0	0	0	0	0	0	0	0	0	0	0	0	0	0	0	0	0	0	0	0	0	0	0	0	0	0	0	0
NG-17954_363_T1_NODE_15363_length_1154_cov_3.897179	0	0	0	0	0	0.691508	0	0	0	0	0	0.334489	0	0	0	0.230503	0	0	0	0	0	0	0	0	0	0	0	0	0	0	0	0	0	0	0	0.171577	0	0	0	0	0	0	0	0	0	0	0	0.308492	0
NG-17954_363_T1_NODE_1537_length_5085_cov_6.076143	0	0	0	0	0	1	0	0	0	0.0576205	0	0	0	0	0	0	0	0	0	0	0	0	0	0.651327	0	0	0	0	0	0	0	0	0	0	0	0	0	0	0	0.0743363	0	0	0	0	0	0.13176	0	0	0.107571
NG-17954_363_T1_NODE_15437_length_1151_cov_4.263686	0	0	0	0	0	0.980017	0	0	0	0	0	0	0	0	0	0	0	0	0	0	0	0	0	0	0	0	0	0	0	0	0	0	0	0	0	0	0	0	0	0	0	0	0	0	0	0	0	0	0
NG-17954_363_T1_NODE_15514_length_1148_cov_2.847210	0	0	0	0	0	0.869338	0	0	0	0	0	0	0	0	0	0	0	0	0	0	0	0	0	0	0	0	0	0	0	0	0	0	0	0	0	0	0	0	0	0	0	0	0	0	0	0	0	0	0
NG-17954_363_T1_NODE_1551_length_5055_cov_4.265400	0	0	0.100495	0	0	0.997626	0	0	0	0.325223	0	0	0	0	0	0	0	0	0	0	0	0	0	0	0	0	0	0	0	0	0	0	0	0	0	0	0	0	0	0.0557864	0	0.0785361	0.109199	0	0	0	0	0	0
NG-17954_363_T1_NODE_15576_length_1145_cov_3.303670	0	0	0	0	0	0.99738	0	0	0	0	0	0	0	0	0	0	0	0	0	0	0	0	0	0	0	0	0	0	0	0	0	0	0	0	0	0.878603	0.331004	0	0.69607	0	0.421834	0.343231	0.473362	0	0	0	0	0	0
NG-17954_363_T1_NODE_15656_length_1142_cov_2.981601	0	0	0	0	0	0.969352	0	0	0	0	0	0	0	0	0	0	0	0	0	0	0	0	0	0	0	0	0	0	0	0	0	0	0	0	0	0	0	0	0	0	0	0	0	0	0	0	0	0	0
NG-17954_363_T1_NODE_15785_length_1137_cov_2.003697	0	0	0	0	0	0.99912	0	0	0	0	0	0	0	0	0	0	0	0	0	0	0	0	0	0	0	0	0	0	0	0	0	0	0	0	0	0	0	0	0	0	0	0	0	0	0	0	0	0	0
NG-17954_363_T1_NODE_15888_length_1132_cov_1.797586	0	0	0	0	0	0.932862	0	0	0	0	0	0	0	0	0	0	0	0	0	0	0	0	0	0	0	0	0	0	0	0	0	0	0	0	0	0.289753	0	0	0	0	0	0	0	0	0	0	0	0	0
NG-17954_363_T1_NODE_15986_length_1128_cov_2.822926	0	0	0	0	0	0.867021	0	0	0	0	0	0	0	0	0	0	0	0	0	0	0	0	0	0	0	0	0	0	0	0	0	0	0	0	0	0	0	0	0	0	0	0	0.396277	0	0	0	0	0	0
NG-17954_363_T1_NODE_16047_length_1125_cov_3.759813	0	0.242667	0	0	0	1	0	0	0	0	0	0	0	0	0	0	0	0	0.623111	0	0	0	0	0	0	0	0	0	0	0.180444	0	0.900444	0	0	0	0.250667	0	0	0	0	0.203556	0	0	0	0	0.250667	0	0	0
NG-17954_363_T1_NODE_1605_length_4969_cov_5.884005	0	0	0	0	0	0.968002	0	0	0	0	0	0.138257	0	0	0.0458845	0	0	0	0	0	0	0	0	0	0	0	0	0	0	0	0	0	0	0	0	0.633327	0.571544	0	0.854498	0	0.568726	0.552023	0.674582	0	0	0	0	0	0
NG-17954_363_T1_NODE_16215_length_1118_cov_3.054563	0	0	0	0	0	0.984794	0	0	0	0	0	0	0	0	0	0	0	0	0	0	0	0	0	0	0	0	0	0	0	0	0	0	0	0	0	0	0	0	0.213775	0	0	0	0	0	0	0	0	0	0
NG-17954_363_T1_NODE_16270_length_1116_cov_2.633365	0	0	0	0	0	1	0	0	0	0	0	0	0	0	0	0	0	0	0	0	0	0	0	0	0	0	0	0	0	0	0	0	0	0	0	0.174731	0	0	0	0	0	0	0	0	0	0	0	0.773297	0
NG-17954_363_T1_NODE_16315_length_1114_cov_3.496695	0	0	0	0	0	1	0	0	0	0	0	0	0	0	0	0	0	0	0	0	0	0	0	0	0	0	0	0	0	0	0	0	0	0	0	0	0	0	0	0	0	0	0	0	0	0	0	0	0
NG-17954_363_T1_NODE_16341_length_1113_cov_3.144612	0	0	0	0	0	1	0	0	0	0	0	0	0	0	0	0	0	0	0	0	0	0	0	0	0	0	0	0	0	0	0	0	0	0	0	0	0	0	0	0	0	0.127583	0	0	0	0	0	0	0
NG-17954_363_T1_NODE_1640_length_4890_cov_5.478800	0	0	0	0	0	0.933129	0	0	0	0	0	0	0	0	0	0	0	0	0	0	0	0	0	0	0	0	0.835583	0	0	0	0	0	0	0	0	0	0	0	0	0	0	0	0	0	0	0	0	0	0
NG-17954_363_T1_NODE_16482_length_1108_cov_2.527066	0	0	0	0	0	1	0	0	0	0	0	0	0	0	0	0	0	0	0	0	0	0	0	0	0	0	0	0	0	0	0	0	0	0	0	0	0	0	0	0	0	0	0	0	0	0	0	0	0
NG-17954_363_T1_NODE_16568_length_1105_cov_1.859048	0	0	0	0	0	1	0	0	0	0	0	0	0	0	0	0	0	0	0	0	0	0	0	0	0	0	0	0	0	0	0	0	0	0	0	0	0	0	0	0	0	0	0	0	0	0	0	0	0
NG-17954_363_T1_NODE_16582_length_1104_cov_3.797903	0	0	0	0	0	0.980072	0	0	0	0	0	0	0	0	0	0	0	0	0.400362	0	0	0	0	0	0	0	0	0	0	0	0	0.386775	0	0	0	0	0	0	0	0.192935	0	0	0	0	0	0	0	0	0
NG-17954_363_T1_NODE_16610_length_1103_cov_3.345420	0	0	0	0	0	0.94107	0	0	0	0	0	0.43427	0	0	0	0	0	0	0	0	0	0	0	0	0	0	0	0	0	0	0	0	0	0	0	0.19583	0.266546	0	0.650045	0	0.494107	0.420671	0.733454	0	0	0	0	0	0
NG-17954_363_T1_NODE_1677_length_4829_cov_6.521575	0	0	0	0	0	0.993995	0	0	0	0	0	0	0	0	0	0	0	0	0	0	0	0	0	0	0	0	0	0	0	0	0	0	0	0	0	0	0	0	0	0	0	0	0	0	0	0	0	0	0
NG-17954_363_T1_NODE_16801_length_1096_cov_2.157541	0	0	0	0	0	0.998175	0	0	0	0	0	0	0	0	0	0	0	0	0	0	0	0	0	0	0	0	0	0	0	0	0	0	0	0	0	0	0	0	0	0	0	0	0	0	0	0	0	0	0
NG-17954_363_T1_NODE_16885_length_1092_cov_2.730955	0	0	0	0	0	0.906593	0	0	0	0	0	0	0	0	0	0	0	0	0	0	0	0	0	0	0	0	0	0	0	0	0	0	0	0	0	0	0	0	0	0	0	0	0	0	0	0	0	0	0
NG-17954_363_T1_NODE_1690_length_4809_cov_4.110433	0	0	0	0	0	0.999792	0	0	0	0	0.0436681	0	0	0	0	0.0532335	0	0	0	0	0	0	0	0	0	0	0	0	0	0	0	0	0	0	0	0.531295	0.380329	0	0.592639	0.044292	0.168226	0.168018	0.554169	0	0	0	0.0393013	0	0
NG-17954_363_T1_NODE_1697_length_4800_cov_6.416649	0	0	0	0	0	1	0	0	0	0	0	0	0	0	0	0	0	0	0	0	0	0	0.840208	0	0	0	0	0	0	0	0	0.036875	0	0	0	0	0	0	0	0	0	0	0	0	0.462083	0.351667	0	0	0
NG-17954_363_T1_NODE_1703_length_4791_cov_5.380701	0	0	0	0	0	0.988729	0	0	0	0	0	0.129201	0	0	0	0.0730536	0	0	0	0	0	0	0	0	0	0	0	0	0	0	0	0	0	0	0	0.753496	0.472344	0	0.78564	0	0.542267	0.620539	0.836569	0	0	0	0	0	0
NG-17954_363_T1_NODE_1704_length_4791_cov_4.193201	0	0	0	0	0	0.999374	0	0	0	0	0	0	0	0	0	0	0	0	0.0379879	0	0	0	0	0	0	0	0	0	0	0	0	0	0	0	0	0.649551	0.366103	0	0.589439	0.101231	0.477145	0.262576	0.515759	0	0	0	0	0	0
NG-17954_363_T1_NODE_1709_length_4779_cov_7.178027	0	0.645742	0	0.10023	0	0.993723	0	0	0	0	0	0	0	0	0	0	0	0	0	0	0	0	0.784892	0.693451	0	0	0	0	0	0	0	0	0	0	0	0	0	0.165097	0	0	0	0	0	0	0.437121	0.553672	0	0	0
NG-17954_363_T1_NODE_17168_length_1080_cov_13.222439	0	0	0	0	0	0.976852	0.188889	0	0	0	0	0	0	0	0	0	0	0.260185	0	0	0	0	0	0	0	0	0	0	0	0	0	0	0	0	0	0	0	0	0.183333	0	0.291667	0	0	0	0	0	0	0.269444	0
NG-17954_363_T1_NODE_1716_length_4763_cov_5.177782	0	0	0	0	0	1	0	0	0	0.0552173	0	0.34831	0	0.440269	0	0	0	0	0	0	0	0	0	0	0	0	0	0	0	0	0	0	0	0	0	0	0	0	0	0	0	0	0	0	0	0	0	0	0
NG-17954_363_T1_NODE_17177_length_1080_cov_3.410732	0	0	0	0	0	1	0	0	0	0	0	0	0	0	0	0	0	0	0	0	0	0	0	0	0	0	0	0	0	0	0	0	0	0	0	0.547222	0.25	0	0.237037	0	0.25463	0.237963	0.472222	0	0	0	0	0	0
NG-17954_363_T1_NODE_17187_length_1080_cov_2.241951	0	0	0	0	0	1	0	0	0	0	0	0	0	0	0	0	0	0	0	0	0	0	0	0	0	0	0	0	0	0	0	0	0	0	0	0	0	0	0	0	0	0	0	0	0	0	0	0	0
NG-17954_363_T1_NODE_1733_length_4728_cov_7.624224	0	0	0	0	0	0.991751	0	0	0	0	0	0	0	0	0	0	0	0	0	0	0	0	0	0	0	0	0	0	0	0	0	0	0	0	0	0.265017	0.17555	0	0.443316	0	0.217851	0.148054	0.0966582	0	0	0	0	0	0
NG-17954_363_T1_NODE_17384_length_1073_cov_1.219057	0	0	0	0	0.246039	1	0	0	0	0	0	0	0	0	0	0	0	0	0	0	0	0	0	0	0	0	0	0	0	0.260019	0	0	0	0	0	0	0	0	0	0	0	0	0	0	0	0	0.261883	0	0
NG-17954_363_T1_NODE_1741_length_4713_cov_6.330399	0	0	0	0	0	0.934649	0	0	0	0	0	0	0	0	0.0596223	0	0.0587736	0	0	0	0	0	0	0	0	0	0	0	0	0	0	0	0	0	0	0	0	0	0	0	0	0	0	0	0	0	0	0	0
NG-17954_363_T1_NODE_17459_length_1069_cov_5.041420	0	0	0	0	0	0.998129	0	0	0	0	0	0	0	0	0	0	0	0	0	0	0	0	0	0	0	0	0	0	0	0	0	0	0	0	0	0	0	0	0	0	0	0	0	0	0	0	0	0	0
NG-17954_363_T1_NODE_17514_length_1067_cov_3.523715	0	0	0	0	0	0.939082	0	0	0	0	0	0	0	0	0	0	0	0	0	0	0	0	0	0	0	0	0.262418	0	0	0	0	0	0	0	0	0	0	0	0.137769	0	0	0	0.262418	0	0	0	0	0	0
NG-17954_363_T1_NODE_17630_length_1063_cov_2.217262	0	0	0	0	0	0.67921	0.509878	0	0	0.157103	0	0	0	0	0	0	0	0	0	0	0	0	0	0	0	0	0	0	0	0	0	0	0	0	0	0	0	0	0	0	0	0	0	0	0.133584	0	0	0	0
NG-17954_363_T1_NODE_1775_length_4663_cov_5.527561	0	0	0	0	0	0.99035	0	0	0	0	0	0	0	0	0	0	0	0	0	0	0	0	0.193223	0.0564015	0	0	0	0	0	0	0	0	0	0	0	0	0	0.0604761	0	0	0	0	0	0	0.119022	0.173279	0	0	0
NG-17954_363_T1_NODE_1779_length_4655_cov_10.842391	0	0	0	0	0	0.99957	0	0	0	0	0	0	0	0	0	0	0	0	0	0	0	0	0	0	0	0	0	0	0	0	0	0	0	0	0	0	0	0	0	0	0	0	0	0	0	0	0	0	0
NG-17954_363_T1_NODE_1780_length_4654_cov_6.742553	0	0.100774	0	0	0	1	0	0	0	0	0	0	0	0	0	0	0	0	0	0	0	0	0.169102	0.150408	0	0	0	0	0	0	0	0	0	0	0	0	0	0	0	0	0	0	0	0	0.0603782	0	0	0	0
NG-17954_363_T1_NODE_17863_length_1055_cov_2.517000	0	0	0	0	0	1	0.363033	0	0	0	0	0	0	0	0	0.251185	0	0	0	0	0	0	0	0	0	0	0.25782	0.867299	0	0	0	0	0	0	0.249289	0	0	0	0	0	0	0	0	0	0	0	0	0	0
NG-17954_363_T1_NODE_17898_length_1054_cov_2.181181	0	0	0	0	0	0.907021	0	0	0	0	0	0	0	0	0	0	0	0	0	0	0	0	0	0	0	0	0	0	0	0	0	0	0	0	0	0	0	0	0	0	0	0	0	0	0	0	0	0	0
NG-17954_363_T1_NODE_1789_length_4631_cov_3.830420	0	0.0334701	0.060894	0	0	0.932412	0	0	0.0475059	0	0	0	0	0	0.162384	0	0	0	0	0	0	0	0	0	0	0	0	0	0	0	0	0.060894	0	0	0	0	0	0	0.0598143	0	0.390844	0	0	0	0	0	0	0.180523	0
NG-17954_363_T1_NODE_1797_length_4619_cov_5.879492	0	0.161507	0.45984	0.0943927	0	0.869669	0.125352	0	0	0.246807	0	0.444901	0	0.038753	0.163239	0	0.171033	0	0.347911	0	0	0	0.473696	0	0	0.153496	0.431912	0.0599697	0	0	0	0.153713	0	0.0573717	0	0.0959082	0	0.386447	0.152847	0	0.381468	0.108682	0.120156	0	0.0398355	0	0.113877	0.123403	0.11929
NG-17954_363_T1_NODE_18122_length_1046_cov_13.160444	0.323136	0	0	0	0	0.973231	0	0	0	0	0	0	0	0	0.457935	0	0	0	0	0	0	0	0	0	0	0	0	0	0	0	0	0	0	0	0	0	0	0	0.137667	0	0.834608	0.468451	0	0	0	0	0	0	0
NG-17954_363_T1_NODE_1817_length_4592_cov_4.312321	0	0	0	0	0	0.998693	0	0	0	0	0	0	0	0	0	0	0	0	0	0	0	0	0	0	0	0	0	0	0	0	0	0	0	0	0	0.714503	0.268728	0	0.539634	0	0.211672	0.330139	0.684669	0	0	0	0	0	0
NG-17954_363_T1_NODE_18270_length_1042_cov_2.092199	0	0	0	0	0	0.606526	0	0	0	0	0	0	0	0	0	0	0	0	0	0.270633	0	0	0	0	0	0	0	0	0	0.268714	0	0	0	0	0	0	0	0	0	0	0	0	0	0	0	0	0	0	0.269674
NG-17954_363_T1_NODE_1832_length_4574_cov_7.087187	0	0.0800175	0	0	0	0.994753	0.733712	0	0	0.0789244	0	0.0371666	0.0373852	0	0.0717097	0	0	0	0.880848	0.157411	0.148885	0.0741146	0	0	0	0	0.0511587	0	0.129864	0	0	0.612812	0.0485352	0.056843	0	0.30411	0.111718	0.873634	0.160909	0.058592	0.11784	0	0.619152	0	0.0430695	0.045693	0	0	0.137516
NG-17954_363_T1_NODE_18348_length_1039_cov_3.333333	0	0	0	0	0	1	0	0	0	0	0	0.266603	0	0	0.250241	0.271415	0	0	0	0	0	0	0	0	0	0	0	0	0	0.268527	0	0	0	0	0	0	0	0	0	0	0	0	0	0	0	0	0	0.440808	0.52743
NG-17954_363_T1_NODE_18395_length_1037_cov_5.385947	0	0.246866	0.189007	0	0	0.995178	0.60945	0	0	0	0	0	0	0	0.313404	0	0	0	0.718419	0.255545	0	0	0	0	0	0	0.187078	0	0	0	0	0	0	0	0	0	0	0	0.314368	0	0.315333	0	0	0	0.561234	0.385728	0	0	0
NG-17954_363_T1_NODE_18440_length_1036_cov_1.611621	0	0	0	0	0	0.945946	0	0	0	0	0	0	0	0	0	0	0	0	0	0	0	0	0	0	0	0	0.239382	0	0	0	0	0	0	0	0	0	0	0	0	0	0	0	0	0	0	0	0	0	0
NG-17954_363_T1_NODE_18457_length_1035_cov_2.727551	0	0	0	0	0	0.985507	0	0	0	0	0	0	0	0	0	0	0	0	0	0	0	0	0	0	0	0	0	0	0	0	0	0	0	0	0	0	0	0	0	0	0	0	0	0	0	0	0	0	0
NG-17954_363_T1_NODE_1850_length_4547_cov_29.090160	0	0	0	0	0	0.998021	0	0	0	0	0	0	0.107324	0	0	0	0	0	0	0	0	0	0	0	0	0	0	0.114801	0	0	0	0.0613591	0	0	0	0	0	0	0	0	0.297559	0.0593798	0.0609193	0	0	0	0	0.0602595	0.0552012
NG-17954_363_T1_NODE_18573_length_1031_cov_1.479508	0	0	0	0	0	0.926285	0	0	0	0	0	0	0	0	0	0	0	0	0	0	0	0	0	0	0	0	0	0	0	0	0	0	0	0	0	0	0	0	0	0	0	0	0	0	0	0	0	0	0
NG-17954_363_T1_NODE_18622_length_1029_cov_2.596509	0	0	0	0	0	0.887269	0	0	0	0	0	0	0	0	0	0	0	0	0	0	0	0	0	0	0	0	0	0	0	0	0	0	0	0	0	0	0	0	0	0	0	0	0	0	0	0	0	0	0
NG-17954_363_T1_NODE_1875_length_4520_cov_5.477940	0	0	0.100664	0	0	1	0	0	0	0	0	0	0	0	0	0	0	0	0	0	0	0	0.0411504	0	0	0	0	0	0	0	0	0	0	0	0	0	0	0	0	0	0	0	0	0	0	0	0	0	0
NG-17954_363_T1_NODE_18821_length_1023_cov_2.810950	0	0	0	0	0	1	0	0	0	0	0	0	0	0	0	0	0	0	0	0	0	0	0	0	0	0	0	0	0	0	0	0	0	0	0	0	0	0	0	0	0	0	0	0	0	0	0	0	0
NG-17954_363_T1_NODE_18858_length_1022_cov_2.655636	0	0	0	0	0	0.982387	0	0	0	0	0	0.229941	0	0	0	0	0	0	0	0	0	0	0	0	0	0	0	0	0	0	0	0	0	0	0	0.629159	0.32681	0	0.656556	0	0.336595	0.234834	0.261252	0	0	0	0	0	0
NG-17954_363_T1_NODE_1920_length_4449_cov_7.701411	0	0	0.0618116	0	0	1	0	0.111036	0.233985	0.26815	0	0	0	0	0	0	0	0	0	0	0	0	0	0.105417	0	0.536076	0	0	0	0	0	0	0	0.0631603	0.040009	0.230164	0.367498	0.874129	0	0	0	0	0	0	0	0.328613	0	0.764891	0
NG-17954_363_T1_NODE_1922_length_4447_cov_5.243397	0	0.0634135	0	0	0	0.987632	0	0	0	0.159658	0	0.038228	0	0	0	0	0	0	0	0	0	0	0	0	0	0	0	0	0	0	0	0	0	0	0	0	0.110636	0	0.102091	0	0	0	0.0589161	0	0.0915224	0	0	0	0.117832
NG-17954_363_T1_NODE_19302_length_1008_cov_2.747114	0	0	0	0	0	1	0	0	0	0	0	0	0	0	0	0	0	0	0	0	0	0	0	0	0	0	0	0	0	0	0	0	0	0	0	0	0	0	0.382937	0	0	0	0	0	0	0	0	0	0
NG-17954_363_T1_NODE_19339_length_1007_cov_2.197479	0	0	0	0	0	1	0	0	0	0	0	0	0	0	0	0	0	0	0	0	0	0	0	0	0	0	0	0	0	0	0	0	0	0	0	0	0	0	0	0	0	0	0	0	0	0	0	0	0
NG-17954_363_T1_NODE_19352_length_1006_cov_4.160883	0	0	0	0	0	1	0	0	0	0	0	0	0	0	0	0	0	0	0	0	0	0	0	0	0	0	0	0	0	0	0	0	0	0	0	0.279324	0.210736	0	0.702783	0	0.687873	0.209742	0.691849	0	0	0	0	0	0
NG-17954_363_T1_NODE_19367_length_1006_cov_2.296530	0	0	0	0	0	1	0	0	0	0	0	0	0	0	0	0	0	0	0	0	0	0	0	0.276342	0	0	0	0	0	0.276342	0	0	0	0	0.209742	0	0	0	0	0	0	0	0	0	0	0	0	0	0
NG-17954_363_T1_NODE_19414_length_1004_cov_2.832455	0	0	0	0	0	0.956175	0	0	0	0	0	0	0	0	0	0	0	0	0	0	0	0	0	0	0	0	0	0	0	0	0	0	0	0	0	0.675299	0.571713	0	0.270916	0	0	0	0	0	0	0	0	0	0
NG-17954_363_T1_NODE_19453_length_1003_cov_2.141350	0	0	0	0	0	0.782652	0	0	0	0	0	0	0	0	0	0	0	0	0	0	0	0	0	0	0	0	0	0	0	0	0	0	0	0	0	0	0	0	0	0	0	0	0	0	0	0	0.226321	0	0
NG-17954_363_T1_NODE_1951_length_4400_cov_3.885846	0	0	0	0	0	0.979773	0	0	0	0	0	0	0	0	0	0	0	0	0	0	0	0	0	0	0	0	0	0	0	0.0429545	0	0	0	0	0	0.650909	0.615909	0	0.678182	0.0995455	0.313409	0.199091	0.6075	0	0	0	0	0	0
NG-17954_363_T1_NODE_1969_length_4381_cov_13.933657	0	0	0.0842273	0.0424561	0	0.999543	0	0.0983794	0	0.0709884	0	0	0	0	0	0	0	0	0	0	0	0.0456517	0.0570646	0	0	0	0	0	0	0.0598037	0	0.122118	0	0	0.0390322	0.122118	0.123488	0	0	0	0.0643689	0	0	0	0	0	0	0	0
NG-17954_363_T1_NODE_1978_length_4371_cov_4.700880	0	0	0	0	0	0.988332	0	0	0	0	0	0	0	0	0	0	0	0	0	0	0	0	0	0	0	0	0	0	0	0	0	0	0	0	0	0	0	0	0	0	0	0	0	0	0	0	0	0	0
NG-17954_363_T1_NODE_1981_length_4370_cov_3.580070	0	0	0	0	0	0.99611	0	0	0	0	0	0	0	0	0.0567506	0.0489703	0	0	0	0	0	0	0	0	0	0	0	0	0	0	0	0	0	0	0	0.697025	0.314874	0	0.630892	0.0572082	0.35492	0.528146	0.723341	0	0	0	0	0	0
NG-17954_363_T1_NODE_1991_length_4364_cov_4.759805	0	0	0	0	0	0.996792	0	0	0	0	0	0	0	0	0	0	0	0	0	0	0	0	0	0	0	0	0	0	0	0	0	0	0	0	0	0	0	0	0	0	0	0	0	0	0	0	0	0	0
NG-17954_363_T1_NODE_200_length_14873_cov_7.735187	0.0346937	0	0.0188261	0.0379211	0	0.977476	0	0	0	0.047872	0	0	0	0	0	0	0	0	0	0	0	0	0	0	0	0	0	0	0	0	0	0	0	0	0	0.0117663	0	0	0	0	0	0	0.0182209	0	0	0	0	0	0
NG-17954_363_T1_NODE_2045_length_4295_cov_4.204481	0	0	0	0	0	0.999767	0	0	0	0	0	0.0649593	0	0	0	0	0	0	0	0	0	0	0	0	0	0	0	0	0	0	0	0	0	0	0	0.606752	0.310128	0	0.65681	0	0.251455	0.418626	0.656345	0	0.0474971	0	0	0	0
NG-17954_363_T1_NODE_2054_length_4284_cov_6.404351	0	0	0	0	0	0.999767	0	0	0	0	0	0	0	0	0	0	0	0.0576564	0.0389823	0	0	0	0	0	0	0	0	0.252801	0	0	0	0	0	0	0	0.191643	0.0506536	0	0.597806	0.0457516	0	0	0	0	0	0.259337	0	0.0658263	0
NG-17954_363_T1_NODE_2076_length_4248_cov_4.647031	0	0	0	0	0	0.975047	0	0	0	0	0	0	0	0	0	0	0	0	0	0	0	0	0	0	0	0	0	0	0	0	0	0	0	0	0	0.181262	0.129708	0	0.391478	0	0.234699	0.362288	0.164783	0	0	0	0	0	0
NG-17954_363_T1_NODE_2082_length_4241_cov_6.129001	0	0	0	0	0	0.984909	0	0	0	0	0	0	0	0	0	0	0	0	0	0	0	0	0	0	0	0	0	0	0	0	0	0	0	0	0	0	0	0	0	0	0	0	0	0	0	0	0	0	0
NG-17954_363_T1_NODE_2088_length_4232_cov_4.021547	0	0	0	0	0.0612004	0.989367	0	0	0	0	0	0.0574197	0	0	0.166115	0.0654537	0	0	0	0	0	0	0	0	0	0	0	0	0	0	0	0	0	0	0	0.827268	0.379962	0	0.75827	0.0529301	0.546314	0.685964	0.942817	0	0	0	0	0	0
NG-17954_363_T1_NODE_2090_length_4229_cov_7.668903	0	0	0.127453	0	0	0.929534	0	0	0	0	0	0	0	0	0.237408	0	0	0	0	0	0	0	0	0	0	0	0	0.066446	0	0	0	0	0	0	0.511941	0	0	0	0	0	0	0	0	0	0	0	0	0	0
NG-17954_363_T1_NODE_2107_length_4204_cov_4.635816	0	0	0	0	0	0.990485	0	0	0	0	0	0	0	0	0.0806375	0.129401	0	0	0	0	0	0	0	0	0	0	0	0	0	0	0	0	0	0	0	0	0	0	0.166032	0	0	0	0	0	0	0	0	0	0
NG-17954_363_T1_NODE_2114_length_4200_cov_4.543305	0	0	0	0	0	0.994048	0.110476	0	0	0	0	0	0	0	0.179286	0.0635714	0	0	0	0	0	0	0	0	0	0	0	0	0	0	0	0	0	0	0	0	0	0	0.0557143	0.0404762	0	0	0	0	0	0	0	0.22881	0
NG-17954_363_T1_NODE_2116_length_4194_cov_5.793912	0	0	0	0	0	0.97258	0	0	0	0	0	0	0	0	0	0	0	0	0	0	0	0	0	0	0	0	0	0	0	0	0	0	0	0	0	0	0	0	0	0	0.0579399	0	0	0	0	0	0	0	0
NG-17954_363_T1_NODE_2118_length_4188_cov_5.512703	0	0	0	0	0	1	0	0	0	0	0	0	0	0	0	0	0	0	0	0	0	0	0	0.263133	0	0	0	0	0	0	0	0	0	0	0	0	0	0	0	0	0	0	0	0	0	0	0	0	0
NG-17954_363_T1_NODE_2119_length_4188_cov_5.351319	0	0	0	0	0	0.992359	0	0	0	0	0	0	0	0	0	0.0670965	0	0	0	0	0	0	0	0	0	0	0	0	0	0	0	0	0	0	0	0.798472	0.597899	0	0.923352	0	0.469436	0.699857	0.834527	0	0	0.0673352	0	0	0
NG-17954_363_T1_NODE_2121_length_4184_cov_4.142892	0	0	0	0	0	0.998805	0	0	0.0394359	0	0	0	0	0	0	0.0673996	0	0	0	0	0	0	0	0	0	0	0	0	0	0	0	0	0	0	0	0.680927	0.537046	0	0.717256	0	0.38456	0.311902	0.563098	0	0	0.0673996	0	0	0
NG-17954_363_T1_NODE_2133_length_4175_cov_5.447816	0	0.366707	0	0	0	0.998323	0	0	0	0	0	0	0	0	0	0	0	0	0	0	0	0	0	0	0	0	0	0	0	0	0	0.958084	0	0	0	0	0	0	0	0	0.28479	0.0682635	0	0	0	0.0986826	0	0	0
NG-17954_363_T1_NODE_2153_length_4153_cov_3.963885	0	0	0	0	0	0.962918	0	0	0.0679027	0	0	0	0	0	0	0.0450277	0	0	0	0	0	0	0	0	0	0	0.71948	0	0	0	0	0.0431014	0	0	0	0	0	0	0.945822	0.120154	0.459186	0	0.204431	0	0	0	0	0.229713	0
NG-17954_363_T1_NODE_2159_length_4140_cov_4.582619	0	0	0	0	0	0.998309	0	0	0.0666667	0	0	0.0582126	0	0	0.0681159	0.0623188	0	0	0	0	0	0	0	0	0	0	0	0	0	0	0	0	0	0	0	0.848551	0.536473	0	0.865217	0	0.551691	0.527053	0.904106	0	0	0.0671498	0	0	0
NG-17954_363_T1_NODE_2191_length_4104_cov_6.041739	0	0	0	0	0	0.975146	0	0	0	0	0	0	0	0	0	0.0679825	0	0	0	0	0	0	0	0	0	0	0	0	0	0	0	0	0	0	0	0	0	0	0	0	0	0	0.0655458	0	0	0	0	0	0
NG-17954_363_T1_NODE_2213_length_4068_cov_3.489908	0	0	0	0	0	0.917404	0	0	0	0	0	0	0	0	0	0	0	0	0	0	0	0	0	0	0	0	0	0	0	0	0	0	0	0	0	0	0	0	0	0	0	0	0	0	0	0.193707	0	0	0
NG-17954_363_T1_NODE_2233_length_4031_cov_3.538984	0	0	0	0	0	0.997519	0	0	0	0	0	0.210618	0	0	0.0699578	0	0	0	0	0	0	0	0	0	0	0	0	0	0	0	0.0506078	0	0	0	0	0.516001	0.337633	0	0.740263	0	0.697842	0.390722	0.682957	0	0	0	0.0468866	0	0
NG-17954_363_T1_NODE_2244_length_4018_cov_8.433762	0	0.660777	0	0.117222	0	1	0.243156	0.0674465	0	0	0	0	0	0	0.0482827	0.170981	0	0	0	0	0	0	0.738925	0.719263	0	0	0.0686909	0	0	0	0	0.0696864	0	0	0	0	0	0.219263	0.0674465	0	0.139124	0	0	0	0.455699	0.263066	0	0	0
NG-17954_363_T1_NODE_2247_length_4017_cov_3.700909	0	0	0	0	0	0.978093	0	0	0	0	0	0.131441	0	0	0	0	0	0	0	0	0	0	0	0	0	0	0	0	0	0	0	0	0	0	0	0.772467	0.334329	0	0.599452	0	0.622355	0.199403	0.485437	0	0	0	0	0	0
NG-17954_363_T1_NODE_2263_length_4002_cov_3.441601	0	0	0	0	0	0.993753	0	0	0	0	0	0.0704648	0	0	0.13968	0.0689655	0	0	0	0	0	0	0	0	0	0	0	0	0	0	0	0	0	0	0	0.83983	0.554473	0	0.695652	0	0.488506	0.607196	0.473263	0	0	0	0	0	0
NG-17954_363_T1_NODE_2273_length_3988_cov_4.203661	0	0	0	0	0	0.999248	0	0	0	0	0	0	0	0	0	0.0697091	0	0	0	0	0	0	0	0	0	0	0	0	0	0.0488967	0	0	0	0	0.051655	0.633149	0.613591	0	0.837763	0	0.722417	0.711133	0.875376	0	0	0	0	0	0
NG-17954_363_T1_NODE_2283_length_3982_cov_3.854342	0	0	0	0	0	0.99774	0	0	0	0	0	0	0	0	0	0	0	0	0	0	0	0	0	0	0	0	0	0	0	0	0	0	0	0	0	0.61778	0.458061	0	0.749874	0	0.519588	0.690357	0.886991	0	0	0	0	0	0
NG-17954_363_T1_NODE_2294_length_3970_cov_4.845466	0	0	0	0	0	0.975819	0	0.0465995	0	0	0	0	0	0	0	0	0	0	0	0	0	0	0	0	0	0	0	0	0	0	0	0	0.0690176	0	0	0.893451	0.361461	0	0.853652	0	0.459698	0.714106	0.663224	0	0	0	0	0	0
NG-17954_363_T1_NODE_2297_length_3968_cov_4.006645	0	0	0	0	0	1	0	0	0	0	0	0	0	0	0	0	0	0	0	0	0	0	0	0	0	0	0	0	0	0	0	0	0	0	0.0405746	0.460938	0.363407	0	0.485635	0	0.484627	0.0413306	0.502772	0	0	0	0	0	0
NG-17954_363_T1_NODE_2329_length_3940_cov_3.895495	0	0	0	0	0	0.988579	0	0	0	0	0	0	0	0	0	0.113706	0	0	0	0	0	0	0.0492386	0	0	0	0	0	0	0	0	0	0	0	0	0	0	0	0.0725888	0	0.142132	0.10533	0.350508	0	0	0	0	0	0
NG-17954_363_T1_NODE_2330_length_3937_cov_6.055899	0	0	0	0	0	1	0	0	0	0	0	0	0	0	0	0	0	0	0	0	0	0	0	0	0	0	0	0	0	0	0	0	0	0	0	0.370333	0.185166	0	0	0	0	0.306325	0.697739	0	0	0	0	0	0
NG-17954_363_T1_NODE_2338_length_3931_cov_6.171311	0	0	0	0	0	0.993132	0	0	0	0	0	0	0	0	0	0	0	0	0	0	0	0	0	0	0	0	0	0	0	0	0	0	0	0	0	0	0	0	0	0	0	0	0	0	0	0	0	0	0
NG-17954_363_T1_NODE_2344_length_3923_cov_4.403568	0	0	0	0	0	0.989039	0	0	0	0	0	0	0	0	0	0	0	0	0	0	0	0	0	0	0	0	0	0	0	0	0	0	0	0	0	0.0512363	0	0	0.511853	0	0.0632169	0.123885	0.428499	0	0	0	0	0	0
NG-17954_363_T1_NODE_236_length_13735_cov_9.259284	0.154641	0.210411	0.54605	0.0576629	0	0.997525	0.111103	0.570076	0.0367674	0.450965	0.0506007	0.517583	0.148744	0.067419	0.446596	0.107463	0.212304	0.0468147	0.432981	0.464725	0.227084	0	0.0174008	0.309501	0	0.530542	0.890717	0.324791	0.225919	0.528504	0.502002	0.634438	0.0174008	0.116418	0.49443	0.133673	0.0544594	0.0929742	0.412304	0.0325446	0.0402621	0.159447	0.0371314	0	0.236185	0.0543866	0.244558	0.0538041	0.497197
NG-17954_363_T1_NODE_2386_length_3873_cov_3.899162	0	0	0	0	0	0.970824	0	0	0	0	0	0	0	0	0	0	0	0	0	0	0	0	0	0	0	0	0	0	0	0	0	0	0	0	0	0.602892	0.444617	0	0.649884	0.0513814	0.394784	0.293054	0.824684	0	0	0	0	0	0
NG-17954_363_T1_NODE_23_length_52189_cov_28.647409	0	0.00502021	0	0	0.00421545	1	0	0.00615072	0	0	0.00490525	0.00532679	0.0211922	0.00521183	0.181628	0	0	0	0	0	0	0	0	0	0	0.00421545	0	0.252793	0	0.00339152	0	0.0100213	0	0	0.0114392	0.00358313	0	0	0	0.0883711	0.591293	0.0412539	0.0706662	0	0.0164402	0.00540344	0	0.367645	0
NG-17954_363_T1_NODE_2432_length_3815_cov_11.070479	0.321363	0	0.169594	0	0	0.978768	0	0	0	0	0	0	0	0	0	0	0	0	0	0	0	0	0	0	0	0	0	0	0	0	0.189515	0	0.0537353	0	0	0	0	0	0	0	0	0	0	0	0	0	0	0	0.29751
NG-17954_363_T1_NODE_2451_length_3800_cov_4.469159	0	0	0	0	0	0.951579	0	0	0	0	0	0	0	0	0	0	0	0	0	0	0	0	0	0	0	0	0.583684	0	0	0	0	0	0	0	0	0	0	0	0.606053	0.142105	0.22	0.0510526	0	0	0	0	0	0.267895	0
NG-17954_363_T1_NODE_2490_length_3761_cov_4.596600	0	0	0	0	0	0.996012	0	0	0	0	0	0.0531773	0	0	0	0.0749801	0	0	0	0	0	0	0	0	0	0	0	0	0	0	0	0	0	0	0	0.702207	0.423292	0	0.476469	0	0.406807	0.534698	0.458123	0	0	0	0	0	0
NG-17954_363_T1_NODE_2501_length_3744_cov_5.587964	0	0	0	0	0	0.999466	0	0	0	0	0	0	0	0	0	0	0	0	0	0	0	0	0	0	0	0	0	0	0	0	0	0	0	0	0	0	0	0	0	0	0	0	0	0	0.125	0	0	0	0
NG-17954_363_T1_NODE_2515_length_3734_cov_6.036967	0	0.543385	0	0.074451	0	0.999732	0.0720407	0	0	0	0	0	0	0	0	0	0	0	0	0	0	0	0.402517	0.471344	0	0	0	0	0	0	0	0	0	0	0	0	0	0.0752544	0	0.0452598	0	0	0	0	0.175683	0.324049	0	0	0
NG-17954_363_T1_NODE_2545_length_3695_cov_5.158791	0	0	0	0	0	0.999729	0	0	0	0	0	0	0	0	0	0	0	0	0	0	0	0	0	0	0	0	0	0	0	0	0	0	0	0	0	0.146414	0.0749662	0	0	0	0.223004	0	0	0	0	0	0	0	0
NG-17954_363_T1_NODE_2569_length_3669_cov_3.722745	0	0	0	0	0	0.99782	0	0	0	0	0	0	0	0	0	0	0	0	0	0	0	0	0	0	0	0	0	0	0	0	0	0	0	0	0	0	0	0	0.364404	0.122649	0.496321	0	0.571818	0	0	0	0	0	0
NG-17954_363_T1_NODE_2587_length_3661_cov_4.516084	0	0	0	0	0	0.999181	0	0	0	0	0	0.152417	0	0	0	0.0641901	0	0	0	0	0	0	0	0	0	0	0	0	0	0	0	0.0445234	0	0	0	0.605299	0.272876	0	0.68342	0.0915051	0.374488	0.343349	0.695712	0	0	0.0590003	0	0	0
NG-17954_363_T1_NODE_2624_length_3624_cov_3.684225	0	0	0	0	0	0.974614	0	0	0	0	0	0.155353	0	0	0	0	0	0	0	0	0	0	0	0	0	0	0.0767108	0	0	0	0	0	0	0	0	0.721026	0.143488	0	0.700883	0	0.525386	0.484547	0.630795	0	0	0	0	0	0
NG-17954_363_T1_NODE_2637_length_3614_cov_4.531329	0	0	0	0	0	0.992806	0	0	0	0	0	0	0	0	0	0.0771998	0	0	0	0	0	0	0	0	0	0	0	0	0	0	0	0	0	0	0	0.763973	0.223022	0	0.582457	0.0428888	0.325125	0.565578	0.503044	0	0	0	0	0	0
NG-17954_363_T1_NODE_2646_length_3598_cov_4.177251	0	0	0	0	0	0.999722	0	0	0	0	0	0	0	0	0	0	0	0	0	0	0	0	0.0397443	0	0	0	0	0	0	0.0539188	0	0	0	0	0	0.709561	0.391884	0	0.788494	0.0733741	0.424958	0.710395	0.715953	0	0	0	0	0	0
NG-17954_363_T1_NODE_2648_length_3597_cov_4.585827	0	0	0.0728385	0.245482	0.0650542	1	0	0	0	0	0	0	0	0	0	0	0	0	0	0	0	0	0	0	0	0	0	0	0	0	0	0	0	0	0	0.0430915	0	0	0	0	0	0	0	0	0	0	0	0	0
NG-17954_363_T1_NODE_2662_length_3586_cov_3.882470	0	0	0	0	0	0.98522	0	0	0	0	0	0.0786392	0	0	0	0	0	0	0	0	0	0	0	0	0	0	0	0	0	0	0	0	0	0	0	0.596765	0.331009	0	0.494702	0	0.457055	0.477133	0.754322	0	0	0	0	0	0
NG-17954_363_T1_NODE_2666_length_3582_cov_5.238446	0	0	0	0	0	1	0	0	0	0	0	0	0	0	0	0	0	0	0	0	0	0.0491346	0	0	0	0	0.568956	0	0	0	0	0	0	0	0	0	0	0	0.261586	0.159408	0.157175	0	0	0	0	0	0	0.146845	0
NG-17954_363_T1_NODE_2687_length_3563_cov_3.303307	0	0	0	0	0	0.993825	0	0	0.0788661	0	0	0.0791468	0	0	0	0	0	0	0	0	0	0	0	0	0	0	0	0	0	0	0	0	0	0	0	0.719338	0.356722	0	0.558237	0.0451866	0.451586	0.378333	0.562728	0	0	0	0	0	0
NG-17954_363_T1_NODE_2694_length_3558_cov_10.709392	0	0.245363	0.079258	0	0	0.9733	0.0781338	0	0	0.179595	0	0	0	0	0.558179	0	0	0	0	0	0	0	0	0.0727937	0	0	0	0	0	0.295953	0	0	0	0	0.294266	0.0888139	0.078977	0	0.913997	0	0	0	0	0	0.120573	0	0	0.0781338	0
NG-17954_363_T1_NODE_2700_length_3556_cov_4.658383	0	0.191226	0	0	0	0.997469	0	0	0	0	0	0.15748	0	0	0.064117	0	0	0	0	0	0	0	0	0	0	0	0	0.0778965	0	0	0	0	0	0	0	0	0	0	0	0.0790214	0	0.0503375	0	0	0.109111	0	0	0	0
NG-17954_363_T1_NODE_2716_length_3544_cov_4.845514	0	0	0	0	0	0.984763	0	0	0	0.0795711	0	0.0609481	0	0	0	0	0	0	0	0	0	0	0	0	0	0	0	0	0	0	0	0	0	0	0	0.778217	0.351862	0	0.808973	0	0.568002	0.762133	0.651524	0	0	0	0	0	0
NG-17954_363_T1_NODE_2729_length_3532_cov_4.312626	0	0	0	0	0	0.999434	0	0	0	0	0	0	0	0	0	0	0	0	0	0	0	0	0	0	0	0	0	0	0	0	0	0	0	0	0	0	0	0	0.294451	0	0.224802	0	0.316818	0	0	0	0	0	0
NG-17954_363_T1_NODE_2732_length_3529_cov_5.668394	0	0	0	0	0	0.944177	0	0	0	0	0	0	0	0	0	0	0	0	0	0	0	0.0442052	0	0	0	0	0.754038	0	0	0	0	0	0	0	0	0	0	0	0.566733	0.158685	0.0648909	0	0.0515727	0	0	0	0	0.0787759	0
NG-17954_363_T1_NODE_2734_length_3528_cov_6.073424	0	0.344388	0	0	0	0.995465	0	0	0	0	0	0	0	0	0	0	0	0	0	0	0	0	0.339002	0	0	0	0	0	0	0	0	0	0	0	0	0	0	0.0756803	0	0	0	0	0	0	0.297619	0	0	0	0
NG-17954_363_T1_NODE_2749_length_3513_cov_5.698091	0	0	0	0	0	0.999715	0	0	0	0	0	0.079704	0	0	0	0	0	0	0	0	0	0	0	0	0	0	0	0	0	0	0	0	0	0	0	0.728722	0.25733	0	0.492741	0	0.438087	0.384287	0.594933	0	0	0	0	0	0
NG-17954_363_T1_NODE_2764_length_3503_cov_10.871810	0	0	0	0	0	1	0	0	0	0	0	0.0805024	0	0	0.0779332	0	0	0	0.080217	0.0690836	0.080217	0	0.150442	0.155295	0	0	0	0	0.129032	0	0	0.232087	0	0	0.0805024	0.0442478	0	0	0.0807879	0	0	0.238938	0	0	0	0.123608	0	0.0805024	0
NG-17954_363_T1_NODE_2808_length_3468_cov_4.625549	0	0	0	0	0	1	0	0	0	0	0	0	0	0	0	0.0769896	0	0	0	0	0	0	0	0	0	0	0.862168	0	0	0	0	0	0	0	0	0	0	0	0.607843	0.192618	0.214821	0	0	0	0	0	0	0.156574	0
NG-17954_363_T1_NODE_2810_length_3465_cov_3.758065	0	0	0	0	0	0.878211	0	0	0	0	0	0	0	0	0	0.0808081	0	0	0	0	0	0	0	0	0	0	0.192496	0	0	0	0	0	0	0	0	0	0	0	0.502165	0	0.0715729	0	0.122078	0	0	0	0	0.156421	0
NG-17954_363_T1_NODE_2815_length_3459_cov_7.499706	0	0	0	0	0	0.995085	0	0.124602	0	0.0433651	0	0	0	0.599017	0	0	0	0	0.147441	0	0	0	0	0	0	0	0	0	0	0	0	0	0	0	0	0	0	0	0	0	0.185892	0	0	0	0	0	0	0	0
NG-17954_363_T1_NODE_2822_length_3454_cov_5.948514	0	0	0	0	0	0.998552	0	0	0	0	0	0	0	0	0.0552982	0	0	0	0	0	0	0	0	0	0	0	0	0	0	0	0	0	0.232484	0.0434279	0	0	0	0	0.449913	0	0	0	0	0	0	0	0	0	0
NG-17954_363_T1_NODE_282_length_12703_cov_9.824083	0	0	0	0	0	0.997245	0	0	0	0	0	0	0	0	0	0	0	0	0.500354	0	0	0	0	0	0	0	0	0	0	0	0	0	0	0	0.0173187	0	0	0	0	0	0	0.0180272	0	0	0	0	0	0	0
NG-17954_363_T1_NODE_2835_length_3445_cov_4.582301	0	0	0	0	0	1	0	0	0	0	0	0	0	0	0	0	0	0	0	0	0	0	0	0	0	0	0	0	0	0.0577649	0	0	0	0	0	0	0	0	0	0	0	0	0.0415094	0	0	0	0	0	0
NG-17954_363_T1_NODE_2851_length_3429_cov_4.492590	0	0	0	0	0	1	0	0	0	0	0	0	0	0	0.0472441	0	0	0	0	0	0	0	0	0	0	0	0	0	0	0	0	0	0	0	0	0.575386	0.648586	0	0.812482	0	0.438612	0.5366	0.608632	0	0	0	0	0	0
NG-17954_363_T1_NODE_2860_length_3424_cov_3.528347	0	0	0	0	0	0.999708	0	0	0	0	0	0	0	0	0	0	0	0	0	0	0	0	0	0	0	0	0	0	0	0	0	0	0	0	0	0.739194	0.233645	0	0.749416	0.0446846	0.384346	0.413551	0.554614	0	0	0	0	0	0
NG-17954_363_T1_NODE_2886_length_3403_cov_4.708781	0	0	0	0	0	0.980899	0	0	0	0	0	0	0	0	0	0	0	0	0	0	0	0	0	0	0	0	0	0	0	0	0	0	0	0	0	0	0	0	0	0	0	0	0	0	0	0	0	0	0
NG-17954_363_T1_NODE_2893_length_3401_cov_5.119546	0	0	0	0	0	0.96501	0	0	0	0	0	0	0	0	0	0	0	0	0	0	0	0	0	0	0	0	0.832402	0	0	0	0	0	0	0	0	0	0	0	0.849162	0.111144	0.406351	0.161423	0.533373	0	0	0	0	0.283446	0
NG-17954_363_T1_NODE_2899_length_3397_cov_3.821963	0	0	0	0	0	0.998822	0	0	0	0	0	0	0	0	0	0	0	0	0	0	0.042096	0	0	0	0	0	0	0	0	0	0	0	0	0	0	0.713865	0.403297	0	0.758905	0	0.664704	0.399176	0.801295	0	0	0	0	0	0
NG-17954_363_T1_NODE_2929_length_3375_cov_3.507530	0	0.0835556	0	0	0	0.999111	0	0	0	0	0	0.0334815	0	0	0	0	0	0	0	0	0	0	0	0	0	0	0.0814815	0	0	0	0	0	0	0	0	0.653333	0.338074	0	0.624296	0	0.585481	0.136296	0.73837	0	0	0	0	0	0
NG-17954_363_T1_NODE_2934_length_3371_cov_3.527744	0	0	0	0	0	0.999407	0	0	0	0	0	0	0	0	0	0	0	0	0	0	0	0	0	0	0	0	0	0	0	0	0	0	0	0	0	0.821715	0.450905	0	0.727677	0	0.453871	0.289825	0.723228	0	0	0	0	0	0
NG-17954_363_T1_NODE_2955_length_3355_cov_6.084242	0	0	0	0	0	0.975857	0	0	0	0	0	0	0	0	0	0	0	0	0	0	0	0	0	0	0	0	0	0	0	0	0	0	0.0685544	0	0	0	0	0	0	0	0	0	0	0	0	0	0	0	0
NG-17954_363_T1_NODE_2973_length_3339_cov_4.799330	0	0	0	0.048218	0	1	0	0	0	0	0	0	0	0	0.105121	0	0	0	0	0	0	0	0	0	0	0	0	0	0	0	0	0	0	0	0	0	0	0	0.483678	0	0.552261	0.0847559	0	0	0	0.185385	0.164121	0.305181	0
NG-17954_363_T1_NODE_2975_length_3338_cov_5.446847	0	0	0	0	0	0.978131	0	0	0	0	0	0	0	0	0	0	0	0	0	0	0	0	0	0	0	0	0	0	0	0	0	0	0	0	0	0	0	0	0	0	0	0	0	0	0	0	0	0	0
NG-17954_363_T1_NODE_2991_length_3330_cov_4.744427	0	0	0	0	0	0.969369	0	0	0	0.118919	0	0	0	0	0	0	0	0	0	0	0	0	0	0	0	0	0	0	0	0	0	0	0	0	0	0.901201	0.505105	0	0.923123	0	0.764565	0.469069	0.88048	0	0	0	0	0	0
NG-17954_363_T1_NODE_3018_length_3311_cov_3.748464	0	0	0	0	0	0.963757	0	0	0	0	0	0.0845666	0	0	0	0	0	0	0	0	0	0	0	0	0	0	0	0	0	0	0	0	0	0	0	0.497433	0.419813	0	0.674117	0	0.514044	0.551495	0.499547	0	0	0	0	0	0
NG-17954_363_T1_NODE_3023_length_3308_cov_3.286505	0	0	0	0	0	0.999698	0	0	0	0	0	0.0798065	0	0	0.12243	0.162636	0	0	0	0	0	0	0	0	0	0	0.0743652	0.18289	0	0	0	0	0	0	0	0.24214	0	0	0.516022	0	0.137545	0	0.0770859	0	0	0	0.0459492	0	0
NG-17954_363_T1_NODE_3027_length_3307_cov_4.024908	0	0	0	0	0	0.896885	0	0	0	0	0	0.32658	0.230118	0	0	0.0846689	0	0	0	0	0	0	0	0.398851	0	0	0	0	0	0	0	0	0	0	0	0.0432416	0	0	0	0.0495918	0	0	0	0	0	0	0	0	0.651043
NG-17954_363_T1_NODE_3031_length_3303_cov_3.943042	0	0	0	0	0	0.988798	0	0	0	0	0	0	0	0	0	0	0	0	0	0	0	0	0	0	0	0	0	0	0	0	0	0	0	0	0	0.288223	0.0538904	0	0.481381	0	0.440509	0.0660006	0	0	0	0.0838632	0	0	0
NG-17954_363_T1_NODE_3095_length_3258_cov_3.787387	0.482505	0.462247	0.0770411	0	0	0.811234	0	0	0.0862492	0.509515	0	0.214856	0	0.391037	0.452425	0.329343	0	0	0.511971	0.495089	0.0782689	0	0	0	0	0	0	0.426335	0.205034	0	0	0.494782	0.0699816	0	0	0.173112	0.038981	0.221915	0.338244	0.148557	0.0865562	0.198281	0.283917	0	0.344383	0.190608	0	0	0.495396
NG-17954_363_T1_NODE_3107_length_3254_cov_4.527665	0	0	0	0	0	0.973878	0	0	0	0	0	0	0	0	0	0	0	0.0860479	0	0	0	0	0	0	0	0	0.71512	0	0	0	0	0	0	0	0	0	0	0	0	0	0	0.0716042	0	0	0	0	0	0	0.798402
NG-17954_363_T1_NODE_3152_length_3230_cov_5.896693	0	0	0	0	0	1	0	0	0	0	0	0	0	0	0	0	0	0	0	0	0	0	0	0	0	0	0	0	0	0	0	0	0	0	0	0	0	0	0.228483	0	0.489474	0	0	0	0	0	0	0	0
NG-17954_363_T1_NODE_3156_length_3227_cov_5.640290	0	0	0	0	0	0.978618	0	0	0	0	0	0	0	0	0	0	0	0	0	0	0	0	0	0	0	0	0.388906	0	0	0	0	0	0	0	0	0	0	0	0.290672	0	0.0861481	0	0.0715835	0	0	0	0	0.172296	0
NG-17954_363_T1_NODE_3159_length_3226_cov_3.469883	0	0	0	0	0	0.99969	0	0	0	0	0	0	0	0	0	0	0	0	0	0	0	0	0	0	0	0	0	0	0	0	0	0	0	0	0	0.601364	0.473652	0	0.884377	0	0.49597	0.358648	0.422195	0	0	0	0	0	0
NG-17954_363_T1_NODE_3169_length_3222_cov_4.173982	0	0	0	0	0	0.982309	0	0	0	0	0	0	0	0	0	0	0	0	0	0	0	0	0	0	0	0	0	0	0	0	0	0	0	0	0	0.69522	0.349472	0	0.780881	0	0.637803	0.582868	0.584109	0	0	0	0	0	0
NG-17954_363_T1_NODE_3180_length_3214_cov_7.754669	0	0	0	0	0	0.920037	0	0	0	0	0	0	0	0	0	0	0	0	0	0	0	0	0	0	0	0	0.523335	0	0	0	0	0	0	0	0	0	0	0	0.514935	0	0.132856	0	0.266335	0	0	0	0	0.0584941	0
NG-17954_363_T1_NODE_3183_length_3213_cov_4.741925	0	0	0	0	0	1	0	0	0	0	0	0	0	0	0	0	0	0	0	0	0	0	0	0	0	0	0	0	0	0	0	0	0	0	0	0	0	0	0	0	0.189231	0	0	0	0	0	0	0	0
NG-17954_363_T1_NODE_3196_length_3205_cov_3.567619	0	0	0	0	0	0.985335	0	0	0	0	0	0	0	0	0	0.216849	0	0	0	0	0	0	0	0	0	0	0.0823713	0	0	0	0	0	0	0	0	0	0	0	0	0	0	0	0	0	0	0	0	0	0
NG-17954_363_T1_NODE_3199_length_3204_cov_4.351858	0	0	0	0	0	0.925406	0	0	0	0	0	0	0	0	0	0	0	0	0	0	0	0	0	0	0	0	0	0	0	0	0	0	0	0	0	0.854245	0.31804	0	0.672285	0	0.302434	0.418227	0.747503	0	0	0	0	0	0
NG-17954_363_T1_NODE_3212_length_3194_cov_4.625677	0	0	0	0	0	1	0	0	0	0	0	0.086412	0	0	0	0	0	0	0	0	0	0	0	0	0	0	0	0	0	0	0	0	0	0	0	0.837508	0.458359	0	0.841891	0	0.633375	0.561678	0.792423	0	0	0	0	0	0
NG-17954_363_T1_NODE_3215_length_3193_cov_5.618866	0	0	0	0	0	0.998747	0	0	0	0	0	0	0	0	0	0	0	0	0.156906	0.088005	0	0	0	0	0	0	0	0	0	0	0	0	0	0	0	0.0717194	0	0.0729721	0	0.15534	0	0	0	0	0	0	0.256185	0	0
NG-17954_363_T1_NODE_3234_length_3183_cov_5.942455	0	0	0	0	0	0.998429	0	0	0	0	0	0	0	0	0	0	0	0	0	0	0	0	0	0	0	0	0	0	0	0	0	0	0	0	0	0	0	0	0	0	0	0	0	0	0	0	0	0	0
NG-17954_363_T1_NODE_3250_length_3170_cov_2.865490	0	0	0.270347	0	0	0.999685	0	0	0	0	0	0	0	0	0	0.088959	0	0	0	0	0	0	0	0	0	0.12776	0	0	0	0	0	0	0	0	0	0	0	0	0	0	0	0	0.159937	0	0	0.175079	0	0.0873817	0
NG-17954_363_T1_NODE_3255_length_3167_cov_5.282134	0	0	0	0	0	0.975687	0	0	0	0	0	0	0	0	0	0	0	0	0	0	0	0.167351	0.379855	0	0	0	0	0	0	0	0	0	0	0	0	0	0	0	0	0	0	0	0	0	0	0	0	0	0
NG-17954_363_T1_NODE_3258_length_3166_cov_4.394728	0	0	0	0	0	0.971573	0	0	0	0	0	0	0	0	0	0	0	0	0	0	0	0	0	0	0	0	0	0	0	0	0	0	0	0	0	0	0	0	0	0	0	0	0	0	0	0.0890714	0	0	0
NG-17954_363_T1_NODE_3260_length_3165_cov_5.261415	0	0	0	0	0	0.991469	0	0	0	0	0	0	0	0	0.691311	0	0	0	0	0	0	0	0	0	0	0	0	0	0	0	0	0	0	0	0	0	0	0	0.721011	0	0	0	0	0	0	0	0	0	0
NG-17954_363_T1_NODE_3278_length_3157_cov_3.387170	0	0	0	0	0	0.966107	0	0	0	0	0	0.108964	0.0890086	0	0	0	0	0	0	0	0	0	0	0	0	0	0.148876	0	0	0	0	0	0	0	0	0.483687	0.0890086	0	0.757681	0.0487805	0.396579	0.616408	0.672474	0	0	0	0	0	0
NG-17954_363_T1_NODE_3285_length_3153_cov_3.350872	0	0	0	0	0	0.992388	0	0	0	0	0	0	0	0	0	0	0	0	0	0	0	0	0	0	0	0	0	0	0	0	0	0	0	0	0	0.525531	0.470663	0	0.50333	0	0.366952	0.595306	0.563907	0	0	0	0	0	0
NG-17954_363_T1_NODE_3288_length_3149_cov_4.260827	0	0	0	0	0	0.98952	0	0	0	0	0	0.080343	0	0	0	0	0	0	0	0	0	0	0.0727215	0	0	0	0	0	0	0	0	0	0	0	0	0.563671	0.174976	0	0.568752	0	0.309305	0.0844713	0.4792	0	0	0	0	0	0
NG-17954_363_T1_NODE_330_length_11840_cov_20.628256	0.0339527	0.218412	0.153378	0.374662	0	0.999324	0.105321	0.0849662	0.504054	0.190963	0.0234797	0.0721284	0	0.0788007	0.208446	0	0.0689189	0.0514358	0.213936	0.16326	0.11174	0.0350507	0.127365	0.166385	0	0.0231419	0.18674	0.140709	0.0845439	0.280068	0	0.126351	0	0	0.355574	0.502365	0.384797	0.150845	0.346284	0.0627534	0.182348	0.157095	0.613936	0	0.0202703	0.116132	0.108868	0.132095	0.108193
NG-17954_363_T1_NODE_331_length_11826_cov_8.497324	0	0	0.192796	0.0248605	0.0216472	0.972265	0.0637578	0	0	0.136733	0	0	0	0.104008	0.0576695	0	0	0.0193641	0.522831	0.0697615	0.226535	0.0585151	0.859547	0.0539489	0	0.014967	0	0.140369	0.318366	0.0233384	0	0.0141214	0	0	0	0	0	0.0231693	0.114155	0.233638	0.395823	0.248689	0.26873	0	0	0.119144	0.0236766	0	0.882209
NG-17954_363_T1_NODE_3322_length_3133_cov_5.914230	0	0	0	0	0	0.982445	0	0	0	0	0	0.0884137	0	0	0	0	0	0	0	0	0	0	0	0	0	0	0	0	0	0	0	0	0	0	0	0.840089	0.279604	0	0.530482	0	0.389722	0.61347	0.564954	0	0	0	0	0	0
NG-17954_363_T1_NODE_332_length_11823_cov_13.008753	0.0238518	0	0.0236827	0	0	0.997632	0	0	0	0	0	0	0	0	0	0	0	0	0	0	0	0.012518	0.0135329	0	0	0	0	0	0	0	0.0457583	0	0	0	0	0	0	0	0	0	0	0	0	0	0	0	0	0	0
NG-17954_363_T1_NODE_3335_length_3127_cov_4.231120	0	0	0	0	0	0.997761	0	0	0	0	0	0	0	0	0	0	0	0	0	0	0	0	0	0	0	0	0	0	0	0	0	0	0	0	0	0	0	0	0	0	0	0	0	0	0	0	0	0	0
NG-17954_363_T1_NODE_333_length_11820_cov_11.968211	0.0901015	0.0534687	0.353553	0.0759729	0	0.958291	0.078511	0	0.123266	0.270135	0.0770728	0.754484	0.0844332	0	0.371404	0.323181	0.042132	0.021489	0.880372	0.644755	0.182572	0	0	0	0.02022	0.115482	0	0.0187817	0.238156	0.795347	0.0221658	0.623181	0	0	0.818866	0	0	0	0	0.201015	0.187225	0.266328	0.386633	0	0.147631	0.160745	0.0514382	0.761252	0.499662
NG-17954_363_T1_NODE_3351_length_3116_cov_5.063705	0	0	0	0	0	0.999679	0	0	0	0	0	0	0	0	0	0.0901797	0	0	0	0	0	0	0	0	0	0	0	0	0	0	0	0	0	0	0	0	0	0	0.28113	0	0	0	0.377728	0	0	0	0	0	0
NG-17954_363_T1_NODE_3368_length_3105_cov_3.410820	0	0	0	0	0	0.994203	0	0	0	0	0	0.0898551	0	0	0	0	0	0	0	0	0	0	0	0	0	0	0	0	0	0	0	0	0	0	0	0.478583	0.131401	0	0.6438	0	0.438647	0.127858	0.697907	0	0	0	0	0	0
NG-17954_363_T1_NODE_3370_length_3103_cov_3.959646	0	0	0	0	0	0.999678	0	0	0	0	0	0.0886239	0	0	0	0	0	0	0	0	0	0	0	0	0	0	0	0	0	0	0	0	0	0	0	0.81534	0.468901	0	0.911054	0	0.567515	0.457622	0.795682	0	0	0.0908798	0	0	0
NG-17954_363_T1_NODE_3404_length_3080_cov_3.861818	0	0	0	0	0	0.999026	0	0	0	0	0	0	0	0	0	0	0	0	0	0	0	0.0652597	0	0	0	0	0	0	0	0	0	0	0	0	0	0.362662	0.375974	0	0.380195	0.0915584	0.296104	0	0.342208	0	0	0	0	0	0
NG-17954_363_T1_NODE_3412_length_3072_cov_4.479284	0	0	0	0	0	1	0	0	0	0	0	0	0	0	0	0	0	0	0	0	0	0	0	0	0	0	0	0	0	0	0	0	0	0	0	0.795573	0.363932	0	0.641276	0	0.185547	0.246419	0.324219	0	0	0	0	0	0
NG-17954_363_T1_NODE_3413_length_3072_cov_3.434538	0	0	0	0	0.0507812	0.993164	0	0	0	0	0.0914714	0	0	0	0	0.0911458	0	0	0	0	0	0	0	0	0	0	0	0	0	0	0.0719401	0	0	0	0	0.657552	0.234049	0	0.644531	0	0.661784	0.27181	0.631185	0	0	0	0	0	0
NG-17954_363_T1_NODE_3425_length_3066_cov_4.229824	0	0	0	0	0	0.967384	0	0	0	0	0.0691455	0.0652316	0	0	0	0	0	0	0	0	0	0	0	0	0	0	0	0	0	0	0	0	0.0916504	0	0	0.663731	0.206784	0	0.605675	0	0.456295	0.292237	0.520874	0	0	0	0	0	0
NG-17954_363_T1_NODE_3427_length_3065_cov_7.662126	0	0	0	0	0	1	0	0	0	0	0	0	0	0	0	0	0	0	0.163458	0	0	0	0	0	0	0	0	0	0	0	0	0	0	0	0	0	0	0	0	0	0.0877651	0	0	0	0	0	0	0	0
NG-17954_363_T1_NODE_3456_length_3047_cov_4.252674	0	0	0	0	0	0.999344	0	0	0	0	0	0.143092	0	0	0	0	0	0	0	0	0	0	0	0	0	0	0	0	0	0	0	0	0	0	0	0.541516	0.334427	0	0.7404	0.0554644	0.62258	0.34854	0.629472	0	0	0.0777814	0	0	0
NG-17954_363_T1_NODE_3457_length_3047_cov_3.819853	0	0	0.09255	0.0662947	0	0.991139	0	0	0	0	0	0	0	0	0.09255	0	0	0	0	0	0	0	0	0	0	0	0	0	0	0	0	0	0	0	0	0	0	0	0.0797506	0	0.229406	0.0767968	0.0866426	0	0	0.347227	0	0	0
NG-17954_363_T1_NODE_3458_length_3047_cov_3.516377	0	0	0	0	0	0.986872	0	0	0.09255	0	0	0.0715458	0	0	0	0	0	0	0	0	0	0	0	0	0	0	0	0	0	0	0	0	0	0	0	0.677388	0.518871	0	0.509025	0	0.4319	0.72235	0.808336	0	0	0	0	0	0
NG-17954_363_T1_NODE_3462_length_3043_cov_6.013387	0	0	0	0	0	1	0	0	0	0	0	0	0	0	0	0	0	0	0	0	0	0	0	0	0	0	0	0	0	0	0	0	0	0	0	0	0	0	0.220506	0.125863	0	0	0	0	0	0	0	0	0
NG-17954_363_T1_NODE_3463_length_3043_cov_4.731258	0	0	0	0	0	0.985541	0	0	0	0	0	0	0	0	0	0	0	0	0	0	0	0	0	0	0	0	0	0	0	0	0	0	0	0	0	0	0	0	0	0	0	0	0	0	0	0	0	0	0
NG-17954_363_T1_NODE_3486_length_3030_cov_3.995294	0	0	0	0	0	1	0	0	0	0	0	0	0	0	0	0	0	0	0	0	0	0	0	0	0	0	0	0	0	0	0	0	0.0755776	0	0	0.622772	0.178218	0	0.430363	0	0	0	0	0	0	0	0	0	0
NG-17954_363_T1_NODE_348_length_11609_cov_4.851134	0	0	0	0	0	0.988974	0	0	0	0	0	0	0	0	0	0.0242054	0	0	0	0	0.0226548	0.0234301	0	0	0	0	0.688087	0	0	0.0232578	0	0.0174864	0	0	0	0	0	0	0.775347	0.079335	0.324662	0.0425532	0.138255	0	0	0.0164528	0	0.119821	0
NG-17954_363_T1_NODE_3490_length_3029_cov_4.070276	0	0	0	0	0	0.938594	0	0	0	0	0	0	0	0	0	0	0	0	0	0	0	0	0	0	0	0	0	0	0	0	0	0	0	0	0	0	0	0	0	0	0	0	0	0	0	0	0.0472103	0	0
NG-17954_363_T1_NODE_3501_length_3020_cov_6.708263	0	0	0	0	0	0.980464	0	0	0	0	0	0	0	0	0	0.177152	0	0	0	0	0	0	0	0.129801	0	0	0	0	0	0	0	0	0	0	0	0	0	0	0.790397	0	0	0	0	0	0	0.67351	0	0	0
NG-17954_363_T1_NODE_3506_length_3018_cov_3.988863	0	0	0	0	0	0.985421	0	0	0	0	0	0	0	0	0	0	0	0	0	0	0	0	0	0	0	0	0	0	0	0	0	0	0	0	0	0	0	0	0	0	0	0	0	0	0	0	0	0	0
NG-17954_363_T1_NODE_3526_length_3004_cov_3.632757	0	0	0	0	0	0.902796	0.0582557	0	0	0	0	0.0932091	0	0	0	0.0535952	0	0	0	0	0	0	0	0	0	0	0.253662	0	0.0635819	0	0	0.0559254	0	0	0	0.478029	0.358855	0	0.679095	0	0.352197	0.590213	0.625499	0	0	0.0875499	0	0	0
NG-17954_363_T1_NODE_3527_length_3003_cov_4.564790	0	0.212121	0	0	0	1	0	0	0	0	0	0	0	0	0	0	0	0	0.0939061	0	0	0	0	0	0	0	0	0	0	0	0	0.681652	0	0	0	0	0	0	0	0.0929071	0	0.0602731	0	0	0	0	0	0	0
NG-17954_363_T1_NODE_3552_length_2987_cov_5.521146	0	0	0	0	0	1	0	0	0	0	0	0	0	0	0.0458654	0	0	0	0	0	0	0	0	0	0	0	0	0	0	0	0	0	0	0	0.080683	0.671912	0.561098	0	0.741212	0.0632742	0.472715	0.51925	0.572481	0	0	0	0	0	0
NG-17954_363_T1_NODE_3557_length_2986_cov_3.934835	0	0	0	0	0	0.993637	0	0	0	0	0	0	0	0	0	0	0	0	0	0	0	0	0	0	0	0	0	0	0	0	0	0	0	0	0	0	0	0	0	0	0	0	0	0	0	0	0	0	0
NG-17954_363_T1_NODE_3606_length_2962_cov_3.622979	0	0	0	0	0	1	0	0	0	0	0	0	0	0	0	0	0	0	0	0	0	0.0681972	0	0	0	0	0	0	0	0	0	0	0	0	0	0	0	0	0	0	0	0	0	0	0	0	0	0	0
NG-17954_363_T1_NODE_3674_length_2925_cov_6.611498	0	0	0	0	0	1	0	0	0	0	0	0	0	0	0	0	0	0	0	0	0	0	0	0	0	0	0	0	0	0	0	0	0	0	0	0	0	0	0	0	0	0	0	0	0	0	0	0	0
NG-17954_363_T1_NODE_3700_length_2915_cov_4.023077	0	0	0	0	0	0.961235	0	0	0	0	0	0	0	0	0	0	0	0	0.298799	0	0	0	0	0	0	0	0	0	0	0	0	0	0	0	0	0	0	0	0	0	0	0	0	0	0	0.802401	0	0	0
NG-17954_363_T1_NODE_3837_length_2838_cov_5.483291	0	0	0	0	0	0.89993	0	0	0	0	0	0	0	0	0	0	0	0	0	0	0	0	0	0	0	0	0	0	0	0	0	0	0	0	0	0	0	0	0	0	0	0	0	0	0	0.0930233	0	0	0
NG-17954_363_T1_NODE_3896_length_2814_cov_4.981153	0	0	0	0	0	0.978323	0	0	0	0	0	0	0	0	0	0	0	0	0	0	0	0	0	0	0	0	0	0	0	0	0	0	0	0	0	0	0	0	0.641791	0	0	0	0.264748	0	0.0884861	0	0	0	0
NG-17954_363_T1_NODE_3909_length_2806_cov_3.441294	0	0.100499	0	0	0	0.990021	0	0	0.0548824	0	0	0	0	0	0	0	0	0	0	0	0	0	0	0	0	0	0	0	0	0	0	0	0	0	0	0	0	0	0	0	0	0	0	0	0	0	0	0.0926586	0.518175
NG-17954_363_T1_NODE_3952_length_2784_cov_33.362037	0.0614224	0	0.166307	0.252874	0.302083	0.965876	0.97306	0.0628592	0.581897	0.47342	0.202227	0.320043	0.969468	0	0.613865	0.713721	0.665589	0.765086	0	0.516523	0.516523	0.22342	0.0923132	0.170259	0.0610632	0	0.100934	0	0.540948	0.0966236	0	0.343032	0	0.262572	0.545618	0.408405	0.54454	0	0.472701	0.154813	0.621408	0.12069	0.121049	0	0.738506	0.273707	0.318247	0.507543	0.641523
NG-17954_363_T1_NODE_398_length_10907_cov_8.858551	0	0	0.128083	0.0233795	0	0.999908	0	0	0	0	0	0	0	0	0.0566609	0.0254882	0	0	0	0	0	0	0	0	0	0	0	0.121023	0	0	0	0	0	0	0.249748	0	0	0	0	0	0	0	0	0	0	0	0	0	0
NG-17954_363_T1_NODE_39_length_41848_cov_94.665016	0	0	0	0	0.00384726	0.999833	0	0.0217454	0	0	0	0	0	0	0	0	0	0	0	0	0	0.0179459	0.0214347	0	0	0	0	0	0	0.00375167	0.0108488	0.0247085	0.00451634	0	0.0109922	0.0299417	0	0	0	0	0	0.0267635	0	0	0	0.0183999	0.0630616	0	0
NG-17954_363_T1_NODE_4010_length_2753_cov_4.289844	0	0	0	0.0697421	0	0.963676	0	0	0	0.12895	0	0	0	0	0	0	0	0	0	0	0	0	0	0	0	0	0	0	0	0	0	0	0	0.404286	0	0	0	0	0	0	0	0	0	0	0	0.738104	0	0	0.3498
NG-17954_363_T1_NODE_4086_length_2717_cov_5.762209	0	0	0	0	0	1	0	0	0	0	0	0	0	0	0	0	0	0	0	0	0	0	0.719912	0	0	0	0	0	0	0	0	0	0	0	0	0	0	0	0.326095	0	0	0	0	0	0	0.184763	0	0	0
NG-17954_363_T1_NODE_416_length_10709_cov_7.115168	0	0	0	0	0	0.995891	0	0	0	0	0	0	0	0	0	0	0	0	0	0	0	0	0	0	0	0	0	0.439724	0	0	0	0	0	0	0	0	0	0	0	0	0	0	0	0	0	0	0	0	0
NG-17954_363_T1_NODE_4224_length_2676_cov_4.083937	0	0.229821	0	0	0	0.997758	0	0	0	0	0	0	0	0	0	0.105381	0	0	0.164798	0	0	0	0	0	0	0	0	0	0	0	0	0.711883	0	0	0	0.0878176	0	0	0	0.139761	0	0	0	0	0	0.187967	0	0	0
NG-17954_363_T1_NODE_4356_length_2618_cov_3.720250	0	0	0	0	0	0.94385	0	0	0	0	0	0	0	0	0	0	0	0	0	0	0	0	0	0	0	0	0.250191	0	0	0	0	0	0	0	0	0	0	0	0.857143	0	0	0	0.0901451	0	0	0	0	0	0
NG-17954_363_T1_NODE_4397_length_2604_cov_3.733621	0	0	0	0	0	0.973118	0	0	0	0	0	0	0	0	0	0	0	0	0	0	0	0	0	0	0	0	0	0	0	0	0	0	0	0	0	0	0	0	0	0	0	0.108295	0	0	0	0	0	0	0
NG-17954_363_T1_NODE_4407_length_2601_cov_8.135114	0	0.170319	0.0749712	0	0	1	0	0	0	0.239139	0	0	0	0	0	0	0.108035	0	0.358324	0	0	0	0	0	0	0.0599769	0	0	0	0	0	0	0	0	0	0	0	0	0.218762	0	0.212226	0	0.352172	0	0	0	0.10842	0	0.108035
NG-17954_363_T1_NODE_4511_length_2554_cov_3.960784	0	0	0	0	0	0.951449	0	0	0	0	0	0.0888802	0	0	0	0.19538	0	0	0.202819	0	0	0	0	0.819107	0.113156	0	0	0	0	0	0	0	0	0	0	0	0	0.245497	0.487471	0	0.331637	0.106891	0.0802662	0	0	0	0	0	0
NG-17954_363_T1_NODE_4600_length_2520_cov_4.406491	0	0	0	0	0	0.911508	0	0	0	0	0	0	0	0	0	0	0	0	0	0	0	0	0	0	0	0	0.637698	0	0	0	0	0	0	0	0	0	0	0	0	0	0	0	0	0	0	0	0	0	0
NG-17954_363_T1_NODE_4626_length_2512_cov_3.618641	0	0	0	0	0	0.988854	0	0	0	0	0	0.112261	0	0	0.112261	0	0	0	0	0	0	0	0	0	0	0	0	0	0	0	0	0	0	0	0	0.812102	0.344347	0	0.0979299	0	0.0636943	0.212182	0	0	0	0	0	0	0
NG-17954_363_T1_NODE_4634_length_2510_cov_4.670061	0	0	0	0	0	0.999602	0	0	0	0	0	0	0	0	0	0	0	0	0	0	0	0	0	0	0	0	0	0	0	0	0	0	0	0	0	0	0	0	0	0	0	0	0	0	0	0	0	0	0
NG-17954_363_T1_NODE_465_length_10135_cov_8.305655	0	0	0	0	0	0.968722	0	0	0	0	0	0	0	0	0	0	0	0	0	0	0	0	0	0	0	0	0	0	0	0	0	0	0	0	0.0179576	0	0	0	0.0340405	0	0	0	0	0	0	0	0	0	0
NG-17954_363_T1_NODE_4670_length_2495_cov_5.255328	0	0	0	0	0	0.943086	0	0	0	0	0	0	0	0	0	0	0	0	0	0	0	0	0	0	0	0	0	0.809619	0	0	0	0	0	0	0	0	0	0.112625	0.284569	0.0789579	0	0	0	0	0	0.0617234	0	0.181563	0
NG-17954_363_T1_NODE_4829_length_2442_cov_2.501047	0.113841	0	0	0	0	0.998771	0	0	0	0	0	0	0	0	0	0	0	0	0	0	0	0	0	0	0	0	0	0	0	0	0	0	0	0	0	0	0	0	0	0	0	0	0	0	0	0	0	0	0
NG-17954_363_T1_NODE_4865_length_2431_cov_6.136785	0	0	0	0	0	0.972851	0	0	0	0	0	0	0	0	0	0	0	0	0	0	0	0	0	0	0	0	0	0	0	0	0	0	0	0	0	0	0	0	0	0	0	0	0	0	0	0	0	0	0
NG-17954_363_T1_NODE_4920_length_2411_cov_5.241935	0	0	0	0	0	0.977603	0	0	0	0	0	0	0	0	0	0	0	0	0	0	0	0	0	0	0	0	0.173787	0	0	0	0	0	0	0	0	0	0	0	0.378266	0	0	0	0.19494	0	0	0	0	0	0
NG-17954_363_T1_NODE_492_length_9804_cov_5.722433	0	0	0.0286618	0.0271318	0	0.955528	0	0	0	0	0	0	0	0	0.124949	0.0288658	0	0	0	0	0	0	0	0	0	0	0	0.0257038	0	0.0237658	0	0	0	0	0.650857	0	0	0	0	0	0	0	0	0	0	0	0	0	0
NG-17954_363_T1_NODE_4967_length_2396_cov_2.510466	0.177379	0	0	0	0	0.984975	0.377295	0	0	0	0	0	0	0	0	0	0.177796	0	0	0	0	0	0	0	0	0	0	0	0	0	0	0	0	0	0	0	0	0	0	0	0	0	0	0	0	0	0	0	0
NG-17954_363_T1_NODE_5061_length_2367_cov_3.403979	0	0	0	0	0	0.992395	0	0	0	0	0	0	0	0	0	0	0	0	0	0	0	0	0	0	0	0	0	0	0	0	0	0	0	0	0	0.119138	0	0.203211	0	0	0	0	0	0	0	0	0	0	0
NG-17954_363_T1_NODE_508_length_9605_cov_7.066178	0	0	0.203227	0	0	0.977095	0	0	0	0	0	0	0	0	0.244456	0.0256117	0	0	0	0	0	0	0	0	0	0	0	0.112962	0	0.0285268	0	0	0	0	0.795627	0	0	0	0	0	0	0	0	0	0	0	0	0	0
NG-17954_363_T1_NODE_512_length_9570_cov_6.726537	0	0.304598	0.0294671	0.03814	0	0.980251	0.211285	0.0493208	0.0535005	0.700104	0	0.328422	0.0833856	0	0.317973	0.0685475	0.149843	0.0756531	0.198119	0.448485	0.247544	0.110867	0.0952978	0.308359	0	0.0290491	0.181609	0.2628	0.259979	0	0	0.450888	0	0	0.015883	0.668757	0.64441	0.27722	0.694566	0.023302	0.2093	0	0.114525	0	0.23093	0.438036	0.0294671	0.124765	0.0539185
NG-17954_363_T1_NODE_519_length_9513_cov_7.371855	0	0	0	0	0	0.992537	0.045832	0.122359	0	0	0	0	0	0	0.0222853	0	0	0	0	0	0	0	0	0	0	0	0	0	0	0	0.0236518	0.0231262	0	0	0	0	0	0	0	0	0	0	0	0	0	0	0	0	0
NG-17954_363_T1_NODE_5222_length_2318_cov_4.518780	0	0	0	0	0	1	0	0	0	0	0	0	0	0	0	0	0	0	0	0	0	0	0	0	0	0	0.225194	0	0	0	0	0	0	0	0	0	0	0	0.649267	0	0	0	0.113028	0	0	0	0	0	0
NG-17954_363_T1_NODE_522_length_9467_cov_6.193583	0.0297877	0.238407	0.0914757	0.0193303	0	0.990071	0.192141	0.0204922	0.0564065	0.317841	0	0.155804	0.0579909	0.0240837	0.411324	0.205451	0.10394	0.0445759	0.362734	0.397803	0.372874	0.15253	0.132038	0.14503	0	0	0.211471	0.317102	0.379951	0.184219	0.0223936	0.35122	0	0	0.192986	0.612549	0.462343	0.282983	0.589205	0.0474279	0.314144	0.0221823	0.30844	0	0.296609	0.287419	0.408683	0.364213	0.250555
NG-17954_363_T1_NODE_535_length_9339_cov_7.828953	0.0595353	0.443624	0.0751686	0.100225	0	0.995717	0.355177	0	0	0.505407	0	0.494164	0	0	0.317379	0.030196	0.225506	0.05643	0.55038	0	0	0	0	0	0	0.0661741	0	0.144234	0	0	0	0	0	0.12239	0	0	0	0	0.33676	0.146482	0.879109	0.149481	0.425206	0	0.192954	0.020666	0.192954	0.583039	0.122604
NG-17954_363_T1_NODE_556_length_9160_cov_11.049753	0	0	0	0	0	0.999782	0.328166	0	0	0	0	0	0	0	0	0	0	0	0	0	0	0	0	0	0	0	0	0	0	0	0.0302402	0	0	0	0.0245633	0	0.0277293	0	0	0	0	0	0	0	0	0	0	0	0
NG-17954_363_T1_NODE_562_length_9080_cov_8.120554	0	0	0	0	0	1	0	0	0	0	0	0	0	0	0	0	0	0	0	0	0	0	0	0	0	0	0	0	0	0	0	0	0	0	0	0	0	0	0	0	0	0	0	0	0	0	0	0	0
NG-17954_363_T1_NODE_5630_length_2199_cov_2.770056	0	0	0	0	0	0.994543	0	0	0	0	0	0	0	0	0	0	0	0	0	0	0	0	0	0	0	0	0	0	0	0	0.0823101	0	0	0	0	0	0	0	0	0	0	0	0	0	0	0	0	0	0
NG-17954_363_T1_NODE_5678_length_2184_cov_6.515265	0	0	0	0	0	0.955128	0	0	0	0	0	0	0	0	0	0	0	0	0	0	0	0	0	0	0	0	0	0	0	0	0	0	0	0	0	0	0	0	0	0	0	0	0	0	0	0	0	0	0
NG-17954_363_T1_NODE_5770_length_2166_cov_4.148271	0	0	0	0	0	1	0	0	0	0	0	0	0	0	0	0	0	0	0.298707	0	0	0	0	0	0	0	0	0	0	0	0	0	0	0	0	0	0	0	0	0	0	0	0	0	0	0.65097	0	0	0
NG-17954_363_T1_NODE_578_length_8927_cov_5.890555	0.0525372	0.411448	0.201187	0.252492	0	0.995071	0.281282	0	0	0.559538	0.0291251	0.0646354	0	0.0190434	0.562563	0	0.0545536	0.0301333	0.811919	0.137784	0.0257645	0	0.130167	0	0	0.196707	0.0621709	0.0576902	0.0476084	0.0865912	0	0	0	0.0230761	0.133976	0.0443598	0	0	0.196595	0.0925283	0.868041	0.0213958	0.492775	0	0	0.056794	0.14809	0.123558	0.266943
NG-17954_363_T1_NODE_5790_length_2163_cov_3.305977	0	0	0	0	0	0.993528	0	0	0	0	0	0	0	0	0	0	0	0	0	0	0	0	0.12344	0	0	0	0	0	0	0	0	0.104485	0	0	0	0	0	0	0	0	0	0	0	0	0	0	0	0	0
NG-17954_363_T1_NODE_57_length_32068_cov_9.015306	0	0	0.277067	0.0303418	0	0.999189	0	0	0	0	0	0	0	0	0.329643	0.0517338	0	0.00567544	0	0	0	0	0	0	0	0	0	0.29821	0	0.0384184	0	0.00592491	0	0	0.959305	0	0	0	0	0	0	0.00527005	0	0	0	0	0.00520768	0	0
NG-17954_363_T1_NODE_5849_length_2147_cov_3.414914	0	0	0	0	0	0.996274	0	0	0	0	0	0	0	0	0	0	0	0	0	0	0	0	0	0	0	0	0	0	0	0	0	0	0	0	0	0	0	0	0	0	0	0	0	0	0	0	0	0	0
NG-17954_363_T1_NODE_588_length_8857_cov_30.686321	0.169358	0.145422	0.0541944	0.0247262	0	0.996161	0.212261	0.193858	0.059501	0.23123	0	0.156035	0.13018	0.1881	0.819691	0.362086	0.446088	0.0318392	0.851756	0.0346618	0	0.187535	0.770351	0.213729	0.176922	0.183584	0.0266456	0.710173	0	0.0352264	0.789545	0.942193	0.239133	0.211471	0.0441459	0.409845	0.190922	0.431636	0	0.0313876	0	0.0443717	0	0	0.117647	0.789884	0.047533	0.252117	0.989274
NG-17954_363_T1_NODE_596_length_8818_cov_7.385713	0	0	0	0	0	0.994783	0	0	0	0	0	0	0	0	0.0209798	0	0	0	0	0	0	0.458154	0.619075	0	0	0	0	0	0	0	0	0.0730324	0	0	0	0	0	0	0	0	0	0	0	0	0.0180313	0	0	0	0
NG-17954_363_T1_NODE_602_length_8787_cov_27.454191	0	0	0	0	0	0.998293	0	0	0	0	0	0	0	0	0	0	0	0	0	0	0	0	0.0159326	0	0	0	0	0.283487	0	0.0317515	0	0.0271993	0	0	0	0	0	0	0	0	0.397519	0.0556504	0	0	0	0	0.0190053	0.0319791	0.0248094
NG-17954_363_T1_NODE_6046_length_2103_cov_5.837402	0	0	0	0.249168	0	0.936282	0	0	0	0.440799	0	0	0	0	0	0	0	0	0.129339	0	0	0	0	0	0	0	0.779838	0.126486	0	0	0	0	0	0	0	0.717071	0.66001	0	0.164527	0	0	0	0	0	0	0.33048	0	0	0
NG-17954_363_T1_NODE_6051_length_2102_cov_3.864680	0	0	0	0	0	0.949096	0	0	0	0	0	0	0	0	0	0	0	0	0	0	0	0	0	0	0	0	0	0	0	0	0	0.132731	0	0	0	0	0	0	0	0	0	0	0	0	0	0	0	0	0
NG-17954_363_T1_NODE_607_length_8730_cov_6.154467	0	0.478923	0.286712	0.179954	0	0.999542	0.254983	0	0.0321879	0.48992	0	0.205269	0	0.105842	0.391523	0.0219931	0.101604	0.0528064	0.845934	0.293585	0.119359	0	0.292784	0	0	0.05063	0.212257	0.0619702	0.0995418	0.117297	0.0297824	0.0688431	0	0.0315006	0.219244	0.102062	0	0.106758	0.536082	0.095189	0.765178	0.0575029	0.606644	0.0323024	0.0443299	0.133677	0.190378	0.173769	0.346048
NG-17954_363_T1_NODE_60_length_31486_cov_16.296395	0	0	0	0	0	0.996475	0	0	0	0	0	0	0	0	0	0	0	0	0	0	0	0	0	0	0	0	0	0	0	0.00724131	0	0	0	0	0	0.00632027	0	0	0	0	0	0	0	0	0	0	0.0112749	0	0
NG-17954_363_T1_NODE_6216_length_2066_cov_5.303829	0	0	0	0	0	1	0	0	0	0.127783	0	0	0	0	0	0.0968054	0	0	0	0.271539	0	0	0	0	0	0	0	0	0	0	0	0	0	0	0	0	0	0	0.199903	0	0.631655	0	0.604066	0	0	0	0	0	0.10213
NG-17954_363_T1_NODE_6308_length_2044_cov_3.026647	0	0	0	0	0	0.998043	0	0	0	0	0	0	0	0	0	0	0	0	0	0	0	0	0	0	0	0	0	0	0	0	0	0	0	0	0	0.233855	0	0	0.624266	0	0.302348	0.137476	0	0	0	0	0	0	0
NG-17954_363_T1_NODE_6517_length_1999_cov_7.412037	0	0	0	0	0	0.982991	0	0	0	0	0	0	0	0	0.136568	0	0	0	0	0	0	0	0	0	0	0	0	0	0	0	0	0	0	0	0	0	0	0	0.251626	0	0	0	0	0	0	0.098049	0	0	0
NG-17954_363_T1_NODE_6572_length_1985_cov_1.821244	0	0	0	0	0	0.96272	0	0	0.142065	0	0	0	0	0	0	0	0	0	0	0	0	0	0	0	0	0	0	0	0	0	0	0	0	0	0	0	0	0	0	0	0	0	0	0	0	0	0	0	0
NG-17954_363_T1_NODE_65_length_28376_cov_11.204513	0	0	0	0	0	0.997427	0	0	0	0	0	0	0	0	0	0	0	0	0	0	0	0	0	0	0	0	0	0	0	0	0	0	0	0	0.006872	0	0	0	0	0	0	0	0	0	0	0	0.021497	0	0
NG-17954_363_T1_NODE_6782_length_1943_cov_8.764831	0	0.696861	0.504889	0.475039	0	0.965517	0	0.140504	0	0.630983	0	0.0967576	0	0	0.200721	0	0	0	0.438497	0.0854349	0	0	0	0	0	0.31755	0	0	0	0	0	0	0	0	0	0	0	0.103963	0.338652	0	0.258878	0.10911	0.342254	0	0	0	0	0	0.142563
NG-17954_363_T1_NODE_6827_length_1935_cov_5.544149	0	0.35969	0	0	0	0.983463	0	0	0.10646	0.264599	0	0	0	0	0.289922	0	0.310594	0	0	0	0	0	0	0.300775	0	0	0	0	0	0	0	0	0	0	0.0718346	0	0	0	0.678553	0	0	0	0	0	0	0	0	0	0.194832
NG-17954_363_T1_NODE_6829_length_1935_cov_3.725000	0	0	0	0	0	0.991214	0	0	0	0	0	0	0	0	0	0	0	0	0	0	0	0	0	0	0	0	0	0	0	0	0	0	0	0	0	0	0	0	0	0	0	0.10491	0	0	0	0	0	0	0
NG-17954_363_T1_NODE_683_length_8252_cov_22.061974	0	0	0	0	0	1	0	0.0444741	0	0.10555	0.0641057	0	0	0	0.133907	0	0	0	0	0	0	0	0.0306592	0	0	0	0	0.0312651	0	0	0	0	0	0	0.0329617	0	0.0255696	0	0	0.0405962	0.128696	0.0339312	0	0	0	0	0	0.0683471	0
NG-17954_363_T1_NODE_6902_length_1922_cov_4.888056	0	0	0	0	0	0.993757	0	0	0	0	0	0	0	0	0	0	0	0	0	0	0	0	0	0	0	0	0.273673	0	0	0	0	0	0	0	0	0	0	0	0.24922	0	0	0	0.28616	0	0.101457	0	0	0	0
NG-17954_363_T1_NODE_6909_length_1921_cov_4.539121	0	0	0	0	0	0.972931	0	0	0	0	0	0	0	0	0	0	0	0	0	0	0	0	0	0	0	0	0	0	0	0	0	0	0	0	0	0	0	0	0.75898	0	0	0	0.36075	0	0	0	0	0	0
NG-17954_363_T1_NODE_6917_length_1920_cov_4.734048	0	0	0	0	0	0.942708	0	0	0	0	0	0	0	0	0	0	0	0	0	0	0	0	0	0	0	0	0	0	0	0	0	0	0	0	0	0	0	0	0	0	0	0	0	0	0	0	0	0	0
NG-17954_363_T1_NODE_6931_length_1917_cov_3.683673	0	0	0	0	0	0.990089	0	0	0	0	0	0	0	0	0	0	0	0	0	0	0	0	0	0	0	0	0	0	0	0	0	0	0	0	0	0	0	0	0	0	0	0	0	0	0	0	0	0	0
NG-17954_363_T1_NODE_696_length_8181_cov_7.396136	0	0.285173	0.113189	0	0	0.97103	0.135069	0.643687	0	0.433688	0	0.722772	0	0.504217	0.280039	0.314387	0.322454	0.106222	0.361936	0.513507	0.376971	0	0.0339812	0.363036	0	0	0.0187019	0.433077	0.345557	0	0	0.399462	0	0.434788	0	0.189463	0.0622173	0.276005	0.292996	0.14717	0	0.0705293	0.221489	0	0.0541499	0.102921	0.159027	0.250581	0.435766
NG-17954_363_T1_NODE_705_length_8132_cov_10.580414	0	0	0	0	0	0.970118	0	0.059272	0	0	0	0	0	0	0	0	0.0327103	0	0.506394	0	0	0	0	0	0	0	0	0	0	0	0	0	0	0	0	0	0	0	0	0	0	0.033817	0	0	0	0	0	0	0
NG-17954_363_T1_NODE_70_length_27533_cov_12.604156	0.168852	0	0.548869	0.0691171	0	0.977772	0	0	0	0	0	0	0	0	0.0300367	0	0	0	0	0	0	0.00835361	0	0	0	0	0	0	0	0.0369738	0.523663	0.0440925	0	0.00559329	0.0272037	0	0	0	0.0102423	0	0	0	0.0102786	0.00893473	0	0	0	0	0.12327
NG-17954_363_T1_NODE_719_length_8068_cov_9.183826	0	0	0	0	0	0.998141	0	0	0	0	0	0.0345811	0	0	0	0	0	0	0	0	0	0	0	0.961577	0	0	0	0	0	0	0	0.0313585	0	0	0	0.106222	0.0558999	0	0	0	0.31408	0.053173	0	0	0	0	0	0	0
NG-17954_363_T1_NODE_739_length_7944_cov_24.708075	0.0623112	0	0.0346173	0.142623	0	0.999874	0	0	0.145393	0.18857	0	0	0	0.027568	0.190962	0	0.0213998	0	0.0759063	0	0	0	0	0	0	0	0.0298338	0	0	0.120468	0	0.0221551	0	0	0.110524	0	0.030715	0	0.315962	0	0.261581	0.0247986	0	0	0.0553877	0	0.0225327	0.0348691	0.0353726
NG-17954_363_T1_NODE_7416_length_1838_cov_3.765564	0	0.151795	0	0	0	0.990207	0	0	0	0	0	0	0	0	0	0.108814	0	0	0.287269	0	0	0	0	0	0	0	0	0	0	0	0	0.78346	0	0	0	0	0.0816104	0	0	0	0	0	0	0	0	0	0	0	0
NG-17954_363_T1_NODE_743_length_7923_cov_7.762074	0	0.025874	0	0	0	0.977534	0.0222138	0	0	0	0	0	0	0	0.0441752	0.262148	0	0	0	0	0	0	0	0.0355926	0	0	0.0928941	0.395683	0	0	0	0	0	0	0	0.269469	0.300139	0	0.453868	0	0	0	0	0	0	0.172031	0.519879	0.144011	0
NG-17954_363_T1_NODE_7508_length_1825_cov_3.005650	0	0	0	0	0	0.979178	0	0	0	0	0	0	0	0	0	0	0	0	0	0	0	0	0	0	0	0	0	0	0	0	0	0	0	0	0	0	0	0	0	0	0	0	0	0	0	0	0	0	0
NG-17954_363_T1_NODE_7587_length_1812_cov_7.047240	0	0	0	0	0	0.931015	0	0	0	0	0	0	0	0	0	0	0	0	0.151766	0	0	0	0	0	0	0	0	0	0	0	0	0	0	0	0	0	0	0	0	0	0	0	0	0	0	0.434879	0	0	0
NG-17954_363_T1_NODE_7662_length_1801_cov_3.697595	0	0	0	0	0	0.971127	0	0	0	0	0	0.117712	0	0	0	0	0	0	0	0	0	0	0	0	0	0	0	0	0	0	0	0	0	0	0	0.590783	0.14714	0	0.32593	0	0.12382	0.306496	0.440311	0	0	0	0	0	0
NG-17954_363_T1_NODE_7800_length_1781_cov_3.767671	0	0	0	0	0	0.991578	0	0	0	0	0	0	0	0	0	0	0	0	0	0	0	0	0	0	0	0	0	0	0	0	0	0	0	0	0	0.157215	0.103313	0	0.0920831	0	0	0.381808	0.300393	0	0	0	0	0	0
NG-17954_363_T1_NODE_7815_length_1779_cov_4.768561	0	0	0	0	0	0.970208	0	0	0	0	0	0	0	0	0	0	0	0	0	0	0	0	0	0	0	0	0	0	0	0	0	0	0	0	0	0	0	0	0	0	0	0	0	0	0	0	0	0	0
NG-17954_363_T1_NODE_7836_length_1775_cov_5.759302	0	0	0	0	0	0.988732	0	0.0974648	0	0.119437	0	0	0	0	0.193239	0	0	0	0.404507	0.246197	0.247887	0	0	0	0.242817	0	0	0.20338	0	0	0.157183	0	0.146479	0.307606	0.401127	0.308169	0.233803	0.134648	0.156056	0	0	0	0.150986	0	0	0	0	0.269859	0
NG-17954_363_T1_NODE_78_length_25348_cov_30.409244	0	0	0	0	0.00753511	0.999961	0	0.00911315	0	0	0.0110462	0	0.0107306	0	0.100639	0	0.00844248	0	0	0	0	0	0	0	0	0	0	0.147901	0	0.00899479	0	0.00572037	0.00745621	0	0	0	0	0	0	0.162695	0.46986	0.0392141	0.0563753	0	0	0	0	0.0992583	0
NG-17954_363_T1_NODE_7_length_118890_cov_25.408104	0.00196821	0	0	0	0.00206914	0.999916	0	0.0147952	0	0	0.0030953	0.00210278	0.00871394	0	0.134015	0.00158129	0	0	0	0	0	0.00519808	0.00422239	0	0	0	0	0.204256	0	0.00930272	0.0103625	0.00437379	0	0.00237194	0.00238876	0.00488687	0	0	0	0.173623	0.835932	0.0309782	0.12292	0	0.0166288	0.018126	0.0117251	0.218328	0.00379342
NG-17954_363_T1_NODE_800_length_7605_cov_5.346358	0.0326101	0.0974359	0	0	0.0273504	0.958711	0	0.171729	0	0.315187	0	0.647469	0	0	0	0	0	0	0.667719	0	0	0	0.461407	0	0.904799	0.907561	0	0.0369494	0	0	0	0.0740302	0.496252	0.285207	0	0.106246	0.0345825	0	0	0	0	0	0.0340565	0	0	0	0	0.174885	0
NG-17954_363_T1_NODE_8063_length_1739_cov_3.032660	0	0	0	0	0	0.93962	0	0	0	0	0	0	0	0	0	0	0	0	0	0	0	0	0	0	0	0	0	0	0	0	0	0	0	0	0	0	0	0	0	0	0	0.0753306	0	0	0	0	0	0	0
NG-17954_363_T1_NODE_81_length_24483_cov_10.102423	0	0	0	0	0.00780133	0.975779	0	0	0	0	0	0	0	0	0	0	0	0	0	0	0	0	0	0	0	0	0	0	0	0	0	0	0	0	0	0	0	0	0	0	0	0	0	0	0	0	0	0	0
NG-17954_363_T1_NODE_825_length_7463_cov_6.081398	0	0	0	0	0	0.995578	0	0	0	0	0	0	0	0	0	0	0	0	0	0	0	0	0	0	0	0	0	0	0	0	0	0	0	0	0	0	0	0	0	0	0	0	0	0	0	0	0.0261289	0	0
NG-17954_363_T1_NODE_8313_length_1705_cov_3.113333	0	0.216422	0	0	0	1	0	0	0	0	0	0	0	0	0	0	0	0	0.165396	0	0	0	0	0	0	0	0	0	0	0	0	0.782991	0	0	0	0	0	0.164809	0	0	0	0.115543	0	0	0	0.124927	0.153666	0	0
NG-17954_363_T1_NODE_836_length_7367_cov_14.661652	0.248405	0.661056	0.742772	0	0	0.999864	0.169676	0	0.291299	0.67463	0	0.762726	0	0.439663	0.962536	0.3346	0.227908	0.278404	0.113615	0.413873	0	0.302023	0.426497	0.96783	0.0237546	0	0.962536	0.177141	0	0.604045	0.0381431	0.542283	0.80847	0.413737	0.486901	0.479843	0.387132	0.0233474	0.676938	0.188408	0.0754717	0.10547	0.281933	0	0.529116	0.305416	0.140491	0.661871	0.595358
NG-17954_363_T1_NODE_8463_length_1684_cov_3.548803	0	0	0	0	0	1	0	0	0	0	0	0	0	0	0	0	0	0	0	0	0	0	0	0	0	0	0	0	0	0	0	0	0	0	0	0	0	0	0.166865	0	0.166865	0	0.551663	0	0	0	0	0	0
NG-17954_363_T1_NODE_8469_length_1683_cov_3.672604	0	0	0	0	0	0.983957	0	0	0	0	0	0	0	0	0	0	0	0	0	0	0	0.161022	0.333928	0	0	0	0	0.167558	0	0	0	0	0	0	0	0	0	0	0	0	0	0	0	0	0	0	0	0	0
NG-17954_363_T1_NODE_8486_length_1682_cov_2.890596	0	0	0	0	0	0.927467	0	0	0	0.138526	0	0	0	0	0	0	0	0	0	0	0	0	0	0	0	0	0	0	0	0	0	0	0	0	0	0	0	0	0	0	0	0	0	0	0	0	0	0	0
NG-17954_363_T1_NODE_8487_length_1682_cov_2.733251	0	0	0	0	0	1	0	0	0	0	0	0	0	0	0	0	0	0	0	0	0	0	0	0	0	0	0.123662	0	0	0	0	0	0	0	0	0.159334	0	0	0.114744	0	0.157551	0	0.137931	0	0	0	0	0	0
NG-17954_363_T1_NODE_849_length_7285_cov_5.705671	0	0	0	0	0	1	0	0	0	0	0	0	0	0	0	0	0	0	0	0	0	0	0	0	0	0	0	0	0	0	0	0	0	0	0	0	0	0	0	0	0	0	0	0	0	0	0	0	0
NG-17954_363_T1_NODE_8573_length_1673_cov_3.532756	0	0	0	0	0	0.908548	0	0	0	0	0	0	0	0	0.157203	0	0	0	0	0	0	0	0	0	0	0	0	0	0	0	0	0	0	0	0	0	0	0	0	0	0	0	0	0	0	0	0	0	0
NG-17954_363_T1_NODE_8582_length_1672_cov_3.954855	0	0	0	0	0	0.992225	0	0	0	0	0	0	0	0	0	0	0	0	0	0	0	0	0	0	0	0	0	0	0	0	0	0	0	0	0	0	0	0	0	0	0	0	0	0	0	0	0	0	0
NG-17954_363_T1_NODE_8635_length_1666_cov_2.964618	0	0	0	0	0	0.9994	0	0	0	0	0	0	0	0	0	0	0	0	0	0	0	0	0	0	0	0	0	0	0	0	0	0	0	0	0	0	0	0	0	0	0	0	0.310324	0	0	0	0	0	0
NG-17954_363_T1_NODE_8637_length_1665_cov_6.415528	0	0	0	0	0	0.998799	0	0	0.135135	0	0	0	0	0	0	0	0.167568	0	0	0	0	0	0	0	0	0	0	0	0	0	0	0.223423	0	0	0	0	0	0	0	0.307508	0.287087	0	0.160961	0	0	0.481081	0	0	0
NG-17954_363_T1_NODE_863_length_7167_cov_11.911980	0.0392075	0.0392075	0.438538	0	0	0.991907	0.0599972	0.0957165	0	0.0909725	0	0.0866471	0.0387889	0	0.234129	0	0.0632064	0	0.078694	0.0789731	0.0594391	0	0	0.0832985	0	0.0939026	0.0873448	0.0946003	0.0673922	0.0946003	0.622576	0.132273	0	0.0767406	0.0874843	0.0484164	0	0.0179992	0.0489745	0.0473001	0.0392075	0.0717176	0.0752058	0	0.0626482	0.0312544	0.0771592	0.0648807	0.161853
NG-17954_363_T1_NODE_8673_length_1661_cov_7.767123	0	0	0	0	0	0.974714	0	0	0	0	0	0	0	0	0	0	0	0	0	0	0	0	0	0	0	0	0	0	0	0	0	0	0	0	0	0	0	0	0	0	0	0	0	0	0	0	0	0	0
NG-17954_363_T1_NODE_8732_length_1654_cov_2.962477	0	0	0	0	0	0.952842	0	0	0	0	0	0	0	0	0	0	0	0	0	0	0	0	0	0	0	0	0	0	0	0	0	0	0	0	0	0	0	0	0	0	0	0	0	0	0	0	0	0	0
NG-17954_363_T1_NODE_8749_length_1651_cov_4.986216	0	0	0	0	0	0.971532	0	0	0	0	0	0	0	0	0	0	0	0	0.169594	0	0	0	0	0.263477	0	0	0	0	0	0	0	0	0	0	0	0	0	0	0	0	0	0.13931	0	0	0.247123	0	0.144155	0	0
NG-17954_363_T1_NODE_8769_length_1648_cov_5.079724	0	0	0	0	0	1	0	0	0	0	0	0	0	0	0	0	0	0	0	0	0	0	0	0	0	0	0	0	0	0	0	0	0	0	0	0	0	0	0	0	0	0	0	0	0	0	0	0	0
NG-17954_363_T1_NODE_8770_length_1648_cov_4.831764	0	0	0	0	0	0.978155	0	0	0	0	0	0	0	0	0	0	0	0	0	0	0	0	0	0	0	0	0.698422	0	0	0	0	0	0	0	0	0	0	0	0	0	0	0	0	0	0	0	0	0	0
NG-17954_363_T1_NODE_885_length_7074_cov_15.101012	0	0	0	0	0	0.98544	0.0322307	0	0	0	0.0363302	0	0	0	0	0	0	0	0	0	0	0	0.0347752	0	0	0	0	0	0	0	0	0	0	0	0	0	0	0	0	0.0264348	0	0	0	0	0	0	0	0	0
NG-17954_363_T1_NODE_8972_length_1624_cov_2.544933	0	0	0	0	0	0.813424	0	0	0	0	0	0	0	0	0	0	0	0	0	0	0	0	0	0	0	0	0.612069	0	0	0	0	0	0	0	0	0	0	0	0	0	0	0	0	0	0	0	0	0.17303	0
NG-17954_363_T1_NODE_89_length_23293_cov_8.834366	0	0.11467	0.0220667	0.0407419	0	0.994033	0.105783	0	0.0112909	0.144163	0	0	0	0	0.0777916	0.0349891	0.0209076	0.0101318	0.618169	0	0	0	0.0065685	0	0	0.0619929	0	0	0	0.00485124	0.00592453	0.00845748	0	0	0	0	0	0	0.0553385	0.020006	0.147083	0.0086292	0.116988	0	0.00880093	0.0195338	0.0119778	0	0.0438329
NG-17954_363_T1_NODE_916_length_6921_cov_4.999272	0	0	0	0	0	0.994943	0	0	0	0	0	0	0	0	0	0	0	0	0	0	0	0	0	0	0	0	0.0265858	0	0	0	0	0	0	0	0	0	0	0	0	0	0	0	0	0	0	0	0	0	0
NG-17954_363_T1_NODE_937_length_6847_cov_8.931832	0	0	0.0306704	0	0	1	0	0	0.0357821	0.111144	0	0	0	0	0	0	0	0	0	0	0.0411859	0	0.0328611	0	0.0411859	0.575873	0	0.0353439	0	0.0366584	0.0347597	0	0	0	0	0.149262	0.186943	0.782825	0	0	0	0.0311085	0	0	0	0	0	0.861691	0
NG-17954_363_T1_NODE_9433_length_1571_cov_6.583773	0.336728	0	0.152769	0	0	0.788033	0	0	0	0	0	0	0	0	0	0	0.117123	0	0	0	0	0	0	0	0	0	0	0	0	0	0	0	0	0	0	0	0	0	0	0	0.253342	0.0942075	0	0	0	0	0	0	0
NG-17954_363_T1_NODE_9454_length_1570_cov_3.363036	0	0	0	0	0	1	0	0	0	0	0	0	0	0	0	0	0	0	0	0	0	0	0	0	0	0	0	0	0	0	0	0	0	0	0	0	0	0	0	0	0	0	0	0	0	0	0	0	0
NG-17954_363_T1_NODE_9457_length_1570_cov_1.952475	0	0	0	0	0	1	0	0	0	0	0	0	0	0	0	0	0	0	0	0	0	0	0	0	0	0	0	0	0	0	0	0	0	0	0	0	0	0	0	0	0	0	0	0	0	0	0	0	0
NG-17954_363_T1_NODE_9489_length_1566_cov_3.549967	0	0	0	0	0	0.999361	0	0	0	0	0	0	0	0	0	0	0	0	0	0	0	0	0	0	0	0	0	0	0	0	0	0	0	0	0	0	0	0	0	0	0	0	0	0	0	0	0	0	0
NG-17954_363_T1_NODE_9514_length_1563_cov_4.213528	0	0	0	0	0	0.945617	0	0	0	0	0	0	0	0	0	0	0	0	0	0	0	0	0	0	0	0	0	0	0	0	0	0	0	0	0	0	0	0	0	0	0	0	0	0	0	0	0	0	0
NG-17954_363_T1_NODE_9562_length_1558_cov_4.656687	0	0	0	0	0	1	0	0	0	0	0	0	0	0	0	0	0	0	0	0	0	0	0.310655	0	0	0	0	0	0	0	0	0	0	0	0	0	0	0	0	0	0	0	0	0	0	0	0	0	0
NG-17954_363_T1_NODE_9565_length_1558_cov_3.590153	0	0	0.378049	0.184211	0.0969191	0.876765	0	0	0	0	0	0.360719	0	0	0.367779	0.136072	0	0	0	0	0	0	0	0.178434	0.127728	0	0	0.420411	0	0	0	0.570603	0.582157	0.535944	0	0.1181	0	0	0	0.127728	0	0	0.178434	0	0	0	0.181001	0	0.499358
NG-17954_363_T1_NODE_96_length_22069_cov_18.017216	0.0127328	0	0	0	0	0.997961	0.00906249	0	0	0	0.0094703	0.0185328	0	0	0.21247	0	0	0	0.0187593	0	0	0.0116453	0	0.0192125	0	0	0	0	0	0	0	0	0	0	0	0.0292718	0.0297703	0.02175	0.0157687	0.0154515	0.0126422	0	0.0122797	0	0	0	0.00747655	0	0
NG-17954_363_T1_NODE_9702_length_1543_cov_2.671371	0	0	0	0	0	0.936487	0	0	0	0	0	0.696047	0	0	0	0	0	0	0	0	0	0	0	0	0	0	0.575502	0	0	0	0	0	0	0	0	0	0	0	0	0.307194	0	0	0	0	0	0	0	0.332469	0
NG-17954_363_T1_NODE_979_length_6701_cov_5.591634	0	0	0	0	0	0.988509	0	0	0	0	0	0	0	0	0	0	0	0	0	0	0	0	0	0	0	0	0.676019	0	0	0	0	0	0	0	0	0	0	0	0.282197	0.0416356	0	0	0	0	0	0	0	0.125802	0
NG-17954_363_T1_NODE_9812_length_1530_cov_3.097627	0	0	0	0	0	0.967974	0	0	0	0	0	0	0	0	0	0	0	0	0	0	0	0	0	0	0	0	0	0	0	0	0	0	0	0	0	0	0	0	0	0	0	0	0	0	0	0	0	0	0
NG-17954_363_T1_NODE_9839_length_1527_cov_2.625000	0	0	0	0	0	0.881467	0	0	0	0	0	0	0	0	0	0	0	0	0	0	0	0	0	0	0	0	0	0	0	0	0	0	0	0	0	0	0	0	0	0	0	0	0	0	0	0	0	0	0
NG-17954_363_T1_NODE_9991_length_1511_cov_3.411401	0	0	0	0	0	0.93448	0	0	0	0	0	0	0	0	0	0	0	0	0	0	0	0	0	0	0	0	0.945731	0	0	0	0	0	0	0	0	0	0	0	0	0	0	0	0	0	0	0	0	0	0
NG-17954_363_T1_NODE_99_length_21295_cov_23.221469	0	0.0132425	0	0	0	0.994083	0	0	0	0.00793614	0.0132425	0	0.0122094	0	0.140033	0	0	0	0	0	0	0	0	0	0	0	0	0.186898	0	0.0106128	0	0	0	0	0	0.0223057	0	0	0	0.0743837	0.560695	0.0145104	0.00939188	0	0	0.011505	0	0.0737732	0.0131017
NG-17954_365_T2_NODE_1011_length_1507_cov_2.808540	0	0	0	0	0	0	0.903782	0	0	0	0	0	0	0	0	0	0	0	0	0	0	0	0	0	0	0	0	0	0	0	0	0	0	0	0	0	0	0	0	0	0	0	0	0	0	0	0	0	0
NG-17954_365_T2_NODE_101_length_8448_cov_4.468366	0.0642756	0.524858	0.287287	0.284683	0.0215436	0.648201	0.9942	0	0.0324337	0.631155	0	0.293916	0.0768229	0	0.0906723	0.124053	0	0.0194129	0.205137	0.215199	0.0723248	0	0.0680634	0.579664	0	0	0.614583	0.15625	0.126065	0.107126	0	0.123224	0	0	0.12358	0.505327	0.0980114	0.0327888	0.762311	0.141927	0.544152	0.0326705	0.23473	0	0.178504	0.158854	0.185133	0.0299479	0.624171
NG-17954_365_T2_NODE_102_length_8425_cov_5.286738	0	0.308012	0.345994	0.116558	0	0.418516	0.959407	0	0.0326409	0.799644	0.0332344	0.268724	0	0	0.0744214	0.227537	0	0	0.213531	0.181958	0.0320475	0	0	0.314421	0	0	0.301246	0.3473	0.0303858	0.122255	0	0.0529377	0	0	0.166053	0.263383	0.201306	0	0.366528	0.0502077	0.365223	0	0.0937685	0	0.0281306	0.141365	0.429792	0	0.0715727
NG-17954_365_T2_NODE_1052_length_1477_cov_1.632911	0	0.240352	0	0.492891	0	0	0.986459	0	0	0	0	0	0	0	0	0	0	0	0	0	0	0	0	0	0	0	0.189573	0	0	0	0	0	0	0	0	0	0	0	0.374408	0	0	0	0	0	0	0	0	0	0.136087
NG-17954_365_T2_NODE_1059_length_1469_cov_2.900283	0	0	0	0	0	0	0.938053	0	0	0	0	0	0	0	0	0	0	0	0	0	0	0	0	0	0	0	0	0	0	0	0	0	0	0	0	0	0	0	0	0	0	0	0	0	0	0	0	0	0
NG-17954_365_T2_NODE_1072_length_1459_cov_2.245014	0	0.177519	0	0	0	0.130226	0.94928	0	0	0.275531	0	0	0.13708	0	0.383139	0	0	0	0	0	0	0	0.411241	0	0	0	0	0	0	0	0	0	0	0	0	0	0	0	0	0	0	0	0	0	0	0.120631	0	0	0
NG-17954_365_T2_NODE_1073_length_1458_cov_2.391304	0	0	0	0	0	0	0.949931	0	0	0	0	0	0	0	0	0	0	0	0	0	0	0	0	0	0	0	0	0	0	0	0	0	0	0	0	0	0	0	0	0	0	0	0	0	0	0	0	0	0
NG-17954_365_T2_NODE_111_length_7597_cov_6.652347	0	0	0	0	0	0.0575227	0.998552	0	0	0	0	0	0.541793	0	0.0354087	0	0	0	0	0	0	0	0	0	0	0	0	0	0	0	0	0	0	0	0	0	0	0	0	0	0	0	0	0	0	0	0	0	0
NG-17954_365_T2_NODE_112_length_7566_cov_3.354680	0.037272	0	0.157018	0	0	0	0.91171	0	0	0	0.0966164	0	0	0	0	0	0	0	0	0.0623844	0	0	0	0	0	0	0	0	0.0526038	0.0959556	0	0	0	0	0.0263019	0	0	0	0	0	0	0	0	0	0.0190325	0	0.237642	0	0.0962199
NG-17954_365_T2_NODE_114_length_7393_cov_15.702099	0	0.396862	0	0	0	0	0.997971	0	0	0	0	0	0	0	0.0328689	0	0	0	0	0	0	0	0	0	0	0	0	0	0	0	0	0	0	0	0	0	0	0	0	0	0	0	0	0	0	0.0285405	0	0.0269174	0
NG-17954_365_T2_NODE_115_length_7161_cov_11.423304	0	0	0	0	0	0.135177	0.997067	0	0	0	0	0	0.727133	0	0	0	0	0	0	0	0	0	0	0	0.0353303	0	0	0	0	0	0	0	0	0	0	0	0	0	0	0	0	0	0	0	0	0.0388214	0	0	0
NG-17954_365_T2_NODE_1165_length_1404_cov_3.160860	0	0	0	0	0	0	0.812678	0	0	0	0	0	0.173077	0	0.188034	0	0	0	0	0	0	0	0	0.200142	0	0	0	0.198006	0	0	0	0	0	0	0	0	0	0	0	0	0	0	0	0	0.235043	0	0	0	0
NG-17954_365_T2_NODE_1166_length_1404_cov_2.613047	0	0	0	0	0	0.153846	1	0	0	0	0	0	0	0	0	0	0	0	0	0	0	0	0	0	0	0	0	0	0	0	0	0	0	0	0	0	0	0	0	0	0	0	0	0	0	0	0	0	0
NG-17954_365_T2_NODE_1176_length_1400_cov_3.127881	0	0	0	0	0	0	0.975714	0	0	0.287143	0	0	0	0	0	0	0.130714	0	0.349286	0	0	0	0	0	0	0	0	0	0	0	0	0.201429	0	0	0.137143	0	0	0	0	0	0	0	0	0	0	0	0.166429	0	0
NG-17954_365_T2_NODE_1199_length_1387_cov_1.861111	0	0	0	0	0	0	0.7938	0	0	0	0	0	0	0	0	0	0	0	0	0	0	0	0.201154	0	0	0	0	0	0	0	0	0.136265	0	0	0	0	0	0	0	0	0	0	0	0	0	0	0	0	0
NG-17954_365_T2_NODE_1218_length_1377_cov_3.950832	0	0	0	0	0	0	0.943355	0	0	0	0	0	0	0	0	0	0	0	0	0	0	0	0	0	0	0	0	0	0	0	0	0	0	0	0	0	0	0	0	0	0	0	0	0	0	0	0	0	0
NG-17954_365_T2_NODE_1229_length_1370_cov_2.793916	0	0	0	0	0	0	1	0	0	0	0	0	0	0	0	0	0	0	0	0	0	0	0	0	0	0	0	0	0	0	0	0	0	0	0	0	0	0	0	0	0	0	0	0	0	0	0	0	0
NG-17954_365_T2_NODE_1240_length_1366_cov_2.422578	0	0	0	0	0	0	0.91142	0	0	0	0	0	0	0	0	0	0	0	0	0	0	0	0	0	0	0	0	0	0	0	0	0	0	0	0	0	0	0	0	0	0	0	0	0	0	0	0	0	0
NG-17954_365_T2_NODE_124_length_6645_cov_3.753111	0	0	0	0	0	0	0.994582	0	0	0	0	0	0	0	0	0	0	0	0	0	0	0	0	0	0	0	0	0	0	0	0	0	0	0	0	0	0	0	0	0	0	0	0	0	0	0	0	0	0
NG-17954_365_T2_NODE_125_length_6589_cov_41.845271	0	0	0	0	0	0	0.998938	0	0	0	0	0.0705722	0	0	0.0388526	0	0	0	0	0	0	0	0	0	0	0	0	0.037942	0	0	0	0	0	0	0	0	0	0	0	0	0	0	0	0	0	0.0421915	0	0	0
NG-17954_365_T2_NODE_127_length_6452_cov_12.839143	0	0	0	0	0	0	1	0	0	0	0	0	0	0	0	0	0	0	0	0	0	0	0	0.0753255	0	0	0	0	0	0	0	0	0	0	0	0	0	0	0	0	0	0	0	0	0	0	0	0	0
NG-17954_365_T2_NODE_1282_length_1341_cov_3.123639	0	0	0	0	0	0	0.98956	0	0	0	0	0	0	0	0	0	0	0	0	0	0	0	0	0	0	0	0	0	0	0	0	0	0	0	0	0	0	0	0	0	0	0	0	0	0	0	0	0	0
NG-17954_365_T2_NODE_128_length_6437_cov_29.549828	0.0405468	0	0	0	0	0	0.996272	0	0	0	0	0.025167	0	0	0	0	0	0	0	0	0	0	0	0	0	0	0	0	0	0	0	0.0413236	0	0	0	0	0	0	0	0.0436539	0	0.0857542	0	0	0	0	0.0284294	0	0
NG-17954_365_T2_NODE_1299_length_1334_cov_3.744332	0	0	0	0	0	0	0.967766	0	0	0	0	0	0	0	0	0	0	0	0	0	0	0	0	0	0	0	0	0	0	0	0	0	0	0	0	0	0	0	0	0	0	0	0	0	0	0	0	0	0
NG-17954_365_T2_NODE_129_length_6424_cov_146.971895	0	0	0	0	0	0	1	0	0.0787671	0	0	0.134651	0	0.0410959	0.0259963	0	0	0	0	0.503113	0.0781445	0	0	0	0	0	0.160025	0	0.0843711	0	0	0	0	0	0	0	0	0.188823	0	0	0	0	0	0	0	0	0.0266189	0.0351806	0.903176
NG-17954_365_T2_NODE_130_length_6279_cov_4.473972	0	0	0	0	0	0	0.984552	0	0	0	0	0	0	0	0	0	0	0	0	0	0	0	0	0	0.0449116	0	0	0	0	0	0	0	0	0	0	0	0	0	0	0	0	0	0	0	0	0	0	0	0
NG-17954_365_T2_NODE_1314_length_1324_cov_2.049645	0	0	0	0	0	0.194864	0.999245	0	0	0	0	0	0	0	0	0	0	0	0	0	0	0	0	0	0	0	0	0	0	0	0	0	0	0	0	0	0	0	0	0	0	0	0	0	0	0	0	0.206193	0
NG-17954_365_T2_NODE_131_length_6249_cov_169.712464	0	0	0	0	0	0	1	0.0451272	0	0	0	0.113778	0	0	0.0784125	0.118259	0	0	0	0	0	0	0	0.0220835	0.0859337	0.0696111	0	0	0	0	0	0	0	0	0	0.0601696	0	0	0	0	0	0	0	0	0	0.0793727	0	0.0451272	0
NG-17954_365_T2_NODE_1320_length_1320_cov_3.290909	0	0	0	0	0	0	0.995455	0	0	0	0	0	0	0	0	0	0	0	0	0	0	0	0	0	0	0	0	0	0	0	0	0	0	0	0	0	0	0	0	0	0	0	0	0	0	0	0	0	0
NG-17954_365_T2_NODE_133_length_6121_cov_437.817343	0.0722104	0	0	0	0	0	1	0.253227	0.18216	0.0872406	0	0.234112	0	0.0705767	0.107335	0.107662	0	0	0	0	0	0.0292436	0	0	0.105375	0.224473	0	0	0	0	0.0521157	0	0	0	0.0330011	0.109296	0	0	0	0	0	0	0	0	0	0.26842	0	0.0398628	0
NG-17954_365_T2_NODE_1364_length_1298_cov_2.213998	0	0	0	0	0	0	1	0	0	0	0	0	0	0	0	0	0	0	0	0	0	0	0	0	0	0	0	0	0	0	0	0	0	0	0	0	0	0	0	0	0	0	0	0	0	0	0	0	0
NG-17954_365_T2_NODE_136_length_5964_cov_13.660179	0	0	0	0	0	0	1	0	0	0.0306841	0	0.036385	0	0	0	0	0	0	0	0	0	0	0	0	0	0	0	0	0	0	0	0	0	0	0	0	0	0	0	0	0	0	0	0	0	0	0	0	0
NG-17954_365_T2_NODE_1377_length_1292_cov_1.542441	0	0	0	0	0	0	0.996904	0	0	0	0	0	0	0	0	0	0	0	0	0	0	0	0	0	0	0	0	0	0	0	0	0	0	0	0	0	0	0	0	0	0	0	0	0	0	0	0	0	0
NG-17954_365_T2_NODE_1398_length_1283_cov_2.724756	0	0	0	0	0	0	0.943102	0	0	0	0	0	0	0	0	0	0	0	0	0	0	0	0	0	0	0	0	0	0	0	0	0	0	0	0	0	0	0	0	0	0	0	0	0	0	0	0	0	0
NG-17954_365_T2_NODE_139_length_5876_cov_3.854836	0	0.0336964	0	0	0	0.107726	0.988768	0	0	0	0	0	0	0	0	0	0	0	0	0	0	0	0	0.200647	0.0478216	0	0.0408441	0	0	0	0	0	0	0	0	0	0	0	0	0	0.0478216	0	0	0	0	0	0	0	0
NG-17954_365_T2_NODE_13_length_88807_cov_36.935934	0.0296035	0.157285	0.122141	0.0387357	0.00432398	0.77209	0.999595	0.0142219	0.104654	0.313905	0.0380938	0.427646	0.0204714	0.0202124	0.294628	0.316439	0.104643	0.0772574	0.71143	0.0852523	0.0273965	0.023354	0.325211	0.242188	0.0162262	0.00587792	0.58501	0.648001	0.0246152	0.132501	0.0449852	0.34852	0.0349297	0.00701521	0.246264	0.650501	0.478363	0.254203	0.695306	0.191494	0.40516	0.241794	0.366581	0	0.228901	0.2146	0.0910401	0.419471	0.101219
NG-17954_365_T2_NODE_1405_length_1280_cov_2.633469	0	0	0	0	0	0	0.853906	0	0	0	0	0	0	0	0	0	0	0	0	0	0	0	0	0	0	0	0	0	0	0	0	0	0	0	0	0	0	0	0	0	0	0	0	0	0	0	0	0	0
NG-17954_365_T2_NODE_141_length_5784_cov_4.042765	0	0	0	0	0	0	0.972337	0	0	0	0	0	0	0.0414938	0.0487552	0	0	0	0	0	0	0	0	0	0	0	0	0	0	0	0	0	0	0	0	0.0352697	0	0	0	0	0	0	0	0	0	0	0	0	0
NG-17954_365_T2_NODE_142_length_5758_cov_5.303524	0	0	0	0	0	0	0.998784	0	0	0	0	0	0	0	0	0	0	0	0	0	0	0	0	0	0	0	0	0	0	0	0	0	0	0	0	0	0	0	0	0	0	0	0	0	0	0.0317819	0	0	0
NG-17954_365_T2_NODE_148_length_5524_cov_4.090693	0	0	0	0	0	0	0.978458	0	0	0	0	0	0	0	0	0	0	0	0	0	0	0	0	0	0	0	0	0	0	0	0	0	0	0	0	0	0	0	0	0	0	0	0	0	0	0	0	0	0
NG-17954_365_T2_NODE_1496_length_1245_cov_2.073109	0	0	0	0	0	0	0.991165	0	0	0	0	0	0	0	0	0	0	0	0	0	0	0	0	0	0	0	0	0	0	0	0	0	0	0	0	0	0	0	0	0	0	0	0	0	0	0	0	0	0
NG-17954_365_T2_NODE_150_length_5494_cov_3.358890	0	0	0	0	0	0	1	0	0	0	0	0	0	0	0	0	0	0	0	0	0	0	0	0	0	0	0	0	0	0	0	0	0	0	0	0	0	0	0	0	0	0	0	0	0	0	0	0	0
NG-17954_365_T2_NODE_1514_length_1235_cov_4.151695	0	0	0	0	0	0	0.99919	0	0	0	0	0	0	0	0	0	0	0	0	0	0	0	0	0	0	0	0	0	0	0	0	0	0	0	0	0	0	0	0	0	0	0	0	0	0	0	0	0	0
NG-17954_365_T2_NODE_1526_length_1230_cov_4.979574	0	0	0	0	0	0	0.985366	0	0	0	0	0	0	0	0	0	0	0	0	0	0	0	0	0	0	0	0	0	0	0	0	0	0	0	0	0	0	0	0	0	0	0	0	0	0	0	0	0	0
NG-17954_365_T2_NODE_152_length_5480_cov_2.853456	0	0	0	0	0	0	0.987591	0	0	0	0	0	0	0	0	0	0	0	0	0	0	0	0	0	0	0	0	0	0	0	0	0	0	0	0	0	0	0	0	0	0	0	0	0	0	0	0	0	0.0441606
NG-17954_365_T2_NODE_1599_length_1198_cov_2.098863	0	0	0	0	0	0.127713	0.855593	0	0	0	0	0.236227	0	0	0	0	0	0	0	0	0	0	0	0	0	0	0	0.234558	0	0	0	0	0	0	0	0	0	0	0	0	0	0	0	0	0	0	0	0	0.24207
NG-17954_365_T2_NODE_159_length_5324_cov_21.713228	0	0	0	0	0	0	1	0	0	0	0	0	0	0	0.0520285	0	0	0	0	0	0	0	0	0	0	0.0509016	0	0	0	0	0	0	0	0	0	0	0	0	0	0	0	0	0	0	0	0	0	0	0
NG-17954_365_T2_NODE_1615_length_1193_cov_1.565905	0	0	0	0	0	0	0.987427	0	0	0	0	0	0	0	0	0	0	0	0	0	0	0	0	0	0	0	0	0	0	0	0	0	0	0	0	0	0	0	0	0	0	0	0	0	0	0	0	0	0
NG-17954_365_T2_NODE_161_length_5316_cov_409.639042	0	0	0.0528593	0	0	0	1	0.037246	0.118134	0.17927	0	0.414409	0	0.0300978	0.131678	0	0	0	0	0	0	0.311324	0.126035	0	0.241159	0.17833	0	0	0.0421369	0	0.0528593	0.0528593	0	0	0	0.0440181	0	0	0	0.0451467	0	0	0	0	0	0.106095	0.0434537	0.126975	0
NG-17954_365_T2_NODE_164_length_5228_cov_3.379664	0	0	0	0	0	0.598508	0.959258	0	0	0.0464805	0	0	0	0	0	0	0	0	0	0.0539403	0	0	0	0	0	0	0	0.400918	0	0	0	0	0	0	0	0	0	0	0	0.0372992	0	0	0.0470543	0	0.0357689	0	0	0	0
NG-17954_365_T2_NODE_1653_length_1177_cov_3.566845	0	0	0	0	0	0	0.993203	0	0	0	0	0	0	0	0	0	0	0	0	0	0	0	0	0	0	0	0	0	0	0	0	0	0	0	0	0	0	0	0	0.209856	0	0	0	0	0	0.186916	0	0	0
NG-17954_365_T2_NODE_166_length_5169_cov_3.220962	0	0	0	0	0	0	0.906171	0	0	0	0	0	0	0	0	0	0	0	0	0	0	0	0	0	0	0	0	0	0	0	0	0	0	0	0	0	0	0	0	0	0	0	0	0	0	0	0	0	0
NG-17954_365_T2_NODE_1684_length_1166_cov_2.280828	0	0	0	0	0	0.135506	0.990566	0	0	0.190395	0	0	0	0	0	0	0.287307	0	0	0	0	0	0	0	0	0	0	0	0	0.240137	0	0	0	0	0.225557	0	0	0	0	0	0	0	0	0	0	0	0.404803	0	0
NG-17954_365_T2_NODE_168_length_5066_cov_46.750549	0	0	0	0	0	0	1	0	0	0	0	0	0	0.0473747	0	0.0546782	0	0	0	0	0	0	0	0	0.0282274	0	0	0	0	0	0	0	0	0	0	0	0	0	0	0	0	0	0	0	0	0	0	0	0
NG-17954_365_T2_NODE_175_length_4913_cov_4.153973	0	0	0	0	0	0	0.970486	0	0	0	0	0	0	0	0	0	0	0	0	0	0	0	0	0	0	0	0	0	0	0	0	0	0	0	0	0	0	0	0	0	0	0	0	0	0	0	0	0	0
NG-17954_365_T2_NODE_1795_length_1134_cov_1.855422	0	0	0	0	0	0	0.962963	0	0	0	0	0	0	0	0	0	0	0	0	0	0	0	0	0	0	0	0	0	0	0	0	0	0	0	0	0	0	0	0	0	0	0	0	0	0	0	0	0	0
NG-17954_365_T2_NODE_181_length_4837_cov_3.416771	0	0	0	0	0	0	1	0	0	0	0	0	0	0	0	0	0	0	0	0	0	0	0	0	0	0	0	0	0	0	0	0	0	0	0	0	0	0	0	0	0	0	0	0	0	0	0	0	0
NG-17954_365_T2_NODE_182_length_4764_cov_6.174559	0	0	0	0	0	0	0.99979	0	0	0	0	0	0	0	0	0	0	0	0	0	0	0	0	0	0	0	0	0	0	0	0	0	0	0	0	0	0	0	0	0	0	0	0	0	0	0	0	0	0
NG-17954_365_T2_NODE_184_length_4668_cov_3.095599	0	0	0	0	0	0	0.972793	0	0	0	0	0	0	0	0	0	0	0	0	0	0	0	0	0	0	0	0	0	0	0	0	0	0	0	0	0	0	0	0	0	0	0	0	0	0	0	0	0	0
NG-17954_365_T2_NODE_1874_length_1113_cov_3.112476	0	0	0	0	0	0	0.895777	0	0	0	0	0	0	0	0	0	0	0	0	0	0	0	0	0	0	0	0	0	0	0	0	0	0	0	0.153639	0	0	0	0	0	0	0	0	0	0	0	0.290207	0	0
NG-17954_365_T2_NODE_1882_length_1111_cov_2.477273	0	0	0	0	0	0	0.809181	0	0	0	0	0	0	0	0	0	0	0	0	0	0	0	0	0	0	0	0	0	0	0	0	0	0	0	0	0	0	0	0	0	0	0	0	0	0	0	0	0	0
NG-17954_365_T2_NODE_1888_length_1110_cov_2.113744	0	0	0	0	0	0	0.989189	0	0	0	0	0	0	0	0	0	0	0	0	0	0	0	0	0	0	0	0	0	0	0	0	0	0	0	0	0	0	0	0	0	0	0	0	0	0	0	0	0	0
NG-17954_365_T2_NODE_1904_length_1107_cov_1.101711	0	0	0	0	0	0	0.894309	0	0	0	0	0	0	0	0	0	0	0	0	0	0	0	0	0	0	0	0	0	0	0	0	0.914182	0	0	0	0	0	0	0	0	0	0	0	0	0	0	0	0	0
NG-17954_365_T2_NODE_1913_length_1104_cov_1.986654	0	0	0	0	0	0.25	0.961051	0	0	0	0	0	0	0	0	0	0	0	0	0	0	0	0	0	0	0	0	0	0	0	0	0	0	0	0	0	0	0	0	0	0	0	0	0	0	0	0	0	0
NG-17954_365_T2_NODE_1915_length_1103_cov_2.050573	0	0	0	0	0	0	0.679057	0	0	0	0	0	0	0	0	0	0	0	0	0	0	0	0	0	0	0	0	0	0	0	0	0	0	0	0	0	0	0	0	0	0	0	0	0	0	0	0	0	0
NG-17954_365_T2_NODE_1923_length_1099_cov_3.124521	0	0	0	0	0	0.243858	1	0	0	0	0	0	0	0	0	0	0	0	0	0	0	0	0	0	0	0	0	0	0	0	0	0	0	0	0	0	0	0	0	0	0	0	0	0	0	0	0	0	0.253867
NG-17954_365_T2_NODE_1924_length_1099_cov_2.740421	0	0	0	0	0	0	1	0	0	0	0	0	0	0	0	0	0	0	0	0	0	0	0	0	0	0	0	0	0	0	0	0.256597	0	0	0	0	0	0	0	0	0	0	0	0	0	0	0	0	0
NG-17954_365_T2_NODE_1949_length_1095_cov_1.574038	0	0	0	0	0	0	0.99726	0	0	0	0	0	0	0	0	0	0	0	0	0	0	0	0	0	0	0	0	0	0	0	0	0	0	0	0	0	0	0	0	0	0	0	0	0	0	0	0	0	0
NG-17954_365_T2_NODE_1953_length_1094_cov_2.224254	0	0	0	0	0	0	0.997258	0	0	0	0	0	0	0	0	0	0	0	0	0	0	0	0	0	0	0	0	0	0	0	0	0	0	0	0	0	0	0	0	0	0	0	0	0	0	0	0	0	0
NG-17954_365_T2_NODE_195_length_4370_cov_4.172654	0	0	0	0	0	0.115332	0.997712	0	0	0	0	0	0.46659	0	0	0	0.121739	0	0	0	0	0	0	0	0	0	0	0	0	0	0	0	0	0	0	0	0	0	0	0	0	0	0	0	0.106865	0	0	0	0
NG-17954_365_T2_NODE_196_length_4367_cov_4.698052	0	0	0	0	0	0	0.981223	0	0	0	0	0	0	0	0	0	0	0	0	0	0	0	0	0	0	0	0	0	0	0	0	0	0	0	0	0	0	0	0	0	0	0	0	0	0	0	0	0	0
NG-17954_365_T2_NODE_198_length_4354_cov_3.762968	0	0	0	0	0	0	0.951768	0	0	0	0	0	0	0.47887	0	0.0629306	0	0	0	0	0	0	0	0	0	0	0	0	0	0	0	0	0	0	0	0	0	0	0	0	0	0	0	0	0	0	0	0	0
NG-17954_365_T2_NODE_200_length_4274_cov_4.239156	0	0	0	0	0	0	0.993449	0	0	0	0	0	0	0	0	0	0	0	0	0	0	0	0	0	0	0	0	0	0	0	0	0	0	0	0	0	0	0	0	0	0	0	0	0	0	0	0	0	0
NG-17954_365_T2_NODE_2034_length_1076_cov_2.345739	0	0	0	0	0	0	0.993494	0	0	0	0	0	0	0	0	0	0	0	0	0	0	0	0	0	0	0	0	0	0	0	0	0	0	0	0	0	0	0	0	0	0	0	0	0	0	0	0	0	0
NG-17954_365_T2_NODE_205_length_4223_cov_2.784069	0	0	0	0	0	0	0.999053	0	0	0	0	0	0	0.305944	0	0.130239	0	0	0	0	0	0	0	0	0	0	0	0	0	0	0	0	0	0	0	0	0	0	0	0	0	0	0	0	0	0	0	0	0
NG-17954_365_T2_NODE_206_length_4211_cov_3.711020	0	0	0	0	0	0	0.991926	0	0	0	0	0	0	0	0	0	0	0	0	0	0	0	0	0	0	0	0	0	0	0	0	0	0	0	0	0	0	0	0	0	0	0	0	0	0	0	0	0	0
NG-17954_365_T2_NODE_2099_length_1058_cov_1.611167	0	0	0	0	0	0	0.943289	0	0	0	0	0	0	0	0	0	0	0	0	0	0	0	0	0	0	0	0	0	0	0	0	0	0	0	0	0	0	0	0	0	0	0	0	0	0	0	0	0	0
NG-17954_365_T2_NODE_210_length_4141_cov_51.090064	0	0	0	0	0	0	0.99831	0	0	0	0	0.0596474	0	0	0	0.0664091	0	0	0	0	0	0	0	0	0	0	0	0	0	0	0	0	0	0	0	0	0	0	0	0	0	0	0	0	0	0	0	0	0
NG-17954_365_T2_NODE_211_length_4139_cov_2.733595	0	0	0.0430056	0	0	0	0.907949	0.169606	0	0.0681324	0	0	0	0	0	0	0.0666828	0	0	0	0	0	0	0	0	0	0	0.135782	0	0.306354	0	0.218169	0	0	0.342836	0	0	0	0	0	0	0	0	0	0	0	0.118386	0	0
NG-17954_365_T2_NODE_212_length_4129_cov_4.971527	0	0	0	0	0	0	0.995641	0	0	0	0	0	0	0	0	0	0	0	0	0	0	0	0	0	0	0	0	0	0	0	0	0	0	0	0	0	0	0	0	0	0	0	0	0	0	0	0	0	0
NG-17954_365_T2_NODE_213_length_4075_cov_4.334080	0	0	0	0	0	0	1	0	0	0	0	0	0	0	0	0	0	0	0	0	0	0	0	0	0	0	0	0	0	0	0	0	0	0	0	0	0	0	0	0	0	0	0	0	0	0	0	0	0
NG-17954_365_T2_NODE_216_length_3978_cov_4.147591	0	0	0	0	0	0.373555	0.968326	0	0	0.151584	0	0.185269	0	0	0	0	0	0	0	0	0	0	0	0	0	0	0	0.26546	0	0	0	0	0	0	0	0	0	0	0	0.0558069	0	0	0	0	0	0	0	0	0
NG-17954_365_T2_NODE_2173_length_1040_cov_2.611168	0	0	0	0	0	0	0.999038	0	0	0	0	0	0	0	0	0	0	0	0	0	0	0	0	0	0	0	0	0	0	0	0	0	0	0	0	0	0	0	0	0	0	0	0	0	0	0	0	0	0
NG-17954_365_T2_NODE_2192_length_1036_cov_1.918451	0	0	0	0	0	0.21139	0.960425	0	0.776062	0	0	0	0.701737	0	0	0	0	0	0	0	0	0	0	0	0	0	0.272201	0	0	0	0	0	0	0	0	0	0	0	0	0	0	0	0	0	0	0	0	0	0
NG-17954_365_T2_NODE_219_length_3913_cov_3.453603	0	0.10299	0	0	0	0.239969	0.944544	0	0	0.290314	0.0375671	0	0	0	0.282392	0	0	0	0	0	0	0	0	0	0	0	0.23128	0	0	0	0	0	0	0	0	0.424738	0.266547	0.0710452	0	0	0.192435	0	0	0	0	0	0	0	0
NG-17954_365_T2_NODE_2203_length_1032_cov_4.208802	0	0	0	0	0	0	0.895349	0	0	0	0	0	0	0	0	0	0	0	0	0	0	0	0	0	0	0	0	0	0	0	0	0	0	0	0	0	0	0	0	0	0	0	0	0	0	0	0	0	0
NG-17954_365_T2_NODE_2235_length_1025_cov_3.473196	0	0	0	0	0	0.218537	0.970732	0	0	0	0	0	0	0	0	0	0	0	0	0	0	0	0	0	0	0	0	0	0	0	0	0	0	0	0	0	0	0	0	0	0	0	0	0	0	0	0	0	0
NG-17954_365_T2_NODE_224_length_3855_cov_3.142895	0	0	0	0	0	0.0723735	0.918547	0	0	0	0	0	0.13463	0	0	0	0	0	0	0	0	0	0	0	0	0	0	0	0	0	0	0	0	0	0	0	0	0	0	0	0	0	0	0	0	0	0	0	0
NG-17954_365_T2_NODE_225_length_3756_cov_3.683599	0	0	0	0	0	0.163738	0.993078	0	0	0	0	0	0.405485	0	0	0.0556443	0	0.0724175	0	0	0	0	0	0.0700213	0	0	0.202077	0	0	0	0	0	0	0	0	0	0	0	0	0	0	0	0	0	0	0	0	0	0
NG-17954_365_T2_NODE_2277_length_1016_cov_3.507804	0	0	0	0	0	0.834646	0.995079	0	0.273622	0	0	0	0	0	0	0	0	0	0.981299	0	0	0	0	0	0	0	0	0	0	0	0	0.386811	0	0	0	0	0	0.910433	0	0.246063	0	0	0.523622	0	0	0	0	0	0
NG-17954_365_T2_NODE_228_length_3714_cov_4.456409	0	0	0	0	0	0	0.986268	0	0	0	0	0	0	0	0	0	0	0	0	0	0	0	0	0	0	0	0	0	0	0	0	0.0697361	0	0	0	0	0	0	0	0	0	0	0	0	0	0	0	0	0
NG-17954_365_T2_NODE_2293_length_1013_cov_3.709812	0	0	0	0	0	0	0.982231	0	0	0	0	0	0	0	0	0	0	0	0	0	0	0	0	0	0	0	0	0	0	0	0	0	0	0	0	0	0	0	0	0	0	0	0	0	0	0	0	0	0
NG-17954_365_T2_NODE_2296_length_1013_cov_2.265136	0	0	0	0	0	0	0.999013	0	0	0	0	0	0	0	0	0	0	0	0	0	0	0	0	0.276407	0	0	0	0	0	0	0	0	0	0	0	0	0	0	0	0	0	0	0	0	0	0	0	0	0
NG-17954_365_T2_NODE_229_length_3694_cov_2.424842	0	0	0	0	0	0	0.904981	0	0	0	0	0	0.275582	0	0	0	0	0	0	0	0	0	0	0	0	0	0	0	0	0	0	0	0	0	0	0	0	0	0	0	0	0	0	0	0	0	0	0	0
NG-17954_365_T2_NODE_2309_length_1010_cov_4.041885	0	0	0	0	0	0	0.836634	0	0	0	0	0	0	0	0	0	0	0	0.734653	0	0	0	0	0	0	0	0	0	0	0	0	0	0	0	0	0	0	0	0	0	0	0	0	0	0	0	0	0	0
NG-17954_365_T2_NODE_230_length_3635_cov_5.460056	0	0	0	0	0	0	0.885007	0	0	0	0	0	0	0	0	0	0	0	0	0	0	0	0	0	0	0	0	0	0	0.077304	0	0	0	0	0.140303	0	0	0	0	0	0	0	0	0	0	0.861348	0	0	0
NG-17954_365_T2_NODE_231_length_3633_cov_3.517608	0	0	0	0	0	0	0.971374	0	0	0	0	0	0	0	0	0	0	0	0.0696394	0	0	0	0	0	0	0	0.357556	0	0	0	0	0	0	0	0	0	0	0	0	0	0	0	0	0	0	0	0	0	0
NG-17954_365_T2_NODE_2322_length_1009_cov_1.642558	0	0	0	0	0	0	1	0	0	0	0	0	0	0	0	0	0	0	0	0	0	0	0	0	0	0	0	0	0	0	0	0	0	0	0	0	0	0	0	0	0	0	0	0	0	0	0	0	0
NG-17954_365_T2_NODE_2333_length_1006_cov_2.613039	0	0	0	0	0	0	0.772366	0	0	0	0	0	0	0	0	0	0	0	0	0	0	0	0	0	0	0	0	0	0	0	0	0	0	0	0	0	0	0	0	0	0	0	0	0	0	0	0	0	0
NG-17954_365_T2_NODE_2334_length_1006_cov_2.429022	0	0	0	0	0	0	0.986083	0	0	0	0	0	0	0	0	0	0	0	0	0	0	0	0	0	0	0	0	0	0	0	0	0	0	0	0	0	0	0	0	0	0	0	0	0	0	0	0	0	0
NG-17954_365_T2_NODE_233_length_3608_cov_3.845483	0	0	0	0	0	0	0.941519	0	0	0	0	0	0	0	0	0	0	0	0.0778825	0	0	0	0	0	0	0	0.116962	0	0	0	0	0	0	0	0	0	0	0	0.0551552	0	0	0	0	0	0	0	0	0	0
NG-17954_365_T2_NODE_251_length_3390_cov_4.476162	0	0	0	0	0	0	0.986726	0	0	0	0	0	0	0	0	0	0	0	0	0	0	0	0	0	0	0	0	0	0	0	0	0	0	0	0	0	0	0	0	0	0	0	0	0	0	0	0	0	0
NG-17954_365_T2_NODE_254_length_3363_cov_3.112757	0	0	0	0	0	0	0.997621	0	0	0	0	0	0	0	0	0	0	0	0	0	0	0	0	0	0	0	0	0	0	0	0	0	0	0	0	0	0	0	0	0	0	0	0	0	0	0	0	0	0
NG-17954_365_T2_NODE_259_length_3317_cov_6.990497	0	0	0	0	0	0.356949	1	0	0	0	0	0	0.536328	0	0.0618028	0.0850166	0	0	0	0	0	0	0	0	0	0	0	0	0	0	0	0	0	0	0	0	0	0	0	0.0813989	0	0	0	0	0.0500452	0	0	0	0
NG-17954_365_T2_NODE_266_length_3246_cov_2.944531	0	0	0	0	0	0	0.982132	0	0	0	0	0	0	0	0	0	0	0	0.336414	0	0	0	0	0	0.0868762	0	0	0	0	0	0	0	0	0	0	0.08626	0	0	0	0	0	0	0	0	0	0	0	0	0
NG-17954_365_T2_NODE_267_length_3239_cov_3.453204	0	0	0	0	0	0.180303	0.93393	0	0	0	0	0	0.167644	0	0	0	0	0	0	0	0	0	0	0	0	0	0	0	0	0	0	0	0	0	0	0	0	0	0	0	0	0	0	0	0	0	0	0	0
NG-17954_365_T2_NODE_268_length_3238_cov_3.192586	0	0	0	0	0	0	0.970352	0	0	0	0	0	0	0	0	0	0	0	0	0	0	0	0	0	0	0	0	0	0	0	0	0	0	0	0	0	0	0	0	0	0	0	0	0	0	0	0	0	0
NG-17954_365_T2_NODE_26_length_56123_cov_41.407148	0	0	0	0	0	0.0579263	0.998717	0	0.0147533	0.00855264	0	0.0739447	0	0.0107443	0.0200453	0.0579442	0	0.0475384	0.293979	0	0	0	0.00340324	0.00851701	0.0117777	0.0218271	0.516562	0.0134882	0	0.150063	0	0.00358142	0	0	0.140976	0.0199918	0.0100137	0	0.0780072	0.00391996	0.196372	0.0028687	0.0325357	0	0	0.0170697	0.0222191	0.0184773	0
NG-17954_365_T2_NODE_275_length_3176_cov_3.829862	0	0	0	0	0	0	0.928526	0	0	0	0	0	0	0	0	0	0	0	0	0	0	0	0	0	0	0	0	0	0	0	0	0	0	0	0	0	0	0	0	0	0	0	0	0	0	0	0	0	0
NG-17954_365_T2_NODE_276_length_3169_cov_2.508028	0	0	0	0	0	0	0.965604	0	0	0	0	0	0	0.0684759	0	0	0	0	0	0	0	0	0	0	0	0	0	0	0	0	0	0	0	0	0	0	0	0	0	0	0	0	0	0	0	0	0	0	0
NG-17954_365_T2_NODE_277_length_3167_cov_4.726221	0	0	0	0	0	0	0.956426	0	0	0	0	0	0	0	0	0	0	0	0	0	0	0	0	0	0	0	0	0	0	0	0	0	0	0	0	0	0	0	0	0	0	0	0	0	0	0	0	0	0
NG-17954_365_T2_NODE_288_length_3094_cov_3.789075	0	0	0	0	0	0	0.986749	0	0	0	0	0	0	0	0	0	0	0	0	0	0	0	0	0	0	0	0	0	0	0	0	0	0	0	0	0	0	0	0	0	0	0	0	0	0	0	0	0	0
NG-17954_365_T2_NODE_289_length_3092_cov_4.075403	0	0	0	0	0	0	1	0	0	0	0	0	0	0	0	0	0	0	0	0	0	0	0	0	0	0	0	0	0	0	0	0	0	0	0	0	0	0	0	0	0	0	0	0	0	0	0	0	0
NG-17954_365_T2_NODE_28_length_53819_cov_22.914720	0.0052212	0.0148832	0	0	0	0	0.998829	0	0.00499823	0.0143444	0.090377	0.0231331	0	0	0.0105167	0.0197886	0	0.00523979	0.00401345	0	0	0	0	0.0139356	0	0	0	0	0	0.0103123	0	0.0128393	0.00429216	0	0.0190453	0.00982924	0	0.00523979	0	0	0	0	0	0	0	0.032888	0.0236719	0.0104424	0.00507256
NG-17954_365_T2_NODE_294_length_3042_cov_4.055909	0	0	0	0	0	0	0.94806	0	0	0	0	0	0	0	0	0	0	0	0	0	0	0	0	0	0	0	0	0	0	0	0	0	0	0	0	0	0	0	0	0	0	0	0	0	0	0	0	0	0
NG-17954_365_T2_NODE_297_length_3025_cov_4.694949	0	0	0	0	0	0.586777	0.935537	0	0	0	0	0	0.144463	0	0	0.319008	0.0932231	0	0	0	0	0	0	0	0	0	0	0	0	0	0	0	0	0	0	0	0	0	0	0	0	0	0	0	0.213884	0	0	0	0
NG-17954_365_T2_NODE_299_length_3022_cov_3.796764	0	0	0	0	0	0	0.958306	0	0	0	0	0	0	0	0	0	0	0	0	0	0	0	0	0	0	0	0	0	0	0	0	0	0	0	0	0	0	0	0	0	0	0	0	0	0	0	0	0	0
NG-17954_365_T2_NODE_301_length_3012_cov_3.073385	0	0	0	0	0	0.0979416	0.986056	0	0	0	0	0	0.621182	0	0.0913015	0	0	0	0	0	0	0	0	0	0	0	0	0	0	0.0936255	0	0	0	0	0	0	0	0	0	0	0	0	0	0	0	0	0	0	0
NG-17954_365_T2_NODE_306_length_2994_cov_5.471249	0	0	0	0	0	0	0.985638	0	0	0	0	0.0941884	0	0	0	0	0	0	0	0	0	0	0	0	0	0	0	0	0	0	0	0	0	0	0	0	0	0	0	0	0	0	0	0	0	0	0	0	0.0547762
NG-17954_365_T2_NODE_312_length_2971_cov_4.387517	0	0	0	0	0	0	0.999663	0	0	0	0	0	0	0	0	0	0	0	0	0	0	0	0	0	0	0	0	0	0	0	0	0	0	0	0	0	0	0	0	0	0	0	0	0	0	0.0737126	0	0	0
NG-17954_365_T2_NODE_332_length_2801_cov_2.532411	0	0	0	0	0	0	0.999643	0	0	0	0	0	0	0	0	0	0	0	0	0	0	0	0	0	0	0	0	0	0	0	0	0	0	0	0	0	0	0	0	0	0	0	0	0	0	0	0	0	0.221707
NG-17954_365_T2_NODE_348_length_2694_cov_3.312997	0	0	0	0	0	0	0.968448	0	0	0.0705271	0	0	0	0	0	0	0	0	0	0	0	0	0	0	0	0	0	0	0	0	0	0.51856	0	0	0.188938	0	0	0	0	0	0	0	0	0	0	0	0	0	0
NG-17954_365_T2_NODE_352_length_2668_cov_3.494451	0	0	0	0	0	0	0.939655	0	0	0	0	0	0	0	0	0	0	0	0	0	0	0	0	0	0	0	0	0	0	0	0	0	0	0	0	0	0	0	0	0	0	0	0	0	0	0	0	0	0
NG-17954_365_T2_NODE_36_length_41826_cov_17.616002	0	0	0	0	0	0.0216612	0.99486	0	0.00621623	0.0621862	0.0237651	0	0.00525989	0.00535552	0.00667049	0.0115717	0.0127911	0.0207287	0.477598	0.00521207	0	0.0102807	0	0.00425573	0	0	0.026682	0	0	0	0.00490126	0	0	0.00667049	0.0064075	0.00910917	0	0.0290011	0	0	0.0123368	0.00511643	0.0980012	0	0.0115	0.111031	0.743461	0.0866925	0.019103
NG-17954_365_T2_NODE_372_length_2606_cov_3.999608	0	0	0	0	0	0	0.968918	0	0	0	0	0	0	0	0	0	0	0	0	0	0	0	0	0	0	0	0.285111	0	0	0	0	0	0	0	0	0	0	0	0	0	0	0	0	0	0	0	0	0.106293	0
NG-17954_365_T2_NODE_377_length_2588_cov_2.839716	0	0	0	0	0	0	0.910742	0	0	0	0	0	0	0	0	0	0	0	0	0	0	0	0	0	0	0	0	0	0	0	0	0	0	0	0.246522	0	0	0	0.108192	0	0	0	0	0	0	0.627898	0	0	0
NG-17954_365_T2_NODE_38_length_37648_cov_339.827787	0	0	0.00602954	0	0	0	1	0.0210901	0.103565	0.0597641	0	0.294969	0	0.0505737	0.0648109	0.0227901	0	0	0.0148746	0	0	0	0	0	0.128719	0.0214088	0	0.0200807	0	0.00576392	0.0134403	0.0167871	0.0064014	0	0.0266415	0.106274	0.013759	0.0782246	0	0.0268806	0	0	0	0	0	0.146807	0.123619	0.0564705	0
NG-17954_365_T2_NODE_390_length_2521_cov_2.410381	0	0	0	0	0	0	0.940896	0	0	0	0	0	0	0	0	0	0	0	0	0	0	0	0	0	0	0	0	0	0	0	0	0	0	0	0	0	0	0	0	0	0	0	0	0	0	0	0	0.0618802	0
NG-17954_365_T2_NODE_3_length_133110_cov_31.668701	0.00210352	0.0112539	0	0.00122455	0	0.0578769	1	0.00831643	0.0350763	0.043002	0.00185561	0.0326347	0	0.0157163	0.0326497	0.0714146	0.00181053	0.00608519	0.493299	0.00350086	0.00353843	0.00160018	0.0068064	0.0125761	0.0114492	0.00269702	0.0863046	0.0276163	0	0	0.00842161	0.00289234	0.00357599	0	0.0124784	0.0371723	0.0178198	0.0225378	0.0684321	0.0257381	0.0968823	0.0117422	0.0350387	0	0.0174292	0.0345654	0.100218	0.0983322	0.00703178
NG-17954_365_T2_NODE_402_length_2486_cov_2.731798	0	0	0	0	0	0	0.993564	0	0	0	0	0	0	0	0	0	0	0	0	0	0	0	0	0	0	0	0	0	0	0	0	0	0	0	0	0	0	0	0	0	0	0	0	0	0	0	0	0	0
NG-17954_365_T2_NODE_428_length_2400_cov_4.740725	0	0	0	0	0	0	0.897917	0	0	0	0	0	0	0	0	0	0	0	0	0	0	0	0	0	0	0	0	0	0	0	0	0	0	0	0	0	0	0	0	0	0	0	0	0	0	0	0.398333	0	0
NG-17954_365_T2_NODE_433_length_2390_cov_3.502355	0	0	0	0	0	0	0.963598	0	0	0	0	0	0	0	0	0	0	0	0	0	0	0	0	0	0	0	0	0	0	0	0	0	0	0	0	0	0	0	0	0	0	0	0	0	0	0	0	0	0
NG-17954_365_T2_NODE_444_length_2353_cov_3.735422	0	0	0	0	0	0	0.919677	0	0	0	0	0	0	0	0	0	0	0	0	0	0	0	0	0	0	0	0	0	0	0	0	0	0	0	0	0	0	0	0	0	0	0	0	0	0	0	0	0	0
NG-17954_365_T2_NODE_448_length_2342_cov_2.032794	0	0	0	0	0	0	0.995303	0	0	0	0	0	0	0	0.12041	0	0	0	0	0	0	0	0	0	0	0	0	0	0	0	0	0	0	0	0	0	0	0	0	0	0	0	0	0	0	0	0	0	0
NG-17954_365_T2_NODE_450_length_2332_cov_2.707510	0	0	0	0	0	0.120926	0.893654	0	0	0	0	0	0.497856	0	0	0	0	0	0	0	0	0	0	0	0	0	0	0	0	0	0	0	0	0	0	0	0	0	0	0	0	0	0	0	0	0	0	0	0
NG-17954_365_T2_NODE_451_length_2330_cov_3.652747	0	0	0	0	0	0	0.941631	0	0	0	0	0	0	0	0	0	0	0	0	0	0	0	0	0	0	0	0	0	0	0	0	0	0	0	0	0	0	0	0	0	0	0	0	0	0	0	0	0.12103	0
NG-17954_365_T2_NODE_453_length_2325_cov_3.733040	0	0	0	0	0	0	0.988387	0	0	0	0	0	0.12086	0	0	0	0	0	0	0	0	0	0	0	0	0	0	0	0	0	0	0	0	0	0	0	0	0	0	0	0	0	0	0	0	0	0	0	0
NG-17954_365_T2_NODE_469_length_2299_cov_4.033422	0	0	0	0	0	0	0.99913	0	0	0	0	0	0	0	0	0	0	0	0	0	0	0	0	0	0	0	0	0	0	0	0	0	0	0	0	0	0	0	0	0	0	0	0	0	0	0	0	0	0
NG-17954_365_T2_NODE_479_length_2261_cov_3.113327	0	0	0	0	0	0	0.844759	0	0	0	0	0	0	0	0	0	0	0	0	0	0	0	0	0	0	0	0	0	0	0	0	0.760725	0	0	0	0	0	0	0	0	0	0	0	0	0	0	0	0	0
NG-17954_365_T2_NODE_516_length_2141_cov_2.734899	0	0	0	0	0	0	0.960766	0	0	0	0	0	0	0	0	0	0	0	0	0	0	0	0	0	0	0	0	0	0	0	0	0	0	0	0	0	0	0	0	0	0	0	0	0	0	0	0	0	0
NG-17954_365_T2_NODE_530_length_2103_cov_2.907227	0	0	0	0	0	0	0.99049	0	0	0	0	0	0	0	0	0	0	0	0	0	0	0	0	0	0	0	0	0	0	0	0	0	0	0	0	0	0	0	0	0	0	0	0	0	0	0	0	0	0
NG-17954_365_T2_NODE_539_length_2082_cov_3.294031	0	0	0	0	0	0	0.974544	0	0	0	0	0	0	0	0	0	0	0	0	0	0	0	0	0	0	0	0	0	0	0	0	0	0	0	0	0	0	0	0	0	0	0	0	0	0	0	0	0	0
NG-17954_365_T2_NODE_59_length_19185_cov_9.928019	0.0143862	0.250769	0.552411	0.244305	0	0.656972	0.987386	0.013865	0	0.828408	0	0.411207	0.165181	0.00964295	0.202241	0.17154	0.0325775	0.0347667	0.253271	0.0803232	0.0416471	0.0203805	0.226531	0.456138	0	0.0119364	0.483398	0.426583	0.0326297	0.451551	0	0.0956998	0	0.0243419	0.431535	0.416836	0.336461	0.0144905	0.58676	0.025645	0.275893	0.0389367	0.139588	0	0.0959604	0.225906	0.824811	0.0274173	0.336826
NG-17954_365_T2_NODE_608_length_1944_cov_2.506088	0	0	0	0	0	0	0.945473	0	0	0	0	0	0.119342	0	0	0	0	0	0	0	0	0	0	0	0	0	0	0	0	0	0	0	0	0	0	0	0	0	0	0	0	0	0	0	0	0	0	0	0
NG-17954_365_T2_NODE_646_length_1889_cov_2.748092	0	0	0	0	0	0	0.97459	0	0	0	0	0	0	0	0	0	0	0	0	0	0	0	0	0	0	0	0	0	0	0	0	0	0	0	0	0	0	0	0	0	0	0	0	0	0	0	0	0	0
NG-17954_365_T2_NODE_647_length_1888_cov_3.828696	0	0	0	0	0	0	0.991525	0	0	0	0	0	0	0	0	0	0	0	0	0	0	0	0	0	0	0	0	0	0	0	0	0	0	0	0	0	0	0	0	0	0	0	0	0	0	0	0.230932	0	0
NG-17954_365_T2_NODE_653_length_1882_cov_2.889436	0	0	0	0	0	0	0.995218	0	0	0	0	0	0	0	0	0	0	0	0	0	0	0	0	0	0	0	0	0	0	0	0	0	0	0	0	0	0	0	0	0	0	0	0	0	0	0	0	0	0
NG-17954_365_T2_NODE_678_length_1855_cov_3.198889	0	0	0	0	0	0	0.939084	0	0	0	0	0	0	0	0	0	0	0	0	0	0	0	0	0	0	0	0	0	0	0	0	0	0	0	0	0	0	0	0	0	0	0	0	0	0	0	0	0	0
NG-17954_365_T2_NODE_67_length_17354_cov_4.949130	0	0	0	0	0	0	0.997292	0	0.0484614	0.0134263	0	0	0	0	0	0	0	0	0	0	0	0	0	0	0	0	0	0	0	0	0	0.384292	0	0	0	0	0	0	0	0	0	0	0	0	0	0	0.0334793	0	0
NG-17954_365_T2_NODE_69_length_17064_cov_35.473279	0	0	0	0	0	0	1	0	0	0.0148265	0	0.0232068	0	0	0	0	0	0	0	0	0	0	0	0	0.00873183	0	0	0	0	0	0.0120722	0.016233	0	0	0	0.0157056	0	0	0	0	0	0	0	0	0	0.00873183	0	0	0
NG-17954_365_T2_NODE_75_length_14579_cov_5.504682	0	0	0	0	0	0	0.980314	0	0	0.021675	0	0	0	0	0	0	0	0.0312093	0.185472	0	0	0	0	0	0	0	0	0	0	0	0	0	0	0	0.0135812	0	0	0	0	0	0	0	0	0	0	0.0193429	0	0.0374511	0.11935
NG-17954_365_T2_NODE_762_length_1770_cov_2.806997	0	0	0	0	0	0	0.988701	0	0	0	0	0	0	0	0	0	0	0	0	0	0	0	0	0	0	0	0	0	0	0	0	0	0	0	0	0	0	0	0	0	0	0	0	0	0	0	0	0	0
NG-17954_365_T2_NODE_779_length_1741_cov_2.644128	0	0.377944	0.287766	0.533027	0	0.46008	0.946582	0.123492	0	0.392303	0	0.319357	0	0	0.126939	0	0	0	0	0	0	0	0	0.123492	0	0	0.159678	0.417576	0	0	0	0	0	0	0	0.347501	0.118897	0	0.583573	0	0.283745	0.112005	0	0	0.106835	0.127513	0.322229	0	0.225158
NG-17954_365_T2_NODE_77_length_13598_cov_5.427232	0.0405207	0.499118	0.359097	0.289528	0	0.59597	0.994779	0.0207383	0.0163995	0.60325	0.0204442	0.251728	0.0694955	0.0125754	0.292175	0.140168	0.167745	0.0605236	0.814458	0.335123	0.247022	0.104207	0.42543	0.354023	0.0207383	0.0186057	0.57126	0.315561	0.22393	0.294602	0.0204442	0.19672	0	0	0.242168	0.249816	0.223562	0.0561112	0.578982	0.165318	0.225327	0.0581703	0.453449	0	0.387336	0.349831	0.211281	0.33277	0.617664
NG-17954_365_T2_NODE_787_length_1733_cov_481.892133	0.488748	0.148875	0	0.118292	0	0.648586	0.998269	0	0.237161	0.691287	0.160415	0.344489	0.153491	0.299481	0.355453	0.494518	0.703405	0.708021	0.880554	0.306982	0.525101	0	0.336411	0.200231	0	0	0.238315	0	0.382574	0.21985	0	0.530871	0	0.1206	0.205424	0.264282	0.656088	0	0.636469	0.168494	0.979227	0	0.263705	0	0.726486	0.581073	0.720716	0.781304	0.49221
NG-17954_365_T2_NODE_788_length_1733_cov_2.215733	0	0	0	0	0	0	0.928448	0	0	0	0	0	0	0	0	0	0	0	0	0	0	0	0	0	0	0	0	0	0	0	0	0	0	0	0	0	0	0	0	0	0	0	0	0	0	0	0	0	0
NG-17954_365_T2_NODE_789_length_1733_cov_2.146603	0	0	0	0	0	0	1	0	0	0	0	0	0	0	0	0	0	0	0	0	0	0	0	0	0	0	0	0	0	0	0	0	0	0	0	0	0	0	0	0	0	0	0	0	0	0	0	0	0.162724
NG-17954_365_T2_NODE_78_length_13423_cov_5.332510	0	0	0	0	0	0	0.990837	0	0.0182523	0.0163898	0	0	0	0	0	0	0	0	0	0	0	0	0	0	0	0	0	0	0	0.03941	0	0	0	0	0.0402295	0.0514043	0.0173583	0	0	0	0	0	0	0	0	0.0203382	0	0	0
NG-17954_365_T2_NODE_80_length_12531_cov_146.981164	0	0	0	0	0	0	0.996648	0.0225042	0.0865055	0.0900966	0.0530684	0	0.062884	0	0	0.0193919	0	0	0	0	0	0	0	0	0	0.0268933	0	0	0	0	0	0	0	0	0	0.0244194	0	0	0	0.0168382	0	0.0531482	0	0	0	0.0225042	0	0.0211476	0
NG-17954_365_T2_NODE_824_length_1691_cov_2.726161	0	0	0	0	0	0	0.998817	0	0	0	0	0	0	0	0	0	0	0	0	0	0	0	0	0	0	0	0	0	0	0	0	0	0	0	0	0	0	0	0	0	0	0	0	0	0	0	0	0	0
NG-17954_365_T2_NODE_82_length_11925_cov_5.204128	0	0	0	0	0	0	0.994633	0	0	0	0	0	0	0	0.0202096	0	0	0	0	0	0	0	0	0	0	0	0	0	0	0	0	0	0	0	0	0	0	0	0	0	0	0	0	0	0	0	0	0	0
NG-17954_365_T2_NODE_832_length_1680_cov_3.310769	0	0	0	0	0	0	0.934524	0	0	0	0	0	0	0.135714	0	0	0	0	0	0	0	0	0	0	0	0	0	0	0	0	0	0	0	0	0	0	0	0	0	0	0	0	0	0	0	0	0	0	0
NG-17954_365_T2_NODE_83_length_11635_cov_6.348446	0	0	0	0	0	0	0.99725	0	0	0	0	0	0.367254	0	0	0	0	0	0	0	0	0	0	0	0	0	0	0	0	0	0	0	0	0	0	0	0	0	0	0	0	0	0	0	0	0	0	0	0
NG-17954_365_T2_NODE_845_length_1668_cov_3.530068	0	0	0	0	0	0	0.992206	0	0	0	0	0	0	0	0	0	0	0	0	0	0	0	0	0	0	0	0	0	0	0	0	0	0	0	0	0	0	0	0	0	0	0	0	0	0	0	0	0	0
NG-17954_365_T2_NODE_846_length_1665_cov_2.733540	0	0	0	0	0	0	0.976577	0	0	0	0	0	0	0	0	0	0	0	0	0	0	0	0	0	0	0	0	0	0	0	0	0	0	0	0	0	0	0	0	0	0	0	0	0	0	0	0	0	0
NG-17954_365_T2_NODE_852_length_1659_cov_75.235037	0.973478	0.200723	0.857746	0.353225	0.0964436	0.758891	0.986739	0.355033	0.990958	0.996383	0.882459	0.604581	0.264014	0.363472	0.943942	0.320072	0.991561	0.866787	0.954792	0.996383	0.941531	0.147679	0.359253	0.789632	0.51959	0.47619	0.452682	0.338758	0.911995	0.952381	0.506932	0.993972	0.316456	0.843882	0.928873	0.830621	0.972875	0.462929	0.481013	0.291742	0.998192	0.259795	0.825196	0	0.996986	0.836046	0.854732	0.965039	0.98915
NG-17954_365_T2_NODE_858_length_1654_cov_2.546592	0	0	0	0	0	0	0.845224	0	0	0	0	0	0	0	0	0	0	0	0	0	0	0	0	0	0	0	0	0	0	0	0	0	0	0	0	0	0	0	0	0	0	0	0	0	0	0	0	0	0
NG-17954_365_T2_NODE_85_length_11535_cov_4.365331	0	0	0	0	0	0	0.995059	0	0	0.0244473	0	0.0145644	0	0	0	0	0	0	0	0	0	0	0	0	0	0	0	0	0	0	0	0	0	0	0	0	0	0	0	0	0	0	0	0	0	0	0.0464673	0	0
NG-17954_365_T2_NODE_867_length_1638_cov_3.138345	0	0	0	0	0	0.274115	0.998779	0	0	0	0	0	0	0	0	0	0	0	0.255189	0	0	0	0	0	0	0	0	0	0	0	0	0	0	0	0	0	0	0	0	0	0	0	0	0	0	0	0	0	0
NG-17954_365_T2_NODE_887_length_1621_cov_2.593231	0	0	0	0	0	0	1	0	0	0	0	0	0	0	0	0	0	0	0	0	0	0	0	0	0	0	0	0	0	0	0	0	0	0	0	0	0	0	0	0	0	0	0	0	0	0.122147	0	0	0
NG-17954_365_T2_NODE_899_length_1601_cov_2.912678	0	0	0	0	0	0	0.998751	0	0	0	0	0	0	0	0	0	0	0	0	0	0	0	0	0	0	0	0	0	0	0	0	0	0	0	0	0	0	0	0	0	0	0	0	0	0	0	0	0	0
NG-17954_365_T2_NODE_90_length_10451_cov_99.705175	0	0	0	0	0	0.0267917	0.997895	0	0.0266003	0	0.0262176	0.0244953	0	0.0568367	0.0269831	0	0	0	0	0	0	0	0	0	0.0247823	0	0	0	0	0	0	0	0	0	0	0.0209549	0	0	0	0.0209549	0	0	0	0	0	0	0	0	0.0156923
NG-17954_365_T2_NODE_918_length_1584_cov_3.023545	0	0	0	0	0	0	0.986111	0	0.157197	0	0	0	0	0	0	0	0	0	0	0	0	0	0	0	0	0	0	0	0	0	0	0	0	0	0	0	0	0	0	0	0	0	0	0	0	0	0	0	0
NG-17954_365_T2_NODE_940_length_1570_cov_2.215842	0	0	0	0	0	0.26242	0.884713	0	0	0	0	0	0	0	0	0	0	0	0	0	0	0	0	0	0	0	0	0	0	0	0	0	0	0	0	0	0	0	0	0	0	0	0	0	0	0	0	0	0
NG-17954_365_T2_NODE_94_length_9865_cov_3.425382	0	0	0	0	0	0	0.924886	0	0	0	0	0	0	0.464369	0	0.0563609	0	0	0	0	0	0	0	0	0	0	0	0	0	0	0	0	0	0	0	0	0	0	0	0	0	0	0	0	0	0	0	0	0
NG-17954_365_T2_NODE_95_length_9801_cov_5.486764	0.0852974	0.12009	0.264157	0.0793797	0	0.28191	0.984389	0	0	0.64973	0.0494847	0.136415	0.0287726	0	0.0573411	0.0628507	0.0238751	0	0.167534	0.232425	0.12866	0.0392817	0.0621365	0.465565	0	0	0.554637	0.314458	0.119886	0.189879	0	0.334456	0	0	0.200592	0.239363	0.250689	0.208142	0.259871	0	0.289052	0.0174472	0.0661157	0	0.0702989	0.0799918	0.170493	0.115498	0.142536
NG-17954_365_T2_NODE_980_length_1528_cov_2.954515	0	0	0	0	0	0	0.941754	0	0	0	0	0	0	0	0	0	0	0	0	0	0	0	0	0	0	0	0	0	0	0	0	0	0	0	0	0	0	0	0	0	0	0	0	0	0	0	0	0	0
NG-17954_365_T2_NODE_990_length_1520_cov_3.488055	0	0	0	0	0	0.288816	0.998684	0	0	0	0	0	0	0	0	0	0	0	0	0	0	0	0	0	0	0	0	0	0	0	0	0	0	0	0	0	0	0	0	0	0	0	0	0	0	0	0	0.185526	0
NG-17954_365_T2_NODE_997_length_1516_cov_2.388090	0	0	0	0	0	0	0.993404	0	0	0	0	0	0	0	0	0	0	0	0	0	0	0	0	0	0	0	0	0	0	0	0	0	0	0	0	0	0	0	0	0	0	0	0	0	0	0	0	0	0
NG-17954_370_T3_NODE_128_length_12827_cov_13.126840	0	0	0	0	0	0	0.0198799	0.985421	0	0	0	0	0	0	0	0	0	0	0	0	0	0	0	0	0	0	0	0	0	0	0	0	0	0	0	0	0	0	0	0	0	0	0	0	0	0	0	0	0
NG-17954_370_T3_NODE_13_length_190114_cov_46.053636	0.124389	0.0980096	0.179029	0.0460408	0.00412384	0.281147	0.0515743	0.999995	0.0148227	0.197576	0.00766382	0.373991	0.0645613	0.00918396	0.136844	0.0696161	0.128397	0.0394027	0.130159	0.153913	0.0930915	0	0.010015	0.110886	0.0201405	0.160698	0.138433	0.124104	0.0976677	0.167605	0.146012	0.304649	0.379772	0.288295	0.173286	0.0759123	0.0357733	0.0282673	0.113563	0.0495071	0.0402075	0.14586	0.0153119	0.00148332	0.0861115	0.0249482	0.0774798	0.103638	0.139984
NG-17954_370_T3_NODE_1479_length_1908_cov_6.024285	0.496855	0.415618	0.390461	0.614256	0.11478	0.605346	0.595912	0.903564	0.699161	0.762579	0.400419	0.396226	0.176101	0.754717	0.571803	0.307128	0.980608	0.958071	0.806604	0.924528	0.82914	0.0849057	0.256289	0.459119	0.97327	0.890985	0.480084	0.221174	0.688155	0.838574	0.658805	0.995807	0.661426	0.957023	0.948113	0.39413	0.675052	0.118973	0.590147	0.216981	0.790356	0	0.216981	0	0.665618	0.485849	0.657757	0.705451	0.930294
NG-17954_370_T3_NODE_1653_length_1781_cov_2.964079	0	0	0	0	0	0	0	0.979225	0	0	0	0	0	0	0	0	0	0	0	0	0	0	0	0	0	0	0	0	0	0	0	0	0	0	0	0	0	0	0	0	0	0	0	0	0	0	0	0	0
NG-17954_370_T3_NODE_208_length_7106_cov_7.653382	0	0.137349	0.592035	0.104982	0	0.632845	0.0702223	0.998874	0	0.610189	0	0	0	0.700957	0	0.039544	0.101041	0	0.277653	0	0	0.381931	0.703349	0	0	0.183085	0	0.0396848	0	0	0.653814	0.633408	0.535463	0.192091	0	0.0471433	0.0392626	0.11047	0	0.118632	0.0392626	0	0	0	0.0605122	0.150155	0.165072	0.642415	0.151984
NG-17954_370_T3_NODE_20_length_168026_cov_40.567878	0.194029	0.0850523	0.211479	0.0288705	0.00258293	0.452323	0.210944	1	0.013123	0.485984	0.0164915	0.635699	0.115399	0.518033	0.0642698	0.0613774	0.0653708	0.025502	0.479783	0.0249307	0.00556462	0.0289955	0.186923	0.445169	0.499083	0.495322	0.00807613	0.147031	0.00695726	0.00821897	0.0282813	0.485996	0.500661	0.294026	0.0136407	0.235958	0.0821837	0.0590682	0.0151346	0.0211455	0.0212229	0.148245	0.0185745	0.00252342	0.210295	0.0241213	0.0250914	0.108989	0.281171
NG-17954_370_T3_NODE_2167_length_1543_cov_4.231183	0	0	0	0	0	0	0	0.953986	0	0	0	0	0	0	0	0	0	0	0	0	0	0	0	0	0	0	0	0	0	0	0	0	0	0	0	0	0	0	0	0	0	0	0	0	0	0	0	0	0
NG-17954_370_T3_NODE_2572_length_1396_cov_5.656972	0	0	0	0	0	0	0	0.95702	0	0	0	0	0	0	0.200573	0	0	0	0	0	0	0	0	0	0	0	0	0	0	0	0	0	0	0	0	0	0	0	0	0	0	0	0	0	0	0	0	0	0
NG-17954_370_T3_NODE_2696_length_1364_cov_2.944996	0	0	0	0	0	0.165689	0	0.799853	0	0.277859	0	0	0	0.145161	0	0	0	0	0.184018	0.123167	0	0	0	0	0	0	0	0.687683	0	0	0	0	0	0	0	0	0	0	0	0	0	0	0.483871	0	0	0	0	0.15176	0
NG-17954_370_T3_NODE_2699_length_1363_cov_2.879205	0	0	0	0	0	0	0	0.951577	0	0	0	0	0	0	0	0	0	0	0	0	0	0	0	0	0	0	0	0	0	0	0	0	0	0	0	0	0	0	0	0	0	0	0	0	0	0	0	0	0
NG-17954_370_T3_NODE_2860_length_1318_cov_2.931116	0	0	0	0	0	0	0	0.538695	0	0	0	0	0	0.401366	0	0	0	0	0	0	0	0	0	0.177542	0	0	0	0.206373	0	0	0	0.213961	0	0	0	0	0	0	0	0	0	0.477238	0	0	0	0	0	0	0.561457
NG-17954_370_T3_NODE_2894_length_1310_cov_2.490837	0	0	0	0	0	0	0	0.989313	0	0	0	0	0	0	0	0	0.2	0	0	0.554198	0	0	0	0	0	0	0	0	0.189313	0	0	0.20458	0	0	0	0	0	0	0	0	0	0	0	0	0	0	0	0	0
NG-17954_370_T3_NODE_2957_length_1294_cov_4.369653	0	0	0	0	0	0	0	0.909583	0	0	0	0	0	0	0	0	0	0	0	0	0	0	0	0	0	0	0	0.213292	0	0	0	0	0	0	0	0	0	0	0	0	0	0	0.215611	0	0	0	0	0	0
NG-17954_370_T3_NODE_302_length_5507_cov_12.028247	0	0	0	0	0	0	0	0.989286	0	0	0	0	0	0	0	0	0	0	0	0.0397676	0	0	0	0	0	0	0	0	0	0	0	0	0	0	0	0	0	0	0	0	0	0	0	0	0	0	0	0	0
NG-17954_370_T3_NODE_4259_length_1063_cov_2.972222	0	0	0.251176	0.257761	0	0	0	1	0	0	0	0	0	0	0	0	0	0	0	0	0	0	0	0	0	0	0	0	0	0	0	0	0	0	0	0	0	0	0	0	0	0	0	0	0	0	0	0	0
NG-17954_370_T3_NODE_4277_length_1060_cov_3.666667	0	0	0	0	0	0	0	1	0	0	0	0	0	0	0	0	0	0	0	0	0	0	0	0	0	0	0	0	0	0	0	0	0	0	0	0	0	0	0	0	0	0	0	0	0	0	0	0	0
NG-17954_370_T3_NODE_446_length_4209_cov_5.557776	0	0	0.0667617	0	0	0.138513	0.132098	0.899501	0	0	0	0.0662865	0	0	0.117605	0	0	0	0	0	0	0	0	0	0	0	0.126633	0	0	0	0	0	0	0	0	0	0	0	0	0	0	0	0	0	0	0	0	0	0
NG-17954_370_T3_NODE_4521_length_1028_cov_2.780062	0	0	0	0	0	0	0	0.937743	0	0.351167	0	0	0	0	0	0	0	0	0	0	0	0	0	0	0	0	0	0	0	0	0	0	0	0	0	0	0	0	0	0	0	0	0	0	0	0	0	0.776265	0
NG-17954_370_T3_NODE_4556_length_1023_cov_3.061983	0	0	0	0	0	0	0	0.903226	0	0	0	0	0	0	0	0	0	0	0	0	0	0	0	0	0	0	0	0	0	0	0	0	0	0	0	0	0	0	0	0	0	0	0	0	0	0	0	0	0
NG-17954_370_T3_NODE_458_length_4129_cov_6.754050	0	0	0	0	0	0	0	0.974328	0	0	0	0.992734	0	0	0	0	0	0	0	0	0.873335	0	0	0	0	0	0	0	0.93364	0	0	0	0	0	0	0	0	0	0	0	0	0.0385081	0	0	0	0	0	0	0
NG-17954_370_T3_NODE_4591_length_1019_cov_2.470954	0.240432	0	0	0	0	0	0	1	0	0	0	0.714426	0	0	0	0	0.475957	0	0	0	0	0	0	0	0	0	0	0	0	0	0	0	0	0	0	0	0	0	0	0	0.259078	0	0	0	0	0	0	0	0
NG-17954_370_T3_NODE_46_length_91650_cov_30.763350	0.0342062	0.0168903	0.0827932	0.0177305	0.00265139	0.167965	0.141157	0.999302	0.0114675	0.260087	0.00506274	0.389765	0.0390944	0.345412	0.00510638	0.029689	0.0500491	0.0197818	0.485379	0.00947081	0.00272777	0.00671031	0.0882706	0.223328	0.300153	0.290104	0.00306601	0.0358211	0	0.00486634	0.0161811	0.169373	0.284059	0.143001	0.00700491	0.0774795	0.0319585	0.0199454	0.00795417	0.0120895	0.00267321	0.057545	0.011162	0.0026623	0.125783	0.00772504	0.015341	0.0551337	0
NG-17954_370_T3_NODE_521_length_3762_cov_6.247370	0	0	0	0	0	0	0.214514	0.980064	0	0.27512	0	0	0	0	0	0	0	0	0	0	0	0	0.110048	0	0	0	0	0	0	0	0.059277	0	0	0	0	0	0	0	0	0	0	0	0	0	0	0	0.14992	0	0
NG-17954_370_T3_NODE_568_length_3557_cov_5.558252	0	0	0	0	0	0	0	0.916503	0	0	0	0	0	0	0	0	0	0	0	0	0	0	0	0	0	0	0	0	0	0	0	0	0	0	0	0	0	0	0	0	0	0	0	0	0	0	0	0	0
NG-17954_370_T3_NODE_69_length_55299_cov_41.364329	0.0669813	0.0539793	0.120834	0.0382466	0.00283911	0.200709	0.102208	1	0.016456	0.24306	0.00509955	0.439899	0.0676504	0.230022	0.0558238	0.0499828	0.0310494	0.0165826	0.209299	0.0538346	0.0115011	0.00884284	0.0830033	0.202897	0.209913	0.209823	0.018409	0.0973074	0.0142679	0.0137796	0.0574332	0.193114	0.181414	0.130454	0	0.128357	0.0315919	0.0221885	0.0104704	0.039838	0.00509955	0.0552632	0.0290059	0	0.12785	0.0317908	0.0329662	0.0661676	0.172969
NG-17954_370_T3_NODE_854_length_2712_cov_3.729394	0	0	0	0	0	0	0	0.969395	0	0	0.103982	0	0	0	0	0	0	0	0	0	0	0	0	0	0	0	0	0	0	0	0	0	0	0	0	0	0	0	0	0	0	0	0	0	0	0	0	0	0
NG-17954_370_T3_NODE_90_length_33179_cov_150.557994	0.0800205	0.014678	0.996594	0.454504	0.0151602	0.930378	0.114892	0.999548	0.0470177	0.30459	0.00762531	0.317761	0.0277284	0.00843907	0.599807	0.834142	0	0.0245336	0.238223	0.05832	0.0144368	0.0123572	0	0.0154314	0.0219416	0	0.00825824	0.200368	0	0.139395	0.0506344	0.441333	0.0496097	0.00976521	0.175834	0.127731	0.0368004	0.0796588	0.181169	0.114078	0.160644	0.192773	0.394888	0	0.865186	0.103921	0.176286	0.143163	0.282106
NG-17954_377_T2_NODE_1008_length_3799_cov_6.821314	0	0	0	0	0	0	0	0	0.958147	0	0	0	0	0	0	0	0	0	0	0	0	0	0	0	0	0	0	0.146354	0	0	0	0	0	0	0	0	0	0	0	0	0	0	0	0	0	0	0	0	0
NG-17954_377_T2_NODE_100_length_16586_cov_24.171677	0.104245	0.267816	0.241167	0.199325	0.01652	0.313457	0.0851923	0	0.99168	0.325696	0	0.13017	0.016942	0.0267696	0.162426	0.116604	0.0966478	0.0338237	0.140118	0.144278	0.0462438	0.0892319	0.199084	0.375919	0.0238153	0	0.183408	0.26866	0.0757868	0.454419	0	0.215724	0.25202	0.130592	0.536959	0.151574	0.0997227	0.0710238	0.272579	0.0560714	0.0922465	0.0348487	0.192391	0	0.141987	0.074581	0.321416	0.323466	0.848848
NG-17954_377_T2_NODE_1014_length_3777_cov_9.164159	0	0	0	0	0	0	0	0	0.95552	0	0	0	0	0	0	0	0	0	0.416733	0	0	0	0	0	0	0	0	0	0	0.0534816	0	0	0	0	0	0	0	0	0	0	0	0	0.0714853	0	0.0513635	0.0405083	0	0	0
NG-17954_377_T2_NODE_1058_length_3682_cov_10.129584	0	0	0	0	0	0.129821	0	0	0.967137	0	0	0	0	0	0	0	0	0	0	0	0	0	0	0	0	0	0	0	0	0.577947	0	0	0.786801	0	0.582564	0	0	0	0	0	0	0	0	0	0	0	0	0	0.0760456
NG-17954_377_T2_NODE_1063_length_3670_cov_5.816598	0	0	0.0667575	0	0	0	0.0768392	0	0.991008	0	0	0	0	0	0	0	0	0	0	0	0	0	0	0.0411444	0.695368	0.0746594	0	0	0	0.146322	0	0.23079	0	0	0	0	0	0	0	0	0	0	0	0	0.0504087	0	0	0.060218	0
NG-17954_377_T2_NODE_1093_length_3618_cov_5.866124	0	0	0	0	0	0	0	0	0.993367	0	0	0	0	0	0	0	0	0	0	0	0	0	0	0	0	0	0	0	0	0	0	0	0	0	0	0	0	0	0	0	0	0	0	0	0	0	0	0	0
NG-17954_377_T2_NODE_10_length_57560_cov_92.404869	0.0316887	0	0.00705351	0.0123697	0	0.0200834	0.0387422	0	0.999183	0.0128909	0	0	0.0430855	0	0.0667825	0.0035615	0	0	0.00489924	0	0	0	0	0	0	0	0	0	0	0	0.0657575	0.048836	0	0.0206741	0.00489924	0	0	0	0	0	0	0.0175469	0	0.0215427	0.00436067	0.104604	0	0	0.0575052
NG-17954_377_T2_NODE_110_length_15500_cov_14.647135	0.0513548	0.198452	0.511677	0.180194	0.00980645	0.514129	0.234581	0.0610968	0.993871	0.390258	0.0354194	0.136323	0.0132258	0.51871	0.493871	0.169097	0.108387	0.0544516	0.944129	0.539161	0.0892903	0.0345161	0.412903	0.302839	0	0.021871	0.291032	0.319677	0.0906452	0.89671	0	0.550452	0.211548	0.0731613	0.364645	0.306065	0.155677	0.218387	0.228194	0.0943871	0.13329	0.0673548	0.329613	0	0.275419	0.279032	0.0406452	0.205806	0.622194
NG-17954_377_T2_NODE_1115_length_3572_cov_9.590560	0	0	0	0	0	0	0	0	1	0	0	0	0	0	0.0733483	0	0	0	0	0	0	0	0	0	0	0	0	0	0	0	0	0	0	0	0	0	0	0	0	0	0	0	0	0	0	0	0	0	0
NG-17954_377_T2_NODE_1162_length_3464_cov_7.535641	0	0	0	0	0	0	0	0	0.983545	0	0	0	0	0	0	0	0	0	0	0	0	0	0	0	0	0	0	0	0	0	0	0	0	0	0	0	0	0	0	0	0	0	0	0	0	0	0	0	0
NG-17954_377_T2_NODE_1190_length_3399_cov_8.308911	0	0	0	0	0	0	0	0	0.974404	0	0	0	0	0	0	0	0	0	0	0.207414	0	0	0	0.0809061	0	0	0	0	0	0	0	0	0	0	0	0.0803177	0	0	0	0	0	0	0	0	0	0	0	0	0
NG-17954_377_T2_NODE_1191_length_3399_cov_5.832835	0	0	0	0	0	0	0	0	0.979994	0	0	0	0	0	0	0	0	0	0	0	0	0	0	0	0	0	0	0	0	0	0	0	0	0	0	0	0	0	0	0	0	0	0	0	0	0	0	0	0
NG-17954_377_T2_NODE_119_length_14264_cov_11.182420	0	0	0	0	0	0	0	0	0.989274	0	0	0	0.0193494	0	0	0	0	0	0	0.0328099	0	0.0180174	0.0515283	0	0	0	0	0.0196999	0	0.0344223	0.0195597	0	0	0	0.0156338	0	0.0166153	0	0.0780987	0	0	0.0229248	0	0	0	0.0197701	0	0	0
NG-17954_377_T2_NODE_1202_length_3373_cov_8.289331	0	0	0	0	0	0	0	0	0.985769	0	0	0	0	0	0	0	0	0	0	0	0	0	0	0	0	0	0	0	0	0	0	0	0	0	0	0	0	0	0	0	0	0	0	0	0	0	0	0	0
NG-17954_377_T2_NODE_120_length_14135_cov_9.193395	0.0597099	0.0774673	0.573965	0.472798	0	0.527485	0	0.120976	0.995684	0.233605	0	0.0516449	0	0.376088	0.0510081	0	0.0198797	0.0394057	0.480014	0.461549	0.181535	0.0196675	0.124514	0.0968518	0	0	0.0333923	0.0567386	0.117863	0.546233	0	0.0900601	0.00962151	0.0146445	0.637213	0.169367	0.194977	0	0.0472586	0.0140078	0.0158472	0.0175451	0.108313	0	0.0948001	0.169296	0	0.0991157	0.601627
NG-17954_377_T2_NODE_1234_length_3303_cov_6.217980	0	0	0	0	0	0	0	0	0.977293	0	0	0	0	0	0	0	0	0	0	0	0	0	0	0	0	0	0	0	0	0	0	0	0	0	0	0	0	0	0	0	0	0	0	0	0	0	0	0	0
NG-17954_377_T2_NODE_1252_length_3274_cov_10.817956	0	0	0	0	0	0	0	0	0.999389	0	0	0	0	0	0.0769701	0	0	0	0	0	0	0	0	0	0	0	0	0	0	0.0861332	0	0	0	0	0	0	0	0	0	0	0	0	0	0	0	0	0	0	0
NG-17954_377_T2_NODE_1266_length_3242_cov_6.903357	0	0	0	0	0	0	0	0	0.972548	0	0	0	0	0	0	0	0	0	0	0	0	0	0	0	0	0	0	0	0	0	0	0	0	0	0	0	0	0	0	0	0	0	0	0	0	0	0	0	0
NG-17954_377_T2_NODE_1292_length_3201_cov_4.260013	0	0.0827866	0	0	0	0	0.199938	0	0.999063	0	0	0	0	0	0	0	0	0	0	0	0	0	0	0	0	0	0	0	0	0	0	0	0	0	0	0	0	0	0	0	0	0	0	0	0	0.158076	0	0	0
NG-17954_377_T2_NODE_12_length_57332_cov_53.146167	0	0	0	0	0	0	0	0	0.998674	0.00898277	0	0	0	0	0.00859904	0	0.00469197	0	0	0	0.00797112	0	0.00982	0	0	0	0	0	0.00497105	0.00491872	0.0182621	0	0.0170411	0.0224133	0	0	0	0	0	0	0	0	0	0.0242099	0	0.0042908	0	0	0.00566874
NG-17954_377_T2_NODE_1317_length_3158_cov_12.178537	0	0	0	0	0	0	0	0	1	0	0	0	0	0	0	0	0	0	0	0	0	0	0	0	0	0	0	0	0	0	0	0	0	0	0	0	0	0	0	0	0	0	0	0	0	0	0	0	0
NG-17954_377_T2_NODE_1319_length_3157_cov_4.890393	0.0627178	0.114032	0.230915	0.353183	0	0.229015	0	0.0864745	0.97656	0.0823567	0	0	0	0.322458	0.16503	0	0	0	0.669306	0.374089	0.0890086	0.0712702	0	0	0	0	0	0.164713	0.0833069	0.501742	0	0.122268	0	0	0.509978	0.0662021	0.173583	0	0.088375	0	0	0	0.161229	0	0.0633513	0	0	0	0.204941
NG-17954_377_T2_NODE_1325_length_3148_cov_5.354672	0	0	0	0	0	0	0	0	0.977446	0	0	0	0	0	0	0	0	0	0	0	0	0	0	0	0	0	0	0	0	0	0	0	0	0	0	0	0	0	0	0	0	0	0	0	0	0	0	0	0
NG-17954_377_T2_NODE_1337_length_3131_cov_7.223017	0	0	0	0	0	0	0	0	1	0	0	0	0	0	0	0	0	0	0	0	0	0	0	0	0	0	0	0	0	0	0	0	0	0	0	0	0	0	0	0	0	0	0	0	0	0	0	0	0
NG-17954_377_T2_NODE_1431_length_2999_cov_10.113791	0	0	0	0	0	0	0	0	0.998333	0	0	0.431477	0	0	0.0806936	0	0	0	0	0	0	0	0.0926976	0	0.778593	0	0	0	0	0	0	0.0860287	0.0886962	0	0.0913638	0	0	0	0	0	0	0	0	0	0	0.0650217	0	0	0
NG-17954_377_T2_NODE_1450_length_2978_cov_10.621622	0	0	0	0	0	0	0	0	0.99597	0	0	0	0	0	0	0	0	0	0	0	0	0	0	0	0	0	0	0	0	0	0	0	0	0	0	0	0	0	0	0	0	0	0	0	0	0	0	0	0
NG-17954_377_T2_NODE_146_length_12457_cov_11.934849	0.152766	0.424821	0.112868	0.0353215	0	0.438789	0.0179819	0	0.996869	0.660111	0.0195071	0.0777073	0.0179016	0.0325921	0.376415	0	0.274304	0.0448744	0	0	0	0	0.0364454	0.440636	0.0194268	0.0218351	0.852854	0.0439111	0	0	0	0.059003	0.0181424	0.0755399	0.0455969	0.457654	0.360199	0	0.426507	0.108935	0.162238	0.0259292	0.108854	0	0.118728	0.114554	0.0226379	0.0648631	0.451794
NG-17954_377_T2_NODE_1504_length_2899_cov_8.357243	0	0	0	0	0	0.0486375	0	0	0.979303	0	0	0	0	0	0	0	0	0	0	0	0	0	0	0	0.0962401	0	0	0	0	0	0	0	0	0	0	0	0	0	0	0	0	0	0	0	0	0	0	0	0
NG-17954_377_T2_NODE_1622_length_2755_cov_5.739630	0	0	0	0	0	0	0	0	1	0	0	0	0	0	0	0	0	0	0	0	0	0	0	0	0	0	0	0	0	0.179673	0	0	0	0	0	0	0	0	0	0	0	0	0	0	0	0	0	0	0
NG-17954_377_T2_NODE_165_length_11507_cov_12.784754	0.0663944	0.470149	0.176849	0.185713	0	0.41566	0	0.127053	0.99748	0.709829	0	0.175893	0	0.0575302	0.65899	0	0.0444947	0.0478839	0.932128	0.268271	0.0232902	0	0.117407	0.207352	0.0185974	0.0155557	0.0404102	0.022508	0.024333	0.544799	0	0.046928	0	0	0.487529	0.0968975	0	0	0.483706	0.063092	0	0.0244199	0.0971583	0	0.104893	0.140523	0.178413	0.466238	0.229252
NG-17954_377_T2_NODE_166_length_11441_cov_10.972510	0	0	0	0	0	0.274626	0	0	1	0	0	0	0	0	0.0229875	0	0	0	0	0	0	0	0	0.233983	0	0	0	0	0	0	0	0	0	0	0	0	0	0	0	0	0	0	0	0	0	0	0	0	0
NG-17954_377_T2_NODE_16_length_49080_cov_70.929036	0	0	0	0.0283619	0	0.157152	0.17826	0.00448248	0.998492	0.220905	0	0	0.590077	0	0.0997759	0.0151589	0	0.0179503	0	0	0	0	0	0	0	0.00399348	0.0279951	0	0	0.0279136	0.0130807	0.0434189	0	0.032335	0.0106153	0.0111451	0	0	0	0	0	0	0	0.0161165	0.0193765	0.108985	0	0.00572535	0.389262
NG-17954_377_T2_NODE_1719_length_2656_cov_1933.992311	0.160392	0	0	0	0	0	0.246988	0	0.986822	0.677711	0.586596	0	0.106175	0.10128	0.306852	0	0.848645	0.342244	0.699548	0.966867	0.931476	0.104669	0.46988	0.379142	0	0	0	0	0.789533	0.821536	0.628389	0.417169	0.839608	0.505648	0.741717	0	0	0	0.155497	0	0.625377	0	0	0.164533	0.698042	0.350904	0.34262	0.881401	0.587349
NG-17954_377_T2_NODE_172_length_11157_cov_11.514232	0	0	0.0750202	0	0	0.0969795	0	0	1	0	0	0.048669	0	0	0	0.0246482	0.0252756	0	0.0311912	0	0	0	0	0.0717039	0	0	0	0.025186	0	0.760778	0	0.109169	0.198082	0.0463386	0.538675	0	0.0249171	0	0	0	0	0	0	0	0	0	0	0	0
NG-17954_377_T2_NODE_17_length_45959_cov_58.936215	0.122326	0	0.0181466	0.00415588	0	0.0412542	0.0504798	0	0.999956	0.0632955	0	0	0.184621	0	0.0445615	0	0.00454753	0	0	0	0	0	0	0.00365543	0	0	0.00574425	0	0	0.0115538	0.0274375	0	0	0	0	0.00402533	0.00404709	0	0	0	0	0	0	0.0118149	0.0385126	0.119672	0.00483039	0.00437346	0.0994147
NG-17954_377_T2_NODE_184_length_10856_cov_11.528747	0.0221997	0.0211864	0.266673	0.26262	0	0.297716	0	0.135593	0.990604	0.114775	0	0.0258843	0	0.148581	0.0250553	0	0	0.0224761	0.530214	0.32056	0.0759027	0	0.0257001	0.0670597	0	0	0.0258843	0.132553	0.0468865	0.476879	0.0259764	0.146739	0	0	0.484156	0.232498	0.0186072	0	0.0233972	0	0	0	0.0750737	0	0.0497421	0.154661	0	0.0259764	0.360446
NG-17954_377_T2_NODE_1879_length_2517_cov_9.273355	0	0	0	0	0	0	0	0	0.961859	0	0	0	0	0	0	0.110052	0	0	0	0	0	0	0	0	0	0	0	0.281287	0	0	0	0	0	0	0	0	0	0	0	0	0	0	0	0	0	0	0	0	0
NG-17954_377_T2_NODE_189_length_10719_cov_11.772412	0	0	0	0	0	0.0486986	0	0.172497	1	0.275585	0	0	0	0	0.819386	0	0.0723948	0.0428212	0.245359	0.087135	0.168859	0	0.292285	0.125758	0.38623	0.0262151	0	0.138166	0.181733	0.699319	0.0763131	0.47663	0.0250956	0.0230432	0.62963	0.0255621	0.0573748	0	0	0	0	0	0.503965	0	0	0.0515906	0	0	0.0525236
NG-17954_377_T2_NODE_1909_length_2477_cov_6.928571	0	0	0	0	0	0	0	0	0.966492	0	0	0	0	0	0	0	0	0	0	0	0	0	0	0	0	0	0	0	0	0	0	0	0	0	0	0	0	0	0	0	0	0	0	0	0	0	0	0	0
NG-17954_377_T2_NODE_1959_length_2416_cov_3.553155	0	0	0	0	0	0	0	0	0.995033	0	0	0	0	0	0	0	0	0	0	0	0	0	0	0	0	0	0	0	0	0	0	0	0	0	0	0	0	0	0	0	0	0	0	0	0	0	0	0	0
NG-17954_377_T2_NODE_19_length_42764_cov_77.695287	0.17496	0	0.0344449	0.00970442	0	0.0717426	0.0825227	0	0.999977	0.075297	0	0.00636049	0.215579	0	0.046628	0	0	0.00519128	0	0	0	0	0	0	0	0.00474698	0.0180526	0	0	0.00659433	0.0372743	0.0352165	0	0	0	0	0	0	0.00460668	0	0	0.0112945	0	0.00654756	0.0200168	0.0831307	0.00657095	0.0126976	0.0761388
NG-17954_377_T2_NODE_1_length_160352_cov_257.814070	0.0607476	0	0	0	0	0.00386026	0	0	0.999919	0.0250698	0	0.0172121	0	0.187107	0.095571	0.00333017	0	0	0	0	0	0	0	0	0	0	0	0	0	0	0.0725092	0	0	0.0649883	0	0.00991569	0.00423443	0	0	0.00175863	0.00175863	0	0	0.0733387	0	0.0416958	0	0	0
NG-17954_377_T2_NODE_203_length_10010_cov_10.285485	0	0	0	0	0	0	0	0	0.990509	0	0	0	0	0	0	0	0	0	0	0	0	0	0	0	0	0	0	0	0	0.0281718	0	0	0	0	0	0	0	0	0	0	0	0	0	0	0	0.0481518	0	0	0
NG-17954_377_T2_NODE_2075_length_2330_cov_4.992527	0	0	0	0	0	0	0	0	0.969528	0	0	0	0	0	0	0	0	0	0	0	0	0	0	0	0	0	0	0	0	0	0.0832618	0.12103	0	0	0	0	0	0	0	0	0	0	0	0	0	0	0	0	0
NG-17954_377_T2_NODE_2097_length_2314_cov_7.117309	0	0	0	0	0	0	0	0	0.974503	0	0	0	0	0	0	0	0	0	0	0.197061	0.121003	0	0	0	0	0	0	0	0.0980985	0.242005	0.117545	0	0.175454	0	0	0	0	0	0	0	0	0	0	0	0	0	0	0	0
NG-17954_377_T2_NODE_2112_length_2296_cov_5.435520	0	0	0	0	0	0	0	0	0.944251	0	0	0	0	0	0	0	0	0	0	0	0	0	0	0	0	0	0	0	0	0.12108	0	0	0	0	0	0	0	0	0	0	0	0	0	0	0	0	0	0	0
NG-17954_377_T2_NODE_2131_length_2278_cov_5.471435	0	0	0	0	0	0	0	0.27173	0.970149	0.122915	0	0	0	0.255487	0	0	0	0	0	0	0	0	0	0.107112	0	0	0	0	0	0.600088	0	0	0	0	0.47849	0	0	0	0	0	0	0	0	0	0	0	0	0	0
NG-17954_377_T2_NODE_219_length_9625_cov_6.165622	0.0292987	0.0742857	0.425039	0.0232727	0	0.257351	0	0.0249351	0.992519	0.152208	0.0234805	0.0292987	0	0.590649	0.14587	0.0585974	0.102649	0.0515325	0.850909	0.363117	0.0788571	0.0252468	0.168831	0.0222338	0.0171429	0.0198442	0.0189091	0.11626	0.103065	0.721558	0	0.267844	0	0	0.140052	0.054026	0.0471688	0	0.0203636	0	0	0	0.127688	0	0.139117	0.0718961	0	0.0765714	0.324779
NG-17954_377_T2_NODE_220_length_9613_cov_8.677652	0	0.0291272	0.0632477	0	0	0.548632	0	0	0.989805	0.0251742	0	0.0289192	0	0.254447	0.0584625	0	0.0229897	0	0.0541974	0	0	0	0	0.0512847	0	0	0.0276709	0	0	0.715802	0	0	0.0261105	0	0.444502	0.0272548	0	0	0	0	0	0	0	0	0	0	0.0157079	0	0
NG-17954_377_T2_NODE_222_length_9549_cov_137.142722	0.244633	0	0.0274374	0.0222013	0	0.068803	0.0846162	0	1	0.180542	0	0	0.465598	0	0.0194785	0	0	0	0	0	0	0	0	0	0.0198974	0	0.0574929	0	0	0.0292177	0.0537229	0.0190596	0.0294272	0	0	0	0	0	0	0	0	0	0	0	0.0536182	0.329773	0	0.0295319	0.346947
NG-17954_377_T2_NODE_2266_length_2176_cov_136.116455	0	0	0	0	0	0	0.14614	0	0.998621	0.232077	0	0	0	0	0.129596	0	0	0.119485	0	0.0726103	0	0	0	0	0	0	0	0	0	0	0	0.204504	0	0.106158	0	0	0	0	0	0.122702	0	0.0519301	0	0	0.0873162	0	0.183364	0	0
NG-17954_377_T2_NODE_233_length_9338_cov_404.026823	0	0	0	0	0	0	0.273613	0	1	0.0561148	0	0	0	0	0.248447	0.0601842	0	0	0	0	0	0	0	0	0	0	0	0	0	0	0.065967	0	0	0.0600771	0	0	0	0	0	0	0	0	0	0.0625402	0	0.121546	0	0	0
NG-17954_377_T2_NODE_2359_length_2118_cov_5.889966	0	0	0	0	0	0	0	0	0.989613	0	0	0	0	0	0	0	0	0	0	0	0	0	0	0	0	0	0	0	0	0	0	0.120397	0	0	0	0	0	0	0	0	0	0	0	0	0	0	0	0	0
NG-17954_377_T2_NODE_2370_length_2111_cov_6.838521	0	0.107058	0.447181	0.436286	0	0.553292	0	0	0.994315	0.548555	0	0.13027	0	0	0.161061	0	0	0	0.499763	0.272383	0	0	0	0.2018	0	0	0.571293	0.129796	0	0.334912	0	0.322122	0.244434	0	0.642823	0.352913	0.0933207	0	0.302226	0	0	0	0	0	0.125533	0.133112	0	0	0.180957
NG-17954_377_T2_NODE_23_length_39304_cov_23.251930	0	0	0	0	0	0	0	0	0.999262	0	0	0	0	0	0.0136118	0	0	0	0	0	0	0	0	0	0	0	0	0	0	0	0.00717484	0	0	0.00694586	0	0	0	0	0	0	0	0	0	0.00717484	0	0.00702219	0	0	0
NG-17954_377_T2_NODE_2430_length_2068_cov_9.494287	0	0.285783	0.689072	0.64265	0	0.69294	0.124275	0	0.999516	0.255803	0	0.216634	0	0	0.474855	0	0	0	0.775629	0	0	0	0	0.125725	0	0	0.33559	0.681335	0	0.258221	0.10735	0.0701161	0.133462	0.138781	0.427466	0.154739	0.111702	0	0.391683	0.101547	0.266925	0.13588	0.756286	0	0.588008	0.221954	0	0.102998	0.411025
NG-17954_377_T2_NODE_250_length_9046_cov_8.139806	0	0	0	0	0	0	0	0	0.998452	0	0	0	0	0	0	0	0	0	0	0	0	0	0	0	0	0	0	0	0	0	0	0	0	0	0	0	0	0	0	0	0	0	0	0	0	0	0	0	0
NG-17954_377_T2_NODE_2610_length_1977_cov_3.560874	0	0	0	0	0	0	0	0	0.971168	0	0	0	0	0.331816	0	0	0	0	0	0.12089	0	0	0	0	0	0	0	0	0	0	0	0	0	0	0	0	0	0	0	0	0	0	0	0	0	0	0	0	0
NG-17954_377_T2_NODE_261_length_8827_cov_7.429663	0	0	0	0	0	0	0	0	0.987198	0	0	0	0	0	0	0	0	0	0	0	0	0	0	0	0	0	0	0	0	0.0617424	0	0	0	0	0.021978	0	0	0	0	0	0	0	0	0	0	0	0	0	0
NG-17954_377_T2_NODE_2632_length_1954_cov_4.483939	0	0	0	0	0	0	0	0	0.966223	0	0	0	0	0	0	0	0	0	0	0	0	0	0	0	0	0	0	0	0	0	0	0	0	0	0	0	0	0	0	0	0	0	0	0	0	0	0	0	0
NG-17954_377_T2_NODE_2656_length_1941_cov_13.229056	0	0	0	0	0	0.145286	0	0	0.990726	0	0	0	0	0	0	0	0	0	0	0	0	0	0	0	0	0	0	0	0	0	0	0.345698	0	0	0	0	0	0	0	0	0	0	0	0	0	0	0	0	0
NG-17954_377_T2_NODE_271_length_8622_cov_11.271273	0	0	0.0310833	0	0	0.361633	0	0	0.992925	0.146138	0	0	0	0.0185572	0.032707	0.0324751	0	0	0	0	0	0	0	0.0318952	0	0	0	0.276154	0	0.169218	0.0287636	0.0731849	0	0	0.0353746	0	0	0	0.0209928	0	0	0	0.0227325	0	0.0302714	0.019601	0	0	0.0912781
NG-17954_377_T2_NODE_2724_length_1894_cov_9.682980	0	0	0	0	0	0	0	0	0.981521	0	0	0	0	0	0	0	0	0	0	0	0	0	0	0	0	0	0	0	0	0	0	0	0	0	0	0	0	0	0	0	0	0	0	0	0	0	0	0	0
NG-17954_377_T2_NODE_2765_length_1869_cov_6.933848	0	0	0	0	0	0	0	0	0.978598	0	0	0	0	0	0	0	0	0	0	0	0	0	0	0	0	0	0	0	0	0	0	0	0	0	0	0	0	0	0	0	0	0	0	0	0	0	0	0	0
NG-17954_377_T2_NODE_2766_length_1869_cov_3.929989	0	0.0930979	0.231675	0.512039	0	0.52702	0	0.0888175	0.944355	0	0	0	0	0.159444	0.133761	0	0	0.150348	0.340289	0.203852	0	0	0	0	0	0	0	0.149278	0.299625	0.507758	0	0	0	0	0.471375	0.247191	0.184591	0	0	0	0	0	0	0	0	0	0	0	0.417335
NG-17954_377_T2_NODE_2781_length_1856_cov_5.408662	0	0	0	0	0	0	0	0	1	0	0	0	0	0	0	0	0	0	0	0	0	0	0	0	0	0	0	0	0	0	0	0	0	0	0	0	0	0	0	0	0	0	0	0	0	0	0	0	0
NG-17954_377_T2_NODE_284_length_8414_cov_72.165690	0.0658426	0	0.0332779	0	0	0.0335156	0.20252	0	0.998098	0.0532446	0	0	0.178037	0	0.0533634	0	0	0	0	0	0	0	0	0	0	0	0	0	0	0	0	0.0328025	0	0	0	0	0	0	0	0	0	0	0	0.0492037	0.0603756	0.328381	0	0.0222249	0.176848
NG-17954_377_T2_NODE_296_length_8191_cov_5.681293	0	0	0	0	0	0	0	0	0.991576	0	0	0	0	0	0	0	0	0	0	0	0	0	0	0	0	0	0	0	0	0	0	0	0	0	0	0	0	0	0	0	0	0	0	0	0	0	0	0	0
NG-17954_377_T2_NODE_2987_length_1760_cov_6.838123	0	0	0	0	0	0	0	0	0.950568	0	0	0	0	0	0	0	0	0	0	0	0	0	0	0	0	0	0	0	0	0	0	0	0	0	0	0	0	0	0	0	0	0	0	0	0	0	0	0	0
NG-17954_377_T2_NODE_2989_length_1760_cov_5.556012	0	0	0	0	0	0	0	0	1	0	0	0	0	0	0	0	0	0	0	0	0	0	0	0	0	0	0	0	0	0	0.128409	0	0	0	0	0	0	0	0	0	0	0	0	0	0	0	0	0	0
NG-17954_377_T2_NODE_3080_length_1718_cov_5.547204	0	0	0	0	0	0.168801	0	0	0.873108	0	0	0	0	0	0	0	0	0	0	0	0	0	0	0	0	0	0	0	0	0	0	0	0	0	0	0.0925495	0	0	0.164144	0	0.163562	0	0	0	0	0	0	0	0.197905
NG-17954_377_T2_NODE_314_length_7766_cov_9.746855	0.0288437	0.652331	0.0919392	0.0785475	0	0.326552	0.533479	0.0361834	0.968581	0.15452	0	0.0360546	0	0	0.425444	0.0607777	0	0.0356683	0.585758	0.185681	0.0220191	0	0	0.243369	0	0.0195725	0.340201	0.0363121	0.0351532	0.082153	0	0.0361834	0	0	0.24427	0.630955	0.368143	0.268607	0.344193	0	0.316508	0	0.050734	0	0.0695339	0.134175	0	0.535024	0.0256245
NG-17954_377_T2_NODE_320_length_7625_cov_13.826156	0.0706885	0.179934	0.456262	0.33718	0	0.529443	0.0369836	0.349377	0.992787	0.0966557	0	0.279738	0	0.254033	0.395541	0	0	0.0718689	0.852721	0.668721	0.088	0.0369836	0.225836	0.404852	0	0.0262295	0.211279	0.104787	0.119607	0.835148	0.0605902	0.385049	0.194098	0	0.666754	0.0531148	0.0663607	0	0.0751475	0	0	0.032918	0.109902	0	0.0304262	0	0	0	0.507934
NG-17954_377_T2_NODE_3253_length_1638_cov_6.329122	0	0.28083	0.370574	0.694139	0	0.807692	0.200244	0.225275	0.993895	0.56044	0	0.169719	0.141636	0	0.720391	0	0.351648	0	0.335775	0.130647	0.29243	0.14591	0.385226	0.547619	0	0	0.730769	0	0.279609	0.138584	0.17033	0.662393	0	0	0.498168	0.605006	0.664835	0.166056	0.718559	0	0.136752	0.169109	0.267399	0	0.409646	0.234432	0.273504	0.412088	0.364469
NG-17954_377_T2_NODE_3289_length_1624_cov_5.337157	0	0	0	0	0	0	0.173645	0	0.964286	0	0	0	0	0	0	0	0	0	0	0	0	0	0	0	0	0	0	0	0	0	0	0.144089	0	0	0	0	0	0	0	0	0	0	0	0	0	0	0	0	0
NG-17954_377_T2_NODE_329_length_7503_cov_7.248926	0	0	0.0302546	0	0	0	0	0	0.994002	0	0	0	0	0	0.027589	0	0	0	0	0.0617086	0	0	0	0	0	0	0	0	0.0370518	0.0373184	0	0	0	0	0	0	0	0	0	0	0	0	0	0	0	0	0	0	0
NG-17954_377_T2_NODE_344_length_7305_cov_70.340690	0.112663	0	0.0384668	0	0	0.08282	0.0652977	0	0.987953	0.038193	0	0	0.122382	0	0	0	0	0	0	0	0	0	0	0	0	0.0364134	0.0733744	0	0	0	0	0.0386037	0	0	0	0	0	0	0	0	0	0	0	0	0.0726899	0.105407	0	0	0.0732375
NG-17954_377_T2_NODE_3494_length_1553_cov_3.903204	0	0	0	0	0	0	0	0	0.941404	0	0	0	0	0	0	0	0	0.181584	0	0	0	0	0	0	0.822923	0	0.164198	0	0	0	0	0.362524	0	0	0	0	0	0	0	0	0	0	0	0	0	0	0	0.180296	0
NG-17954_377_T2_NODE_3501_length_1550_cov_4.917057	0	0	0	0	0	0	0	0	0.98129	0	0	0	0	0	0	0	0	0	0	0	0	0	0	0	0	0	0	0	0	0	0	0	0	0	0	0	0	0	0	0	0	0	0	0	0	0	0	0	0
NG-17954_377_T2_NODE_3509_length_1545_cov_4.814094	0	0	0	0	0	0	0	0	0.982524	0	0	0	0	0	0	0	0	0	0	0	0	0	0	0	0	0	0	0	0	0	0	0	0	0	0	0	0	0	0	0	0	0	0	0	0	0	0	0	0
NG-17954_377_T2_NODE_352_length_7241_cov_7.675341	0	0	0	0	0	0	0	0	0.996409	0	0	0	0	0	0	0	0	0	0	0	0	0	0	0	0	0	0	0	0	0.0389449	0	0	0	0	0	0	0	0	0	0	0	0	0	0	0	0	0	0	0
NG-17954_377_T2_NODE_3579_length_1519_cov_410.357923	0.859118	0.571429	0	0.233048	0.123107	0.56287	0.802502	0.404872	0.990125	0.870968	0	0.315339	0.152732	0.797235	0.867676	0.396313	0.873601	0.849901	0.988808	0.860434	0.809743	0.297564	0	0.996708	0.506912	0.385122	0	0	0.913759	0.654378	0	0.740619	0.363397	0.85056	0.912442	0.805135	0.994733	0.185648	0.674786	0.274523	0.707702	0	0.768269	0	0.774194	0.85451	0.855826	0.843976	0.969717
NG-17954_377_T2_NODE_357_length_7216_cov_8.732160	0	0	0.0665188	0	0	0	0	0.0733093	0.990022	0	0	0	0	0	0	0	0	0	0	0.0670732	0.0735865	0	0.0390798	0	0	0	0	0	0	0	0	0	0	0	0	0	0	0	0	0	0	0	0	0	0	0	0	0	0.175443
NG-17954_377_T2_NODE_359_length_7165_cov_8.806188	0	0	0.112073	0	0	0.120447	0	0	0.998186	0	0	0.0371249	0	0.172784	0	0	0	0	0	0	0	0	0	0.0653175	0	0	0	0.035171	0	0.450942	0	0	0.138172	0	0.463084	0.0392184	0	0	0.0390789	0	0	0	0	0	0.0269365	0	0	0	0
NG-17954_377_T2_NODE_367_length_7088_cov_9.051045	0	0.0397856	0	0	0	0	0	0.104402	0.999859	0.0496614	0	0	0	0	0	0	0	0	0	0.151665	0.0318849	0	0	0.0629233	0	0	0.0888826	0	0.114278	0.811936	0	0	0.0966422	0	0.790914	0.0395034	0	0	0	0.0536117	0	0	0	0	0	0	0	0.0397856	0.10158
NG-17954_377_T2_NODE_3689_length_1475_cov_6.430986	0	0	0	0	0	0	0	0	0.947797	0	0	0	0	0	0	0	0	0	0	0	0	0	0	0	0	0	0	0	0	0	0	0	0	0	0.170169	0	0	0	0	0	0	0	0	0	0	0	0	0	0
NG-17954_377_T2_NODE_3690_length_1474_cov_10.036646	0	0.56445	0	0	0	0.546811	0	0	0.996608	0.382632	0	0	0	0	0.318182	0	0.400271	0	0	0	0	0.103121	0.13365	0.402985	0	0	0.575984	0.129579	0	0.177069	0	0	0.136364	0	0.105156	0.605156	0.398236	0	0.49118	0	0	0	0	0	0.240841	0.242877	0	0	0.647897
NG-17954_377_T2_NODE_3764_length_1453_cov_3.967811	0	0	0	0	0	0	0.189952	0	0.947006	0	0	0	0	0	0	0	0	0	0	0	0	0	0	0	0	0	0	0	0	0	0	0	0	0	0	0	0	0	0	0	0	0	0	0	0	0	0	0	0
NG-17954_377_T2_NODE_3768_length_1452_cov_4.249105	0	0	0	0	0	0	0	0	0.999311	0	0	0	0	0	0.598485	0.348485	0	0	0	0	0	0	0	0	0	0	0	0	0	0	0	0	0	0	0	0	0	0	0	0	0	0	0	0	0	0	0	0	0
NG-17954_377_T2_NODE_384_length_6872_cov_11.326243	0	0	0.376019	0.471333	0	0.301659	0	0.103463	1	0.0475844	0.0410361	0.0800349	0	0.324796	0.0990978	0	0.0762515	0.0397264	0.26557	0.136496	0.0341967	0	0.0683935	0.134022	0	0	0.0529686	0.0774156	0.0410361	0.512078	0.0257567	0.0734866	0	0.0394354	0.500582	0.084546	0.118452	0.0276484	0.0279395	0.0311409	0	0	0.0410361	0	0.121653	0.0867288	0	0	0.329162
NG-17954_377_T2_NODE_389_length_6804_cov_10.971996	0	0	0.491476	0.349206	0	0.142122	0	0.0251323	0.989859	0.0696649	0	0	0	0.110082	0	0	0.0227807	0	0.0824515	0	0	0.0404174	0.0393886	0.0241035	0	0	0	0	0.0292475	0.0399765	0	0.0523222	0	0	0.0220459	0	0	0	0.0702528	0	0	0	0.0383598	0	0	0	0	0.0412992	0.0868607
NG-17954_377_T2_NODE_3981_length_1381_cov_5.275264	0	0	0	0	0	0	0	0	0.979725	0	0	0	0	0	0	0	0	0	0	0	0	0	0	0	0.503983	0	0	0	0	0.181752	0	0.234613	0	0	0	0	0	0	0	0	0	0	0	0	0	0	0	0	0
NG-17954_377_T2_NODE_4029_length_1369_cov_3.473364	0	0	0	0	0	0	0	0	0.85756	0	0	0	0	0	0	0	0	0	0	0	0	0	0	0	0.472608	0	0.203068	0	0	0	0	0.162162	0	0	0	0	0	0	0	0	0	0	0	0	0	0	0	0	0
NG-17954_377_T2_NODE_4048_length_1361_cov_6.805513	0	0	0	0	0	0	0	0	0.965467	0	0	0	0	0	0	0	0	0	0	0	0	0	0	0	0	0	0	0	0	0	0	0	0	0	0	0	0	0	0	0	0	0	0	0	0	0	0	0	0
NG-17954_377_T2_NODE_4094_length_1343_cov_2.557453	0	0	0	0	0	0	0	0	0.96277	0	0	0	0	0	0	0	0	0	0	0	0	0	0	0	0	0	0	0	0	0	0	0	0	0	0	0	0	0	0	0	0	0	0	0	0	0	0	0	0
NG-17954_377_T2_NODE_4105_length_1339_cov_748.039720	0	0	0.0866318	0	0	0.1882	0.443615	0	0.998506	0.479462	0.440627	0	0.209858	0	0.17177	0	0.525765	0.449589	0.257655	0.398058	0.568335	0	0	0.126214	0	0	0	0	0.606423	0.147872	0.336819	0.116505	0.261389	0.356236	0.382375	0	0.178491	0	0	0	0.631068	0	0	0.158327	0.448096	0.112024	0.203137	0.632562	0.344287
NG-17954_377_T2_NODE_414_length_6560_cov_7.739892	0	0.23003	0.125305	0.041311	0	0.2125	0	0.117835	0.98003	0.130183	0.0347561	0.0739329	0	0.0429878	0.0426829	0	0.0577744	0	0.210213	0.109451	0	0.0373476	0.0875	0.178659	0	0	0.0946646	0.0570122	0	0.124695	0	0.126982	0.0242378	0	0.0353659	0.0943598	0.0801829	0	0.0429878	0	0	0	0	0.0429878	0.0591463	0.102744	0	0.0420732	0.264329
NG-17954_377_T2_NODE_4165_length_1321_cov_3.107425	0	0	0	0	0	0	0	0	0.999243	0	0	0	0	0	0	0	0	0	0	0	0	0	0	0	0	0	0	0	0	0	0	0	0	0	0	0	0	0	0	0	0	0	0	0	0	0	0	0	0
NG-17954_377_T2_NODE_416_length_6543_cov_7.728730	0	0	0	0	0	0	0	0	0.995109	0	0	0	0	0	0	0	0	0	0	0	0	0	0	0	0	0	0	0	0	0.043558	0	0	0	0	0.033318	0	0	0	0	0	0	0	0	0	0	0	0	0	0
NG-17954_377_T2_NODE_4209_length_1307_cov_7.368211	0	0	0	0	0	0	0	0	0.989288	0	0	0	0	0	0	0	0	0	0	0	0	0	0	0	0	0	0	0	0	0	0	0	0	0	0	0	0	0	0	0	0	0	0	0	0	0	0	0	0
NG-17954_377_T2_NODE_4328_length_1272_cov_7.023007	0	0	0	0	0	0	0	0	1	0	0	0	0	0	0	0	0	0	0	0	0	0	0	0	0	0	0	0	0	0.221698	0	0	0	0	0	0	0	0	0	0	0	0	0	0	0	0	0	0	0
NG-17954_377_T2_NODE_4350_length_1268_cov_5.207749	0	0	0	0	0	0	0	0	0.996057	0	0	0	0	0	0	0	0	0	0	0	0	0	0	0	0	0	0	0	0	0	0	0	0	0	0	0	0	0	0	0	0	0	0	0	0	0	0	0	0
NG-17954_377_T2_NODE_4351_length_1268_cov_4.464963	0	0	0	0	0	0	0	0	0.995268	0	0	0	0	0	0	0.20347	0	0	0	0.119085	0	0	0	0	0.780757	0	0.115931	0	0	0.200315	0	0.222397	0	0	0	0	0	0	0	0	0	0	0	0	0	0	0	0	0.185331
NG-17954_377_T2_NODE_4389_length_1260_cov_3.006639	0	0	0	0	0	0	0	0	0.853968	0	0	0	0	0	0	0	0	0	0	0	0	0	0	0	0	0	0.184127	0	0	0	0	0.777778	0	0	0	0	0	0	0	0	0	0	0	0	0	0	0	0	0
NG-17954_377_T2_NODE_4390_length_1260_cov_2.838174	0	0	0	0	0	0	0	0	0.792857	0	0	0	0	0	0	0	0	0	0	0	0	0	0	0	0.288095	0	0	0	0	0.22381	0	0.32381	0	0	0	0	0	0	0	0	0	0	0	0	0	0	0	0	0
NG-17954_377_T2_NODE_4455_length_1244_cov_3.419680	0	0	0	0	0	0	0	0	1	0	0	0	0	0	0.538585	0	0	0	0	0	0	0	0	0	0	0	0	0	0	0	0	0	0	0	0	0	0	0	0	0	0	0	0	0	0	0	0	0	0
NG-17954_377_T2_NODE_4459_length_1243_cov_4.721380	0	0	0.266291	0.456154	0	0.791633	0	0	1	0	0	0	0	0	0	0	0	0	0	0.52856	0	0	0	0	0	0	0	0.22687	0	0.635559	0	0	0	0	0.624296	0.243765	0.21963	0	0	0	0	0	0	0	0	0	0	0	0
NG-17954_377_T2_NODE_4484_length_1237_cov_3.089679	0	0	0	0	0	0	0	0	1	0	0	0	0	0	0	0	0	0	0	0	0	0	0	0	0	0	0	0	0	0	0	0	0	0	0	0	0	0	0	0	0	0	0	0	0	0	0	0	0
NG-17954_377_T2_NODE_4490_length_1235_cov_5.837288	0	0	0	0	0	0	0	0	1	0	0	0	0	0	0	0	0	0	0	0	0	0	0	0	0	0	0	0	0	0	0	0	0	0	0	0	0	0	0	0	0	0	0	0	0	0	0	0	0
NG-17954_377_T2_NODE_4518_length_1229_cov_12.554514	0	0	0	0	0	0	0	0	1	0	0	0	0	0	0	0	0	0	0.440195	0	0	0	0	0	0	0	0	0	0	0.310822	0	0	0	0	0.292107	0	0	0	0	0.131001	0	0	0	0	0	0	0	0	0
NG-17954_377_T2_NODE_4529_length_1227_cov_3.094710	0	0	0	0	0	0	0	0	0.99022	0	0	0	0	0	0	0	0	0	0	0	0	0	0	0	0.143439	0	0	0	0	0	0	0.182559	0	0	0	0	0	0	0	0	0	0	0	0	0	0	0	0	0
NG-17954_377_T2_NODE_4538_length_1223_cov_958.690068	0.266558	0	0	0	0	0	0.374489	0	0.996729	0.766966	0.762061	0	0	0	0.394113	0	0.892069	0.472608	0.739984	0.986917	0.784137	0	0.425184	0.219951	0	0	0	0	0.92314	0.229763	0.368765	0.230581	0.777596	0.600981	0.673753	0.167621	0.146361	0	0.16435	0	0.780049	0	0	0.134096	0.494685	0.136549	0	0.780867	0.51758
NG-17954_377_T2_NODE_4543_length_1222_cov_4.290488	0	0	0	0	0	0	0	0	0.947627	0	0	0	0	0	0	0	0	0	0	0	0	0	0	0	0	0	0	0	0	0	0	0	0	0	0	0	0	0	0	0	0	0	0	0	0	0	0	0	0
NG-17954_377_T2_NODE_454_length_6242_cov_11.578148	0.112784	0.131528	0.558955	0.309997	0	0.605255	0	0.0752964	0.980775	0.244954	0	0.127844	0	0.193047	0.177027	0	0	0.0833066	0.62512	0.32794	0.044537	0	0.171259	0.230855	0	0.0314002	0.0450176	0.191445	0.0903557	0.239346	0	0.386895	0.227972	0.0986863	0.426626	0.253284	0.11727	0	0.171099	0	0	0	0.0861903	0	0.0450176	0.138097	0.0448574	0.0434156	0.556392
NG-17954_377_T2_NODE_4558_length_1219_cov_4.856529	0	0	0	0	0	0	0	0	0.988515	0	0	0	0	0	0.230517	0.228876	0	0	0	0	0	0	0	0	0.224774	0	0	0.220673	0	0.277276	0	0.228876	0	0	0	0	0	0	0	0	0	0	0	0	0	0	0	0	0
NG-17954_377_T2_NODE_4561_length_1218_cov_6.312984	0	0	0	0	0	0	0	0	0.93514	0	0	0	0	0	0	0	0	0	0	0	0	0	0.163383	0	0	0	0	0	0	0	0	0	0	0	0	0	0	0	0	0	0	0	0	0	0	0	0	0	0
NG-17954_377_T2_NODE_462_length_6132_cov_10.294224	0	0	0.0278865	0	0	0	0	0	0.975049	0	0	0	0.0459883	0	0	0	0	0	0	0.0438682	0	0	0	0	0	0	0	0	0	0	0	0	0	0	0	0	0	0	0.0688193	0	0	0	0.041259	0	0	0	0	0	0
NG-17954_377_T2_NODE_465_length_6104_cov_8.333444	0.126147	0.0394823	0	0	0	0	0	0	1	0	0	0.0455439	0	0	0	0	0	0.0396461	0.0765072	0.0923984	0.0412844	0	0.128277	0	0	0	0.127785	0	0	0	0	0	0	0	0.017038	0	0	0	0.0327654	0	0	0	0.0920708	0	0	0.0461992	0	0	0
NG-17954_377_T2_NODE_466_length_6100_cov_9.405955	0	0	0	0	0	0	0	0	0.999508	0	0	0	0	0	0	0	0	0	0	0	0	0	0	0	0	0	0	0	0	0	0.0354098	0	0	0	0	0	0	0	0	0	0	0	0	0	0	0	0	0	0
NG-17954_377_T2_NODE_4675_length_1190_cov_4.671366	0	0	0	0	0	0	0	0	0.947899	0	0	0	0	0	0	0	0	0	0	0	0	0	0	0	0	0	0	0	0	0	0	0	0	0	0	0	0	0	0	0	0	0	0	0	0	0	0	0	0
NG-17954_377_T2_NODE_47_length_26414_cov_97.206647	0.114977	0	0.0567881	0	0	0.0885515	0.172106	0	1	0.100742	0	0.0106762	0.464072	0	0.0610282	0	0	0	0	0	0	0	0	0	0	0.0100704	0	0	0	0	0.0159764	0.0106762	0	0.0282805	0	0	0	0	0	0	0	0.0106383	0	0.0106383	0.0903687	0.149315	0	0.0198001	0.0874158
NG-17954_377_T2_NODE_4818_length_1154_cov_3620.386715	0.626516	0.438475	0.934142	0.933276	0.187175	0.902946	0.602253	0.302426	1	0.610052	0.370884	0.577123	0.242634	0.87435	0.79896	0.32669	0.681109	0.850087	0.993934	0.954939	0.621317	0.220971	0.433276	0.918544	0.259965	0.596187	0.266898	0.657712	0.910745	0.976603	0.303293	0.777296	0.645581	0.62565	0.999133	0.844887	0.802426	0	0.918544	0.373484	0.728769	0.30156	0.615251	0.237435	0.960139	0.601386	0.571924	0.611785	1
NG-17954_377_T2_NODE_485_length_5945_cov_10.053820	0	0	0	0	0	0	0	0	0.97561	0	0	0	0	0	0.0351556	0	0.0469302	0	0	0	0	0	0	0	0	0	0	0	0	0	0	0	0	0	0	0	0	0	0	0	0	0	0	0	0	0	0	0	0
NG-17954_377_T2_NODE_488_length_5894_cov_6.944340	0	0	0	0	0	0	0	0	0.998134	0	0	0	0	0	0	0	0	0	0	0	0	0	0	0	0	0	0	0	0	0	0	0	0.0573465	0	0	0	0	0	0	0	0	0	0	0	0	0	0	0	0
NG-17954_377_T2_NODE_490_length_5883_cov_10.691318	0	0.0302567	0.533911	0.627061	0	0.826279	0	0.0856706	0.989291	0.0328064	0	0	0	0	0.134455	0	0	0	0.107768	0.0810811	0	0.0477647	0	0.0945096	0.120687	0	0.283359	0	0	0.526942	0	0	0.201258	0	0.849907	0.116607	0.0479347	0.045215	0.115417	0	0	0	0.0953595	0.0321265	0	0.0346762	0	0.322625	0
NG-17954_377_T2_NODE_4925_length_1131_cov_9.976766	0	0	0	0	0	0	0	0	0.997347	0	0	0	0	0	0	0	0	0	0	0	0	0	0	0	0	0	0	0	0	0	0	0	0	0	0	0	0	0	0	0	0	0	0	0	0	0	0	0	0
NG-17954_377_T2_NODE_5033_length_1109_cov_2.954459	0	0	0	0	0.159603	0	0	0	0.998197	0	0	0	0	0	0	0	0	0	0	0	0	0	0	0	0.480613	0	0	0	0	0	0	0	0	0	0	0	0	0	0	0	0	0	0	0	0	0	0	0	0
NG-17954_377_T2_NODE_5040_length_1106_cov_8.352046	0	0	0	0	0	0	0	0	0.955696	0	0	0	0	0	0	0	0	0	0.627486	0	0	0	0	0	0	0	0	0	0	0	0	0	0	0	0	0	0	0	0	0	0	0	0	0	0.199819	0	0	0	0
NG-17954_377_T2_NODE_5050_length_1105_cov_2.424762	0	0	0	0	0	0	0	0	0.99638	0	0	0	0	0	0	0	0	0	0	0	0	0	0	0	0.931222	0	0	0	0	0.253394	0	0	0	0	0	0	0	0	0	0	0	0	0	0	0	0	0	0	0
NG-17954_377_T2_NODE_508_length_5734_cov_59.534073	0	0	0	0	0	0.0449948	0.159226	0	0.999302	0.043774	0	0	0.596965	0	0.0870248	0	0	0	0	0	0	0	0	0	0	0	0	0	0	0	0.0491803	0	0	0	0	0.0296477	0	0	0	0	0	0	0	0.0479595	0	0.328218	0.0490059	0	0.0929543
NG-17954_377_T2_NODE_5100_length_1097_cov_2.207294	0	0	0	0	0	0	0	0	0.962625	0	0	0	0	0	0	0	0	0	0	0	0	0	0	0	0.330902	0	0	0	0	0	0	0	0	0	0	0	0	0	0	0	0	0	0	0	0	0	0	0	0
NG-17954_377_T2_NODE_5105_length_1096_cov_3.575408	0	0	0	0	0	0	0	0	1	0	0	0	0	0	0	0	0	0	0	0	0	0	0	0	0.407847	0.158759	0	0	0	0	0	0	0	0	0	0	0	0	0	0	0	0	0	0	0	0	0	0	0
NG-17954_377_T2_NODE_5207_length_1073_cov_5.002947	0	0	0	0	0	0	0	0	1	0	0	0	0	0	0	0	0	0	0	0	0	0	0	0	0.570363	0	0	0	0	0	0	0	0	0	0	0	0	0	0	0	0	0	0	0	0	0	0	0	0
NG-17954_377_T2_NODE_5376_length_1044_cov_3.828109	0	0	0	0	0	0	0	0	0.955939	0	0	0	0	0	0	0	0	0	0	0	0	0	0	0	0.413793	0	0	0	0	0	0	0	0	0	0	0	0	0	0	0	0	0	0	0	0	0	0	0	0
NG-17954_377_T2_NODE_537_length_5499_cov_9.167524	0.19749	0.801782	0.141117	0.0289143	0	0.836879	0.047645	0.0329151	0.983997	0.686307	0.0454628	0.160575	0	0	0.53046	0	0.449536	0.0483724	0	0	0	0	0	0.691944	0	0	0.796145	0.183124	0	0	0	0	0.0458265	0	0	0.828514	0.611929	0	0.635206	0.0836516	0.214039	0.0956538	0.271504	0	0.218403	0.278596	0.0511002	0.176032	0.831424
NG-17954_377_T2_NODE_5448_length_1029_cov_2.984600	0	0	0	0	0	0	0	0	0.991254	0	0	0	0	0	0	0	0	0	0	0	0	0	0	0	0.273081	0	0	0	0	0	0	0	0	0	0	0	0	0	0	0	0	0	0	0	0	0	0	0	0
NG-17954_377_T2_NODE_5518_length_1017_cov_4.758836	0	0	0	0.277286	0	0	0	0	0.960669	0	0	0	0	0	0	0	0	0	0	0	0	0	0	0	0.823992	0	0	0	0	0.19174	0	0	0	0	0	0	0	0	0	0	0	0	0	0	0	0	0	0	0
NG-17954_377_T2_NODE_553_length_5443_cov_11.233667	0	0	0.240492	0.0270072	0	0.207239	0	0	0.997795	0.0971891	0	0	0	0.304979	0.0709168	0	0	0	0.501378	0.230388	0	0	0.0518097	0.205585	0	0	0	0.0518097	0.0518097	0.33364	0	0.117215	0	0	0.0505236	0.103803	0	0	0	0	0	0	0	0	0	0	0	0.0385817	0.142936
NG-17954_377_T2_NODE_5592_length_1002_cov_4.195354	0	0	0	0	0	0	0	0	1	0	0	0	0	0	0	0	0	0	0	0	0	0	0	0	0.640719	0	0	0	0	0	0	0.165669	0	0	0	0	0	0	0	0	0	0	0	0	0	0	0	0	0
NG-17954_377_T2_NODE_571_length_5360_cov_6.815080	0	0	0	0	0	0	0	0	0.986754	0	0	0	0	0	0	0	0	0	0	0	0	0	0	0	0	0	0	0	0	0	0	0	0	0	0	0	0	0	0	0	0	0	0	0	0	0	0	0	0
NG-17954_377_T2_NODE_577_length_5311_cov_9.792237	0	0	0	0	0	0	0	0.0284316	0.99228	0	0	0.0525325	0	0.121069	0.0530973	0	0.0519676	0	0	0.236679	0	0.0530973	0.0922613	0	0.0530973	0	0	0	0	0	0	0	0	0	0	0	0	0	0.0773866	0	0	0	0	0	0	0	0	0	0.253248
NG-17954_377_T2_NODE_57_length_23785_cov_17.783017	0	0	0.103427	0.0448182	0	0.063149	0	0	0.998865	0.0282111	0	0.0118562	0	0	0.0433887	0	0	0.0117301	0.27736	0	0	0	0.00618037	0	0	0	0	0	0	0.00924953	0	0.0288838	0	0.0101324	0.00693715	0.0102165	0	0	0	0	0.0237124	0.00878705	0.0122346	0	0.0496952	0.0109733	0	0	0.0127812
NG-17954_377_T2_NODE_667_length_4923_cov_11.463024	0.057079	0	0.138533	0.0572821	0	0.322974	0	0.233394	0.991672	0.143002	0	0	0	0	0.057079	0	0	0	0	0.1948	0	0	0.195612	0.0572821	0	0	0.0461101	0	0	0	0	0.186269	0	0	0	0.262238	0	0	0	0	0.0552509	0	0.0922202	0	0	0.0572821	0	0.0930327	0.352427
NG-17954_377_T2_NODE_671_length_4905_cov_5.546392	0	0	0.333129	0.0422018	0	0.263609	0	0	0.976351	0	0	0	0	0	0.108869	0	0	0	0	0	0	0	0	0	0	0	0	0	0	0	0	0	0	0	0	0	0	0	0	0	0	0	0	0	0	0.0574924	0	0.0546381	0.15739
NG-17954_377_T2_NODE_683_length_4843_cov_5.324144	0	0	0	0	0	0	0	0	1	0	0	0	0	0	0	0	0	0	0	0	0	0	0	0	0	0	0	0	0	0	0	0	0	0	0	0	0	0	0	0	0	0	0	0	0	0	0	0	0
NG-17954_377_T2_NODE_723_length_4672_cov_9.483214	0.0599315	0	0	0	0	0.13613	0	0	0.948844	0	0	0	0	0.0483733	0	0	0	0	0.329837	0	0	0	0	0	0	0	0	0	0	0	0	0.0757705	0	0	0	0	0	0	0.0599315	0	0	0	0	0	0.0413099	0	0	0	0
NG-17954_377_T2_NODE_729_length_4642_cov_7.189666	0	0	0	0	0	0	0	0	0.948729	0	0	0	0	0	0	0	0	0	0	0	0	0	0	0	0	0	0	0	0	0	0	0	0	0	0	0	0	0	0.597156	0	0	0	0	0	0	0	0	0	0
NG-17954_377_T2_NODE_72_length_19894_cov_70.401432	0.122399	0	0.0406655	0.0103046	0	0.0926913	0.224842	0	1	0.120036	0	0.0140746	0.238011	0	0.0245803	0	0.0141751	0	0	0	0	0	0	0	0	0	0	0	0	0.0268423	0.0367447	0.0140746	0	0.00884689	0	0	0	0	0	0	0	0	0	0.0070373	0.0282497	0.145823	0	0.0277973	0.165728
NG-17954_377_T2_NODE_749_length_4596_cov_10.161638	0	0	0	0	0	0	0	0	0.994125	0	0	0	0	0	0	0	0	0	0	0	0	0	0	0	0	0	0	0	0	0	0	0	0	0	0	0	0	0	0	0	0	0	0	0	0	0	0	0	0
NG-17954_377_T2_NODE_76_length_19478_cov_9.058281	0	0	0	0	0	0	0	0	0.993531	0	0	0	0	0	0	0	0	0	0	0	0	0	0	0	0	0	0	0	0	0	0	0	0	0	0	0	0	0	0	0	0	0	0	0.0144779	0	0	0	0	0
NG-17954_377_T2_NODE_776_length_4512_cov_10.877047	0	0	0.162012	0.0720301	0	0.155807	0	0.0336879	0.975842	0	0.0429965	0	0	0.110594	0	0.0625	0	0	0.143839	0.0715869	0	0	0	0.0935284	0	0	0.0622784	0.116135	0	0.150044	0.0356826	0	0.182181	0.118351	0.134973	0	0.0749113	0	0.170213	0	0	0.0441046	0.0574025	0	0	0.0740248	0	0.0616135	0.127216
NG-17954_377_T2_NODE_77_length_19457_cov_308.549119	0.34219	0	0.238166	0.106183	0	0.383358	0.887187	0.0963663	1	0.407411	0.0390605	0	0.909339	0	0.409364	0.00914838	0.100324	0.0835175	0	0	0	0	0	0.0233849	0	0.0357712	0.203577	0	0	0.184355	0.313358	0.0936938	0	0.144318	0.115023	0.0144935	0	0	0	0	0	0.0310942	0	0.0888626	0.238937	0.98674	0.209179	0.0252865	0.947268
NG-17954_377_T2_NODE_786_length_4466_cov_9.030832	0	0.0631438	0.0615764	0	0	0.258845	0	0	0.975146	0.322436	0	0.0965069	0	0	0.0803851	0	0.0629198	0	0	0.100313	0	0	0	0.378863	0	0	0.929243	0.123153	0	0.137035	0	0	0	0	0.101881	0.0629198	0	0	0.0631438	0.166592	0.119346	0.033811	0.18764	0	0.044335	0.0461263	0	0	0.0412002
NG-17954_377_T2_NODE_790_length_4451_cov_6.291856	0	0	0	0	0	0	0	0	0.997529	0	0	0	0	0	0	0	0	0	0	0	0	0	0	0	0	0	0	0	0	0.0512244	0	0	0	0	0	0	0	0	0	0	0	0	0	0	0	0	0	0	0
NG-17954_377_T2_NODE_7_length_66554_cov_81.313358	0.180981	0	0.0146798	0.0172492	0	0.0633471	0.123524	0	0.99979	0.0912041	0	0	0.265544	0	0.0498242	0.00719716	0.00423716	0	0	0	0	0	0	0.00407188	0	0	0.0141088	0	0	0.00423716	0.0558043	0.0347087	0	0.0178201	0	0.0122908	0	0	0	0	0	0	0	0.0152207	0.0334315	0.226297	0	0.00365117	0.175542
NG-17954_377_T2_NODE_849_length_4223_cov_6.878599	0	0	0	0	0	0	0	0.132607	1	0	0	0	0	0	0.0660668	0	0	0	0	0	0	0	0	0	0	0	0	0	0	0	0	0	0	0	0	0	0	0	0	0	0	0	0	0	0	0	0	0	0
NG-17954_377_T2_NODE_864_length_4192_cov_7.966159	0	0	0	0	0	0	0	0	0.991412	0	0	0	0	0	0	0	0	0	0	0	0	0	0	0	0	0	0	0	0	0	0	0	0	0	0	0	0	0	0	0	0	0	0	0	0	0	0	0	0
NG-17954_377_T2_NODE_873_length_4167_cov_6.513862	0	0	0	0	0	0	0	0	0.99424	0	0	0	0	0	0	0	0	0	0	0	0	0	0	0	0	0	0	0	0	0	0	0	0	0	0	0	0	0	0	0	0	0	0	0	0	0	0	0	0
NG-17954_377_T2_NODE_884_length_4140_cov_7.965728	0	0	0	0	0	0	0	0	0.984541	0	0	0	0	0	0.118357	0	0	0	0	0	0	0	0	0	0	0	0	0	0	0	0	0	0	0	0	0	0	0	0	0	0	0	0	0	0	0	0	0	0
NG-17954_377_T2_NODE_92_length_17203_cov_14.473233	0	0	0	0	0	0	0	0	0.997326	0	0	0	0	0	0	0	0	0	0	0	0	0	0	0	0	0	0	0	0	0	0.0156368	0	0	0	0	0	0	0	0	0	0	0	0	0.0150555	0	0.0129047	0	0	0
NG-17954_378_T3_NODE_1105_length_3319_cov_21.956189	0	0.199458	0	0	0	0	0	0	0	0.997288	0.0644773	0	0	0	0.0846641	0	0	0	0	0	0	0	0	0	0	0	0	0	0	0	0	0	0	0	0	0	0	0	0	0	0	0	0	0	0	0	0	0	0.144321
NG-17954_378_T3_NODE_1394_length_2904_cov_8.252018	0	0	0	0	0	0	0	0	0	0.985882	0	0.0967631	0	0	0	0	0	0	0	0	0	0	0	0	0	0	0	0	0	0	0	0	0	0	0	0	0	0	0	0	0	0	0	0	0	0	0	0	0
NG-17954_378_T3_NODE_142_length_11962_cov_10.225330	0	0	0	0	0	0	0.0774954	0.932286	0	0.998161	0	0	0	0	0	0	0.629995	0	0	0	0	0.0759906	0.698127	0	0	0	0	0	0	0	0	0	0.732904	0.804882	0	0	0	0.30622	0	0	0	0	0	0	0	0	0	0	0
NG-17954_378_T3_NODE_149_length_11626_cov_22.946677	0.139429	0	0	0	0	0	0	0	0.968003	1	0	0	0	0.0194392	0.024256	0.0145364	0	0	0	0	0	0	0	0	0	0	0	0	0	0	0	0	0.0152245	0	0	0.012472	0	0	0	0	0	0	0	0	0	0	0	0	0
NG-17954_378_T3_NODE_1507_length_2792_cov_14.200219	0	0	0	0	0	0	0	0.247493	0	0.999642	0	0	0	0	0	0	0	0	0	0	0	0	0.647564	0	0	0	0	0	0	0	0.100287	0	0	0	0	0	0	0.504298	0	0	0	0	0	0	0	0.18159	0	0	0
NG-17954_378_T3_NODE_1551_length_2748_cov_4.845154	0	0	0	0	0	0	0	0	0	1	0	0.175764	0	0	0	0	0	0	0	0	0	0	0	0	0	0	0.191048	0.228894	0	0	0	0	0	0	0	0	0	0.0953421	0.227074	0	0	0	0	0	0	0	0	0	0
NG-17954_378_T3_NODE_156_length_11230_cov_13.307919	0.289849	0	0	0	0	0	0	0	0	0.996082	0	0	0	0.391006	0	0.0250223	0	0	0	0	0	0	0	0	0	0	0	0	0	0	0	0	0	0	0	0	0	0	0	0	0	0	0	0	0	0	0	0	0
NG-17954_378_T3_NODE_1617_length_2657_cov_5.269792	0.371848	0	0	0	0	0	0.450508	0	0	0.857358	0	0	0	0	0	0	0	0.106135	0	0.544223	0.391043	0	0	0	0	0	0	0	0.409484	0	0	0.50207	0	0	0	0.150922	0	0.106135	0.084682	0.158449	0	0	0	0	0.0955965	0.106135	0.158826	0	0.505081
NG-17954_378_T3_NODE_1684_length_2607_cov_14.721395	0.0809359	0	0	0	0	0	0.709628	0	0	0.986575	0	0	0	0	0	0	0	0	0.0978136	0	0	0	0	0	0	0	0	0	0	0	0	0	0	0	0	0.49252	0.294975	0.706943	0	0	0.107787	0	0	0	0	0	0	0.509781	0.188723
NG-17954_378_T3_NODE_173_length_10401_cov_37.700657	0	0	0	0	0	0	0	0	0	0.999712	0	0	0	0	0	0	0	0	0	0	0	0	0	0	0	0	0	0	0	0	0	0	0	0	0	0	0	0	0	0	0	0	0	0	0	0.0186521	0	0	0
NG-17954_378_T3_NODE_1862_length_2459_cov_8.300749	0.433916	0	0	0	0	0.315575	0	0	0	0.9878	0	0	0	0.112647	0	0	0	0	0	0.395283	0.154534	0	0	0.370069	0	0	0	0	0	0	0.566084	0.0711671	0	0	0	0	0	0	0.337129	0	0.0760472	0.259862	0	0	0	0.0813339	0	0	0
NG-17954_378_T3_NODE_1873_length_2443_cov_6.884003	0	0	0	0	0	0	0.114613	0	0	0.968481	0	0	0	0	0	0	0	0	0	0	0.109701	0	0	0	0	0	0	0	0	0	0	0.0671306	0	0	0	0.0912812	0	0	0	0	0	0	0	0	0	0	0	0	0
NG-17954_378_T3_NODE_195_length_9616_cov_12.727644	0	0	0	0	0	0	0.094426	0.928557	0	1	0	0	0	0	0.0290141	0	0.75156	0	0	0	0	0.0718594	0.738769	0	0	0	0	0	0	0	0	0	0.897983	0.992616	0	0	0	0.389871	0	0	0	0	0	0	0	0.0197587	0	0	0
NG-17954_378_T3_NODE_2088_length_2280_cov_13.559101	0	0	0	0	0	0.282018	0.546491	0	0	0.978947	0.122368	0	0	0	0	0	0	0	0	0	0	0	0	0	0	0	0	0	0	0	0	0	0	0.121491	0	0.434649	0.414474	0.448246	0	0	0	0.110088	0	0	0	0	0	0.439912	0.470175
NG-17954_378_T3_NODE_2134_length_2248_cov_12.781578	0	0	0	0	0	0	0	0.451068	0	1	0	0	0	0.121441	0	0	0	0	0	0	0	0	0.367438	0	0	0	0	0	0	0	0.121441	0	0	0	0	0	0	0.463968	0	0	0	0	0	0	0	0	0	0	0
NG-17954_378_T3_NODE_2308_length_2144_cov_6.067018	0	0	0	0	0	0	0	0	0	1	0	0	0	0	0	0	0	0	0	0	0	0	0	0	0	0	0	0	0	0	0	0	0	0	0	0	0	0	0	0	0	0	0	0	0	0	0	0	0
NG-17954_378_T3_NODE_2373_length_2106_cov_9.058996	0	0	0.133903	0	0	0	0	0.792498	0	0.967711	0	0	0	0	0	0	0.510921	0	0	0	0	0	0.72887	0	0	0	0	0	0	0	0	0	0.754036	0.764482	0	0	0	0.240266	0	0	0	0	0	0	0	0	0	0	0
NG-17954_378_T3_NODE_2468_length_2057_cov_7.354146	0	0	0	0	0	0	0.115702	0	0	1	0	0	0	0	0	0	0	0	0	0	0	0	0	0	0	0	0	0	0	0	0	0	0	0	0	0	0	0	0	0	0	0	0	0	0	0	0	0	0
NG-17954_378_T3_NODE_2488_length_2049_cov_10.860080	0	0	0	0	0	0	0	0	0	0.965349	0	0	0	0	0	0	0	0	0	0	0	0	0	0	0	0	0	0	0	0	0	0	0	0	0	0	0	0	0	0	0	0	0	0	0	0	0	0	0
NG-17954_378_T3_NODE_2497_length_2046_cov_7.361125	0	0	0	0	0	0	0.136852	0	0	0.970186	0	0	0	0	0	0	0	0	0	0	0	0	0	0	0	0	0	0	0	0	0	0	0	0.169599	0	0	0	0	0	0	0	0	0	0	0	0	0	0	0
NG-17954_378_T3_NODE_2576_length_2000_cov_7.036504	0	0	0	0	0	0	0	0	0	0.985	0	0	0	0	0.309	0	0	0	0	0	0	0	0.134	0	0	0	0	0.1195	0	0	0	0	0	0	0	0.1845	0.139	0	0	0	0.2725	0	0	0	0	0	0	0	0
NG-17954_378_T3_NODE_278_length_7941_cov_10.153310	0	0	0	0	0	0	0.0540234	0.718046	0	0.982244	0	0	0	0	0	0.0232968	0.438106	0	0	0	0	0	0.55182	0	0	0	0	0	0	0	0	0	0.671704	0.879738	0	0	0	0.253369	0	0	0	0	0	0	0	0	0	0	0
NG-17954_378_T3_NODE_289_length_7768_cov_158.072216	0	0.0272915	0	0.021241	0	0.0854789	0	0	0	1	0	0	0	0	0.594104	0.101957	0	0	0.0835479	0	0	0	0	0.281025	0	0	0.0306385	0	0	0.0829042	0.0208548	0	0.0495623	0	0.0862513	0.036174	0	0	0	0.457003	0	0	0	0	0.101184	0.036174	0	0	0
NG-17954_378_T3_NODE_296_length_7649_cov_12.330261	0	0	0	0	0	0	0.0623611	0.83122	0	0.987319	0	0	0	0	0	0	0.35704	0	0	0.0339914	0	0.0358217	0.599686	0	0	0	0	0	0	0	0	0	0.814093	0.962609	0	0	0	0.142372	0	0	0	0	0	0	0	0	0	0	0
NG-17954_378_T3_NODE_301_length_7612_cov_9.725685	0.0369154	0	0	0	0	0	0	0	0	0.912112	0	0.258014	0	0	0	0	0	0	0.0369154	0.36403	0.12454	0	0	0	0	0	0	0	0.172228	0	0.283368	0.397399	0	0.174461	0	0.019443	0	0	0.0300841	0.0370468	0	0.303337	0	0	0	0.106411	0.0832895	0.0299527	0.100105
NG-17954_378_T3_NODE_3035_length_1815_cov_13.869318	0	0	0	0	0	0	0	0	0	1	0	0	0	0	0	0	0	0	0	0	0	0	0.858953	0	0	0	0	0	0	0	0	0	0	0	0	0	0	0	0	0	0	0	0	0	0	0	0	0	0
NG-17954_378_T3_NODE_314_length_7465_cov_11.574089	0	0	0	0	0	0	0.11065	0.908238	0	0.981514	0.03215	0	0	0	0	0	0.531011	0	0	0	0	0.0254521	0.669524	0	0	0	0	0	0	0	0	0	0.916678	0.981782	0	0	0	0.245814	0	0	0	0	0	0.0328198	0	0	0	0	0
NG-17954_378_T3_NODE_328_length_7309_cov_17.947753	0	0.0673143	0	0	0	0	0	0	0	0.994527	0	0	0	0	0	0	0	0	0	0	0	0	0	0	0	0	0	0	0	0	0	0	0	0	0	0	0	0	0	0	0	0	0	0	0	0	0	0	0
NG-17954_378_T3_NODE_3292_length_1736_cov_5.149911	0	0	0	0	0	0	0	0	0	1	0	0	0	0	0	0	0	0	0	0	0	0	0	0	0	0	0	0	0	0	0	0	0	0	0	0	0	0	0	0	0	0	0	0	0	0	0	0	0
NG-17954_378_T3_NODE_330_length_7275_cov_632.205125	0.71134	0.738694	0.608247	0.694845	0	0.0299656	0.383918	0.0191065	0.0676289	1	0.524399	0.0773883	0	0.0358763	0.171684	0.849072	0.0360137	0	0	0	0	0	0	0	0	0	0.229691	0.156564	0	0	0.0236426	0	0.190515	0.0724399	0	0.518351	0.489759	0.669966	0	0.0580069	0	0.0387629	0	0	0.277663	0.070378	0	0.770172	0
NG-17954_378_T3_NODE_3328_length_1725_cov_7.737126	0	0	0	0	0	0	0	0	0.251014	0.745507	0	0	0	0	0	0	0	0	0	0	0	0	0	0	0	0	0	0	0	0	0	0	0	0	0	0	0	0	0	0	0	0	0	0	0	0.547246	0	0	0
NG-17954_378_T3_NODE_354_length_6958_cov_11.320006	0	0	0	0	0	0	0	0	0	0.99267	0	0	0	0	0	0	0	0	0	0	0	0	0	0.0534636	0	0	0	0	0	0	0	0	0	0	0.027163	0	0	0	0	0	0	0	0	0	0	0	0	0	0
NG-17954_378_T3_NODE_3663_length_1634_cov_4.399620	0	0	0	0	0	0	0	0	0	1	0	0	0	0	0	0	0	0	0	0	0	0	0	0	0	0	0	0	0	0	0	0	0	0	0	0	0	0	0	0	0	0	0	0	0	0	0	0	0
NG-17954_378_T3_NODE_3718_length_1620_cov_5.957188	0	0	0	0	0	0	0	0	0	1	0	0	0	0	0	0	0	0	0	0	0	0	0	0	0	0	0	0	0	0	0	0	0	0	0	0	0	0	0	0	0	0.471605	0	0	0	0	0	0	0
NG-17954_378_T3_NODE_371_length_6709_cov_18.478359	0	0	0.831719	0.270979	0	0.0387539	0	0	0	1	0	0	0	0	0	0.0408407	0	0	0	0	0	0	0	0.198241	0	0	0	0	0	0	0	0	0	0	0	0	0	0	0	0	0	0	0	0	0	0.0272768	0	0	0
NG-17954_378_T3_NODE_3755_length_1611_cov_8.008997	0.282433	0.145872	0.396648	0.173184	0	0	0	0	0	1	0	0	0	0	0	0.292365	0	0	0.418374	0	0.315332	0.119801	0.405338	0.153321	0	0	0	0.386096	0.212911	0	0	0.342644	0	0	0	0	0	0	0.175047	0	0	0	0	0	0	0	0	0.171322	0.108628
NG-17954_378_T3_NODE_3798_length_1600_cov_11.374110	0	0	0	0	0	0	0	0	0	1	0	0	0	0	0	0	0	0	0	0	0	0	0	0	0	0	0	0	0	0	0	0	0	0	0	0	0	0	0	0	0	0	0.335625	0	0	0.16	0	0	0
NG-17954_378_T3_NODE_381_length_6585_cov_32.058040	0	0	0	0	0	0	0	0	0	0.995292	0	0	0	0	0.0426727	0	0	0	0	0	0	0	0	0	0	0	0	0	0	0	0	0	0.0605923	0	0	0	0	0	0	0	0	0	0	0	0	0	0	0	0
NG-17954_378_T3_NODE_391_length_6519_cov_14.653775	0	0	0	0	0	0	0	0.0820678	0	0.998313	0	0	0	0	0	0	0	0	0	0	0	0.085596	0.760239	0	0	0	0	0	0	0	0	0	0	0	0	0	0	0.53858	0	0	0	0	0	0	0	0.042798	0	0	0
NG-17954_378_T3_NODE_3976_length_1560_cov_6.768106	0	0	0	0	0	0	0	0	0	0.984615	0	0	0	0	0	0	0	0	0	0	0	0	0	0	0	0	0	0	0	0	0	0	0	0	0	0	0	0	0	0	0	0.380128	0	0	0	0	0	0	0
NG-17954_378_T3_NODE_400_length_6437_cov_11.323410	0	0	0	0	0	0.0427218	0.0806276	0.890788	0.0389933	1	0	0	0	0	0	0	0.574336	0	0	0	0	0.0433432	0.643623	0	0	0	0	0	0	0	0	0	0.820103	0.972813	0	0	0	0.327637	0	0	0	0	0	0	0	0	0	0	0
NG-17954_378_T3_NODE_4034_length_1545_cov_8.296644	0	0.140453	0	0	0	0	0.157929	0.119741	0	1	0	0	0	0	0	0	0	0	0	0	0	0	0	0	0	0	0.980583	0.311327	0	0	0	0.89644	0	0	0	0	0	0	0	0	0	0.508091	0	0	0	0	0	0	0
NG-17954_378_T3_NODE_404_length_6363_cov_7.803741	0	0	0	0	0	0	0.0237309	0.807009	0	0.976112	0.0394468	0	0	0	0	0	0.434229	0	0	0	0	0.167217	0.650794	0	0	0	0	0	0	0	0	0	0.773377	0.893446	0	0	0	0.146472	0	0	0	0	0	0	0	0	0	0	0
NG-17954_378_T3_NODE_408_length_6309_cov_22.649185	0	0	0.868283	0.457917	0	0	0	0	0.0225075	1	0	0	0	0	0.119829	0	0	0	0	0	0	0	0	0.537645	0	0	0	0	0	0	0	0	0	0	0	0	0	0	0	0	0	0	0	0	0	0	0	0	0
NG-17954_378_T3_NODE_4096_length_1532_cov_4.690589	0	0	0.365535	0	0	0	0	0	0	0.999347	0	0	0	0	0	0.178851	0	0	0	0	0	0	0	0	0	0	0	0	0	0	0	0	0	0	0	0	0	0	0	0	0	0	0	0	0	0	0	0	0
NG-17954_378_T3_NODE_425_length_6173_cov_15.789474	0	0	0	0	0	0	0	0.264863	0	1	0	0	0	0	0	0.0455208	0	0	0	0	0	0	0.772558	0	0	0	0	0	0	0	0	0	0	0	0	0	0	0.384254	0	0	0	0	0	0	0	0	0	0	0
NG-17954_378_T3_NODE_4403_length_1470_cov_6.863604	0	0	0	0	0	0	0	0	0	1	0	0	0	0	0	0	0	0	0	0	0	0	0	0	0	0	0	0	0	0	0	0	0	0	0	0	0	0	0	0	0	0	0	0	0	0	0	0	0
NG-17954_378_T3_NODE_4419_length_1467_cov_6.766289	0	0.597819	0.190184	0.657805	0	0.578732	0.746421	0	0	0.92229	0	0.308793	0	0	0.190184	0.309475	0	0	0.289707	0	0	0	0.25017	0.517382	0	0	0.702113	0.406271	0	0.252897	0	0	0	0	0.295842	0.839809	0.494206	0.327198	0.937287	0.214042	0.519427	0	0.180641	0	0	0.404226	0	0	0.723245
NG-17954_378_T3_NODE_4473_length_1460_cov_5.631317	0	0	0	0	0	0	0	0	0	1	0	0	0	0	0	0	0	0	0	0	0	0	0	0	0	0	0	0	0	0	0	0	0	0	0	0	0	0	0	0	0	0.184247	0	0	0	0	0	0	0
NG-17954_378_T3_NODE_4543_length_1450_cov_6.693190	0	0	0	0	0	0	0	0	0	0.997241	0	0	0	0	0	0	0	0	0	0	0	0	0	0	0	0	0	0	0	0	0	0	0	0	0	0	0	0	0	0	0	0	0	0	0	0	0	0	0
NG-17954_378_T3_NODE_4621_length_1439_cov_2.520954	0	0	0	0	0	0	0	0	0	1	0	0	0	0	0	0	0	0	0	0	0	0	0	0	0	0	0	0	0	0	0	0	0	0	0	0	0	0	0	0	0	0	0	0	0	0	0	0	0
NG-17954_378_T3_NODE_464_length_5858_cov_19.648630	0	0	0.734039	0.31888	0	0.0397747	0	0	0	1	0	0	0.0479686	0	0.0979857	0.0324343	0	0	0	0	0	0	0	0.730113	0	0	0	0.14015	0	0	0	0	0.032605	0	0	0	0.0479686	0	0	0	0	0.045408	0.0949129	0	0	0.0344828	0	0.29942	0
NG-17954_378_T3_NODE_4672_length_1430_cov_11.415273	0	0	0	0	0	0	0.448951	0	0	1	0	0	0	0	0	0	0	0	0	0	0	0	0	0	0	0	0	0	0	0	0	0	0	0	0	0.190909	0	0.277622	0	0	0	0	0	0	0	0	0	0.28951	0
NG-17954_378_T3_NODE_4689_length_1428_cov_5.457393	0	0.114846	0	0	0	0.136555	0	0	0	0.969188	0	0	0	0	0.616246	0	0	0	0	0	0	0	0	0.170168	0	0	0	0.195378	0	0	0	0	0	0	0	0	0	0.192577	0	0	0	0	0	0	0.344538	0	0	0.191176	0
NG-17954_378_T3_NODE_4716_length_1424_cov_5.619430	0	0	0	0	0	0	0	0	0	1	0	0	0	0	0	0	0	0	0	0	0	0	0	0	0	0	0	0	0	0	0	0	0	0	0	0	0	0	0	0	0	0	0	0	0	0.502809	0.721208	0	0
NG-17954_378_T3_NODE_4739_length_1419_cov_9.043255	0	0	0	0	0	0	0	0	0	0.990134	0	0	0	0	0	0	0	0	0	0	0	0	0	0	0	0	0	0	0	0	0	0	0	0	0	0	0	0	0	0.198732	0	0	0	0	0	0	0	0	0
NG-17954_378_T3_NODE_4815_length_1407_cov_5.534763	0	0	0	0	0	0	0	0	0	0.90263	0	0	0	0	0	0	0	0	0	0	0	0	0	0	0	0	0	0	0	0	0	0.129353	0	0	0	0	0	0	0	0	0	0	0	0	0	0	0	0	0
NG-17954_378_T3_NODE_4901_length_1393_cov_8.623318	0	0	0	0	0	0	0	0	0	0.987796	0	0	0	0	0	0	0	0	0	0	0	0	0	0	0	0	0	0	0	0	0	0	0.105528	0	0	0	0	0	0	0	0	0	0.327351	0	0	0	0	0	0
NG-17954_378_T3_NODE_5051_length_1369_cov_9.228311	0	0	0	0	0	0.228634	0	0	0	0.931337	0	0	0	0	0.109569	0	0	0	0	0	0	0	0	0	0	0	0.20599	0	0	0	0	0	0	0	0	0	0	0	0.131483	0	0	0	0	0	0	0	0	0	0
NG-17954_378_T3_NODE_5128_length_1358_cov_321.424405	0	0	0	0.201767	0	0	0	0	0	0.937408	0.624448	0	0	0	0.383652	0	0	0	0	0	0	0	0	0	0	0	0.314433	0	0	0	0.259205	0.200295	0.731959	0.724595	0	0.606038	0.715758	0	0.808542	0	0.205449	0	0.496318	0	0	0.429308	0.187776	0.349043	0.242268
NG-17954_378_T3_NODE_512_length_5572_cov_10.588544	0	0	0	0	0	0	0	0	0	0.988335	0	0	0	0	0	0.0472003	0	0	0	0	0	0	0	0.0493539	0	0	0	0	0	0.124372	0	0	0	0	0.0396626	0	0	0	0	0	0	0	0	0	0	0	0	0	0
NG-17954_378_T3_NODE_518_length_5541_cov_28.780897	0	0.184443	0	0	0	0	0	0.647897	0.0407869	0.99982	0	0.0978163	0	0	0	0	0.0283342	0	0	0.043133	0	0	0	0	0	0	0.043494	0	0	0	0	0	0	0	0	0	0	0	0	0	0	0	0	0	0	0	0.0505324	0.436744	0
NG-17954_378_T3_NODE_5219_length_1346_cov_4.807901	0	0	0	0	0	0	0	0	0	0.942793	0	0	0.354383	0.959881	0	0	0	0	0	0	0	0	0	0	0	0	0	0	0	0	0	0	0	0	0	0.34101	0.277117	0.381872	0	0	0	0	0	0	0	0	0	0	0.457652
NG-17954_378_T3_NODE_5225_length_1345_cov_6.178295	0	0	0	0.12342	0	0.481041	0	0.416357	0	1	0	0	0	0	0	0	0	0	0.195539	0	0	0	0.315985	0	0	0	0	0.207435	0	0	0.882528	0.404461	0.729368	0	0	0	0	0	0	0	0	0	0	0	0	0	0	0	0
NG-17954_378_T3_NODE_5231_length_1344_cov_6.906905	0	0	0	0	0	0	0	0	0	1	0	0	0	0	0	0	0	0	0	0	0	0	0	0	0	0	0	0	0	0	0	0	0	0	0	0	0	0	0	0	0	0	0	0	0	0	0	0	0
NG-17954_378_T3_NODE_524_length_5508_cov_20.530717	0.0960421	0.157044	0.359477	0	0	0.234023	0.0499274	0.254902	0	0.992375	0	0.229847	0.0511983	0	0.0357662	0.199346	0	0	0	0.275418	0.135621	0	0.288308	0	0	0.0511983	0	0.141068	0.105301	0.0927741	0	0.145788	0	0.299201	0.0481118	0.0510167	0	0	0	0.0510167	0.18228	0.0330428	0	0	0	0.0423021	0	0.197894	0.697894
NG-17954_378_T3_NODE_539_length_5400_cov_16.747989	0	0	0	0.0522222	0	0	0.142222	0.838148	0	1	0	0	0	0	0	0	0.678704	0.141481	0	0	0	0	0.746296	0	0	0	0	0	0	0	0	0	0.924074	1	0	0	0.0509259	0.289815	0	0	0	0	0	0	0	0	0	0	0
NG-17954_378_T3_NODE_5435_length_1318_cov_10.212985	0	0	0	0	0	0	0	0	0	0.933991	0	0	0	0	0	0	0	0	0	0	0	0	0	0	0	0	0	0	0	0	0	0	0	0	0	0	0	0	0	0	0	0.23217	0	0	0	0	0	0	0
NG-17954_378_T3_NODE_5545_length_1304_cov_6.168935	0	0	0	0	0	0.157975	0	0	0	1	0	0.397239	0	0	0	0	0	0	0	0	0	0	0	0	0	0	0	0	0	0	0	0	0	0	0	0	0	0	0	0	0	0	0	0	0	0	0	0	0.318252
NG-17954_378_T3_NODE_5550_length_1303_cov_13.475160	0	0.227936	0	0	0	0	0	0	0	0.994628	0	0.318496	0	0	0.169609	0	0	0	0	0	0	0	0	0	0	0	0.323868	0.339217	0	0	0	0	0	0	0	0	0	0	0.343054	0	0	0	0	0	0	0	0	0.212586	0
NG-17954_378_T3_NODE_5563_length_1302_cov_9.028869	0	0	0	0	0	0	0	0	0	1	0	0	0	0	0	0	0	0	0	0	0	0	0	0	0	0	0	0	0	0	0	0	0	0	0	0	0	0	0	0	0	0	0	0	0	0	0	0	0
NG-17954_378_T3_NODE_579_length_5094_cov_16.715023	0.142913	0.317825	0.227523	0	0	0.784649	0	0.241461	0.26384	0.998822	0	0.575186	0.246368	0	0.213781	0.0791127	0.262269	0.0439733	0.252061	0.243227	0.160777	0	0.29309	0.455045	0	0.241461	0.243816	0.215548	0.236356	0.244013	0.301139	0.276404	0	0.110915	0.244798	0.150177	0.0804868	0	0.308795	0.124068	0.095799	0.185709	0.110522	0	0.165293	0.308402	0.194543	0	0.247546
NG-17954_378_T3_NODE_5834_length_1264_cov_12.454921	0	0	0	0	0	0	0	0	0	1	0	0	0	0	0	0	0	0	0	0	0	0	0	0	0	0	0	0	0	0	0	0	0	0	0	0	0	0	0	0	0	0	0	0	0	0	0	0	0
NG-17954_378_T3_NODE_5864_length_1261_cov_6.373134	0	0	0	0	0	0	0	0	0	0.962728	0	0	0	0	0	0	0	0	0	0	0	0	0	0	0	0	0	0	0	0	0	0	0	0	0	0	0	0	0	0	0	0	0	0	0	0	0	0	0
NG-17954_378_T3_NODE_657_length_4734_cov_10.338961	0	0	0	0	0	0	0.0418251	0.557245	0	0.968948	0	0	0	0	0	0.0595691	0.561048	0	0	0	0	0	0.488382	0	0	0	0	0	0	0	0	0	0.751162	0.982256	0	0	0	0.279256	0	0	0	0	0	0	0	0	0	0	0
NG-17954_378_T3_NODE_6665_length_1178_cov_4.159394	0	0	0	0	0	0	0	0	0	0.989813	0	0	0	0	0	0	0	0	0	0	0	0	0	0	0	0	0	0	0	0	0	0	0	0	0	0	0	0	0	0	0	0	0	0	0	0.324278	0	0	0
NG-17954_378_T3_NODE_6745_length_1171_cov_4.837814	0	0	0	0	0	0	0	0	0	1	0	0	0	0	0	0	0	0	0	0	0	0	0	0	0	0	0	0	0	0	0	0	0	0	0	0	0	0	0	0	0	0.163108	0	0	0	0	0	0	0
NG-17954_378_T3_NODE_676_length_4614_cov_20.793376	0.0609016	0	0	0	0	0	0	0	0	0.984829	0	0	0.0543997	0	0	0.0494148	0.102081	0.0489814	0.517122	0	0	0	0.240139	0	0	0.107499	0.0433463	0	0	0	0	0	0	0	0	0	0	0	0	0	0.0457304	0.0351105	0	0	0.457087	0.0600347	0	0.0561335	0.224534
NG-17954_378_T3_NODE_6870_length_1161_cov_8.672694	0	0	0	0	0	0	0	0	0	0.923342	0	0	0	0	0	0	0	0	0	0	0	0	0	0	0	0	0	0	0	0	0	0	0	0	0	0	0	0	0	0	0	0	0	0	0	0	0	0	0
NG-17954_378_T3_NODE_698_length_4515_cov_9.890359	0	0	0	0	0	0	0	0.800221	0	0.999779	0	0	0	0	0	0	0.536434	0	0	0	0	0.062237	0.658915	0	0	0	0	0	0	0	0	0	0.598893	0.739978	0	0	0	0.282392	0	0	0	0	0	0	0	0	0	0	0
NG-17954_378_T3_NODE_6992_length_1151_cov_7.360401	0	0	0	0	0.12424	0	0	0	0	0.920938	0	0	0	0	0	0	0	0	0	0	0	0	0	0	0	0	0	0	0	0	0	0	0	0	0	0	0	0	0	0	0	0	0	0	0	0	0	0	0
NG-17954_378_T3_NODE_7136_length_1141_cov_7.548803	0	0	0	0.151621	0	0	0	0	0	0.964067	0	0	0	0.155127	0	0	0	0	0	0.153374	0	0	0	0	0	0	0	0	0	0	0	0	0	0	0	0	0	0	0	0	0	0	0	0	0	0	0	0	0
NG-17954_378_T3_NODE_7163_length_1139_cov_4.818266	0	0	0	0	0	0	0	0	0	0.986831	0	0	0	0	0	0	0	0	0	0	0	0	0	0	0	0	0	0	0	0	0	0	0	0	0	0	0	0	0	0	0	0	0	0	0	0	0	0	0
NG-17954_378_T3_NODE_73_length_18010_cov_17.307658	0	0.127873	0	0	0	0	0	0	0	0.99678	0	0	0	0	0.0231538	0	0	0	0	0	0	0	0	0	0	0	0.0107163	0	0	0	0	0	0	0	0	0	0	0	0	0	0.0328151	0	0	0	0	0.0136036	0	0	0
NG-17954_378_T3_NODE_7401_length_1121_cov_4.074109	0	0	0	0	0	0	0	0	0	1	0	0	0	0	0	0	0	0	0	0	0	0	0	0	0	0	0	0	0	0	0	0	0	0	0	0	0	0	0	0	0	0	0	0	0	0.348796	0	0	0
NG-17954_378_T3_NODE_7424_length_1119_cov_3.694549	0.158177	0	0	0	0	0	0	0	0	0.852547	0	0	0	0	0	0	0	0	0	0	0	0	0	0	0	0	0	0	0	0	0	0	0	0.655943	0	0	0	0	0	0	0	0	0	0	0	0	0	0	0
NG-17954_378_T3_NODE_742_length_4319_cov_7.427064	0	0	0	0	0	0	0	0	0	0.999768	0	0	0	0	0	0	0	0	0	0	0	0	0	0	0	0	0	0	0	0	0	0	0	0	0	0	0	0	0.130586	0	0	0	0	0	0	0	0	0	0
NG-17954_378_T3_NODE_7434_length_1118_cov_3.577611	0	0	0	0.236136	0	0	0	0	0	0.872987	0	0	0	0	0	0	0	0	0	0	0	0	0	0	0	0	0	0	0	0	0	0.549195	0	0	0	0.211986	0	0.828265	0.275492	0	0	0	0	0	0	0	0	0	0
NG-17954_378_T3_NODE_745_length_4311_cov_6.388863	0	0	0	0	0	0	0	0	0	0.98817	0	0	0	0	0.129436	0	0	0	0	0	0	0	0	0	0	0	0	0	0	0	0	0	0	0	0	0	0	0	0	0	0	0	0	0	0	0	0	0	0
NG-17954_378_T3_NODE_7491_length_1112_cov_8.570482	0	0	0	0	0	0	0	0	0	1	0	0	0	0	0	0	0.253597	0	0	0	0	0	0	0	0	0	0	0	0	0	0	0	0	0	0	0	0	0	0.316547	0	0	0	0	0	0	0	0	0	0.250899
NG-17954_378_T3_NODE_7584_length_1105_cov_9.249524	0	0	0	0	0	0	0	0	0	0.971041	0	0	0	0	0	0	0	0	0	0	0	0	0	0	0	0	0	0	0	0	0	0	0	0	0	0	0	0	0	0	0	0	0	0	0	0	0	0	0
NG-17954_378_T3_NODE_7594_length_1105_cov_5.533333	0	0	0	0	0	0	0	0	0	1	0	0	0	0	0	0	0	0	0	0	0	0	0	0	0	0	0	0	0	0	0	0	0	0	0	0	0	0	0	0	0	0	0	0	0	0	0	0	0
NG-17954_378_T3_NODE_7767_length_1092_cov_3.602700	0	0	0	0	0	0	0	0	0	0.999084	0	0	0	0	0	0	0	0	0	0	0	0	0	0	0	0	0	0	0	0	0	0	0	0	0	0	0	0	0	0	0	0	0	0	0	0	0	0	0
NG-17954_378_T3_NODE_7790_length_1090_cov_5.910145	0	0	0	0	0	0.548624	0	0	0.230275	0.998165	0	0.237615	0.218349	0	0.283486	0	0.32844	0	0.909174	0.656881	0.579817	0.134862	0.488991	0	0	0	0	0	0.344037	0.450459	0	0.611927	0	0	0.437615	0.651376	0.666055	0	0.943119	0.257798	0.258716	0	0	0	0.347706	0.187156	0	0	0.412844
NG-17954_378_T3_NODE_7833_length_1086_cov_11.989331	0	0.468692	0.485267	0.146409	0	0.92081	0.673112	0	0	1	0	0.640884	0	0	0.154696	0.366483	0	0.183241	0.79558	0	0	0	0.535912	0.72744	0	0	0.735727	0.322284	0	0.801105	0	0	0	0	0.697053	0.771639	0.571823	0	0.350829	0	0.259669	0	0.554328	0	0.203499	0.520258	0	0.67035	0.662063
NG-17954_378_T3_NODE_7855_length_1085_cov_4.999029	0	0	0	0	0	0	0	0	0	0.896774	0	0	0	0	0	0	0	0	0	0	0	0	0	0	0	0	0	0	0	0	0	0	0	0	0	0	0	0	0	0	0	0	0	0	0	0	0	0	0
NG-17954_378_T3_NODE_7889_length_1082_cov_4.561831	0	0	0	0	0	0	0	0	0	1	0	0	0	0	0	0	0	0	0	0	0	0	0	0	0	0	0	0	0	0	0	0	0	0	0	0	0	0	0	0	0	0.260628	0	0	0	0	0	0	0
NG-17954_378_T3_NODE_7986_length_1075_cov_5.896078	0.260465	0	0	0	0.244651	0	0	0	0.413023	0.48186	0	0	0	0	0	0	0	0	0.476279	0	0	0.243721	0	0.664186	0	0	0	0	0	0	0.165581	0	0	0.828837	0	0	0	0	0	0.216744	0.363721	0	0	0.253023	0	0.331163	0	0	0.406512
NG-17954_378_T3_NODE_8154_length_1064_cov_4.227948	0	0	0	0	0	0	0	0	0	0.796992	0	0.512218	0	0	0.263158	0	0	0	0.265038	0	0	0	0	0	0	0	0	0	0	0	0	0	0	0	0	0	0	0	0	0	0	0	0	0	0	0	0	0	0
NG-17954_378_T3_NODE_8242_length_1057_cov_6.420160	0	0	0	0	0	0	0	0	0	0.947966	0	0	0	0	0	0	0	0	0	0	0	0	0	0	0	0	0	0	0	0	0	0	0	0	0	0	0	0	0	0	0	0	0	0	0	0.321665	0	0	0
NG-17954_378_T3_NODE_8245_length_1057_cov_4.726547	0	0	0	0	0	0	0	0	0	1	0	0	0	0	0	0	0	0	0	0	0	0	0	0	0	0	0	0	0	0	0	0	0	0	0	0	0	0	0	0	0	0.144749	0	0	0	0	0	0	0
NG-17954_378_T3_NODE_828_length_4031_cov_11.086519	0	0	0	0	0	0	0	0.684446	0	1	0	0	0	0	0	0	0.345324	0.0647482	0	0	0	0.0697097	0.364426	0	0	0	0	0	0	0	0	0	0.604068	0.924088	0	0	0	0.296701	0	0	0	0	0	0	0	0	0	0	0
NG-17954_378_T3_NODE_8344_length_1050_cov_5.142714	0	0	0	0	0	0	0	0	0	0.972381	0	0	0	0	0	0	0	0	0	0	0	0	0	0	0	0	0	0	0	0	0	0	0	0	0	0	0	0	0	0	0	0	0	0	0	0	0	0	0
NG-17954_378_T3_NODE_8348_length_1049_cov_8.566398	0	0	0	0	0	0	0	0	0	0.979981	0	0	0	0	0	0	0	0	0	0	0	0	0	0	0	0	0	0	0	0	0	0	0	0	0	0	0	0	0	0	0	0	0	0	0	0	0	0	0
NG-17954_378_T3_NODE_836_length_3989_cov_6.232334	0	0	0	0	0	0	0	0	0	0.95287	0	0.343194	0	0	0	0	0.0473803	0.069441	0	0	0	0	0	0	0	0	0	0	0	0	0	0	0	0	0	0	0	0	0	0	0	0	0	0	0	0	0.227877	0	0
NG-17954_378_T3_NODE_8478_length_1041_cov_5.150101	0	0	0.767531	0.335255	0	0	0	0	0	1	0	0	0	0	0	0.748319	0	0	0	0	0	0	0	0	0	0	0	0	0	0	0	0	0	0	0	0	0	0	0	0	0	0	0	0	0	0	0	0.947166	0
NG-17954_378_T3_NODE_8583_length_1034_cov_7.251277	0	0	0	0	0	0	0	0	0	0.980658	0	0	0	0	0	0	0	0	0	0	0	0	0	0	0	0	0	0	0	0	0	0	0	0	0	0	0	0	0	0	0	0	0	0	0	0	0	0	0
NG-17954_378_T3_NODE_861_length_3925_cov_19.231266	0	0	0.729427	0.134268	0	0	0	0	0.0361783	0.998981	0	0	0	0	0.143694	0	0	0	0	0	0	0	0	0.0601274	0	0	0	0	0	0	0	0	0	0	0	0	0	0	0	0	0	0	0	0	0	0	0	0	0
NG-17954_378_T3_NODE_8714_length_1025_cov_4.664948	0	0	0	0	0	0	0	0	0	0.933659	0	0	0	0	0	0	0	0	0	0	0	0	0	0	0	0	0	0	0	0	0	0	0	0	0	0	0	0	0	0	0	0	0	0	0	0	0	0	0
NG-17954_378_T3_NODE_887_length_3872_cov_9.873985	0	0	0	0	0	0.119318	0.0568182	0	0	0.997159	0	0	0	0	0	0	0	0	0	0	0	0	0.0715393	0.0544938	0	0	0.319473	0	0	0	0	0	0	0	0	0.0725723	0.116219	0	0	0	0	0	0	0	0	0	0	0	0
NG-17954_378_T3_NODE_8979_length_1009_cov_6.015723	0	0	0	0	0	0	0	0	0	0.995045	0	0	0	0	0	0	0	0	0	0	0	0	0	0	0	0	0	0	0	0	0	0	0	0	0	0	0	0	0	0	0	0	0	0	0	0	0	0	0
NG-17954_378_T3_NODE_9029_length_1007_cov_4.031513	0	0	0	0	0	0	0	0	0	0.988083	0	0	0	0	0	0	0	0	0	0	0	0	0	0	0	0	0	0	0	0	0	0	0	0	0	0	0	0	0	0	0	0	0	0	0	0	0	0	0
NG-17954_378_T3_NODE_9097_length_1003_cov_4.624473	0	0	0	0	0	0	0	0	0	0.99003	0	0	0	0	0	0	0	0	0	0	0	0	0	0	0	0	0	0	0	0	0	0	0	0	0	0	0	0	0	0	0	0	0	0	0	0	0	0	0
NG-17954_378_T3_NODE_93_length_14915_cov_11.588560	0	0	0	0.0142809	0	0	0.01589	0.62065	0	0.999933	0	0	0	0.018639	0	0	0.297419	0	0	0	0	0.0335903	0.690714	0	0	0	0	0	0	0	0.0798525	0	0.373718	0.418438	0	0	0	0.42655	0	0	0	0	0	0	0	0	0	0	0
NG-17954_378_T3_NODE_947_length_3684_cov_7.195095	0	0.166938	0	0	0	0.256515	0	0	0	0.983985	0	0	0	0	0	0.179153	0	0	0	0	0	0	0	0	0	0	0.0610749	0.106406	0	0	0	0	0	0	0	0	0	0	0.0749186	0.067861	0.060532	0	0	0	0	0.0765472	0	0	0.0784473
NG-17954_378_T3_NODE_982_length_3593_cov_9.878180	0.226273	0	0	0	0	0	0	0	0	1	0	0	0	0.455886	0	0	0	0	0	0	0	0	0	0	0	0	0	0	0	0	0	0	0	0	0	0	0	0	0	0	0	0	0	0	0	0	0	0	0
NG-17954_378_T3_NODE_999_length_3547_cov_14.147766	0	0	0	0	0	0	0	0.047082	0	0.992106	0	0	0	0	0	0	0	0	0	0	0	0.0501833	0.747956	0	0	0	0	0	0	0	0	0	0	0	0	0	0	0.351565	0	0	0	0	0	0	0	0	0	0	0
NG-17954_379_T2_NODE_10_length_4811_cov_5.011564	0	0	0	0	0	0	0	0	0	0	0.999792	0	0	0	0	0	0	0	0	0	0	0	0	0	0	0	0	0	0	0	0	0	0	0	0	0	0	0	0	0	0	0	0	0	0	0	0	0.125961	0
NG-17954_379_T2_NODE_11_length_4719_cov_3.506432	0	0	0	0	0.0425938	0	0.141979	0	0	0	0.952744	0	0	0	0	0	0	0	0	0	0	0.0510701	0	0	0	0	0	0	0	0.151939	0	0	0	0	0.167408	0	0	0	0	0	0	0.540793	0	0	0	0	0.730239	0	0
NG-17954_379_T2_NODE_12_length_4474_cov_2.659878	0	0	0	0	0	0	0	0	0	0	0.924676	0	0	0	0	0	0	0	0	0	0	0	0	0	0	0	0	0.108404	0	0	0	0	0	0	0	0	0	0	0	0	0	0	0	0	0	0	0	0	0
NG-17954_379_T2_NODE_13_length_4065_cov_2.784539	0	0	0.0678967	0.0671587	0	0	0	0	0	0	0.970234	0	0	0	0	0	0.0642066	0	0.101599	0	0	0	0	0	0	0	0	0	0	0	0	0.112915	0	0	0.141205	0.0440344	0	0.137761	0	0	0	0	0	0	0	0.371464	0.130135	0	0.0895449
NG-17954_379_T2_NODE_14_length_3780_cov_3.784161	0.0486772	0	0	0	0	0	0	0	0	0	0.912434	0	0	0	0	0	0	0	0	0	0	0	0	0	0	0	0	0	0	0	0	0.367989	0	0	0.15291	0.32328	0.129894	0.17328	0	0	0	0	0	0	0	0	0	0	0
NG-17954_379_T2_NODE_17_length_3235_cov_3.530503	0	0.574034	0	0	0	0	0	0	0	0	0.948995	0	0	0	0	0	0	0	0	0	0	0	0	0	0	0	0	0	0	0	0	0.0717156	0	0	0	0	0	0	0	0	0	0	0	0	0	0.459042	0	0.718083	0
NG-17954_379_T2_NODE_20_length_2958_cov_2.871857	0.14165	0	0	0	0	0	0.0943205	0	0	0	0.965179	0	0	0	0	0	0	0	0	0	0	0	0	0	0	0	0	0	0	0.448614	0	0.557471	0	0	0.554429	0.225828	0.086545	0.196755	0	0	0	0	0	0	0	0.0689655	0.258959	0	0
NG-17954_379_T2_NODE_24_length_2529_cov_4.560631	0	0	0	0	0	0	0	0	0	0	0.937129	0	0	0	0	0	0	0	0	0	0	0	0	0	0	0	0	0	0	0	0	0	0	0	0	0	0	0	0	0	0	0	0	0	0	0	0	0	0
NG-17954_379_T2_NODE_30_length_2031_cov_2.742409	0	0	0	0	0	0	0	0	0	0	0.742491	0	0	0	0	0	0	0	0	0	0	0	0	0	0	0	0	0	0	0	0	0	0	0	0	0	0	0	0	0	0	0	0	0	0	0	0	0	0
NG-17954_379_T2_NODE_31_length_2027_cov_2.657708	0	0	0	0	0	0	0	0	0	0	0.963986	0	0	0	0	0	0	0	0	0	0	0	0	0	0	0	0	0	0	0	0	0.26591	0	0	0	0.206709	0	0	0	0	0	0	0	0	0	0	0	0	0
NG-17954_379_T2_NODE_32_length_2015_cov_2.215306	0.137469	0	0.138462	0	0	0	0	0	0	0	0.858065	0	0	0	0	0	0	0	0	0	0	0	0	0	0	0	0	0	0	0.205459	0	0.489826	0	0	0.773697	0.281886	0	0.11464	0	0	0	0	0	0	0	0	0.131017	0.0957816	0
NG-17954_379_T2_NODE_42_length_1749_cov_2.733766	0	0	0	0	0	0	0	0.222413	0	0	0.819897	0	0	0	0	0	0	0	0	0	0	0	0	0	0	0	0	0	0	0.225272	0	0.221841	0	0	0.0869068	0.112636	0.161235	0	0	0	0	0	0	0	0	0.101201	0	0	0.453974
NG-17954_379_T2_NODE_44_length_1718_cov_2.266386	0.153667	0	0	0	0	0	0	0	0	0	0.970896	0	0	0	0	0	0	0	0	0	0	0	0	0.16298	0	0	0	0	0	0.267171	0	0.572759	0	0	0.231665	0.123399	0	0.389406	0	0	0	0	0	0	0	0	0	0.149593	0
NG-17954_379_T2_NODE_47_length_1693_cov_2.608669	0	0	0	0	0	0	0	0	0	0	0.899587	0	0	0	0	0	0	0	0	0	0	0	0	0	0	0	0	0	0	0	0	0.419374	0	0	0.331364	0.329592	0	0.421737	0	0	0	0	0	0	0	0	0.166568	0	0
NG-17954_379_T2_NODE_4_length_14066_cov_5.901791	0	0	0	0	0.0200483	0	0	0	0	0	0.991184	0	0	0	0	0	0.0193374	0	0	0	0	0	0	0	0	0	0	0	0	0	0	0	0	0	0	0	0	0	0	0	0	0	0	0	0	0	0	0	0
NG-17954_379_T2_NODE_50_length_1554_cov_2.942628	0	0	0	0	0	0	0	0	0	0	0.997426	0	0	0	0	0	0	0	0	0	0	0	0	0	0	0	0	0	0	0	0	0	0	0	0	0	0	0	0	0	0	0	0	0	0	0	0	0	0
NG-17954_379_T2_NODE_63_length_1368_cov_2.316832	0	0	0	0	0	0	0	0	0	0	0.960526	0	0	0	0	0	0	0	0	0	0	0	0	0	0	0	0	0.205409	0	0	0	0	0	0	0	0	0	0	0	0	0	0	0	0	0	0	0	0	0
NG-17954_379_T2_NODE_68_length_1303_cov_2.354968	0	0	0	0	0	0	0	0	0	0	0.90944	0	0	0	0	0	0	0	0	0	0	0	0	0	0	0	0	0	0	0.557943	0	0.302379	0	0	0.752111	0.0874904	0	0.3868	0	0	0	0	0	0	0	0	0.491942	0	0
NG-17954_379_T2_NODE_6_length_6504_cov_380.828811	0.0422817	0.163745	0	0	0	0	0	0	0	0	1	0	0.0316728	0	0.0433579	0	0.0862546	0	0	0	0	0	0	0	0	0	0	0	0	0	0	0	0.0973247	0.0535055	0	0	0.0432042	0	0	0	0	0	0	0	0	0	0	0.0691882	0
NG-17954_379_T2_NODE_74_length_1236_cov_11.264183	0	0	0	0	0	0.144013	0	0	0	0.183657	0.558252	0	0.229773	0	0.136731	0	0	0.141586	0	0	0	0	0	0	0	0	0	0	0	0	0	0.177184	0.205502	0.225728	0	0	0	0	0.119741	0.305825	0.12945	0	0	0	0.13754	0.199029	0	0.279126	0.116505
NG-17954_379_T2_NODE_75_length_1220_cov_2.778541	0	0	0	0	0	0	0	0	0	0	0.991803	0	0	0	0	0	0	0	0	0	0	0	0	0	0	0	0	0	0	0	0	0	0	0	0	0	0	0	0	0	0	0	0	0	0	0	0	0	0
NG-17954_379_T2_NODE_85_length_1125_cov_2.328972	0	0	0	0	0	0	0	0	0	0	0.828444	0	0	0	0	0	0	0	0	0	0	0	0	0	0	0	0	0	0	0	0	0	0	0	0	0.201778	0	0.406222	0	0	0	0	0	0	0	0	0	0	0
NG-17954_379_T2_NODE_87_length_1098_cov_2.015340	0	0	0	0	0	0	0	0	0	0	0.903461	0	0	0.295082	0	0	0	0	0	0	0	0	0	0	0	0	0	0	0	0	0	0	0	0	0	0	0	0	0	0	0	0	0	0	0	0	0	0	0
NG-17954_379_T2_NODE_94_length_1063_cov_2.514881	0	0	0	0	0	0	0	0	0	0	0.791157	0	0	0	0	0	0	0	0	0	0	0	0	0	0	0	0	0	0	0	0	0	0	0	0	0.223895	0	0	0	0	0	0	0	0	0	0	0	0	0
NG-17954_380_T3_NODE_1085_length_5816_cov_2.934386	0	0	0	0	0	0	0	0	0	0	0	0.90423	0	0	0	0	0	0	0	0	0	0	0	0	0	0	0	0	0	0	0	0	0	0	0	0	0	0	0	0	0	0	0	0	0	0	0	0	0
NG-17954_380_T3_NODE_1115_length_5712_cov_4.666077	0	0	0	0	0	0	0	0	0	0	0	0.979517	0	0	0	0	0	0	0	0	0	0	0	0	0	0	0	0	0	0	0	0	0	0	0.0290616	0	0	0	0	0	0	0	0	0	0	0	0	0	0
NG-17954_380_T3_NODE_1137_length_5639_cov_4.359062	0	0	0	0	0	0	0.136726	0	0	0.0517822	0	0.977478	0	0	0	0	0	0	0.0500089	0	0	0	0.0649051	0	0	0	0	0	0	0	0	0.0471715	0	0	0	0	0	0	0	0	0	0	0	0	0	0	0	0	0
NG-17954_380_T3_NODE_1142_length_5616_cov_3.960798	0	0	0	0	0	0.0395299	0	0	0	0	0	0.970085	0	0	0	0	0	0	0	0	0	0	0	0	0	0	0	0	0	0	0	0	0	0	0	0	0	0	0	0	0	0	0	0	0	0	0	0	0
NG-17954_380_T3_NODE_1144_length_5606_cov_2.426590	0	0	0.0792009	0	0	0	0	0	0	0	0	0.892793	0	0	0	0	0	0	0	0	0	0.0383518	0.0440599	0	0	0	0	0	0	0	0	0	0	0.158937	0	0	0	0	0	0	0	0	0	0	0	0	0	0.0692116	0
NG-17954_380_T3_NODE_1170_length_5503_cov_2.580580	0	0	0	0	0	0.360349	0	0	0	0	0	0.939306	0	0	0	0	0	0	0.0510631	0	0	0	0	0	0	0	0.119571	0.476286	0	0	0	0	0	0	0	0.133382	0.124114	0	0.659822	0.0512448	0.459022	0	0.690169	0	0	0.263856	0	0	0
NG-17954_380_T3_NODE_1195_length_5435_cov_2.745353	0	0	0	0	0	0.414351	0	0	0	0	0	0.968721	0	0	0	0	0	0	0	0	0	0	0	0	0	0	0.0551978	0.274517	0	0	0	0	0	0	0	0.205336	0	0.0474701	0.49586	0	0.221343	0	0.428151	0	0	0.195032	0	0	0
NG-17954_380_T3_NODE_1212_length_5370_cov_5.421449	0	0	0	0	0	0	0	0	0	0.639106	0	0.980261	0	0	0.0528864	0	0	0	0	0	0	0	0	0.0523277	0	0	0	0	0	0	0	0	0	0	0	0	0	0	0	0.0517691	0	0	0	0	0	0	0.20987	0.0353818	0
NG-17954_380_T3_NODE_121_length_20127_cov_4.754783	0	0	0	0	0	0	0.0878919	0	0.027724	0.379987	0	0.990709	0	0	0.249714	0.0258359	0	0	0.0522681	0	0	0.0382074	0.309038	0	0	0	0	0	0	0	0	0.0299101	0	0	0	0.0123218	0	0	0	0	0.013862	0	0	0	0	0	0.385452	0	0
NG-17954_380_T3_NODE_1220_length_5352_cov_4.067397	0	0	0	0	0	0	0	0	0	0	0	0.920777	0	0	0	0	0	0	0	0	0	0	0	0	0	0	0	0	0	0	0	0	0	0	0	0	0	0	0	0	0	0	0	0	0	0	0	0	0
NG-17954_380_T3_NODE_1258_length_5244_cov_2.477549	0.0490084	0	0	0	0	0.396453	0	0	0	0	0	0.973684	0	0	0	0	0	0.106979	0	0	0	0	0	0	0	0	0.357551	0.676964	0	0	0	0	0	0	0	0.389588	0	0.0387109	0.160564	0	0	0.0430969	0.40942	0	0	0.173722	0	0	0
NG-17954_380_T3_NODE_1270_length_5185_cov_3.236842	0	0	0	0	0	0.403086	0	0	0	0	0	0.934426	0	0	0	0	0	0.246287	0	0	0	0	0.15622	0.0541948	0	0	0.132498	0	0	0.217743	0	0	0	0	0.185342	0	0	0	0	0	0	0	0.0455159	0	0	0	0	0	0.158149
NG-17954_380_T3_NODE_1293_length_5136_cov_2.992128	0	0	0	0	0	0	0	0	0	0	0	0.965148	0	0	0	0	0	0	0	0	0	0	0	0.0529595	0	0	0	0	0	0	0	0	0	0	0	0	0	0	0.0776869	0	0.103777	0	0.255452	0	0	0	0	0	0
NG-17954_380_T3_NODE_1300_length_5109_cov_4.383459	0	0	0	0	0	0.432374	0	0	0	0.324134	0	0.963594	0	0	0	0.247211	0.0551967	0	0.360149	0.0499119	0	0	0	0	0	0	0.158348	0.107849	0	0.235271	0	0	0	0	0.375416	0.462713	0.22157	0.187317	0.478567	0.100998	0	0.0927775	0.365629	0	0	0.0814249	0	0	0.0430613
NG-17954_380_T3_NODE_1356_length_4924_cov_5.439105	0.0566613	0.0842811	0.283306	0.0595045	0	0.309911	0.203493	0.295491	0	0.648863	0.0440699	0.944151	0.0556458	0.326564	0.262998	0	0.0572705	0	0.344639	0.163485	0	0	0.269903	0.2171	0.293867	0.293867	0	0.0875305	0.0335093	0	0.226645	0.177092	0.29407	0.290008	0	0.0883428	0	0.0296507	0	0.0572705	0	0.095857	0.0385865	0	0.103574	0	0.178513	0.299147	0.262794
NG-17954_380_T3_NODE_1379_length_4840_cov_3.596029	0	0	0	0	0	0	0	0	0	0	0	0.998554	0	0.0338843	0	0	0	0	0	0	0	0	0	0	0	0	0	0	0	0	0	0	0	0	0	0	0	0	0	0	0	0	0	0	0	0	0	0	0
NG-17954_380_T3_NODE_1380_length_4835_cov_2.917573	0	0	0	0	0	0.451293	0	0	0	0	0	0.942296	0	0	0	0	0	0	0	0	0	0	0	0	0	0	0	0	0	0	0	0	0	0	0	0.229162	0	0	0.0320579	0	0.0488108	0	0	0	0	0	0	0	0
NG-17954_380_T3_NODE_1388_length_4810_cov_2.608833	0	0	0	0	0	0.559875	0	0	0	0	0	0.96341	0	0	0	0	0.158628	0	0	0	0	0	0.0397089	0	0	0	0.718295	0.445738	0	0	0	0	0	0	0	0.320582	0.173597	0	0.822661	0.143659	0.235759	0	0.654886	0	0	0.616424	0	0	0
NG-17954_380_T3_NODE_1499_length_4542_cov_3.099621	0	0	0	0	0	0.057904	0	0	0	0	0	0.778292	0	0	0	0	0	0	0	0	0	0	0	0	0	0	0.523778	0	0	0	0	0	0	0	0	0	0	0	0	0	0.103699	0	0.11845	0	0	0	0	0	0
NG-17954_380_T3_NODE_1558_length_4376_cov_4.404073	0	0	0	0	0	0	0	0	0	0	0	0.895567	0	0	0	0	0	0	0	0	0	0	0	0	0	0	0	0	0	0	0	0	0	0	0	0	0	0	0	0	0	0	0	0	0	0	0	0	0
NG-17954_380_T3_NODE_1583_length_4308_cov_3.749353	0	0	0	0	0	0	0	0	0	0	0	0.877902	0	0	0	0	0	0	0	0	0	0	0	0	0	0	0	0	0	0	0	0	0	0	0	0	0	0	0	0	0	0	0	0	0	0	0	0	0
NG-17954_380_T3_NODE_15_length_47566_cov_9.335649	0.0889501	0.732183	0.0166295	0.00754741	0.00435185	0.628937	0.205819	0.815351	0.131165	0.119182	0.0347938	0.980911	0.110983	0.695875	0.446664	0.557562	0.121179	0.0689778	0.819976	0.0109322	0.151852	0.0177648	0.0142749	0.00882984	0.0104066	0.689694	0.215301	0.352941	0.145083	0.0366648	0.70788	0.26479	0.745848	0.683114	0.0236724	0.0219274	0.00531893	0	0.0644999	0.0527057	0.00571837	0.0310516	0.656414	0.00956566	0.105096	0.654144	0.011647	0.652294	0.741727
NG-17954_380_T3_NODE_1618_length_4228_cov_3.701414	0	0	0	0	0	0	0	0	0	0	0	0.955535	0	0	0	0	0	0	0	0	0	0	0	0	0	0	0	0	0	0	0	0	0	0	0	0	0	0	0	0	0	0	0	0	0	0	0	0	0
NG-17954_380_T3_NODE_1620_length_4227_cov_2.283797	0	0	0	0	0	0.482375	0	0.0660043	0	0	0	0.977762	0	0	0	0	0.0425834	0	0	0	0	0	0	0	0.0565413	0	0.668559	0.563284	0	0	0	0	0	0	0	0.286728	0	0	0.52969	0.105512	0.52141	0	0.785664	0	0	0.365507	0	0	0
NG-17954_380_T3_NODE_1626_length_4203_cov_4.260125	0	0	0	0	0	0	0	0	0	0	0	0.915774	0	0.0632881	0	0	0	0	0	0	0	0	0	0	0	0	0	0	0	0	0	0	0	0	0	0	0	0	0	0	0	0	0	0	0	0	0	0	0
NG-17954_380_T3_NODE_1631_length_4193_cov_4.453117	0	0	0	0	0	0	0	0	0	0	0	0.999523	0	0	0.431433	0	0	0	0	0	0	0	0	0	0	0	0	0	0	0	0	0	0	0	0	0	0	0	0	0	0	0	0	0	0	0	0.400191	0	0
NG-17954_380_T3_NODE_1633_length_4191_cov_2.764990	0	0	0	0	0	0.310427	0	0	0	0	0	0.99833	0	0	0	0.067287	0	0	0	0	0	0	0.066094	0	0	0	0.235982	0.651157	0	0	0	0	0	0	0	0.164161	0	0	0.712479	0	0.284658	0.128132	0.615605	0	0	0.13362	0	0	0
NG-17954_380_T3_NODE_1652_length_4155_cov_2.395122	0	0	0	0	0	0	0	0	0	0	0	0.968712	0	0	0	0.0478941	0	0	0	0	0	0	0	0	0	0	0	0	0	0	0	0	0	0	0	0	0	0	0	0	0	0.0941035	0	0	0	0	0	0	0
NG-17954_380_T3_NODE_1719_length_4002_cov_3.147707	0	0	0	0	0	0	0	0	0	0	0	0.924538	0	0	0	0	0	0	0	0	0	0	0	0	0	0	0	0.0474763	0	0	0	0	0	0	0	0	0	0	0	0	0	0	0	0	0	0	0	0	0
NG-17954_380_T3_NODE_1720_length_4000_cov_4.323194	0	0	0	0	0	0	0	0	0	0	0	0.937	0	0	0.37025	0	0	0	0	0	0	0	0	0	0	0	0	0	0	0	0	0	0	0	0	0	0	0	0	0	0	0	0	0	0	0	0.50825	0	0
NG-17954_380_T3_NODE_1762_length_3950_cov_3.220282	0	0	0	0	0	0	0.0546835	0	0	0.453165	0	0.980253	0	0	0.42	0.0701266	0	0	0.208354	0	0	0	0.552658	0	0	0	0	0	0	0	0	0	0	0	0	0	0	0	0	0	0.0663291	0	0	0	0	0	0.509873	0	0
NG-17954_380_T3_NODE_1767_length_3945_cov_2.799486	0	0	0	0	0	0.352345	0	0	0	0	0	0.977947	0	0	0	0.0712294	0	0	0	0	0	0	0	0	0	0	0.364512	0.409125	0	0	0	0	0	0	0	0.193663	0	0	0.91711	0.0653992	0.479594	0	0.66033	0	0	0.143219	0	0	0
NG-17954_380_T3_NODE_1769_length_3945_cov_2.130077	0	0	0	0	0	0	0	0	0	0	0	0.923447	0	0	0	0	0	0	0	0	0	0	0	0	0	0	0	0	0	0	0	0	0	0	0	0	0	0	0	0	0	0	0	0	0	0	0	0	0.547529
NG-17954_380_T3_NODE_1785_length_3925_cov_2.996382	0	0	0	0	0	0	0	0	0	0	0	0.935287	0	0	0	0	0	0	0	0	0	0	0	0	0	0	0	0.43414	0	0	0	0	0	0	0	0	0	0	0	0	0	0	0.271338	0	0	0	0	0	0
NG-17954_380_T3_NODE_1812_length_3890_cov_2.903259	0	0	0	0	0	0	0	0	0	0	0	0.984062	0	0	0	0.184319	0	0	0	0	0	0	0	0	0	0	0	0	0	0	0	0	0	0	0	0	0	0	0	0	0	0	0	0	0	0	0	0	0
NG-17954_380_T3_NODE_1823_length_3871_cov_4.922432	0	0	0	0	0	0	0	0	0	0	0	0.986308	0	0	0	0	0	0	0	0	0	0	0	0	0	0	0	0	0	0	0	0	0	0	0	0	0	0	0	0	0	0	0	0	0	0	0	0	0
NG-17954_380_T3_NODE_1827_length_3867_cov_4.006558	0	0.0718904	0	0	0	0	0.0677528	0	0	0.569175	0	0.995345	0.069563	0.0729247	0.671063	0.57745	0	0	0	0	0	0.0726661	0.341608	0	0	0	0	0	0	0	0	0	0	0	0	0.129299	0	0	0	0	0	0	0	0	0	0	0.521334	0.616499	0
NG-17954_380_T3_NODE_1828_length_3865_cov_2.244357	0	0	0	0	0	0.381889	0	0	0	0	0	0.833894	0	0	0	0	0.0476067	0	0.0548512	0	0	0	0	0	0	0	0.439069	0.531953	0	0	0	0	0	0	0	0.244502	0.132988	0	0.789651	0	0.335576	0	0.624321	0	0	0.399741	0	0	0
NG-17954_380_T3_NODE_1860_length_3819_cov_3.908077	0	0	0	0	0	0.0738413	0	0	0	0	0	0.989002	0	0	0.255041	0.0735795	0	0	0.431265	0	0	0	0.0706991	0	0	0	0.19115	0	0	0.936109	0	0	0	0	0.78895	0.426813	0	0	0.427861	0.367897	0.328096	0.103168	0.415554	0	0	0.299555	0.403509	0.197434	0
NG-17954_380_T3_NODE_1881_length_3777_cov_2.162010	0	0	0	0	0	0	0	0	0	0	0	0.933545	0	0	0	0.28197	0	0	0	0	0	0	0	0	0	0	0	0	0	0	0	0	0	0	0	0	0	0	0	0	0	0.0728091	0	0	0	0	0	0	0
NG-17954_380_T3_NODE_1907_length_3720_cov_3.472851	0	0	0.0706989	0	0	0	0.224731	0	0	0.347581	0	0.982527	0	0	0.155914	0	0	0	0.269892	0	0	0	0.651075	0	0	0	0	0	0	0	0	0	0	0	0	0.0408602	0	0	0	0	0	0	0	0	0	0	0.364785	0	0
NG-17954_380_T3_NODE_1923_length_3688_cov_2.115332	0	0	0	0	0	0	0	0	0	0	0	0.96936	0	0	0	0	0	0	0	0	0	0	0	0	0	0	0	0	0	0	0	0	0	0	0	0	0	0	0	0	0	0	0	0	0	0	0	0	0
NG-17954_380_T3_NODE_1933_length_3666_cov_3.797840	0	0	0	0	0	0	0	0	0	0	0	0.877523	0	0	0	0	0	0	0	0	0	0	0	0	0	0	0	0	0	0	0	0	0	0	0	0	0	0	0	0	0	0	0.073377	0	0	0	0	0	0
NG-17954_380_T3_NODE_1956_length_3632_cov_2.759016	0	0	0	0	0	0.419328	0	0	0	0	0	0.843888	0	0	0	0	0	0	0	0	0	0	0	0	0	0	0	0.246971	0	0	0	0	0	0	0	0.157489	0	0	0.255782	0	0.14565	0	0.337004	0	0	0.159416	0	0	0
NG-17954_380_T3_NODE_1962_length_3613_cov_2.584317	0	0	0	0	0	0	0	0	0	0	0	0.9845	0	0	0	0.520343	0	0	0	0	0	0	0	0	0	0	0	0	0	0	0	0	0	0	0	0	0	0	0	0	0	0.101301	0	0	0	0	0	0	0
NG-17954_380_T3_NODE_1979_length_3581_cov_2.759784	0	0.0580843	0	0	0	0.178442	0	0	0	0	0	0.984362	0	0	0	0	0	0	0	0	0	0	0	0.0784697	0	0	0.318905	0.21279	0	0	0	0	0	0	0	0.195476	0.128456	0.139905	0.230941	0	0	0	0.078749	0	0	0	0.150517	0	0
NG-17954_380_T3_NODE_1981_length_3579_cov_3.272701	0	0.078793	0	0	0	0.138866	0	0	0	0	0	0.938251	0	0	0	0	0	0.439788	0	0	0	0	0.0620285	0	0	0	0.380274	0.167924	0	0.127689	0	0	0	0	0.0536463	0	0	0	0	0	0	0	0.185247	0	0	0.0609109	0	0	0
NG-17954_380_T3_NODE_1999_length_3550_cov_2.668670	0	0	0	0	0	0.662254	0	0	0	0	0	0.978592	0	0	0	0	0	0.0630986	0.127606	0	0	0	0	0.0785915	0	0	0.744225	0.422817	0	0	0	0	0	0	0	0.340282	0	0	0.216338	0.076338	0.234085	0.0490141	0.511549	0	0	0.300282	0	0	0
NG-17954_380_T3_NODE_2006_length_3541_cov_2.348824	0	0	0	0	0	0	0	0	0	0	0	0.976278	0	0	0	0.0782265	0	0	0	0	0	0	0	0	0	0	0	0	0	0	0	0	0	0	0	0	0	0	0	0	0	0	0	0	0	0	0	0	0
NG-17954_380_T3_NODE_2039_length_3480_cov_2.870949	0	0	0	0	0	0.447701	0	0	0	0	0	0.987644	0	0	0	0	0	0	0.146552	0	0	0	0.0563218	0	0	0	0.249138	0.654023	0	0	0	0	0	0	0	0.192241	0.122126	0.151437	0.710632	0.0416667	0.156897	0	0.609195	0	0	0.263218	0	0	0
NG-17954_380_T3_NODE_2056_length_3459_cov_3.994418	0	0	0	0	0	0	0	0	0	0	0	0.99682	0	0	0	0	0	0	0.0705406	0	0	0	0	0	0	0	0	0.76843	0	0	0	0	0	0	0	0	0	0	0	0	0	0	0.233304	0	0	0	0	0	0
NG-17954_380_T3_NODE_2058_length_3451_cov_2.427562	0	0	0	0	0	0	0	0	0	0	0	0.983773	0	0	0	0.0817154	0	0	0	0	0	0	0	0	0	0	0	0	0	0	0	0	0	0	0	0	0	0	0	0	0	0	0	0	0	0	0	0	0
NG-17954_380_T3_NODE_2083_length_3419_cov_6.113555	0	0	0	0	0	0	0	0	0	0	0	0.961392	0	0	0	0	0	0	0	0	0	0	0	0	0	0	0	0	0	0	0	0	0	0	0	0	0	0	0	0	0	0	0	0	0	0	0	0	0
NG-17954_380_T3_NODE_2116_length_3377_cov_3.141180	0	0	0	0	0	0.597868	0	0	0	0	0	0.974237	0	0	0.0835061	0	0.170566	0.125259	0.0565591	0	0	0	0	0	0	0	0.384661	0.37637	0	0	0	0	0	0	0	0.368967	0	0	0.744744	0	0.471424	0.0627776	0.635475	0	0	0.620965	0	0	0
NG-17954_380_T3_NODE_2120_length_3371_cov_2.591074	0	0	0	0	0	0.199051	0	0	0	0	0	0.977751	0	0	0	0	0	0	0.131415	0	0	0	0	0	0	0	0.244438	0.51854	0	0	0	0	0	0	0	0.221299	0	0.0584396	0.57609	0	0.274399	0	0.58588	0	0	0.226639	0	0	0
NG-17954_380_T3_NODE_2126_length_3366_cov_2.468439	0	0	0	0	0	0.613785	0	0	0	0	0	0.917706	0	0	0	0	0.0617944	0.0766488	0.0834819	0	0	0	0	0	0	0	0.479204	0.577243	0	0	0	0	0	0	0	0.173797	0.0451575	0	0.653001	0	0.362448	0.0828877	0.711527	0	0	0.258467	0	0	0
NG-17954_380_T3_NODE_2136_length_3351_cov_2.735437	0	0	0	0	0	0.710534	0	0	0	0	0	0.996121	0	0	0	0.0564011	0	0	0.0763951	0	0	0	0	0	0	0	0.678007	0.881229	0	0	0	0	0	0	0	0.399881	0	0.0752014	0.923605	0.080573	0.508505	0	0.83766	0	0	0.233065	0	0	0
NG-17954_380_T3_NODE_2143_length_3341_cov_3.574559	0	0	0	0	0	0	0.127507	0.0544747	0	0.550135	0	0.975456	0	0.0754265	0.399282	0.401078	0	0	0.111643	0	0.0565699	0	0.48698	0	0	0	0	0	0	0	0.0655492	0	0	0	0	0.0820114	0	0	0	0	0	0	0	0	0	0	0.268782	0.690512	0.0475905
NG-17954_380_T3_NODE_2152_length_3334_cov_2.369015	0	0	0	0	0	0	0	0	0	0.330534	0	0.892621	0	0	0.230654	0	0	0	0.167067	0	0	0	0.256449	0	0	0	0	0	0	0	0	0.0659868	0	0	0	0	0	0	0	0	0.0845831	0	0	0	0	0	0.425615	0	0
NG-17954_380_T3_NODE_2165_length_3318_cov_2.566963	0	0	0	0	0	0	0	0	0	0	0	0.979506	0	0	0	0.500904	0	0	0	0	0	0	0	0	0	0	0	0	0	0	0	0	0	0	0	0	0	0	0	0	0	0	0	0	0	0	0	0	0
NG-17954_380_T3_NODE_2202_length_3276_cov_2.595778	0	0	0	0	0	0	0	0	0	0	0	0.971612	0	0	0	0.0796703	0	0	0	0	0	0	0	0	0	0	0	0	0	0	0	0	0	0	0	0	0	0.0848596	0	0	0	0	0	0	0	0	0	0	0
NG-17954_380_T3_NODE_2215_length_3268_cov_2.398070	0	0.0694614	0	0	0	0.0559976	0	0	0	0	0	0.9694	0	0	0	0	0	0	0	0	0	0	0	0	0	0	0	0	0	0	0	0	0	0	0	0	0	0	0	0	0	0	0.170135	0	0	0	0	0	0
NG-17954_380_T3_NODE_2232_length_3253_cov_2.707630	0	0	0	0	0	0.667077	0	0	0	0	0	0.96803	0	0	0	0	0.273286	0	0	0	0	0	0	0	0	0	0.628958	0.748232	0	0	0	0	0	0	0	0.517676	0	0	0.834307	0.0833077	0.587458	0	0.794958	0	0	0.189978	0	0.0836151	0
NG-17954_380_T3_NODE_2240_length_3246_cov_4.112504	0	0	0	0	0	0.393099	0	0	0	0	0	0.989526	0	0	0.0459026	0.0794824	0	0	0	0	0	0	0	0	0	0	0.17098	0.495379	0	0	0	0	0	0	0	0.201479	0	0	0.430068	0.0865681	0.433148	0	0.30992	0	0	0.341035	0	0	0
NG-17954_380_T3_NODE_2246_length_3241_cov_2.254865	0	0	0	0	0	0.350818	0	0	0	0	0	0.958038	0	0	0.0675717	0	0	0	0	0	0	0	0	0	0	0	0.113545	0.164455	0	0	0	0	0	0	0	0.172169	0	0.0845418	0.534094	0	0.348658	0.0829991	0.629435	0	0	0.0509102	0	0	0
NG-17954_380_T3_NODE_2259_length_3230_cov_2.971654	0	0	0	0	0	0	0	0	0	0	0	0.974613	0	0	0	0	0	0	0	0	0	0	0	0	0	0	0	0	0	0	0	0	0	0	0	0	0	0	0	0	0	0	0.21548	0	0	0	0	0	0
NG-17954_380_T3_NODE_225_length_14264_cov_8.622352	0.0758553	0.591279	0.852426	0.629627	0	0.834689	0.338054	0.0171761	0.0494251	0.886497	0	0.985348	0.0197701	0.0196298	0.407249	0.305034	0.540031	0.12521	0.643648	0.0761357	0.0267807	0.0422042	0.343172	0.0443073	0	0.0284633	0	0.693985	0.0562255	0	0	0.810081	0.01318	0	0	0.142667	0.0149327	0.116587	0.0396803	0.501262	0.731632	0.0457095	0.311764	0	0.0668116	0.114344	0.502804	0.677299	0.615185
NG-17954_380_T3_NODE_2318_length_3174_cov_2.862456	0	0.111216	0	0	0	0	0	0	0	0	0	0.995589	0	0	0	0	0	0	0	0	0	0	0	0	0	0	0	0.739761	0	0	0	0	0	0	0	0	0	0	0	0	0	0	0.0885318	0	0	0	0	0	0
NG-17954_380_T3_NODE_231_length_14079_cov_13.373859	0	0.317139	0.0426877	0.0115775	0	0.0125719	0	0	0.0237943	0.089637	0	0.989346	0.0122878	0.0517082	0.0198167	0.0712409	0	0	0.15342	0.0315363	0.03317	0	0	0	0.020527	0	0	0	0.0476596	0	0	0.0326728	0.0433269	0.0144186	0	0.0500036	0.0129981	0.0724483	0.0450316	0	0.0142056	0.0313232	0	0	0	0.0375737	0.0698203	0	0.0640671
NG-17954_380_T3_NODE_2322_length_3171_cov_2.871951	0	0	0	0	0	0	0	0	0	0	0	0.929044	0	0	0	0.22485	0	0	0	0	0	0	0	0	0	0	0	0	0	0	0	0	0	0	0	0	0	0	0	0	0	0	0	0	0	0	0	0	0
NG-17954_380_T3_NODE_2334_length_3157_cov_2.807221	0	0	0	0	0	0	0	0	0	0	0	0.921128	0	0	0	0	0	0	0	0	0	0	0	0	0	0	0.088375	0	0	0	0	0	0	0	0	0	0	0	0	0	0	0	0	0	0	0	0	0	0
NG-17954_380_T3_NODE_2339_length_3152_cov_3.319018	0	0	0	0	0	0	0	0	0.0786802	0	0	0.91783	0	0	0	0	0	0	0	0	0	0	0	0	0	0	0	0	0	0	0	0	0	0	0	0	0	0	0	0	0	0	0	0	0	0	0	0	0
NG-17954_380_T3_NODE_2340_length_3150_cov_2.684653	0	0	0	0	0	0.669524	0	0	0	0	0	0.987619	0.0742857	0	0	0	0.0879365	0	0	0	0	0	0	0	0	0	0.633333	0.686667	0	0	0	0	0	0	0	0.225079	0.06	0	0.682222	0	0.28	0	0.659683	0	0	0.409841	0	0	0
NG-17954_380_T3_NODE_2341_length_3150_cov_2.556704	0	0	0	0	0	0.566349	0	0	0	0	0	0.974603	0	0	0	0	0.124762	0	0.248889	0	0	0	0	0	0	0	0.242222	0.552698	0	0	0	0	0	0	0	0.228571	0	0.0847619	0.238413	0	0	0	0.346349	0	0	0.226667	0	0	0
NG-17954_380_T3_NODE_2342_length_3148_cov_4.077595	0	0	0	0	0	0	0	0	0	0	0	0.983164	0	0	0	0	0	0	0	0	0	0	0	0	0	0	0	0	0	0	0	0	0	0	0	0	0	0	0	0	0	0	0	0	0	0	0	0	0
NG-17954_380_T3_NODE_2353_length_3136_cov_2.735151	0	0	0	0	0	0.358418	0	0	0	0	0	0.973852	0	0	0	0	0	0	0.0854592	0	0	0	0	0	0	0	0	0.46301	0	0	0	0	0	0	0	0.277423	0	0	0.508929	0.115115	0.231186	0	0.661671	0	0	0.274872	0	0.0899235	0
NG-17954_380_T3_NODE_2354_length_3136_cov_2.136969	0	0	0	0	0	0	0	0	0	0	0	0.92889	0	0	0	0	0	0	0	0	0	0	0	0	0	0	0	0	0	0	0	0	0	0	0	0	0	0	0	0	0	0	0	0	0	0	0	0	0
NG-17954_380_T3_NODE_2371_length_3118_cov_2.015671	0	0	0	0	0	0	0	0	0	0	0	0.98204	0	0	0	0.342848	0	0	0	0	0	0	0	0	0	0	0	0	0	0	0	0	0	0	0	0	0	0	0	0	0	0.0901219	0	0	0	0	0	0	0
NG-17954_380_T3_NODE_2372_length_3114_cov_2.361229	0	0	0	0	0	0	0	0	0	0	0	0.971741	0	0	0	0.127168	0	0	0	0	0	0	0	0	0	0	0	0	0	0	0	0	0	0	0	0	0	0	0	0	0	0	0	0	0	0	0	0.23282	0
NG-17954_380_T3_NODE_2381_length_3106_cov_2.823992	0	0	0	0	0	0.638442	0	0	0	0	0	0.978107	0	0	0	0	0.0788796	0	0	0	0	0	0	0	0	0	0.77141	0.0969092	0	0	0	0	0	0	0	0.48358	0.132003	0.0734063	0.608178	0.135866	0.0849968	0.0479717	0.772376	0	0	0.368641	0	0	0
NG-17954_380_T3_NODE_2386_length_3097_cov_4.142669	0	0	0	0	0	0	0	0	0	0	0	0.985793	0	0	0	0	0	0	0	0	0	0	0.0548918	0	0	0	0.150145	0	0	0	0	0	0	0	0	0	0	0	0.144656	0	0.0910559	0	0	0	0	0	0	0	0
NG-17954_380_T3_NODE_2397_length_3091_cov_2.663043	0	0.276933	0.341961	0.0782918	0	0.481398	0	0	0.363313	0.0912326	0	0.86121	0	0	0.702038	0	0	0	0.305403	0.376577	0	0.089615	0.089615	0.447428	0	0.0905856	0.782595	0.120673	0	0.725008	0	0	0.29408	0.24264	0.478162	0.432223	0.240052	0	0.877709	0.11032	0	0	0	0	0.16726	0	0.0892915	0.380136	0.772242
NG-17954_380_T3_NODE_2403_length_3084_cov_2.531859	0	0	0	0	0	0	0	0	0	0	0	0.962387	0	0	0	0	0	0	0	0	0	0	0	0	0	0	0	0	0	0	0	0	0	0	0	0	0	0	0	0	0	0	0.143645	0	0	0	0	0	0
NG-17954_380_T3_NODE_2442_length_3045_cov_2.243144	0	0	0	0	0	0.251888	0	0	0	0	0	0.967159	0	0	0	0	0.0844007	0.0604269	0	0.0509031	0	0	0	0.0926108	0	0	0.235468	0.671921	0	0	0	0	0	0	0	0.273892	0.0660099	0	0.72381	0	0.222003	0.140558	0.706732	0	0.0873563	0.387192	0	0	0
NG-17954_380_T3_NODE_2447_length_3036_cov_2.219389	0	0	0	0	0	0	0	0	0	0	0	0.889987	0	0	0	0	0	0	0	0	0	0	0	0	0	0	0	0	0	0	0	0	0	0	0	0	0	0	0	0	0	0.0632411	0	0	0	0	0	0	0
NG-17954_380_T3_NODE_2449_length_3034_cov_2.000336	0	0	0	0	0	0	0	0	0	0	0	0.982861	0	0	0	0.0929466	0	0	0	0	0	0	0	0	0	0	0	0	0	0	0	0	0	0	0	0	0	0	0	0	0	0	0	0	0	0	0	0	0
NG-17954_380_T3_NODE_2471_length_3008_cov_1.833390	0	0	0	0	0	0	0	0	0	0	0	0.934508	0	0	0	0.09375	0	0	0	0	0	0	0	0	0	0	0	0	0	0	0	0	0	0	0	0	0	0	0	0	0	0.09375	0	0	0	0	0	0	0
NG-17954_380_T3_NODE_2542_length_2945_cov_2.247405	0	0	0.0770798	0	0	0	0	0	0	0	0	0.787097	0	0	0	0	0	0	0	0	0	0	0	0	0	0	0	0	0	0	0	0	0	0	0	0.139219	0	0.0702886	0	0	0	0	0	0	0	0.204414	0	0	0
NG-17954_380_T3_NODE_2617_length_2882_cov_2.133357	0	0	0.170368	0	0	0.129077	0.0815406	0.238723	0.0652325	0.16898	0	0.856003	0	0.23907	0	0.273421	0.092297	0	0.240111	0	0	0	0.137752	0.138099	0.241152	0.243928	0	0	0	0	0	0.0634976	0.239764	0.114157	0	0.196044	0	0.0804997	0	0	0	0.159264	0	0	0.0780708	0	0	0	0.116933
NG-17954_380_T3_NODE_271_length_13055_cov_4.205154	0	0	0.0632708	0	0	0.0113367	0	0	0	0	0	0.998315	0	0	0	0	0	0	0	0	0	0	0	0	0.0489468	0	0	0	0	0	0	0	0	0	0	0	0	0	0	0	0	0	0	0	0	0	0	0	0
NG-17954_380_T3_NODE_286_length_12561_cov_4.196546	0	0	0	0	0	0	0.0641669	0	0	0	0	0.992915	0	0	0.370114	0.106839	0	0	0	0	0	0	0	0	0	0	0	0	0	0	0	0	0	0	0	0	0	0	0	0	0	0	0	0	0	0	0.367964	0	0
NG-17954_380_T3_NODE_290_length_12473_cov_6.728781	0.0982121	0	0.0525936	0	0	0.368877	0.304418	0.0624549	0.0160346	0.697426	0.0225287	0.98132	0	0	0	0.512788	0.0768059	0.14343	0.851519	0.765173	0.44464	0	0	0.84703	0	0	0	0.0416901	0.509661	0.0225287	0.0200433	0.481119	0	0.635693	0	0.159865	0.0791309	0.28253	0	0.275475	0.0635773	0	0.0371202	0	0	0.146236	0	0.0161148	0.31957
NG-17954_380_T3_NODE_3053_length_2560_cov_2.187625	0	0	0	0	0	0.308203	0	0	0	0	0	0.975781	0	0	0	0	0.0644531	0	0	0	0	0	0	0	0	0	0.280078	0.482812	0	0	0	0	0	0	0	0	0.109766	0	0.417187	0	0.107422	0	0.540234	0	0	0	0	0	0
NG-17954_380_T3_NODE_3176_length_2477_cov_5.105285	0	0	0	0	0	0	0	0	0	0	0	0.92612	0	0	0	0	0	0	0	0	0	0	0	0	0	0	0	0	0	0	0	0	0	0	0	0	0	0	0	0	0	0	0	0	0	0	0	0	0
NG-17954_380_T3_NODE_323_length_11719_cov_6.646091	0.0707398	0.318372	0.187388	0.0297807	0	0.0158717	0.194385	0.583156	0.0447137	0.136872	0	0.995904	0.0232102	0.231931	0	0.258981	0.0238075	0	0.807151	0	0	0	0	0	0	0.0239782	0	0.0407031	0	0.128424	0	0	0	0	0.0686065	0	0.0439457	0.0241488	0	0.046591	0.0669852	0.0402765	0.0395085	0	0.0236368	0	0.104958	0	0.810991
NG-17954_380_T3_NODE_3307_length_2392_cov_2.860077	0	0	0	0	0	0	0	0	0	0	0	0.818562	0	0	0	0	0	0	0	0	0	0	0	0	0	0	0.161789	0	0	0	0	0	0	0	0	0	0	0	0	0	0	0	0.117893	0	0	0	0	0	0
NG-17954_380_T3_NODE_331_length_11576_cov_3.868327	0	0	0	0	0	0.747149	0.0214236	0	0	0	0	0.989115	0	0	0	0	0.0877678	0.0572737	0.0429337	0	0	0	0	0	0	0	0.81047	0.786109	0	0	0	0	0	0	0	0.523411	0.104181	0.11783	0.827747	0.0829302	0.4981	0.0240152	0.871199	0	0	0.413096	0	0.0242744	0.0184865
NG-17954_380_T3_NODE_3357_length_2370_cov_5.386177	0	0	0.219831	0.107595	0	0.278481	0.118987	0.234177	0	0.380169	0	0.804641	0	0	0	0.426582	0	0	0	0	0	0	0.177637	0.252743	0	0.24346	0	0.15443	0	0	0	0.635443	0	0	0.0970464	0.0911392	0	0	0	0	0	0	0	0	0	0.102532	0.0987342	0.110549	0
NG-17954_380_T3_NODE_3370_length_2367_cov_2.506055	0.840727	0.228559	0.196451	0	0	0.119138	0	0	0	0	0	0.890579	0	0	0	0	0	0	0	0.0963245	0	0	0	0	0	0	0	0	0.0925222	0	0	0.176595	0	0	0	0.39586	0	0.111956	0	0	0	0.116603	0	0	0.0709759	0	0.911703	0	0.150824
NG-17954_380_T3_NODE_346_length_11425_cov_3.704046	0	0	0	0	0	0.0404376	0.18407	0	0	0.462232	0	0.971904	0	0	0.457943	0.0692341	0	0	0.12744	0	0	0.0357987	0.621707	0	0	0	0	0	0	0.0179431	0	0	0	0	0	0	0	0	0	0	0	0	0	0	0	0	0.396236	0.0184683	0
NG-17954_380_T3_NODE_348_length_11403_cov_4.060187	0	0	0	0	0	0	0	0	0	0	0	0.998597	0	0	0	0	0	0	0.0247303	0	0	0.0160484	0.231343	0	0	0	0	0	0	0	0	0	0	0	0	0	0	0	0	0	0.0247303	0	0	0	0	0	0	0.0146453	0
NG-17954_380_T3_NODE_3493_length_2300_cov_2.589310	0	0	0	0	0	0	0	0	0	0	0	0.98087	1	0	0	0	0	0.605652	0.222609	0.686957	0	0	0	0	0	0	0	0	0	0.835652	0	0	0	0	0	0	0	0.725217	0	0.791739	0.744783	0	0.122174	0	0.305652	0	0.536522	0	0.605652
NG-17954_380_T3_NODE_355_length_11314_cov_3.364064	0	0	0	0.0236875	0	0.600141	0	0	0.0210359	0	0	0.995404	0	0	0	0.0474633	0.0288139	0	0.0248365	0	0	0	0	0	0	0	0.342408	0.443256	0	0	0	0	0	0	0	0.28478	0	0.0497614	0.814478	0.0387131	0.40746	0.021743	0.637705	0	0	0.320488	0	0	0
NG-17954_380_T3_NODE_3638_length_2219_cov_2.698706	0	0	0	0	0	0.442542	0	0	0	0	0	0.925642	0	0	0	0	0	0	0	0	0	0	0	0	0	0	0.463272	0	0	0	0	0	0	0	0	0	0	0	0.176656	0	0.123479	0	0.247409	0	0	0.127084	0	0	0
NG-17954_380_T3_NODE_368_length_11178_cov_6.220534	0.170066	0.280819	0.0389157	0.0249597	0	0.147164	0.0350689	0	0.0250492	0.768384	0	0.998658	0	0.19601	0.107264	0.100823	0	0	0	0.250134	0.097334	0.037216	0.0161925	0	0	0	0	0	0.0522455	0.0242441	0	0.184738	0	0.0316694	0.0510825	0.0472356	0.0231705	0.0339059	0	0	0.02326	0	0	0	0	0	0	0.0781893	0.210861
NG-17954_380_T3_NODE_3900_length_2099_cov_41.040607	0	0.429252	0	0.083373	0.671272	0.0843259	0.442592	0.257265	0	0.5293	0.210576	0.831825	0.241067	0.423535	0.263935	0.17818	0.508337	0.463078	0	0.0886136	0.584564	0.113387	0.0886136	0	0.621248	0.634588	0	0	0.757027	0	0.938066	0.52263	0.282992	0.43354	0.553121	0	0.146737	0.298714	0.425917	0.0900429	0.544069	0.209624	0.304907	0	0.431634	0.433063	0.172939	0.480229	0.361601
NG-17954_380_T3_NODE_3910_length_2095_cov_1.952451	0	0	0	0	0	0	0	0	0	0	0	0.894988	0	0	0	0.134606	0	0	0	0	0	0	0	0	0	0	0	0	0	0	0	0	0	0	0	0	0	0	0	0	0	0	0	0	0	0	0	0	0
NG-17954_380_T3_NODE_3992_length_2060_cov_2.060848	0	0	0	0	0	0.387379	0	0	0	0	0	0.871359	0	0	0	0	0	0	0	0	0	0	0	0	0	0	0.201456	0.389806	0	0	0	0	0	0	0	0.304369	0	0	0.627184	0	0.534466	0	0.337379	0	0	0.0961165	0	0	0
NG-17954_380_T3_NODE_4141_length_1995_cov_2.923196	0	0	0	0	0	0	0	0	0	0	0	0.999499	0	0	0	0	0	0	0	0	0	0	0	0	0	0	0	0	0	0	0	0	0	0	0	0	0	0	0	0	0	0	0	0	0	0	0	0	0
NG-17954_380_T3_NODE_4189_length_1977_cov_1.878772	0	0	0	0	0	0	0	0	0	0	0	0.909965	0	0	0	0	0	0	0	0	0	0	0	0	0	0	0	0	0	0	0	0	0	0	0	0	0	0	0	0	0	0	0	0	0	0	0	0	0
NG-17954_380_T3_NODE_4242_length_1960_cov_2.603150	0	0	0	0	0	0.267347	0	0	0	0	0	0.99898	0	0	0.140816	0	0	0	0	0	0	0	0	0	0	0	0.134184	0	0	0	0	0	0	0	0	0.072449	0	0.278571	0.559184	0.131633	0.140816	0	0.380102	0	0	0	0	0	0
NG-17954_380_T3_NODE_432_length_10268_cov_4.319789	0	0	0	0	0	0	0	0	0	0	0	0.979061	0.0261979	0	0	0	0	0	0	0	0	0	0	0	0	0	0	0	0	0	0	0	0	0	0	0	0	0	0	0	0	0	0	0	0	0	0	0	0
NG-17954_380_T3_NODE_4373_length_1908_cov_1.882353	0	0	0	0	0	0	0	0	0	0	0	0.75891	0	0	0	0	0	0	0	0	0	0	0	0	0	0	0	0	0	0	0	0	0	0	0	0	0	0	0	0	0	0	0	0	0	0	0	0	0
NG-17954_380_T3_NODE_4375_length_1907_cov_2.179806	0	0	0	0	0	0	0	0.197168	0	0	0	0.866807	0	0	0	0	0	0	0	0	0	0	0	0	0	0	0	0	0	0	0	0	0	0	0	0	0	0	0	0	0	0	0	0	0	0	0	0	0
NG-17954_380_T3_NODE_4400_length_1900_cov_1.962602	0	0	0	0	0	0	0	0	0	0	0	0.877368	0	0	0	0	0	0	0	0	0	0	0.288421	0	0	0	0	0	0	0	0	0	0	0	0	0	0	0	0	0	0	0	0	0	0	0	0	0	0
NG-17954_380_T3_NODE_4446_length_1879_cov_2.997807	0	0	0	0	0	0	0	0	0	0	0	0.944119	0	0	0.149015	0	0	0	0	0	0	0	0	0	0	0	0	0	0	0.138904	0.408196	0	0.131453	0.111229	0.109633	0	0	0	0.273018	0.144758	0.149015	0	0	0	0	0	0	0	0.134646
NG-17954_380_T3_NODE_4528_length_1854_cov_1.507504	0	0	0	0	0	0	0	0.279935	0	0	0	0.775081	0	0	0	0	0	0	0	0	0	0	0	0	0	0	0	0	0	0	0	0	0	0	0	0	0	0	0	0	0	0	0	0	0	0	0	0	0
NG-17954_380_T3_NODE_470_length_9858_cov_3.879629	0	0	0	0	0	0	0.283729	0	0	0.593122	0	0.999797	0	0	0.530534	0.164942	0	0	0.1197	0	0	0	0.576486	0	0	0	0	0	0	0	0	0.0514303	0	0	0	0	0	0	0	0	0	0	0	0	0	0.0537634	0.343477	0.238588	0
NG-17954_380_T3_NODE_4722_length_1797_cov_2.466131	0.316639	0	0	0	0	0	0	0	0	0.299388	0	1	0	0	0	0	0	0	0	0	0	0	0.681135	0	0	0	0	0	0	0	0	0.441291	0	0.483027	0	0.592098	0.156372	0.434057	0.452421	0	0.336116	0.153589	0.154702	0	0.478575	0	0.130774	0.229271	0
NG-17954_380_T3_NODE_4733_length_1791_cov_2.487903	0	0	0	0	0	0	0	0	0	0	0	0.888889	0	0	0	0	0	0	0	0	0	0	0	0	0	0	0	0	0	0	0	0	0	0	0	0	0	0	0	0	0	0	0	0	0	0	0	0	0
NG-17954_380_T3_NODE_4756_length_1783_cov_2.162037	0	0	0	0	0	0	0	0	0	0	0	0.8682	0	0	0	0	0	0	0	0	0	0.155356	0.26977	0	0	0	0	0	0	0	0	0	0	0	0	0	0	0	0	0	0	0	0	0	0	0	0	0	0.107684
NG-17954_380_T3_NODE_4768_length_1781_cov_2.714368	0	0.144301	0	0	0	0.119596	0	0	0	0.358226	0	0.993824	0	0	0	0	0	0	0	0	0	0	0	0.152723	0	0	0.149916	0.18192	0	0	0	0	0	0	0	0	0	0	0.107805	0.183043	0.314992	0.157777	0	0	0	0	0	0.322291	0
NG-17954_380_T3_NODE_484_length_9707_cov_3.896705	0	0.134336	0	0	0	0.388792	0.0290512	0	0	0.0587205	0	0.996497	0	0.0472855	0	0.028124	0.0398681	0	0.0956011	0	0	0	0.0757186	0.111878	0	0	0.43309	0.493561	0	0.199856	0	0	0	0	0.230761	0.377666	0.114557	0.072525	0.514062	0.108066	0.155043	0.0981766	0.68054	0	0.0290512	0.23993	0.196147	0.0233852	0
NG-17954_380_T3_NODE_4860_length_1748_cov_1.800945	0	0	0	0	0	0	0	0.15103	0	0.852975	0.0943936	0.894165	0	0.256865	0	0	0	0	0	0	0	0	0	0.229977	0	0	0	0	0	0	0.124714	0	0	0	0	0.209954	0.149314	0	0	0	0	0	0	0	0.090389	0	0	0	0.353547
NG-17954_380_T3_NODE_488_length_9662_cov_3.568336	0	0	0.028876	0.0222521	0	0	0.114055	0	0	0.477955	0	0.992031	0	0.0328089	0.453943	0.251708	0	0	0.0201822	0	0	0.0291865	0.557028	0	0	0	0	0	0	0	0	0.105672	0	0	0	0	0	0	0	0	0	0	0	0	0	0.05651	0.31805	0.141172	0
NG-17954_380_T3_NODE_4951_length_1723_cov_2.533573	0	0	0	0	0	0.16715	0	0	0	0.676146	0	0.978526	0	0.0853163	0	0	0	0	0	0	0	0	0	0	0	0	0	0	0	0	0.107951	0	0	0	0	0	0	0	0	0	0	0	0	0	0	0	0	0	0.248404
NG-17954_380_T3_NODE_503_length_9573_cov_4.176087	0	0	0	0	0	0	0.0779275	0	0	0.508618	0.0294579	0.99133	0.0198475	0	0.407709	0.055573	0	0	0.0784498	0	0	0.0148334	0.463073	0	0	0	0	0	0	0	0	0	0	0	0	0	0	0	0	0	0	0	0	0	0	0	0.334065	0	0
NG-17954_380_T3_NODE_526_length_9286_cov_6.835987	0.264915	0.172302	0.961878	0.135904	0	0.768576	0.168641	0.233147	0	0.95154	0.0913203	0.993108	0.188563	0	0.797975	0.192763	0.266961	0.117919	0.511953	0.765238	0.651518	0	0.0298299	0.214947	0.0282145	0.228301	0.227224	0.322529	0.658734	0.230562	0.230993	0.884019	0	0.215916	0.229701	0.569675	0.109197	0.0813052	0.57269	0.0877665	0.0694594	0.658949	0.0797975	0	0.21247	0.083459	0.23767	0.254684	0.36065
NG-17954_380_T3_NODE_5327_length_1613_cov_1.684211	0	0	0	0	0	0	0	0	0	0	0	0.967142	0	0	0	0.17483	0	0	0	0	0	0	0	0	0	0	0	0	0	0	0	0	0	0	0	0	0	0	0	0	0	0	0	0	0	0	0	0	0
NG-17954_380_T3_NODE_545_length_9022_cov_14.642244	0.464864	0.221237	0.726668	0.271115	0	0.783973	0.301042	0.477056	0.0850144	0.863445	0.0299268	0.976059	0	0.759144	0.107515	0.25327	0.401796	0.119042	0.757371	0.671581	0.280426	0	0	0.66759	0.0303702	0	0	0.583795	0.322434	0	0.0171802	0.643427	0	0.576369	0	0.0743738	0.0619597	0.030481	0.260253	0.265684	0.0868987	0.0196187	0.172024	0	0.0450011	0.0310352	0.0788074	0.283973	0.465307
NG-17954_380_T3_NODE_546_length_9019_cov_4.576975	0	0	0	0	0	0	0.291274	0	0	0.394722	0	0.987804	0	0	0.479321	0.0904757	0	0	0.0437964	0	0	0.0278301	0.712052	0	0	0	0	0	0	0	0	0.0312673	0	0	0.0205123	0	0	0	0	0	0	0	0	0	0	0	0.573123	0	0
NG-17954_380_T3_NODE_5630_length_1543_cov_2.891129	0	0	0	0	0	0	0	0	0	0	0	0.983798	0	0	0	0	0	0	0	0	0	0.182761	0.176928	0	0	0	0	0	0	0	0	0	0	0	0	0	0	0	0	0	0	0	0	0	0	0	0	0	0
NG-17954_380_T3_NODE_5710_length_1526_cov_2.111489	0	0	0	0	0	0.524902	0	0.767366	0	0.173001	0	0.916121	0	0.532765	0	0	0	0	0	0	0	0	0	0.196592	0.854522	0.828309	0	0	0	0	0	0.504587	0.231324	0.195282	0.0969856	0.173001	0	0	0	0	0	0.260813	0	0	0.123853	0	0	0	0.1173
NG-17954_380_T3_NODE_5900_length_1485_cov_1.827972	0	0	0	0	0	0	0	0	0	0	0	0.975758	0	0	0	0	0	0	0	0	0	0	0	0	0	0	0	0	0	0	0	0	0	0	0	0	0	0	0	0	0	0	0	0	0	0	0	0	0
NG-17954_380_T3_NODE_602_length_8635_cov_4.468182	0	0.0382166	0.13399	0.0195715	0	0.110365	0.344065	0.346728	0.065084	0.546265	0	0.981355	0	0.254893	0.396063	0.282224	0.0573248	0	0.396989	0	0	0.0311523	0.780197	0.0359004	0.206833	0.202548	0.0466705	0	0	0.0196873	0.167226	0.198147	0.148581	0.095773	0.0592936	0	0.0744644	0	0	0	0	0.0187609	0	0	0.0631152	0.0281413	0.396178	0.513723	0.0819919
NG-17954_380_T3_NODE_6165_length_1437_cov_1.972504	0	0.193459	0	0	0	0	0.194154	0	0	0.14753	0	0.91858	0	0	0	0	0.334725	0	0.196242	0	0	0	0	0	0	0	0	0	0	0	0	0	0	0	0	0	0	0	0.194154	0	0	0	0	0	0	0.608907	0	0.196242	0
NG-17954_380_T3_NODE_6171_length_1436_cov_1.454019	0	0	0	0	0	0	0	0	0	0	0	0.990251	0	0	0	0	0	0	0	0	0	0	0	0	0	0	0	0	0	0	0	0	0	0	0	0	0	0	0	0	0	0	0	0	0	0	0	0	0
NG-17954_380_T3_NODE_626_length_8377_cov_3.295001	0	0	0	0	0	0	0	0	0	0	0	0.994389	0	0	0	0	0	0	0	0	0	0	0	0	0	0	0	0	0	0	0	0	0	0	0	0	0	0	0	0	0	0	0	0	0	0	0	0	0
NG-17954_380_T3_NODE_6278_length_1412_cov_1.491525	0	0	0	0	0	0.247875	0	0	0	0	0	0.875354	0	0	0	0	0	0	0	0	0	0	0	0	0	0	0	0.536119	0	0	0	0	0	0	0	0.451841	0	0	0.255666	0.125354	0.213881	0.196176	0.767705	0	0	0.13102	0	0	0
NG-17954_380_T3_NODE_6282_length_1411_cov_2.499263	0	0.146704	0	0	0	0.423104	0	0	0	0	0	0.961021	0.199858	0	0	0.198441	0	0	0	0	0	0	0	0	0	0	0.301205	0.185684	0	0	0	0	0	0	0.214033	0	0	0	0.610206	0.122608	0	0	0.702339	0	0	0.394047	0.196315	0.187101	0
NG-17954_380_T3_NODE_6453_length_1382_cov_2.048983	0	0	0	0	0	0	0	0	0	0.417511	0	0.986252	0	0	0	0	0	0	0	0	0	0	0	0	0	0	0	0	0	0	0	0	0	0	0	0	0	0	0	0	0	0	0	0	0	0	0	0	0
NG-17954_380_T3_NODE_6500_length_1374_cov_3.208491	0	0	0	0	0	1	0	0	0	0.336245	0	0.924309	0	0.291121	0	0	0.182678	0	0	0	0	0	0	0.278748	0.620815	0.613537	0	0.142649	0	0	0	0	0.204512	0	0	0	0.193595	0	0	0	0	0	0	0	0	0	0	0	0
NG-17954_380_T3_NODE_6538_length_1367_cov_2.058689	0	0	0	0	0	0	0	0	0	0	0	0.885881	0	0	0	0	0	0	0	0	0	0	0	0	0	0	0	0	0	0	0	0	0	0	0	0	0	0	0	0	0	0	0	0	0	0	0	0	0
NG-17954_380_T3_NODE_657_length_8094_cov_3.847369	0	0	0	0	0	0	0	0	0	0	0	0.978997	0	0	0	0	0	0	0	0	0	0	0	0	0	0	0	0	0	0	0	0	0	0	0	0	0	0	0	0	0	0	0	0	0	0	0	0	0
NG-17954_380_T3_NODE_6615_length_1353_cov_1.759630	0	0	0	0	0	0.183296	0	0	0	0	0	0.821138	0	0	0	0	0	0	0	0	0	0	0	0	0	0	0.628234	0.566149	0	0	0	0	0	0	0	0.378418	0	0	0.465632	0.125647	0	0.13895	0.560976	0	0	0.535846	0	0	0
NG-17954_380_T3_NODE_661_length_8088_cov_5.091498	0	0	0	0	0	0	0.187438	0	0	0.322824	0	0.948689	0	0	0.444486	0.0584817	0	0	0.0956973	0	0	0	0.525964	0	0	0	0	0	0	0	0	0	0	0	0	0	0	0	0	0	0.0660237	0	0	0	0	0	0.387611	0	0
NG-17954_380_T3_NODE_6775_length_1330_cov_1.592157	0	0	0	0	0.769173	0	0	0	0	0	0	0.182707	0	0	0	0	0	0	0	0	0	0	0	0	0.169925	0	0	0	0	0	0.124812	0	0	0	0	0	0	0	0.238346	0	0	0	0	0	0	0	0	0	0
NG-17954_380_T3_NODE_6803_length_1326_cov_2.330448	0	0	0	0	0	0	0	0	0	0	0	0.992459	0	0	0	0	0	0	0	0	0	0	0	0	0	0	0	0	0	0	0	0	0	0	0	0	0	0	0	0	0	0	0	0	0	0	0	0	0
[truncated: 63,853 more rows]
[truncated: 228 more columns]
