# Supplementary material for: Interpersonal variability of the human gut virome confounds disease signal detection in IBD
Source: Commun Biol. 2023 Feb 25;6:221. doi: 10.1038/s42003-023-04592-w (PMC9968284; doi:10.1038/s42003-023-04592-w)
Supplement: Supplementary file 3 — Supplementary data [file 42003_2023_4592_MOESM3_ESM.zip › Supplementary_Data_V3/Main_comp_R_code.R]

########################################
###                                  ###
### Main comparative study           ### 
###                                  ###
### Stephen R. Stockdale &           ###
### Andrey Shkoporov                 ###
###                                  ###
### stephen.stockdale{at}ucc.ie &    ###
### andrey.shkoporov{at}ucc.ie       ###
###                                  ###
### R version 3.6.1                  ### 
### Date                             ###
########################################

##### Setup ############################

setwd('/Users/BioInfo/Desktop/Main_Comp/Supplementary_Data/') #Change as needed...

set.seed(1)

###

### Packages:

# if (!requireNamespace("BiocManager", quietly = TRUE)) install.packages("BiocManager")
# install.packages('BBmisc')
# install.packages('circlize')
# BiocManager::install("ComplexHeatmap")
# BiocManager::install("DESeq2")
# install.packages('dplyr')
# install.packages('factoextra')
# install.packages('funrar')
# install.packages('ggdendro')
# install.packages('gghighlight')
# install.packages('ggplot2')
# install.packages('ggpubr')
# install.packages('ggrepel')
# install.packages('ggridges')
# install.packages('gplots')
# install.packages('grid')
# install.packages('gtable')
# install.packages('jcolors')
# install.packages('LearnGeom')
# BiocManager::install('phyloseq')
# install.packages('plyr')
# install.packages('reshape2')
# install.packages('scales')
# install.packages('stringr')
# install.packages('summarytools')
# install.packages('Ternary')
# install.packages('tidyr')
# install.packages('vegan')
# install.packages('viridis')

### Libraries:

library('BBmisc')
library('circlize')
library('ComplexHeatmap')
library('DESeq2')
library('dplyr')
library('factoextra')
library('funrar')
library('gganimate')
library('ggdendro')
library('gghighlight')
library('ggplot2')
library('ggpubr')
library('ggrepel')
library('ggridges')
library('gplots')
library('grid')
library('gtable')
library('jcolors')
library('LearnGeom')
library('phyloseq')
library('plyr')
library('reshape2')
library('scales')
library('stringr')
library('summarytools')
library('Ternary')
library('tidyr')
library('vegan')
library('viridis')

print(citation("viridis"), bibtex = T)

### Functions:

'%!in%' <- function(x,y)!(x %in% y)

asNumeric <- function(x) as.numeric(as.character(x))
factorsNumeric <- function(d) modifyList(d, lapply(d[, sapply(d, is.factor)], asNumeric))

### Colour palettes:

cols_set1 <- RColorBrewer::brewer.pal(9, 'Set1')

cols_set2 <- RColorBrewer::brewer.pal(8, 'Set2')

cols_set3 <- RColorBrewer::brewer.pal(12, 'Set3')

cols_a <- c('#03b698', '#ffb61f', '#ff4e43') #Colours for Control, CD, and UC (in that order)

cols_b <- c('#fc926d', '#8ad5f0', '#92f5aa') #Colours for viral, bacterial, and human (in that order)

cols_c <- as.vector(jcolors('pal3'))

cols_d <- c('#ee8e28', '#cbdb83', '#00beb4', '#f5358b') #Sequencing run colours

cols_e <- RColorBrewer::brewer.pal(n = 9, 'Paired')

cols_f <- c('#ff0e9f', '#04ffc9')

cols_g <- c('#04c4ff', '#ff2f00')

cols_h <- as.vector(c(jcolors(palette = 'pal3')[2], jcolors(palette = 'pal3')[3]))

cols_i <- c(cols_set3[7], cols_set1[4])

cols_j <- c('#808080', as.vector(jcolors(palette = 'pal2')), as.vector(jcolors(palette = 'pal5')[3]))

cols_k <- paste(cols_a, '70', sep = '')

func_grad1 <- colorRampPalette(c("white", "lightcyan", "darkturquoise"))
cols_grad1 <- func_grad1(30)
cols_grad1_transp <- paste(cols_grad1, '80', sep = '')

my_comps <- list(c('Control', 'CD'), c('Control', 'UC'), c('CD', 'UC'))

########################################

##### Input files ######################

vir_counts <- read.csv('input/vir_counts.csv', header = T, row.names = 1, stringsAsFactors = F, na.strings = c('', ' ', NA))
rownames(vir_counts) <- gsub(pattern = '-', replacement = '\\.', x = rownames(vir_counts))

vir_cov <- read.csv('input/vir_coverage.csv', header = T, row.names = 1, stringsAsFactors = F, na.strings = c('', ' ', NA))
rownames(vir_cov) <- gsub(pattern = '-', replacement = '\\.', x = rownames(vir_cov))
colnames(vir_cov) <- gsub(pattern = '_unclassified_paired', replacement = '', x = colnames(vir_cov))
colnames(vir_cov) <- gsub(pattern = '_6506', replacement = '', x = colnames(vir_cov))
colnames(vir_cov) <- gsub(pattern = '_6198', replacement = '', x = colnames(vir_cov))
colnames(vir_cov) <- gsub(pattern = '_6266', replacement = '', x = colnames(vir_cov))

vir_cov <- vir_cov[ ,match(colnames(vir_counts), colnames(vir_cov))]
vir_cov <- vir_cov[match(rownames(vir_counts), rownames(vir_cov)), ]

all(colnames(vir_cov) %in% colnames(vir_counts))
all(colnames(vir_counts) %in% colnames(vir_cov))
all(rownames(vir_cov) %in% rownames(vir_counts))
all(rownames(vir_counts) %in% rownames(vir_cov))

metadata <- read.csv('input/metadata_vlp.csv', header = T, row.names = 1, stringsAsFactors = F, na.strings = c('', ' ', NA))
rownames(metadata) <- gsub(pattern = '-', replacement = '\\.', x = rownames(metadata))

all(rownames(metadata) %in% colnames(vir_counts))
all(rownames(metadata) %in% colnames(vir_cov))

contig_data <- read.csv('input/contig_data.csv', header = T, row.names = 1, stringsAsFactors = F, na.strings = c('', ' ', NA))
rownames(contig_data) <- gsub(pattern = '-', replacement = '\\.', x = rownames(contig_data))
contig_data$name <- gsub(pattern = '-', replacement = '\\.', x = contig_data$name)

all(rownames(contig_data) %in% rownames(vir_counts))
all(rownames(contig_data) %in% rownames(vir_cov))

contig_data$demovir <- gsub(pattern = 'crAss-like', replacement = 'CrAss-like phage', x = contig_data$demovir)

########################################

##### Custom BOC #######################

vir_counts$name <- rownames(vir_counts)
vir_cov$name <- rownames(vir_cov)

mlt_rd <- melt(vir_counts)
mlt_cov <- melt(vir_cov)

mlt_rd <- mlt_rd[which(mlt_rd$value > 0), ]
mlt_cov <- mlt_cov[which(mlt_cov$value > 0), ]

mlt_rd$uniq <- paste(mlt_rd$name, mlt_rd$variable, sep = '_')
mlt_cov$uniq <- paste(mlt_cov$name, mlt_cov$variable, sep = '_')

colnames(mlt_rd)[3] <- 'reads'
colnames(mlt_cov)[3] <- 'coverage'

mlt <- merge(mlt_rd, mlt_cov, 'uniq')
mlt <- mlt[,c(2:4,7)]
colnames(mlt)[1:2] <- c('name', 'ID')

contig_col <- contig_data[,c(1,2)]

mlt2 <- merge(mlt, contig_col, 'name')

mlt3 <- mlt2[which(mlt2$reads >= 10), ]
mlt3 <- mlt3[which(mlt3$size >= 1000), ]

mlt4 <- mlt3[which(mlt3$size < 5000 & mlt3$coverage >= 0.5 |
                     mlt3$size >= 5000 & mlt3$size < 20000 & mlt3$coverage >= 0.3 |
                     mlt3$size >= 20000 & mlt3$coverage >= 0.1), ]

custom_boc <- acast(data = mlt4, formula = name ~ ID, value.var = 'reads')
custom_boc[is.na(custom_boc)] <- '0'

vir_counts_boc <- as.data.frame(custom_boc)

rm(contig_col, custom_boc, mlt, mlt_cov, mlt_rd, mlt2, mlt3, mlt4, vir_counts, vir_cov)

########################################

##### Supp Figure 3 ####################

contig_data$good = FALSE
contig_data[which(contig_data$hit_to_vir_refseq | contig_data$hit_to_crasslike |
                    contig_data$virsorter_category %in% 1:3 |
                    (!is.na(contig_data$vcontact_cluster) & contig_data$ribo_prot_count <= 3) |
                    (!is.na(contig_data$vcontact_cluster) & contig_data$pvogs_count >= 20) | contig_data$circular), "good"] = TRUE

all_contigs <- contig_data
all_contigs$virsorter_category[is.na(all_contigs$virsorter_category)] <- 'NA'

table(all_contigs$circular)
table(all_contigs$hit_to_vir_refseq)
table(all_contigs$hit_to_crasslike)
table(all_contigs$virsorter_category %in% 1:3)

clust <- all_contigs[!is.na(all_contigs$vcontact_cluster), ]
table(clust$ribo_prot_count <= 3)
table(clust$pvogs_count >= 20)

table(!is.na(contig_data$vcontact_cluster[contig_data$ribo_prot_count <= 3]))

table(!is.na(contig_data$vcontact_cluster)[contig_data$pvogs_count >= 20])

supp_fig_3a <- ggplot(all_contigs, aes(size, coverage)) +
  geom_point(aes(fill = good, shape = circular, size = circular), alpha = 0.7) +
  theme_classic() +
  scale_x_log10() +
  scale_y_log10() +
  scale_shape_manual(values = c('FALSE' = 22, 'TRUE' = 21)) +
  scale_size_manual(values = c(1,3)) +
  scale_fill_manual(values = c(cols_i),
                    breaks = c('TRUE', 'FALSE'),
                    labels = c('TRUE' = 'Good',
                               'FALSE' = 'Poor')) +
  labs(x = 'Contig length (bp)', y = 'Sequencing coverage', title = 'Initial contigs: 64,020') +
  guides(shape = guide_legend(title = 'Circular', override.aes = list(size = 3), title.position = 'top'), 
         fill = guide_legend(title = 'Viral quality', override.aes = list(shape = 21, size = 3, alpha = 1), title.position = 'top'), size = F) +
  theme(legend.position = 'bottom', legend.direction = 'horizontal') +
  NULL
#supp_fig_3a

good_contigs <- all_contigs[which(all_contigs$good == 'TRUE'), ]

supp_fig_3b <- ggplot(good_contigs, aes(size, coverage)) +
  geom_point(aes(fill = as.factor(virsorter_category), shape = circular, size = circular, 
                 color = as.factor(virsorter_category), alpha = as.factor(virsorter_category))) +
  theme_classic() +
  scale_x_log10() +
  scale_y_log10() +
  scale_shape_manual(values = c('FALSE' = 22, 'TRUE' = 21)) +
  scale_size_manual(values = c(1,3)) +
  labs(x = 'Contig length (bp)', y = 'Sequencing coverage', title = 'Filtered contigs: 24,983') +
  guides(shape = guide_legend(title = 'Circular', override.aes = list(size = 3), title.position = 'top'), 
         fill = guide_legend(title = 'VirSorter category', override.aes = list(shape = 21, size = 3), title.position = 'top'), 
         size = F, color = F, alpha = F) +
  theme(legend.position = 'bottom', legend.direction = 'horizontal') +
  scale_fill_manual(values = rev(cols_j)) +
  scale_color_manual(values = c('1' = 'black',
                                '2' = 'black',
                                '3' = 'black',
                                '4' = 'black',
                                '5' = 'black',
                                '6' = 'black',
                                'NA' = 'grey')) +
  scale_alpha_manual(values = c('1' = 0.7,
                                '2' = 0.7,
                                '3' = 0.7,
                                '4' = 0.7,
                                '5' = 0.7,
                                '6' = 0.7,
                                'NA' = 0.3)) +
  NULL
#supp_fig_3b

pdf('output/Supp_Fig3.pdf', paper = 'A4r', width = 29.7, height = 20)
ggarrange(supp_fig_3a, supp_fig_3b, nrow = 2, labels = c('b', 'c'))
dev.off()

contig_data <- contig_data[which(contig_data$good == 'TRUE'), ]
contig_data <- contig_data[-which(contig_data$vir_refseq == "NC_001422.1 Coliphage phi-X174, complete genome"),]

vir_counts_boc <- vir_counts_boc[which(rownames(vir_counts_boc) %in% contig_data$name),]

write.csv(vir_counts_boc, 'input/vir_counts_custom_BOC.csv', row.names = T)

rm(all_contigs, good_contigs, clust, supp_fig_3a, supp_fig_3b)

########################################

##### Run to here each time ############

########################################

##### Supp Tables ######################

#Check metadata:

tbl_meta <- metadata[which(metadata$Subject != 'GenD'),]

view(dfSummary(tbl_meta))
view(dfSummary(tbl_meta[!duplicated(ibd_meta$Subject),]))

contrl_meta <- tbl_meta[which(tbl_meta$Condition == 'Control'),]
cd_meta <- tbl_meta[which(tbl_meta$Condition == 'CD'),]
uc_meta <- tbl_meta[which(tbl_meta$Condition == 'UC'),]

ibd_meta <- tbl_meta[which(tbl_meta$Cohort == 'IBD'),]

view(dfSummary(contrl_meta[!duplicated(ibd_meta$Subject),]))
view(dfSummary(cd_meta[!duplicated(ibd_meta$Subject),]))
view(dfSummary(uc_meta[!duplicated(ibd_meta$Subject),]))

view(dfSummary(ibd_meta))

ibd_meta <- ibd_meta[order(ibd_meta$X5_ASA_use),]
five_asa <- as.matrix(table(ibd_meta$Condition[!duplicated(ibd_meta$Subject)], ibd_meta$X5_ASA_use[!duplicated(ibd_meta$Subject)]))
chisq.test(five_asa)$expected #all above 5, only use Fisher exact test if a value is <=5.
chisq.test(five_asa)

ibd_meta <- ibd_meta[order(ibd_meta$Steroid_use),]
steroids <- as.matrix(table(ibd_meta$Condition[!duplicated(ibd_meta$Subject)], ibd_meta$Steroid_use[!duplicated(ibd_meta$Subject)]))
chisq.test(steroids)$expected #all above 5, only use Fisher exact test if a value is <=5.
fisher.test(steroids)

ibd_meta <- ibd_meta[order(ibd_meta$Biologic_use),]
biologics <- as.matrix(table(ibd_meta$Condition, ibd_meta$Biologic_use))
chisq.test(biologics)$expected #all above 5, only use Fisher exact test if a value is <=5.
chisq.test(biologics)

ibd_meta <- ibd_meta[order(ibd_meta$Surgeries),]
surgeries <- as.matrix(table(ibd_meta$Condition, ibd_meta$Surgeries))
chisq.test(surgeries)$expected #all above 5, only use Fisher exact test if a value is <=5.
chisq.test(surgeries)

ibd_meta <- ibd_meta[order(ibd_meta$IBD_surgery),]
surgeries_ibd <- as.matrix(table(ibd_meta$Condition, ibd_meta$IBD_surgery))
chisq.test(surgeries_ibd)$expected #all above 5, only use Fisher exact test if a value is <=5.
chisq.test(surgeries_ibd)

###
#Clinical data table:

emp_df1 <- data.frame(stringsAsFactors = F, matrix(NA, 8, 7))
colnames(emp_df1) <- c('Basic details:', 'Control', 'CD', 'UC', 'Stat. test', 'p-value', 'Missing data')

uniq_Subject <- table(tbl_meta$Condition[!duplicated(tbl_meta$Subject)])

length(tbl_meta$Condition[which(tbl_meta$Condition == 'Control')]) # 40 (118)
length(tbl_meta$Condition[which(tbl_meta$Condition == 'CD')]) # 19 (56)
length(tbl_meta$Condition[which(tbl_meta$Condition == 'UC')]) # 20 (59)

emp_df1[1,c(1:7)] <- c('Study volunteers\nSubjects (Samples)', '40 (118)', '19 (56)', '20 (59)', "", "", "")

tbl_meta <- tbl_meta[order(tbl_meta$Age),]
kruskal.test(x = tbl_meta$Age[!duplicated(tbl_meta$Subject)], g = tbl_meta$Condition[!duplicated(tbl_meta$Subject)])
emp_df1[2,c(1:7)] <- c('Age\nMean (SD)', "36.6 (12.4)", "44.9 (11.0)", "44.5 (10.6)", "KW", "0.006", "0")

gendr <- aggregate(tbl_meta$Gender[!duplicated(tbl_meta$Subject)], by = list(tbl_meta$Condition[!duplicated(tbl_meta$Subject)], tbl_meta$Gender[!duplicated(tbl_meta$Subject)]), FUN = length)
gendr <- acast(gendr, Group.1 ~ Group.2, value.var = 'x')
chisq.test(gendr)$expected #all above 5, only use Fisher exact test if a value is <=5.
chisq.test(gendr)

emp_df1[3,c(1:7)] <- c('Gender\nMale / Female', "17 / 23", "12 / 7", "11 / 9", "CS", "0.301", "0")

kruskal.test(x = tbl_meta$Height[!duplicated(tbl_meta$Subject)], g = tbl_meta$Condition[!duplicated(tbl_meta$Subject)])

emp_df1[4,c(1:7)] <- c('Height (m)\nMean (SD)',  "1.7 (0.1)", "1.7 (0.1)", "1.7 / (0.1)", "KW", "0.924", "17")

kruskal.test(x = tbl_meta$Weight[!duplicated(tbl_meta$Subject)], g = tbl_meta$Condition[!duplicated(tbl_meta$Subject)])
emp_df1[5,c(1:7)] <- c('Weight (kg)\nMean (SD)', "73.2 (16.6)", "80.7 (16)", "78 (15.2)", "KW", "0.225", "18")

kruskal.test(x = tbl_meta$BMI[!duplicated(tbl_meta$Subject)], g = tbl_meta$Condition[!duplicated(tbl_meta$Subject)])
emp_df1[6,c(1:7)] <- c('BMI\nMean (SD)',         "24.6 (4.1)", "27.4 (3.6)", "26.7 (4.1)", "KW", "0.019", "3")

tbl_meta <- tbl_meta[order(tbl_meta$Smoking_Status),]
smoking1 <- as.matrix(table(tbl_meta$Condition[!duplicated(tbl_meta$Subject)], tbl_meta$Smoking_Status[!duplicated(tbl_meta$Subject)]))
smoking2 <- cbind(smoking1, Yes = as.numeric(smoking1[,1]) + as.numeric(smoking1[,3]))
smoking2 <- smoking2[,-c(1,3)]
table(is.na(tbl_meta$Smoking_Status[!duplicated(tbl_meta$Subject)]))
chisq.test(smoking2)$expected
chisq.test(smoking2)

emp_df1[7,c(1:7)] <- c('Smoker\nYes / No',         "9 / 30", "10 / 8", "10 / 9", 'CS', "0.021", "3")

tbl_meta <- tbl_meta[order(tbl_meta$Alcohol),]
alcohol1 <- as.matrix(table(tbl_meta$Condition[!duplicated(tbl_meta$Subject)], tbl_meta$Alcohol[!duplicated(tbl_meta$Subject)]))
table(is.na(tbl_meta$Alcohol[!duplicated(tbl_meta$Subject)]))
chisq.test(alcohol1)$expected
fisher.test(alcohol1)

emp_df1[8,c(1:7)] <- c('Alcohol\nYes / No',         "26 / 9", "5 / 4", "6 / 7", "FE", "0.167", "22")

supp_clinical_data_tbl_base <-
  ggtexttable(emp_df1, rows = NULL, theme = ttheme(base_style = 'lBlue', base_size = 16))

supp_clinical_data_tbl_base

pdf('output/Supp_tbl1.pdf', paper = 'A4r', width = 29.7, height = 20)
supp_clinical_data_tbl_base
dev.off()

###

emp_df2 <- data.frame(stringsAsFactors = F, matrix(NA, 9, 6))
colnames(emp_df2) <- c('Disease activity:', 'CD', 'UC', 'Stat. test', 'p-value', 'Missing data')

ibd_meta <- ibd_meta[order(ibd_meta$Years_since_diagnosis),]
table(is.na(ibd_meta$Years_since_diagnosis[!duplicated(ibd_meta$Subject)]))

mean(as.numeric(cd_meta$Years_since_diagnosis[!(is.na(cd_meta$Years_since_diagnosis))]))
sd(as.numeric(cd_meta$Years_since_diagnosis[!(is.na(cd_meta$Years_since_diagnosis))]))

mean(as.numeric(uc_meta$Years_since_diagnosis[!(is.na(uc_meta$Years_since_diagnosis))]))
sd(as.numeric(uc_meta$Years_since_diagnosis[!(is.na(uc_meta$Years_since_diagnosis))]))

compare_means(Years_since_diagnosis ~ Condition, ibd_meta)
emp_df2[1,c(1:6)] <- c('Years since\ndiagnosis\nMean (SD)', "12.7 (8.9)", "11.5 (6.1)", "W", "0.826", "1")


ibd_meta <- ibd_meta[order(ibd_meta$Age_of_onset),]
table(is.na(ibd_meta$Age_of_onset[!duplicated(ibd_meta$Subject)]))

mean(as.numeric(cd_meta$Age_of_onset[!(is.na(cd_meta$Age_of_onset))]))
sd(as.numeric(cd_meta$Age_of_onset[!(is.na(cd_meta$Age_of_onset))]))

mean(as.numeric(uc_meta$Age_of_onset[!(is.na(uc_meta$Age_of_onset))]))
sd(as.numeric(uc_meta$Age_of_onset[!(is.na(uc_meta$Age_of_onset))]))

compare_means(Age_of_onset ~ Condition, ibd_meta)
emp_df2[2,c(1:6)] <- c('Age of onset\nMean (SD)', "32.9 (12.1)", "32.4 (9.8)", "W", "0.596", "1")

ibd_meta <- ibd_meta[order(ibd_meta$Status),]
table(is.na(ibd_meta$Status[!duplicated(ibd_meta$Subject)]))

stat_df <- as.data.frame(table(ibd_meta$Status, ibd_meta$Condition))
stat_df <- acast(stat_df, Var1 ~ Var2, value.var = 'Freq')
chisq.test(stat_df)$expected
chisq.test(stat_df)

stat_df_remis <- stat_df[3,]
chisq.test(stat_df_remis)$expected
chisq.test(stat_df_remis)

stat_df_mild <- stat_df[1,]
chisq.test(stat_df_mild)$expected
chisq.test(stat_df_mild)

stat_df_moder <- stat_df[2,]
chisq.test(stat_df_moder)$expected
chisq.test(stat_df_moder)

emp_df2[3,c(1:6)] <- c('Remission\nSamples', "37", "18", "CS", "0.01", "0")
emp_df2[4,c(1:6)] <- c('Mild\nSamples',      "7", "28", "CS", "3.9E-04", "0")
emp_df2[5,c(1:6)] <- c('Moderate\nSamples',  "9", "6",  "CS", "0.439", "0")

shapiro.test(cd_meta$HBI)

mean(as.numeric(cd_meta$HBI[!(is.na(cd_meta$HBI))]))
sd(as.numeric(cd_meta$HBI[!(is.na(cd_meta$HBI))]))

emp_df2[6,c(1:6)] <- c('Harvey-Bradshaw\nindex\nMean (SD)',  "3.8 (3.9)", NA, "SW", "9.2E-06", "0")

shapiro.test(uc_meta$PTI)

mean(as.numeric(uc_meta$PTI[!(is.na(uc_meta$PTI))]))
sd(as.numeric(uc_meta$PTI[!(is.na(uc_meta$PTI))]))

uc_meta <- uc_meta[order(uc_meta$PTI),]
table(is.na(uc_meta$PTI[!duplicated(uc_meta$Subject)]))

emp_df2[7,c(1:6)] <- c('Powell-Tuck index\nMean (SD)',  NA, "5.0 (3.5)", "SW", "0.02", "1")

shapiro.test(uc_meta$UCI)

mean(as.numeric(uc_meta$UCI[!(is.na(uc_meta$UCI))]))
sd(as.numeric(uc_meta$UCI[!(is.na(uc_meta$UCI))]))

uc_meta <- uc_meta[order(uc_meta$UCI),]
table(is.na(uc_meta$UCI[!duplicated(uc_meta$Subject)]))

emp_df2[8,c(1:6)] <- c('Ulcerative Colitis\nindex\nMean (SD)',  NA, "4.06 (2.3)", "SW", "0.0.27", "0")

cd_meta <- cd_meta[order(cd_meta$Distribution),]
uc_meta <- uc_meta[order(uc_meta$Distribution),]

table(is.na(cd_meta$Distribution[!duplicated(cd_meta$Subject)]))
table(is.na(uc_meta$Distribution[!duplicated(uc_meta$Subject)]))

table(cd_meta$Distribution[!duplicated(cd_meta$Subject)])
table(uc_meta$Distribution[!duplicated(uc_meta$Subject)])

emp_df2[9,c(1:6)] <- c('Distribution (n, %)',  "Colonic (2, 18.2)", "Left sided (4, 40)", NA, NA, "18")
emp_df2[10,c(1:6)] <- c('',  "Colonic perianal (2, 18.2)", "Pancolitis (3, 30)", "", "", "")
emp_df2[11,c(1:6)] <- c('',  "Ileocolonic and perianal (2, 18.2)", "Pancolitis colectomy (1, 10)", "", "", "")
emp_df2[12,c(1:6)] <- c('',  "Ileocolonic (1, 9.1)", "Proctitis (1, 10)", "", "", "")
emp_df2[13,c(1:6)] <- c('',  "Ileocolonic with fistula (1, 9.1)", "Rectosigmoid (1, 10)", "", "", "")
emp_df2[14,c(1:6)] <- c('',  "Ileocolonic failed IPAA (1, 9.1)", "", "", "", "")
emp_df2[15,c(1:6)] <- c('',  "Small bowel perianal (1, 9.1)", "", "", "", "")

supp_clinical_data_tbl_disease <-
  ggtexttable(emp_df2, rows = NULL, theme = ttheme(base_style = 'lBlue', base_size = 14))

supp_clinical_data_tbl_disease

pdf('output/Supp_tbl2.pdf', paper = 'A4r', width = 29.7, height = 29.7)
supp_clinical_data_tbl_disease
dev.off()

###

emp_df3 <- data.frame(stringsAsFactors = F, matrix(NA, 10, 7))
colnames(emp_df3) <- c('Medication\noverview:', 'Control', 'CD', 'UC', 'Stat. test', 'p-value', 'Missing data')

ibd_meta <- ibd_meta[order(ibd_meta$Steroid_use),]
table(is.na(ibd_meta$Steroid_use))

ster_tbl <- as.data.frame(table(ibd_meta$Steroid_use, ibd_meta$Condition))
ster_tbl <- acast(ster_tbl, Var2 ~ Var1, value.var = 'Freq')
chisq.test(ster_tbl)$expected
fisher.test(ster_tbl)
emp_df3[1,c(1:7)] <- c('Steroids\nYes / No / DC',  NA, "8 / 41 / 3", "3 / 53 / 3", "FE", "0.189", "4")

ibd_meta <- ibd_meta[order(ibd_meta$X5_ASA_use),]
table(is.na(ibd_meta$X5_ASA_use))

asa_tbl <- as.data.frame(table(ibd_meta$X5_ASA_use, ibd_meta$Condition))
asa_tbl <- acast(asa_tbl, Var2 ~ Var1, value.var = 'Freq')
chisq.test(asa_tbl)$expected
chisq.test(asa_tbl)
emp_df3[2,c(1:7)] <- c('5-ASA\nYes / No',  NA, "21 / 32", "44 / 15", "CS", "3.8E-04", "3")

ibd_meta <- ibd_meta[order(ibd_meta$Immunomodulator_use),]
table(is.na(ibd_meta$Immunomodulator_use))

immuno_tbl <- as.data.frame(table(ibd_meta$Immunomodulator_use, ibd_meta$Condition))
immuno_tbl <- acast(immuno_tbl, Var2 ~ Var1, value.var = 'Freq')
chisq.test(immuno_tbl)$expected
chisq.test(immuno_tbl)
emp_df3[3,c(1:7)] <- c('Immunomodulator\nYes / No',  NA, "15 / 38", "19 / 39", "CS", "0.76", "4")

ibd_meta <- ibd_meta[order(ibd_meta$Biologic_use),]
table(is.na(ibd_meta$Biologic_use))

biologic_tbl <- as.data.frame(table(ibd_meta$Biologic_use, ibd_meta$Condition))
biologic_tbl <- acast(biologic_tbl, Var2 ~ Var1, value.var = 'Freq')
chisq.test(biologic_tbl)$expected
fisher.test(biologic_tbl)
emp_df3[4,c(1:7)] <- c('Biologic\nYes / No / DC',  NA, "23 / 29 / 1", "13 / 43 / 2", "FE", "0.039", "4")

ibd_meta <- ibd_meta[order(ibd_meta$IBD_surgery),]
table(is.na(ibd_meta$IBD_surgery))

surgery_tbl <- as.data.frame(table(ibd_meta$IBD_surgery[!duplicated(ibd_meta$Subject)], ibd_meta$Condition[!duplicated(ibd_meta$Subject)]))
surgery_tbl <- acast(surgery_tbl, Var2 ~ Var1, value.var = 'Freq')
chisq.test(surgery_tbl)$expected
chisq.test(surgery_tbl)
emp_df3[5,c(1:7)] <- c('IBD surgery\nYes / No',  NA, "12 / 5", "1 / 19", "CS", "1.3E-4", "6")

tbl_meta <- tbl_meta[order(tbl_meta$Insulin),]
table(is.na(tbl_meta$Insulin[!duplicated(tbl_meta$Subject)]))

insulin_tbl <- as.data.frame(table(tbl_meta$Insulin[!duplicated(tbl_meta$Subject)], tbl_meta$Condition[!duplicated(tbl_meta$Subject)]))
insulin_tbl <- acast(insulin_tbl, Var2 ~ Var1, value.var = 'Freq')
chisq.test(insulin_tbl)$expected
fisher.test(insulin_tbl)
emp_df3[6,c(1:7)] <- c('Insulin\nYes / No',  "0 / 40", "1 / 16", "1 / 19", "FE", "0.228", "2")

tbl_meta <- tbl_meta[order(tbl_meta$PPI),]
table(is.na(tbl_meta$PPI[!duplicated(tbl_meta$Subject)]))

ppi_tbl <- as.data.frame(table(tbl_meta$PPI[!duplicated(tbl_meta$Subject)], tbl_meta$Condition[!duplicated(tbl_meta$Subject)]))
ppi_tbl <- acast(ppi_tbl, Var2 ~ Var1, value.var = 'Freq')
chisq.test(ppi_tbl)$expected
fisher.test(ppi_tbl)
emp_df3[7,c(1:7)] <- c('PPI\nYes / No',  "2 / 38", "5 / 12", "3 / 17", "FE", "0.038", "2")

tbl_meta <- tbl_meta[order(tbl_meta$Metformin),]
table(is.na(tbl_meta$Metformin[!duplicated(tbl_meta$Subject)]))

metformin_tbl <- as.data.frame(table(tbl_meta$Metformin[!duplicated(tbl_meta$Subject)], tbl_meta$Condition[!duplicated(tbl_meta$Subject)]))
metformin_tbl <- acast(metformin_tbl, Var2 ~ Var1, value.var = 'Freq')
chisq.test(metformin_tbl)$expected
fisher.test(metformin_tbl)
emp_df3[8,c(1:7)] <- c('Metformin\nYes / No',  "0 / 40", "2 / 15", "0 / 20", "FE", "0.047", "2")

tbl_meta <- tbl_meta[order(tbl_meta$Statin),]
table(is.na(tbl_meta$Statin[!duplicated(tbl_meta$Subject)]))

Statin_tbl <- as.data.frame(table(tbl_meta$Statin[!duplicated(tbl_meta$Subject)], tbl_meta$Condition[!duplicated(tbl_meta$Subject)]))
Statin_tbl <- acast(Statin_tbl, Var2 ~ Var1, value.var = 'Freq')
chisq.test(Statin_tbl)$expected
fisher.test(Statin_tbl)
emp_df3[9,c(1:7)] <- c('Statin\nYes / No',  "2 / 38", "2 / 15", "0 / 20", "FE", "0.249", "2")

tbl_meta <- tbl_meta[order(tbl_meta$Aspirin),]
table(is.na(tbl_meta$Aspirin[!duplicated(tbl_meta$Subject)]))

Aspirin_tbl <- as.data.frame(table(tbl_meta$Aspirin[!duplicated(tbl_meta$Subject)], tbl_meta$Condition[!duplicated(tbl_meta$Subject)]))
Aspirin_tbl <- acast(Aspirin_tbl, Var2 ~ Var1, value.var = 'Freq')
chisq.test(Aspirin_tbl)$expected
fisher.test(Aspirin_tbl)
emp_df3[10,c(1:7)] <- c('Aspirin\nYes / No',  "0 / 40", "2 / 15", "0 / 20", "FE", "0.047", "10")

tbl_meta <- tbl_meta[order(tbl_meta$Recent_anticiotic_use),]
table(is.na(tbl_meta$Recent_anticiotic_use))

antibiot_tbl <- as.data.frame(table(tbl_meta$Recent_anticiotic_use, tbl_meta$Condition))
antibiot_tbl <- acast(antibiot_tbl, Var2 ~ Var1, value.var = 'Freq')
chisq.test(antibiot_tbl)$expected
fisher.test(antibiot_tbl)
emp_df3[11,c(1:7)] <- c('Recent antibiotic\nYes / No',  "7 / 109", "5 / 48", "2 / 57", "FE" , "0.443", "5")

supp_clinical_data_tbl_meds <-
  ggtexttable(emp_df3, rows = NULL, theme = ttheme(base_style = 'lBlue', base_size = 16))

supp_clinical_data_tbl_meds

pdf('output/Supp_tbl3.pdf', paper = 'A4r', width = 29.7, height = 29.7)
supp_clinical_data_tbl_meds
dev.off()

##### Supp Figure 1 ####################

metadata2 <- metadata
metadata2$Perc_viral <- (100 - metadata2$Perc_human) * metadata2$recruitment
metadata2$Perc_bact <- (100 - metadata2$Perc_human) * (metadata2$cpn60_prop * 6000)
metadata2$total_Perc <- metadata2$Perc_human + metadata2$Perc_viral + metadata2$Perc_bact

#3000000Mb assumption of bacterial genome lengths
#500bp assumption of cpn60 length
#Proportion of cpn60 reads multiply by 6000 gives proportion of reads hitting bacteria, multiply by 100 = percentage

(metadata$reads_total * (metadata$cpn60_prop * 6000)) * 100

min(metadata2$Perc_bact)
max(metadata2$Perc_bact)

metadata2$Condition <- factor(metadata2$Condition, levels = c('Control', 'CD', 'UC'))

comps_1 <- list(c('NG-17954', 'NG-18510'), c('NG-17954', 'NG-20060'),c('NG-17954', 'NG-21159'),c('NG-18510', 'NG-20060'),c('NG-18510', 'NG-21159'),c('NG-20060', 'NG-21159'))

supp_fig1a <- ggplot(metadata2, aes(Run, reads_total)) +
  geom_boxplot(aes(fill = Run)) +
  theme_classic() +
  theme(legend.position = 'none', text = element_text(size = 20),
        axis.text.x = element_text(angle = 45, hjust = 1),
        plot.margin = margin(0.1,0.1,0.1,1,'cm')) +
  labs(x = '', y = 'Sequencing reads') +
  scale_fill_manual(values = cols_d) +
  scale_y_log10(limits = c(7.5e+04,1e+10)) +
  stat_compare_means(comparisons = comps_1) +
  NULL
supp_fig1a

comps_2 <- list(c('Control', 'CD'), c('CD', 'UC'), c('Control', 'UC'))

supp_fig1b <- ggplot(metadata2, aes(Condition, reads_total)) +
  geom_boxplot(aes(fill = Condition)) +
  theme_classic() +
  theme(legend.position = 'none', text = element_text(size = 20),
        plot.margin = margin(0.1,0.1,1.35,0.1, 'cm'), legend.title = element_blank()
#        ,legend.key.size = unit(3, 'line'),
        ) +
  labs(x = '', y = '') +
  scale_fill_manual(values = cols_a) +
  scale_y_log10(limits = c(7.5e+04,1e+10)) +
  stat_compare_means(comparisons = comps_2) +
  NULL
supp_fig1b

cond_ordr <- c('Control', 'CD', 'UC')

metadata2 <- metadata2[order(match(metadata2$Condition, cond_ordr)), ]

metadata3 <- metadata2[!duplicated(metadata2$Subject), ]

metadata2$Subject <- factor(metadata2$Subject, levels = metadata3$Subject)

mean(metadata2$reads_total[which(metadata2$Condition == 'Control')])

supp_fig1c <- ggplot(metadata2, aes(Subject, reads_total)) +
 # geom_hline(yintercept = mean(metadata2$reads_total[which(metadata2$Condition == 'Control')]), color = cols_a[1], lty = 2, size = 1) +
 # geom_hline(yintercept = mean(metadata2$reads_total[which(metadata2$Condition == 'CD')]), color = cols_a[2], lty = 3, size = 1) +
 # geom_hline(yintercept = mean(metadata2$reads_total[which(metadata2$Condition == 'UC')]), color = cols_a[3], lty = 4, size = 1) +
  geom_boxplot(aes(fill = Condition)) +
  theme_classic() +
  theme(legend.position = 'none', text = element_text(size = 20),
        axis.text.x = element_text(angle = 45, hjust = 1, size = 12),
        plot.margin = margin(0.1,0.1,0.9,0.1, 'cm'), legend.title = element_blank()) +
  labs(x = 'Subject ID', y = '') +
  scale_fill_manual(values = cols_a) +
  scale_y_log10(limits = c(7.5e+04,1e+10)) +
  NULL
supp_fig1c

plot_void <- ggplot() + theme_void()

comb1 <- ggarrange(supp_fig1a, plot_void, supp_fig1b, plot_void, supp_fig1c, nrow = 1, labels = c('a', '', 'b', '', 'c'), widths = c(4, 0.3, 3, 0.3, 12))
comb1

###

metadata4 <- metadata2[, c(1,3,89,91,92)]

mlt <- melt(metadata4)

mlt$variable <- gsub(pattern = 'Perc_human', replacement = 'Human', mlt$variable)
mlt$variable <- gsub(pattern = 'Perc_bact', replacement = 'Bacterial', mlt$variable)
mlt$variable <- gsub(pattern = 'Perc_viral', replacement = 'Viral', mlt$variable)

mlt$Condition <- factor(mlt$Condition, levels = c('Control', 'CD', 'UC'))

mlt$variable <- factor(mlt$variable, levels = c('Viral', 'Bacterial', 'Human'))

supp_fig1d <- ggplot(mlt, aes(mlt$variable, mlt$value)) +
  geom_boxplot(aes(fill = mlt$variable)) +
  facet_wrap(. ~ mlt$Condition) +
  theme_classic() +
  theme(legend.position = 'none', text = element_text(size = 20), strip.background = element_rect(fill = cols_a),
        plot.margin = margin(0.1,0.1,0.1,1,'cm')) + #Manually change fill of rectangles.
  labs(x = '', y = 'Reads recruited (%)') +
  scale_fill_manual(values = cols_b) +
  ylim(0,100) +
  NULL
supp_fig1d

stats1 <- compare_means(formula = value ~ Condition, group.by = 'variable', data = mlt, p.adjust.method = 'bonferroni')
stats1

stats1 <- stats1[,-c(2,7,9)]
stats1 <- stats1[c(4:9,1:3),]

colnames(stats1)[1:6] <- c('Variable', 'Group 1', 'Group 2', 'P-value', 'P.adj-value', 'P.signif')

supp_fig1e_tbl <- ggtexttable(stats1, rows = NULL, theme = ttheme('mVioletWhite'))
supp_fig1e_tbl

comb2 <- ggarrange(supp_fig1d, plot_void, supp_fig1e_tbl, nrow = 1, labels = c('d', '', 'e'), widths = c(12,0.3,5))
comb2

###

mlt_Control <- mlt[which(mlt$Condition == 'Control' & mlt$ID != 'GenD_1' ), ]
mlt_UC <- mlt[which(mlt$Condition == 'UC'), ]
mlt_CD <- mlt[which(mlt$Condition == 'CD'), ]

supp_fig1f <- ggplot(mlt_Control, aes(mlt_Control$ID, value)) +
  geom_bar(aes(fill = variable), stat = 'identity', position = 'stack') +
  theme_classic() +
  theme(legend.position = 'none', text = element_text(size = 20), axis.text.y = element_blank(),
        plot.margin = margin(0.1,0.1,0.1,0.1, 'cm')) +
  labs(x = '', y = 'Reads recruited (%)', title = 'Control') +
  scale_fill_manual(values = cols_b) +
  coord_flip() +
  scale_y_discrete(limits = c(0,25,50,75,100)) +
  NULL
supp_fig1f

supp_fig1g <- ggplot(mlt_CD, aes(ID, value)) +
  geom_bar(aes(fill = variable), stat = 'identity', position = 'stack') +
  theme_classic() +
  theme(legend.position = 'none', text = element_text(size = 20), axis.text.y = element_blank(),
        plot.margin = margin(0.1,0.1,0.1,0.1, 'cm')) +
  labs(x = '', y = '', title = 'CD') +
  scale_fill_manual(values = cols_b) +
  coord_flip() +
  scale_y_discrete(limits = c(0,25,50,75,100)) +
  NULL
supp_fig1g

supp_fig1h <- ggplot(mlt_UC, aes(ID, value)) +
  geom_bar(aes(fill = variable), stat = 'identity', position = 'stack') +
  theme_classic() +
  theme(legend.position = 'none', text = element_text(size = 20), axis.text.y = element_blank(),
        plot.margin = margin(0.1,0.1,0.1,0.1, 'cm')) +
  labs(x = '', y = 'Reads recruited (%)', title = 'UC') +
  scale_fill_manual(values = cols_b) +
  coord_flip() +
  scale_y_discrete(limits = c(0,25,50,75,100)) +
  NULL
supp_fig1h

comb3 <- ggarrange(supp_fig1g, supp_fig1h, nrow = 2, heights = c(10,10), labels = c('g', 'h'))
comb3

comb4 <- ggarrange(supp_fig1f, plot_void, comb3, nrow = 1, widths = c(10,0.3,10), labels = c('f', '', ''))
comb4

comb5 <- ggarrange(comb1, plot_void, comb2, nrow = 3, heights = c(10,0.3,10))
comb5

comb6 <- ggarrange(comb5, plot_void, comb4, nrow = 3, heights = c(10,0.3,10))
comb6

pdf('output/Supp_Fig1.pdf', width = 29.7, height = 20)
comb6
dev.off()

########################################

##### Supp Figure 2 ####################

metadata2 <- metadata[!duplicated(metadata$Subject), ]

metadata2 <- metadata2[which(metadata2$Subject != 'GenD'), ]

cond_ordr <- c('Control', 'CD', 'UC')

metadata2 <- metadata2[order(match(metadata2$Condition, cond_ordr)), ]

view(dfSummary(metadata2))

fctr_df <- metadata2[,c(5,4,3,8,12,13,18,22,23,26,29,35,43,44,51)]

rm(metadata2)

rownames(fctr_df) <- fctr_df$Subject

fctr_df$Subject <- NULL

view(dfSummary(fctr_df))
fctr_df$Distribution[is.na(fctr_df$Distribution)] <- 'Unknown/NA'
fctr_df$Race[is.na(fctr_df$Race)] <- 'Other'
fctr_df$Smoking_Status[is.na(fctr_df$Smoking_Status)] <- 'Unknown'
fctr_df$Alcohol[is.na(fctr_df$Alcohol)] <- 'Unknown'
fctr_df$Steroid_use[is.na(fctr_df$Steroid_use)] <- 'Unknown/NA'
fctr_df$X5_ASA_use[is.na(fctr_df$X5_ASA_use)] <- 'Unknown/NA'
fctr_df$Biologic_use[is.na(fctr_df$Biologic_use)] <- 'Unknown/NA'
fctr_df$Surgeries[is.na(fctr_df$Surgeries)] <- 'Unknown'
fctr_df$IBD_surgery[is.na(fctr_df$IBD_surgery)] <- 'Unknown/NA'
fctr_df$Medications[is.na(fctr_df$Medications)] <- 'Unknown'

fctr_df2 <- fctr_df

fctr_df$Cohort           <-              gsub(pattern = 'Non_IBD', replacement = '1', x = fctr_df$Cohort)           
fctr_df$Cohort           <-              gsub(pattern = 'IBD', replacement = '2', x = fctr_df$Cohort)           
      
fctr_df$Condition        <-              gsub(pattern = 'CD', replacement = '1', x = fctr_df$Condition)              
fctr_df$Condition        <-              gsub(pattern = 'Control', replacement = '2', x = fctr_df$Condition)              
fctr_df$Condition        <-              gsub(pattern = 'UC', replacement = '3', x = fctr_df$Condition)              
      
fctr_df$Gender           <-              gsub(pattern = 'F', replacement = '1', x = fctr_df$Gender)           
fctr_df$Gender           <-              gsub(pattern = 'M', replacement = '2', x = fctr_df$Gender)           

as.data.frame(table(fctr_df$Distribution))

fctr_df$Distribution     <-              gsub(pattern = 'Unknown/NA', replacement = '1', x = fctr_df$Distribution)                 
fctr_df$Distribution     <-              gsub(pattern = 'Colonic_perianal', replacement = '3', x = fctr_df$Distribution)                 
fctr_df$Distribution     <-              gsub(pattern = 'Colonic', replacement = '2', x = fctr_df$Distribution)                 
fctr_df$Distribution     <-              gsub(pattern = 'Ileo_colonic_and_perianal', replacement = '5', x = fctr_df$Distribution)                 
fctr_df$Distribution     <-              gsub(pattern = 'Ileo_colonic_upper_GI_enterovesical_fistula', replacement = '6', x = fctr_df$Distribution)                 
fctr_df$Distribution     <-              gsub(pattern = 'Ileo_colonic_with_fistula', replacement = '7', x = fctr_df$Distribution)                 
fctr_df$Distribution     <-              gsub(pattern = 'Ileocolonic_failed_IPAA', replacement = '8', x = fctr_df$Distribution)                 
fctr_df$Distribution     <-              gsub(pattern = 'Ileo_colonic', replacement = '4', x = fctr_df$Distribution)                 
fctr_df$Distribution     <-              gsub(pattern = 'Left_sided', replacement = '9', x = fctr_df$Distribution)                 
fctr_df$Distribution     <-              gsub(pattern = 'Pancolitis_colectomy', replacement = '11', x = fctr_df$Distribution)                 
fctr_df$Distribution     <-              gsub(pattern = 'Pancolitis', replacement = '10', x = fctr_df$Distribution)                 
fctr_df$Distribution     <-              gsub(pattern = 'Proctitis', replacement = '12', x = fctr_df$Distribution)                 
fctr_df$Distribution     <-              gsub(pattern = 'Rectosigmoid', replacement = '13', x = fctr_df$Distribution)                 
fctr_df$Distribution     <-              gsub(pattern = 'Small_bowel_perianal', replacement = '14', x = fctr_df$Distribution)                 

fctr_df$Status     <-                    gsub(pattern = 'Mild', replacement = '1', x = fctr_df$Status)           
fctr_df$Status     <-                    gsub(pattern = 'Moderate', replacement = '2', x = fctr_df$Status)           
fctr_df$Status     <-                    gsub(pattern = 'NonIBD', replacement = '3', x = fctr_df$Status)           
fctr_df$Status     <-                    gsub(pattern = 'Remission', replacement = '4', x = fctr_df$Status)           

fctr_df$Race     <-                      gsub(pattern = 'Asian', replacement = '1', x = fctr_df$Race)         
fctr_df$Race     <-                      gsub(pattern = 'Irish', replacement = '2', x = fctr_df$Race)         
fctr_df$Race     <-                      gsub(pattern = 'Other', replacement = '3', x = fctr_df$Race)         
fctr_df$Race     <-                      gsub(pattern = 'White_caucasian', replacement = '4', x = fctr_df$Race)         

fctr_df$Smoking_Status     <-            gsub(pattern = 'Ex_smoker', replacement = '1', x = fctr_df$Smoking_Status)                   
fctr_df$Smoking_Status     <-            gsub(pattern = 'No', replacement = '2', x = fctr_df$Smoking_Status)                   
fctr_df$Smoking_Status     <-            gsub(pattern = 'Smoker', replacement = '3', x = fctr_df$Smoking_Status)                   
fctr_df$Smoking_Status     <-            gsub(pattern = 'Unknown', replacement = '4', x = fctr_df$Smoking_Status)                   

fctr_df$Alcohol     <-                   gsub(pattern = 'No', replacement = '1', x = fctr_df$Alcohol)            
fctr_df$Alcohol     <-                   gsub(pattern = 'Unknown', replacement = '2', x = fctr_df$Alcohol)            
fctr_df$Alcohol     <-                   gsub(pattern = 'Yes', replacement = '3', x = fctr_df$Alcohol)            

fctr_df$Steroid_use     <-               gsub(pattern = 'No', replacement = '1', x = fctr_df$Steroid_use)                
fctr_df$Steroid_use     <-               gsub(pattern = 'Unknown/NA', replacement = '2', x = fctr_df$Steroid_use)                
fctr_df$Steroid_use     <-               gsub(pattern = 'Yes', replacement = '3', x = fctr_df$Steroid_use)                

fctr_df$X5_ASA_use     <-                gsub(pattern = 'No', replacement = '1', x = fctr_df$X5_ASA_use)               
fctr_df$X5_ASA_use     <-                gsub(pattern = 'Unknown/NA', replacement = '2', x = fctr_df$X5_ASA_use)               
fctr_df$X5_ASA_use     <-                gsub(pattern = 'Yes', replacement = '3', x = fctr_df$X5_ASA_use)               

fctr_df$Biologic_use     <-              gsub(pattern = 'No', replacement = '1', x = fctr_df$Biologic_use)                 
fctr_df$Biologic_use     <-              gsub(pattern = 'Unknown/NA', replacement = '2', x = fctr_df$Biologic_use)                 
fctr_df$Biologic_use     <-              gsub(pattern = 'Yes', replacement = '3', x = fctr_df$Biologic_use)                 

fctr_df$Surgeries     <-                 gsub(pattern = 'No', replacement = '1', x = fctr_df$Surgeries)              
fctr_df$Surgeries     <-                 gsub(pattern = 'Unknown', replacement = '2', x = fctr_df$Surgeries)              
fctr_df$Surgeries     <-                 gsub(pattern = 'Yes', replacement = '3', x = fctr_df$Surgeries)              

fctr_df$IBD_surgery     <-               gsub(pattern = 'No', replacement = '1', x = fctr_df$IBD_surgery)                
fctr_df$IBD_surgery     <-               gsub(pattern = 'Unknown/NA', replacement = '2', x = fctr_df$IBD_surgery)                
fctr_df$IBD_surgery     <-               gsub(pattern = 'Yes', replacement = '3', x = fctr_df$IBD_surgery)                

fctr_df$Medications     <-               gsub(pattern = 'No', replacement = '1', x = fctr_df$Medications)                
fctr_df$Medications     <-               gsub(pattern = 'Unknown', replacement = '2', x = fctr_df$Medications)                
fctr_df$Medications     <-               gsub(pattern = 'Yes', replacement = '3', x = fctr_df$Medications)                

view(dfSummary(fctr_df))

fctr_df$Cohort                     <- as.numeric(fctr_df$Cohort        )
fctr_df$Condition                  <- as.numeric(fctr_df$Condition     )
fctr_df$Gender                     <- as.numeric(fctr_df$Gender        )
fctr_df$Distribution               <- as.numeric(fctr_df$Distribution  )
fctr_df$Status                     <- as.numeric(fctr_df$Status        )
fctr_df$Race                       <- as.numeric(fctr_df$Race          )
fctr_df$Smoking_Status             <- as.numeric(fctr_df$Smoking_Status)
fctr_df$Alcohol                    <- as.numeric(fctr_df$Alcohol       )
fctr_df$Steroid_use                <- as.numeric(fctr_df$Steroid_use   )
fctr_df$X5_ASA_use                 <- as.numeric(fctr_df$X5_ASA_use    )
fctr_df$Biologic_use               <- as.numeric(fctr_df$Biologic_use  )
fctr_df$Surgeries                  <- as.numeric(fctr_df$Surgeries     )
fctr_df$IBD_surgery                <- as.numeric(fctr_df$IBD_surgery   )
fctr_df$Medications                <- as.numeric(fctr_df$Medications   )

res.pca <- prcomp(fctr_df, scale = T)
fviz_eig(res.pca)

res.pca1 <- prcomp(fctr_df, scale = T)
res.pca2 <- prcomp(fctr_df, scale = T)

supp_fig2_indSamples <- fviz_pca_ind(res.pca1,
              col.ind = "cos2", # Color by the quality of representation
              gradient.cols = c("#00AFBB", "#E7B800", "#FC4E07"),
              repel = TRUE)
supp_fig2_indSamples

supp_fig2a <- fviz_pca_var(res.pca2,
              col.var = "contrib", # Color by contributions to the PC
              gradient.cols = c("#00AFBB", "#E7B800", "#FC4E07"),
              repel = TRUE)
supp_fig2a

plot_void <- ggplot() + theme_void()

###

tbl1 <- as.data.frame(table(fctr_df2$Cohort))

tbl1$Var1 <- factor(tbl1$Var1, levels = c('Non_IBD', 'IBD'))

supp_fig2b <- ggplot(tbl1, aes(Var1, Freq)) +
  geom_bar(aes(fill = Var1), stat = 'identity') +
  labs(x = '', y = 'Frequency', title = 'Cohort') +
  guides(fill = F) +
  theme_classic() +
  theme(axis.text.x = element_text(angle = 45, hjust = 1),
        plot.margin = margin(0.1, 0.1, 0.1, 0.4, 'cm'),
        text = element_text(size = 10)) +
  NULL
supp_fig2b

###

tbl2 <- as.data.frame(table(fctr_df2$Condition))

tbl2$Var1 <- factor(tbl2$Var1, levels = c('Control', 'CD', 'UC'))

supp_fig2c <- ggplot(tbl2, aes(Var1, Freq)) +
  geom_bar(aes(fill = Var1), stat = 'identity') +
  labs(x = '', y = 'Frequency', title = 'Condition') +
  guides(fill = F) +
  theme_classic() +
  theme(axis.text.x = element_text(angle = 45, hjust = 1),
        plot.margin = margin(0.1, 0.1, 0.1, 0.4, 'cm'),
        text = element_text(size = 10)) +
  NULL
supp_fig2c

###

tbl3 <- as.data.frame(table(fctr_df2$Gender))

tbl3$Var1 <- factor(tbl3$Var1, levels = c('M', 'F'))

supp_fig2d <- ggplot(tbl3, aes(Var1, Freq)) +
  geom_bar(aes(fill = Var1), stat = 'identity') +
  labs(x = '', y = 'Frequency', title = 'Gender') +
  guides(fill = F) +
  theme_classic() +
  theme(axis.text.x = element_text(angle = 45, hjust = 1),
        plot.margin = margin(0.1, 0.1, 0.1, 0.4, 'cm'),
        text = element_text(size = 10)) +
  NULL
supp_fig2d

###

tbl4 <- as.data.frame(table(fctr_df2$Distribution))

tbl4$Var1 <- factor(tbl4$Var1, levels = tbl4$Var1[order(tbl4$Freq, decreasing = T)])

supp_fig2e <- ggplot(tbl4, aes(Var1, Freq)) +
  geom_bar(aes(fill = Var1), stat = 'identity') +
  labs(x = '', y = 'Frequency', title = 'Distribution') +
  guides(fill = F) +
  theme_classic() +
  theme(axis.text.x = element_text(angle = 45, hjust = 1),
        text = element_text(size = 10)) +
  NULL
supp_fig2e

###

tbl5 <- as.data.frame(table(fctr_df2$Status))

tbl5$Var1 <- factor(tbl5$Var1, levels = tbl5$Var1[order(tbl5$Freq, decreasing = T)])

supp_fig2f <- ggplot(tbl5, aes(Var1, Freq)) +
  geom_bar(aes(fill = Var1), stat = 'identity') +
  labs(x = '', y = 'Frequency', title = 'Status') +
  guides(fill = F) +
  theme_classic() +
  theme(axis.text.x = element_text(angle = 45, hjust = 1),
        plot.margin = margin(0.1, 0.1, 0.8, 0.4, 'cm'),
        text = element_text(size = 10)) +
  NULL
supp_fig2f

###

tbl6 <- as.data.frame(table(fctr_df2$Race))

tbl6$Var1 <- factor(tbl6$Var1, levels = tbl6$Var1[order(tbl6$Freq, decreasing = T)])

supp_fig2g <- ggplot(tbl6, aes(Var1, Freq)) +
  geom_bar(aes(fill = Var1), stat = 'identity') +
  labs(x = '', y = 'Frequency', title = 'Race') +
  guides(fill = F) +
  theme_classic() +
  theme(axis.text.x = element_text(angle = 45, hjust = 1),
        plot.margin = margin(0.1, 0.1, 0.1, 0.25, 'cm'),
        text = element_text(size = 10)) +
  NULL
supp_fig2g

###

tbl7 <- as.data.frame(table(fctr_df2$Smoking_Status))

tbl7$Var1 <- factor(tbl7$Var1, levels = tbl7$Var1[order(tbl7$Freq, decreasing = T)])

supp_fig2h <- ggplot(tbl7, aes(Var1, Freq)) +
  geom_bar(aes(fill = Var1), stat = 'identity') +
  labs(x = '', y = 'Frequency', title = 'Smoking_Status') +
  guides(fill = F) +
  theme_classic() +
  theme(axis.text.x = element_text(angle = 45, hjust = 1),
        plot.margin = margin(0.1, 0.1, 0.7, 0.25, 'cm'),
        text = element_text(size = 10)) +
  NULL
supp_fig2h

###

tbl8 <- as.data.frame(table(fctr_df2$Alcohol))

tbl8$Var1 <- factor(tbl8$Var1, levels = c('Yes', 'No', 'Unknown'))

supp_fig2i <- ggplot(tbl8, aes(Var1, Freq)) +
  geom_bar(aes(fill = Var1), stat = 'identity') +
  labs(x = '', y = 'Frequency', title = 'Alcohol') +
  guides(fill = F) +
  theme_classic() +
  theme(axis.text.x = element_text(angle = 45, hjust = 1),
        plot.margin = margin(0.1, 0.1, 0.1, 0.25, 'cm'),
        text = element_text(size = 10)) +
  NULL
supp_fig2i

###

tbl9 <- as.data.frame(table(fctr_df2$Steroid_use))

tbl9$Var1 <- factor(tbl9$Var1, levels = c('Yes', 'No', 'Unknown/NA'))

supp_fig2j <- ggplot(tbl9, aes(Var1, Freq)) +
  geom_bar(aes(fill = Var1), stat = 'identity') +
  labs(x = '', y = 'Frequency', title = 'Steroid_use') +
  guides(fill = F) +
  theme_classic() +
  theme(axis.text.x = element_text(angle = 45, hjust = 1),
        plot.margin = margin(0.1, 0.1, 0.1, 0.25, 'cm'),
        text = element_text(size = 10)) +
  NULL
supp_fig2j

###

tbl10 <- as.data.frame(table(fctr_df2$X5_ASA_use))

tbl10$Var1 <- factor(tbl10$Var1, levels = c('Yes', 'No', 'Unknown/NA'))

supp_fig2k <- ggplot(tbl10, aes(Var1, Freq)) +
  geom_bar(aes(fill = Var1), stat = 'identity') +
  labs(x = '', y = 'Frequency', title = 'X5_ASA_use') +
  guides(fill = F) +
  theme_classic() +
  theme(axis.text.x = element_text(angle = 45, hjust = 1),
        plot.margin = margin(0.1, 0.1, 0.1, 0.25, 'cm'),
        text = element_text(size = 10)) +
  NULL
supp_fig2k

###

tbl11 <- as.data.frame(table(fctr_df2$Biologic_use))

tbl11$Var1 <- factor(tbl11$Var1, levels = c('Yes', 'No', 'Unknown/NA'))

supp_fig2l <- ggplot(tbl11, aes(Var1, Freq)) +
  geom_bar(aes(fill = Var1), stat = 'identity') +
  labs(x = '', y = 'Frequency', title = 'Biologic_use') +
  guides(fill = F) +
  theme_classic() +
  theme(axis.text.x = element_text(angle = 45, hjust = 1),
        plot.margin = margin(0.1, 0.1, 0.1, 0.25, 'cm'),
        text = element_text(size = 10)) +
  NULL
supp_fig2l

###

tbl12 <- as.data.frame(table(fctr_df2$Surgeries))

tbl12$Var1 <- factor(tbl12$Var1, levels = c('Yes', 'No', 'Unknown'))

supp_fig2m <- ggplot(tbl12, aes(Var1, Freq)) +
  geom_bar(aes(fill = Var1), stat = 'identity') +
  labs(x = '', y = 'Frequency', title = 'Surgeries') +
  guides(fill = F) +
  theme_classic() +
  theme(axis.text.x = element_text(angle = 45, hjust = 1),
        plot.margin = margin(0.1, 0.1, 0.45, 0.4, 'cm'),
        text = element_text(size = 10)) +
  NULL
supp_fig2m

###

tbl13 <- as.data.frame(table(fctr_df2$IBD_surgery))

tbl13$Var1 <- factor(tbl13$Var1, levels = c('Yes', 'No', 'Unknown/NA'))

supp_fig2n <- ggplot(tbl13, aes(Var1, Freq)) +
  geom_bar(aes(fill = Var1), stat = 'identity') +
  labs(x = '', y = 'Frequency', title = 'IBD_surgery') +
  guides(fill = F) +
  theme_classic() +
  theme(axis.text.x = element_text(angle = 45, hjust = 1),
        plot.margin = margin(0.1, 0.1, 0.1, 0.25, 'cm'),
        text = element_text(size = 10)) +
  NULL
supp_fig2n

###

tbl14 <- as.data.frame(table(fctr_df2$Medications))

tbl14$Var1 <- factor(tbl14$Var1, levels = c('Yes', 'No', 'Unknown'))

supp_fig2o <- ggplot(tbl14, aes(Var1, Freq)) +
  geom_bar(aes(fill = Var1), stat = 'identity') +
  labs(x = '', y = 'Frequency', title = 'Medications') +
  guides(fill = F) +
  theme_classic() +
  theme(axis.text.x = element_text(angle = 45, hjust = 1),
        plot.margin = margin(0.1, 0.1, 0.8, 0.25, 'cm'),
        text = element_text(size = 10)) +
  NULL
supp_fig2o

###

comb1 <- ggarrange(supp_fig2b, supp_fig2c, supp_fig2d, nrow = 3, labels = c('b', 'c', 'd'))
comb1

###

comb2 <- ggarrange(supp_fig2a, comb1,  nrow = 1, labels = c('a', ''), widths = c(8,2))
comb2

###

comb3 <- ggarrange(supp_fig2e, supp_fig2i, nrow = 1, labels = c('e', 'f'), widths = c(8,2))
comb3

###

comb4 <- ggarrange(supp_fig2f, supp_fig2g, supp_fig2h, supp_fig2o, nrow = 1, labels = c('g', 'h', 'i', 'j'))
comb4

###

comb5 <- ggarrange(supp_fig2m, supp_fig2n, supp_fig2k, supp_fig2j, supp_fig2l, nrow = 1, labels = c('k', 'l', 'm', 'n', 'o'))
comb5

###

comb6 <- ggarrange(comb2, comb3, comb4, comb5, nrow = 4, heights = c(10,7,4,4))
comb6

###

pdf('output/Supp_Fig2.pdf', paper = 'A4', width = 20, height = 29.7)
comb6
dev.off()

########################################

##### Figure 1 #########################

tbl1 <- as.data.frame(table(contig_data$demovir))

tbl6 <- tbl1

tbl1 <- tbl1[which(tbl1$Var1 != 'Unassigned' & tbl1$Var1 != 'Other'), ]

tbl1$Var1 <- factor(tbl1$Var1, levels = tbl1$Var1[order(tbl1$Freq, decreasing = F)])

tbl2 <- tbl1[which(tbl1$Freq > 50), ]

fig_1a <- ggplot(tbl2, aes(Var1, Freq)) +
  geom_point(pch = 21, size = 4, aes(fill = Var1)) +
  geom_text(aes(label = Freq), vjust = -1.5) +
  coord_flip() +
  theme_classic() +
  labs(x = '', y = 'Viral abundance') +
  guides(fill = F) +
  scale_y_log10(limits = c(100,10000), breaks = c(100,250,500,1000,2500,5000,10000)) +
  scale_fill_manual(values = rev(cols_c)) +
  theme(text = element_text(size = 14), axis.text.x = element_text(angle = 45, hjust = 1),
        plot.margin = margin(0.1,0.1,1,0.1, 'cm'))
fig_1a

df1 <- contig_data[,c(2,13)]

df2 <- df1[which(df1$demovir == 'Siphoviridae' |
                  df1$demovir == 'Myoviridae' |
                  df1$demovir == 'Podoviridae' |
                  df1$demovir == 'CrAss-like phage' |
                  df1$demovir == 'Microviridae'), ]

df2$demovir <- factor(df2$demovir, levels = rev(c('Siphoviridae', 'Myoviridae', 'Podoviridae', 'CrAss-like phage', 'Microviridae')))

median(df2$size[which(df2$demovir == 'Podoviridae')])

Podo_ofInt <- contig_data[which(contig_data$demovir == 'Podoviridae' & contig_data$size >= 10000 & contig_data$size <= 20000),]
Podo_ofInt_df <- as.data.frame(table(Podo_ofInt$vcontact_cluster))
Podo_ofInt_df <- Podo_ofInt_df[order(Podo_ofInt_df$Freq, decreasing = T),]

micro_ofInt <- contig_data[which(contig_data$demovir == 'Microviridae'),]
as.data.frame(table(micro_ofInt$circular))

caudo <- as.data.frame(table(contig_data$demovir))
caudo <- caudo[order(caudo$Freq, decreasing = T),]

fig_1b <- ggplot(df2, aes(y=demovir, x=size,  fill=demovir)) +
  geom_density_ridges(alpha=0.6, stat="binline", bins=100) +
  theme_ridges() +
  theme(legend.position="none", axis.text.y = element_blank(),
        plot.margin = margin(0.1,0.5,1.35,0.1,'cm')) +
  labs(x = "Contig length (bp) distribution", y = '') +
  #scale_x_continuous(limits = c(10000,20000)) +
  scale_x_continuous(trans = 'log10') +
  scale_fill_manual(values = rev(cols_c))
fig_1b

comb1 <- ggarrange(fig_1a, fig_1b, labels = c('a', 'b'), widths = c(3,5))
comb1

###

df3 <- df1

df3$demovir[which(df3$demovir == 'Unassigned')] <- 'Taxon unknown'
df3$demovir[which(df3$demovir != 'Taxon unknown')] <- 'Taxon assigned'

tbl4 <- as.data.frame(table(df3$demovir))

tbl4$Var1 <- factor(tbl4$Var1, levels = tbl4$Var1[order(tbl4$Freq, decreasing = T)], )

fig_1c <- ggplot(tbl4, aes(Var1, Freq)) +
  geom_segment(aes(x = Var1, xend = Var1, y = 0, yend = Freq), color = 'darkgrey', size = 1.5) +
  geom_point(aes(fill = Var1), pch = 21, size = 6) +
  geom_text(aes(label = Freq), vjust = -1.5) +
  theme_classic() +
  labs(x = '', y = '') +
  guides(fill = F) +
  coord_flip() +
  ylim(0,30000) +
  theme(plot.margin = margin(0.1, 0.1, 0.1, 0.1, 'cm')) +
  expand_limits(x = 3) +
  NULL
fig_1c

tbl3 <- as.data.frame(table(contig_data$circular))

tbl3$Var1 <- ifelse(tbl3$Var1 == 'TRUE', 'Circular', 'Linear/Partial')

tbl3$Var1 <- factor(tbl3$Var1, levels = rev(c('Circular', 'Linear/Partial')))

fig_1d <- ggplot(tbl3, aes(tbl3$Var1, tbl3$Freq)) +
  geom_segment(aes(x = tbl3$Var1, xend = tbl3$Var1, y = 0, yend = tbl3$Freq), color = 'darkgrey', size = 1.5) +
  geom_point(aes(fill = tbl3$Var1), pch = 21, size = 6) +
  geom_text(aes(label = Freq), vjust = -1.5) +
  theme_classic() +
  labs(x = '', y = '') +
  guides(fill = F) +
  coord_flip() +
  ylim(0,30000) +
  theme(plot.margin = margin(0.1, 0.1, 0.1, 0.5, 'cm')) +
  expand_limits(x = 3) +
  NULL
fig_1d

tbl5 <- as.data.frame(table(contig_data$integrase))

tbl5$Var1 <- ifelse(tbl5$Var1 == 'TRUE', 'Lysogenic', 'Lytic/Unknown')

tbl5$Var1 <- factor(tbl5$Var1, levels = rev(c('Lysogenic', 'Lytic/Unknown')))

fig_1e <- ggplot(tbl5, aes(Var1, Freq)) +
  geom_segment(aes(x = Var1, xend = Var1, y = 0, yend = Freq), color = 'darkgrey', size = 1.5) +
  geom_point(aes(fill = Var1), pch = 21, size = 6) +
  geom_text(aes(label = Freq), vjust = -1.5) +
  theme_classic() +
  labs(x = '', y = '') +
  guides(fill = F) +
  coord_flip() +
  ylim(0,30000) +
  theme(plot.margin = margin(0.1, 0.1, 0.1, 0.35, 'cm')) +
  expand_limits(x = 3) +
  NULL
fig_1e

comb2 <- ggarrange(fig_1c, fig_1d, fig_1e, nrow = 3, labels = c('c', 'd', 'e'))
comb2

tbl6 <- tbl6[which(tbl6$Var1 != 'Unassigned' & tbl6$Var1 != 'Other' &
                     tbl6$Var1 != 'Siphoviridae' & tbl6$Var1 != 'Myoviridae' &
                     tbl6$Var1 != 'Podoviridae' & tbl6$Var1 != 'CrAss-like phage' &
                     tbl6$Var1 != 'Microviridae'), ]

df4 <- contig_data[which(contig_data$demovir %in% tbl6$Var1), ]

fig_1f <- ggplot(df4, aes(df4$size, df4$coverage, shape = df4$circular)) +
  geom_point(aes(fill = df4$demovir), size = 3) +
  theme_classic() +
  scale_x_log10() +
  scale_y_log10() +
  guides(fill = guide_legend(title = '', override.aes = list(size = 3, shape = 21), byrow = T, nrow = 3), 
         shape = guide_legend(title = 'Circular', direction = 'vertical')) +
  scale_shape_manual(values = c('TRUE' = 24, 'FALSE' = 21)) +
  theme(legend.position = 'bottom') +
  scale_fill_manual(values = cols_e) +
  labs(x = 'Contig length (bp)', y = 'Coverage') +
  NULL
fig_1f

comb3 <- ggarrange(comb2, fig_1f, nrow = 1, labels = c('', 'f'))
comb3

comb4 <- ggarrange(comb1, comb3, nrow = 2)
comb4

pdf('output/Fig1.pdf', paper = 'A4r', width = 29.7, height = 20)
comb4
dev.off()

########################################

##### Supp Figure 4 ####################

df_16S_genus <- read.csv('input/df_16S_genus.csv', header = T, stringsAsFactors = F, row.names = 1)

metadata_16S <- metadata[which(metadata$ID %in% rownames(df_16S_genus)), ]
metadata_16S <- metadata_16S[,c(1,85)]

df_16S_genus_counts <- df_16S_genus * metadata_16S$reads_total
df_16S_genus_counts <- round(x = df_16S_genus_counts, digits = 0)

sum(df_16S_genus_counts[119,])
metadata_16S$reads_total[119]

Diversity_16S <- diversity(df_16S_genus_counts, index = 'shannon')
Evenness_16S <- Diversity_16S/log(specnumber(df_16S_genus_counts))
Richness_16S <- rarefy(df_16S_genus_counts, min(rowSums(df_16S_genus_counts)))

Diversity_16S <- as.data.frame(Diversity_16S)   
Evenness_16S  <- as.data.frame(Evenness_16S )    
Richness_16S  <- as.data.frame(Richness_16S )    

###

vir_counts_boc_numeric <- factorsNumeric(vir_counts_boc)

Diversity_vir <- diversity(t(vir_counts_boc_numeric), index = 'shannon')
Evenness_vir <- Diversity_vir/log(specnumber(t(vir_counts_boc_numeric)))
Richness_vir <- rarefy(t(vir_counts_boc_numeric), min(rowSums(t(vir_counts_boc_numeric))))

Diversity_vir <- as.data.frame(Diversity_vir)   
Evenness_vir  <- as.data.frame(Evenness_vir )    
Richness_vir  <- as.data.frame(Richness_vir )    

###

metaphlan <- read.csv('input/merged_metaphlan_abundance_genus.csv', header = T, stringsAsFactors = F, na.strings = c('', ' ', NA), row.names = 1)

metaphlan <- as.data.frame(t(metaphlan))
metaphlan2 <- metaphlan * 100000

Diversity_WGS <- diversity(metaphlan2, index = 'shannon')
Evenness_WGS <- Diversity_WGS/log(specnumber(metaphlan2))
Richness_WGS <- rarefy(metaphlan2, min(rowSums(metaphlan2)))

Diversity_WGS <- as.data.frame(Diversity_WGS)   
Evenness_WGS  <- as.data.frame(Evenness_WGS )    
Richness_WGS  <- as.data.frame(Richness_WGS )    

###

vir_div_df <- data.frame(ID = rownames(Diversity_vir), Diversity = Diversity_vir$Diversity_vir, Evenness = Evenness_vir$Evenness_vir, Richness = Richness_vir$Richness_vir)
metadata5 <- metadata[ ,c(1, 3)]
metadata5$ID <- rownames(metadata5)
vir_div_df <- merge(vir_div_df, metadata5, all = T)
vir_div_df <- vir_div_df[complete.cases(vir_div_df), ]
vir_div_df_mlt <- melt(vir_div_df)

Bact_div_df <- data.frame(ID = rownames(Diversity_16S), Diversity = Diversity_16S$Diversity_16S, Evenness = Evenness_16S$Evenness_16S, Richness = Richness_16S$Richness_16S)
metadata6 <- metadata[ ,c(1, 3)]
Bact_div_df <- merge(Bact_div_df, metadata6, all = T)
Bact_div_df <- Bact_div_df[complete.cases(Bact_div_df), ]
Bact_div_df_mlt <- melt(Bact_div_df)

WGS_div_df <- data.frame(ID = rownames(Diversity_WGS), Diversity = Diversity_WGS$Diversity_WGS, Evenness = Evenness_WGS$Evenness_WGS, Richness = Richness_WGS$Richness_WGS)
metadata7 <- metadata[ ,c(5, 3)]
metadata7$Subject <- paste('X', metadata7$Subject, sep = '')
colnames(metadata7)[1] <- 'ID'
metadata7 <- metadata7[!duplicated(metadata7), ]
WGS_div_df <- merge(WGS_div_df, metadata7, all.x = T)
WGS_div_df <- WGS_div_df[complete.cases(WGS_div_df), ]
WGS_div_df_mlt <- melt(WGS_div_df)

###

vir_div_df_mlt$Condition <- factor(vir_div_df_mlt$Condition, levels = c('Control', 'CD', 'UC'))

comps_2 <- list(c('Control', 'CD'), c('CD', 'UC'), c('Control', 'UC'))

supp_fig4a <- ggplot(vir_div_df_mlt, aes(Condition, value, group = Condition)) +
  geom_boxplot(aes(fill = Condition)) +
  facet_wrap(. ~ variable, scales = 'free') +
  labs(title = 'Virome', x = '', y = '') +
  theme_classic() +
  theme(legend.position = 'none') +
  stat_compare_means(comparisons = comps_2) +
  scale_fill_manual(values = cols_a) +
  NULL
supp_fig4a

###

Bact_div_df_mlt$Condition <- factor(Bact_div_df_mlt$Condition, levels = c('Control', 'CD', 'UC'))

supp_fig4b <- ggplot(Bact_div_df_mlt, aes(Condition, value, group = Condition)) +
  geom_boxplot(aes(fill = Condition)) +
  facet_wrap(. ~ variable, scales = 'free') +
  labs(title = '16S', x = '', y = '') +
  theme_classic() +
  theme(legend.position = 'none') +
  stat_compare_means(comparisons = comps_2) +
  scale_fill_manual(values = cols_a) +
  NULL
supp_fig4b

###

WGS_div_df_mlt$Condition <- factor(WGS_div_df_mlt$Condition, levels = c('Control', 'CD', 'UC'))

supp_fig4c <- ggplot(WGS_div_df_mlt, aes(Condition, value, group = Condition)) +
  geom_boxplot(aes(fill = Condition)) +
  facet_wrap(. ~ variable, scales = 'free') +
  labs(title = 'WGS', x = '', y = '') +
  theme_classic() +
  theme(legend.position = 'none') +
  stat_compare_means(comparisons = comps_2) +
  scale_fill_manual(values = cols_a) +
  NULL
supp_fig4c

supp_fig4 <- ggarrange(supp_fig4a, supp_fig4b, supp_fig4c, nrow = 3, labels = c('a', 'b', 'c'))
supp_fig4

pdf('output/Supp_Fig4.pdf', paper = 'A4', width = 20, height = 29.7)
supp_fig4
dev.off()

########################################

##### Figure 2 #########################

otu_VCs <- otu_table(t(vir_counts_boc_numeric), taxa_are_rows = F)

sample_metadata <- sample_data(metadata)

sample_names(otu_VCs)
sample_names(sample_metadata)

phyloseq_VCs <- merge_phyloseq(otu_VCs, sample_metadata)

canb_dist1 <- vegan::vegdist(otu_VCs, method = 'canberra')

PCoA1  <- ordinate(phyloseq_VCs, "PCoA", distance = canb_dist1)

p1 <- plot_ordination(phyloseq_VCs, PCoA1)

data1 <- p1$data

canb_dist_adonis1 <- canb_dist1

ad1 <- adonis(canb_dist_adonis1 ~ Condition, metadata)
ad1

eig1 <- plot_scree(PCoA1)
eig1.1 <- round((eig1$data$eigenvalue[[1]] * 100), digits = 2)
eig1.2 <- round((eig1$data$eigenvalue[[2]] * 100), digits = 2)

lvls <- c('Control', 'CD', 'UC')

data1$Condition <- factor(data1$Condition, levels = lvls)

centroids_d1 <- aggregate(cbind(Axis.1, Axis.2) ~ Cohort, data = data1, FUN = mean)

centroids_d1$Cohort <- factor(centroids_d1$Cohort, levels = c(centroids_d1$Cohort[2], centroids_d1$Cohort[1]))

canb_plot_a <- ggplot(data1, aes(x = Axis.1, y = Axis.2)) + 
  stat_ellipse(aes(fill = Condition), geom = 'polygon', alpha = 0.3, color = 'grey', lty = 2) +
  geom_point(data = data1, alpha = 0.7, pch = 21, aes(fill = Condition), size = 2) +
 # geom_point(data = centroids_d1, aes(colour = Cohort), shape = 17, size = 4) +
 # geom_segment(xend = centroids_d1$Axis.1[1], x = centroids_d1$Axis.1[2], yend = centroids_d1$Axis.2[1], y = centroids_d1$Axis.2[2],
 #              arrow = arrow(length = unit(0.3, 'cm')), size = 0.5) +
  theme_classic() +
  guides(size = F, alpha = F, fill = guide_legend(override.aes = list(size = 6, shape = 21, lty = 0))) +
  labs(x = paste('Component 1 (',eig1.1 , '%)', sep = ''), 
       y = paste('Component 2 (',eig1.2 , '%)', sep = ''), 
       subtitle = paste('Condition; R^2 =', paste(round(ad1$aov.tab$R2[1], 4), ',', sep = ''), 'p-value =', ad1$aov.tab$`Pr(>F)`),
       title = 'Virome') +
  theme(legend.position = 'none', text = element_text(size = 14), legend.direction = 'vertical') +
  scale_fill_manual(values = cols_a) +
  scale_size_continuous(limits = c(0,5), breaks = c(1,2,3,4)) +
  scale_color_manual(values = cols_g) +
 # ylim(-0.25, 0.3) +
 # xlim(-0.41, 0.25) +
  NULL
canb_plot_a

###

vir_div_df <- vir_div_df[match(rownames(data1), vir_div_df$ID), ]

vir_div_df_top <- vir_div_df[which(vir_div_df$ID %in% vir_div_df$ID[order(vir_div_df$Diversity, decreasing = T)[1:10]]), ]
vir_div_df_bot <- vir_div_df[which(vir_div_df$ID %in% vir_div_df$ID[order(vir_div_df$Diversity, decreasing = F)[1:10]]), ]

data1_top <- data1[which(rownames(data1) %in% vir_div_df_top$ID), ]
data1_bot <- data1[which(rownames(data1) %in% vir_div_df_bot$ID), ]

centroids_d2_top <- aggregate(cbind(Axis.1, Axis.2) ~ Sequenced, data = data1_top, FUN = mean)
centroids_d2_bot <- aggregate(cbind(Axis.1, Axis.2) ~ Sequenced, data = data1_bot, FUN = mean)

centroids_d2_top$Centroid <- 'Top 10'
centroids_d2_bot$Centroid <- 'Bottom 10'

centroids_d2 <- rbind(centroids_d2_top, centroids_d2_bot)

centroids_d2$Centroid <- factor(centroids_d2$Centroid, levels = c(centroids_d2$Centroid[1], centroids_d2$Centroid[2]))

canb_plot_b <- ggplot(data1, aes(x = Axis.1, y = Axis.2)) + 
  geom_point(alpha = 0.7, pch = 21, aes(fill = vir_div_df$Diversity), size = 2) +
 # geom_point(data = centroids_d2, aes(colour = Centroid), size = 4, shape = 15) +
 # geom_segment(x = centroids_d2$Axis.1[1], xend = centroids_d2$Axis.1[2], y = centroids_d2$Axis.2[1], yend = centroids_d2$Axis.2[2],
 #              arrow = arrow(length = unit(0.3, 'cm')), size = 0.5) +
  theme_classic() +
  guides(color = guide_legend(title = 'Diversity'), size = F, fill = guide_legend(title = 'Shannon diversity', override.aes = list(size = 6))) +
  labs(x = paste('Component 1 (',eig1.1 , '%)', sep = ''), 
       y = paste('Component 1 (',eig1.2 , '%)', sep = '')) +
  theme(legend.position = 'none', text = element_text(size = 14), legend.direction = 'vertical') +
  scale_fill_viridis(option = 'C', direction = -1) +
  scale_color_manual(values = cols_f) +
  # ylim(-0.25, 0.3) +
  # xlim(-0.41, 0.25) +
  NULL
canb_plot_b

###

otu_VCs2 <- otu_table(df_16S_genus_counts, taxa_are_rows = F)

metadata_16S <- metadata[which(metadata$ID %in% rownames(otu_VCs2)), ]
rownames(metadata_16S) <- metadata_16S$ID

sample_metadata2 <- sample_data(metadata_16S)

sample_names(otu_VCs2)
sample_names(sample_metadata2)

all(rownames(otu_VCs2) %in% rownames(sample_metadata2))
all(rownames(sample_metadata2) %in% rownames(otu_VCs2))

phyloseq_VCs2 <- merge_phyloseq(otu_VCs2, sample_metadata2)

canb_dist2 <- vegan::vegdist(otu_VCs2, method = 'canberra')

PCoA2  <- ordinate(phyloseq_VCs2, "PCoA", distance = canb_dist2)

p2 <- plot_ordination(phyloseq_VCs2, PCoA2)

data2 <- p2$data

ad2 <- adonis(canb_dist2 ~ Condition, metadata_16S)
ad2

eig2 <- plot_scree(PCoA2)
eig2.1 <- round((eig2$data$eigenvalue[[1]] * 100), digits = 2)
eig2.2 <- round((eig2$data$eigenvalue[[2]] * 100), digits = 2)

data2$Condition <- factor(data2$Condition, levels = lvls)

centroids_d3 <- aggregate(cbind(Axis.1, Axis.2) ~ Cohort, data = data2, FUN = mean)

centroids_d3$Cohort <- factor(centroids_d3$Cohort, levels = c(centroids_d3$Cohort[2], centroids_d3$Cohort[1]))

canb_plot_c <- ggplot(data2, aes(x = Axis.1, y = Axis.2)) + 
  stat_ellipse(aes(fill = Condition), geom = 'polygon', alpha = 0.3, color = 'grey', lty = 2) +
  geom_point(data = data2, alpha = 0.7, pch = 21, aes(fill = Condition), size = 2) +
 # geom_point(data = centroids_d3, aes(colour = Cohort), shape = 17, size = 4) +
 # geom_segment(xend = centroids_d3$Axis.1[1], x = centroids_d3$Axis.1[2], yend = centroids_d3$Axis.2[1], y = centroids_d3$Axis.2[2],
 #              arrow = arrow(length = unit(0.3, 'cm')), size = 0.5) +
  theme_classic() +
  guides(size = F, alpha = F, fill = guide_legend(override.aes = list(size = 6, shape = 21, lty = 0))) +
  labs(x = paste('Component 1 (',eig2.1 , '%)', sep = ''), 
       y = paste('Component 2 (',eig2.2 , '%)', sep = ''), 
       subtitle = paste('Condition; R^2 =', paste(round(ad2$aov.tab$R2[1], 4), ',', sep = ''), 'p-value =', ad2$aov.tab$`Pr(>F)`),
       title = '16S') +
  theme(legend.position = 'none', text = element_text(size = 14), legend.direction = 'vertical') +
  scale_fill_manual(values = cols_a) +
  scale_size_continuous(limits = c(0,5), breaks = c(1,2,3,4)) +
  scale_color_manual(values = cols_g) +
  # ylim(-0.35, 0.31) +
  # xlim(-0.4, 0.5) +
  NULL
canb_plot_c

###

df_mrg <- data.frame(ID = rownames(metadata), ID2 = metadata$ID)

vir_div_df2 <- merge(vir_div_df, df_mrg)
vir_div_df2$ID <- NULL
colnames(vir_div_df2)[5] <- 'ID'

vir_div_df2 <- vir_div_df2[match(metadata$ID, data2$ID), ]
vir_div_df2 <- vir_div_df2[complete.cases(vir_div_df2), ]

vir_div_df2_top <- vir_div_df2[which(vir_div_df2$ID %in% vir_div_df2$ID[order(vir_div_df2$Diversity, decreasing = T)[1:10]]), ]
vir_div_df2_bot <- vir_div_df2[which(vir_div_df2$ID %in% vir_div_df2$ID[order(vir_div_df2$Diversity, decreasing = F)[1:10]]), ]

data2_top <- data2[which(rownames(data2) %in% vir_div_df2_top$ID), ]
data2_bot <- data2[which(rownames(data2) %in% vir_div_df2_bot$ID), ]

centroids_d4_top <- aggregate(cbind(Axis.1, Axis.2) ~ Sequenced, data = data2_top, FUN = mean)
centroids_d4_bot <- aggregate(cbind(Axis.1, Axis.2) ~ Sequenced, data = data2_bot, FUN = mean)

centroids_d4_top$Centroid <- 'Top 10'
centroids_d4_bot$Centroid <- 'Bottom 10'

centroids_d4 <- rbind(centroids_d4_top, centroids_d4_bot)

centroids_d4$Centroid <- factor(centroids_d4$Centroid, levels = c(centroids_d4$Centroid[1], centroids_d4$Centroid[2]))

canb_plot_d <- ggplot(data2, aes(x = Axis.1, y = Axis.2)) + 
  geom_point(alpha = 0.7, pch = 21, aes(fill = vir_div_df2$Diversity), size = 2) +
 # geom_point(data = centroids_d4, aes(colour = Centroid), size = 4, shape = 15) +
 # geom_segment(x = centroids_d4$Axis.1[1], xend = centroids_d4$Axis.1[2], y = centroids_d4$Axis.2[1], yend = centroids_d4$Axis.2[2],
 #              arrow = arrow(length = unit(0.3, 'cm')), size = 0.5) +
  theme_classic() +
  guides(color = guide_legend(title = 'Diversity'), size = F, fill = guide_legend(title = 'Shannon diversity', override.aes = list(size = 6))) +
  labs(x = paste('Component 1 (',eig2.1 , '%)', sep = ''), 
       y = paste('Component 2 (',eig2.2 , '%)', sep = '')) +
  theme(legend.position = 'none', text = element_text(size = 14), legend.direction = 'vertical') +
  scale_fill_viridis(option = 'C', direction = -1) +
  scale_color_manual(values = cols_f) +
  # ylim(-0.35, 0.31) +
  # xlim(-0.4, 0.5) +
  NULL
canb_plot_d

canb_plot_e <- ggplot(data2, aes(x = Axis.1, y = Axis.2)) + 
  stat_ellipse(aes(fill = Condition), geom = 'polygon', alpha = 0.3, color = 'grey', lty = 2) +
  geom_point(data = data2, alpha = 0.7, pch = 21, aes(fill = Condition), size = 2) +
  geom_point(data = centroids_d3, aes(colour = Cohort), shape = 17, size = 4) +
  geom_segment(xend = centroids_d3$Axis.1[1], x = centroids_d3$Axis.1[2], yend = centroids_d3$Axis.2[1], y = centroids_d3$Axis.2[2],
               arrow = arrow(length = unit(0.3, 'cm')), size = 0.5) +
  theme_classic() +
  guides(size = F, alpha = F, fill = guide_legend(override.aes = list(size = 6, shape = 21, lty = 0)), color = F) +
  labs(x = paste('Component 1 (',eig2.1 , '%)', sep = ''), 
       y = paste('Component 2 (',eig2.2 , '%)', sep = ''), 
       subtitle = paste('Timepoint; R^2 =', paste(round(ad2$aov.tab$R2[1], 4), ',', sep = ''), 'p-value =', ad2$aov.tab$`Pr(>F)`),
       title = '16S') +
  theme(legend.position = 'bottom', text = element_text(size = 14), legend.direction = 'vertical') +
  scale_fill_manual(values = cols_a) +
  scale_size_continuous(limits = c(0,5), breaks = c(1,2,3,4)) +
  scale_color_manual(values = cols_g) +
  NULL
canb_plot_e

canb_plot_f <- ggplot(data2, aes(x = Axis.1, y = Axis.2)) + 
  geom_point(alpha = 0.7, pch = 21, aes(fill = vir_div_df2$Diversity), size = 2) +
  geom_point(data = centroids_d4, aes(colour = Centroid), size = 4, shape = 15) +
  geom_segment(x = centroids_d4$Axis.1[1], xend = centroids_d4$Axis.1[2], y = centroids_d4$Axis.2[1], yend = centroids_d4$Axis.2[2],
               arrow = arrow(length = unit(0.3, 'cm')), size = 0.5) +
  theme_classic() +
  guides(color = F, size = F, fill = guide_legend(title = 'Shannon\ndiversity', override.aes = list(size = 6))) +
  labs(x = paste('Component 1 (',eig1.1 , '%)', sep = ''), 
       y = paste('Component 2 (',eig1.2 , '%)', sep = ''), 
       subtitle = '',
       title = '') +
  theme(legend.position = 'bottom', text = element_text(size = 14), legend.direction = 'vertical') +
  scale_fill_viridis(option = 'C', direction = -1) +
  scale_color_manual(values = cols_f) +
  NULL
canb_plot_f

data11 <- data1

canb_plot_i <- ggplot(data11, aes(x = Axis.1, y = Axis.2)) + 
  #stat_ellipse(aes(fill = Condition), geom = 'polygon', alpha = 0.3, color = 'grey', lty = 2) +
  geom_point(data = centroids_d1, aes(fill = Cohort), shape = 24, size = 4) +
#geom_segment(xend = centroids_d1$Axis.1[1] - 0.003, x = centroids_d1$Axis.1[2] + 0.003, yend = centroids_d1$Axis.2[1] + 0.001, y = centroids_d1$Axis.2[2] - 0.005,
#             arrow = arrow(length = unit(0.3, 'cm')), size = 0.75, lty = 1) +
  geom_point(data = centroids_d2, aes(fill = Centroid), shape = 22, size = 4) +
#geom_segment(x = centroids_d2$Axis.1[1] - 0.001, xend = centroids_d2$Axis.1[2] + 0.002, y = centroids_d2$Axis.2[1] - 0.005, yend = centroids_d2$Axis.2[2] + 0.005,
#             arrow = arrow(length = unit(0.3, 'cm')), size = 0.75, lty = 1) +
  theme_classic() +
  guides(size = F, alpha = F, fill = guide_legend(override.aes = list(size = 6, shape = 21, lty = 0), title = 'Centroid')) +
  labs(x = paste('Component 1 (',eig1.1 , '%)', sep = ''), 
       y = paste('Component 2 (',eig1.2 , '%)', sep = '')) +
  theme(legend.position = 'bottom', text = element_text(size = 14), legend.direction = 'vertical') +
  scale_fill_manual(values = c('Non_IBD' = '#a8e10c',
                               'IBD' = '#8a6fdf',
                               'Top 10' = '#ffdb15',
                               'Bottom 10' = '#ff5765'),
                    labels = c('Non_IBD' = 'Non IBD',
                               'IBD' = 'IBD',
                               'Top 10' = 'Most diverse',
                               'Bottom 10' = 'Least diverse'),
                    breaks = c('Non_IBD', 'IBD', 'Top 10', 'Bottom 10')) +
  #ylim(-0.25, 0.3) +  xlim(-0.41, 0.25) +
  NULL
canb_plot_i

###

canb_plot_g <- ggplot(data1, aes(x = Axis.1, y = Axis.2)) + 
   stat_ellipse(aes(fill = Condition), geom = 'polygon', alpha = 0.3, color = 'grey', lty = 2) +
   geom_point(data = centroids_d1, aes(fill = Cohort), shape = 24, size = 4) +
#geom_segment(xend = centroids_d1$Axis.1[1] - 0.003, x = centroids_d1$Axis.1[2] + 0.003, yend = centroids_d1$Axis.2[1] + 0.001, y = centroids_d1$Axis.2[2] - 0.005,
#             arrow = arrow(length = unit(0.3, 'cm')), size = 0.5, lty = 1) +
   geom_point(data = centroids_d2, aes(fill = Centroid), shape = 22, size = 4) +
#geom_segment(x = centroids_d2$Axis.1[1] - 0.001, xend = centroids_d2$Axis.1[2] + 0.002, y = centroids_d2$Axis.2[1] - 0.005, yend = centroids_d2$Axis.2[2] + 0.005,
#             arrow = arrow(length = unit(0.3, 'cm')), size = 0.5, lty = 1) +
  theme_classic() +
  guides(size = F, alpha = F, fill = guide_legend(override.aes = list(size = 6, shape = 21, lty = 0))) +
   labs(x = paste('Component 1 (',eig1.1 , '%)', sep = ''), 
        y = paste('Component 2 (',eig1.2 , '%)', sep = '')) +
  theme(legend.position = 'none', text = element_text(size = 14), legend.direction = 'vertical') +
  scale_fill_manual(values = c('Control' = cols_a[1], 
                               'CD' = cols_a[2],
                               'UC' = cols_a[3],
                               'Non_IBD' = '#a8e10c',
                               'IBD' = '#8a6fdf',
                               'Top 10' = '#ffdb15',
                               'Bottom 10' = '#ff5765')) +
  #ylim(-0.25, 0.3) +  xlim(-0.41, 0.25) +
  NULL
canb_plot_g

canb_plot_h <- ggplot(data2, aes(x = Axis.1, y = Axis.2)) + 
  stat_ellipse(aes(fill = Condition), geom = 'polygon', alpha = 0.3, color = 'grey', lty = 2) +
  geom_point(data = centroids_d3, aes(fill = Cohort), shape = 24, size = 4) +
  
#geom_segment(x = centroids_d3$Axis.1[2] + 0.01, 
#             xend = centroids_d3$Axis.1[1] - 0.0125, 
#             y = centroids_d3$Axis.2[2],
#             yend = centroids_d3$Axis.2[1], 
#             
#             arrow = arrow(length = unit(0.3, 'cm')), size = 0.5, lty = 1) +
  
  geom_point(data = centroids_d4, aes(fill = Centroid), shape = 22, size = 4) +
  
#geom_segment(x = centroids_d4$Axis.1[1] + 0.01, 
#             xend = centroids_d4$Axis.1[2] - 0.01, 
#             y = centroids_d4$Axis.2[1], 
#             yend = centroids_d4$Axis.2[2],
#             
#             arrow = arrow(length = unit(0.3, 'cm')), size = 0.5, lty = 1) +
  
  theme_classic() +
  guides(size = F, alpha = F, fill = guide_legend(override.aes = list(size = 6, shape = 21, lty = 0))) +
  labs(x = paste('Component 1 (',eig2.1 , '%)', sep = ''), 
       y = paste('Component 2 (',eig2.2 , '%)', sep = '')) +
  theme(legend.position = 'none', text = element_text(size = 14), legend.direction = 'vertical') +
  scale_fill_manual(values = c('Control' = cols_a[1], 'CD' = cols_a[2], 'UC' = cols_a[3], 'Non_IBD' = '#a8e10c', 'IBD' = '#8a6fdf', 'Top 10' = '#ffdb15', 'Bottom 10' = '#ff5765')) +
  #ylim(-0.35, 0.31) +  xlim(-0.4, 0.5) +
  NULL
canb_plot_h

###

plot_void <- ggplot() + theme_void()

###

leg1 <- get_legend(canb_plot_e)
leg2 <- get_legend(canb_plot_f)
leg3 <- get_legend(canb_plot_i)

Fig2 <- ggarrange(plot_void, canb_plot_a, plot_void, canb_plot_c, plot_void, leg1, plot_void, 
                  plot_void, canb_plot_b, plot_void, canb_plot_d, plot_void, leg2, plot_void, 
                  plot_void, canb_plot_g, plot_void, canb_plot_h, plot_void, leg3, plot_void, 
                  labels = c('a', '', 'b', '', '', '', '', 
                             'c', '', 'd', '', '', '', '', 
                             'e', '', 'f', '', '', '', ''),
                  nrow = 3, ncol = 7, heights = c(4,3,3), widths = c(0.3, 5, 0.3, 5, 0.1, 1, 0.3))
Fig2

pdf('output/Fig2.pdf', paper = 'A4r', width = 29.7, height = 20)
Fig2
dev.off()

########################################

##### Supp Figure 5 ####################

otu_VCs <- otu_table(t(vir_counts_boc_numeric), taxa_are_rows = F)

sample_metadata <- sample_data(metadata)

sample_names(otu_VCs)
sample_names(sample_metadata)

phyloseq_VCs <- merge_phyloseq(otu_VCs, sample_metadata)

canb_dist1 <- vegan::vegdist(otu_VCs, method = 'bray')

PCoA1  <- ordinate(phyloseq_VCs, "PCoA", distance = canb_dist1)

p1 <- plot_ordination(phyloseq_VCs, PCoA1)

data1 <- p1$data

canb_dist_adonis1 <- canb_dist1

ad1 <- adonis(canb_dist_adonis1 ~ Condition, metadata)
ad1

eig1 <- plot_scree(PCoA1)
eig1.1 <- round((eig1$data$eigenvalue[[1]] * 100), digits = 2)
eig1.2 <- round((eig1$data$eigenvalue[[2]] * 100), digits = 2)

lvls <- c('Control', 'CD', 'UC')

data1$Condition <- factor(data1$Condition, levels = lvls)

centroids_d1 <- aggregate(cbind(Axis.1, Axis.2) ~ Cohort, data = data1, FUN = mean)

centroids_d1$Cohort <- factor(centroids_d1$Cohort, levels = c(centroids_d1$Cohort[2], centroids_d1$Cohort[1]))

vir_div_df <- vir_div_df[match(rownames(data1), vir_div_df$ID), ]

vir_div_df_top <- vir_div_df[which(vir_div_df$ID %in% vir_div_df$ID[order(vir_div_df$Diversity, decreasing = T)[1:10]]), ]
vir_div_df_bot <- vir_div_df[which(vir_div_df$ID %in% vir_div_df$ID[order(vir_div_df$Diversity, decreasing = F)[1:10]]), ]

data1_top <- data1[which(rownames(data1) %in% vir_div_df_top$ID), ]
data1_bot <- data1[which(rownames(data1) %in% vir_div_df_bot$ID), ]

centroids_d2_top <- aggregate(cbind(Axis.1, Axis.2) ~ Sequenced, data = data1_top, FUN = mean)
centroids_d2_bot <- aggregate(cbind(Axis.1, Axis.2) ~ Sequenced, data = data1_bot, FUN = mean)

centroids_d2_top$Centroid <- 'Top 10'
centroids_d2_bot$Centroid <- 'Bottom 10'

centroids_d2 <- rbind(centroids_d2_top, centroids_d2_bot)

centroids_d2$Centroid <- factor(centroids_d2$Centroid, levels = c(centroids_d2$Centroid[1], centroids_d2$Centroid[2]))

###

otu_VCs2 <- otu_table(df_16S_genus_counts, taxa_are_rows = F)

metadata_16S <- metadata[which(metadata$ID %in% rownames(otu_VCs2)), ]
rownames(metadata_16S) <- metadata_16S$ID

sample_metadata2 <- sample_data(metadata_16S)

sample_names(otu_VCs2)
sample_names(sample_metadata2)

all(rownames(otu_VCs2) %in% rownames(sample_metadata2))
all(rownames(sample_metadata2) %in% rownames(otu_VCs2))

phyloseq_VCs2 <- merge_phyloseq(otu_VCs2, sample_metadata2)

canb_dist2 <- vegan::vegdist(otu_VCs2, method = 'bray')

PCoA2  <- ordinate(phyloseq_VCs2, "PCoA", distance = canb_dist2)

p2 <- plot_ordination(phyloseq_VCs2, PCoA2)

data2 <- p2$data

ad2 <- adonis(canb_dist2 ~ Condition, metadata_16S)
ad2

eig2 <- plot_scree(PCoA2)
eig2.1 <- round((eig2$data$eigenvalue[[1]] * 100), digits = 2)
eig2.2 <- round((eig2$data$eigenvalue[[2]] * 100), digits = 2)

data2$Condition <- factor(data2$Condition, levels = lvls)

centroids_d3 <- aggregate(cbind(Axis.1, Axis.2) ~ Cohort, data = data2, FUN = mean)

centroids_d3$Cohort <- factor(centroids_d3$Cohort, levels = c(centroids_d3$Cohort[2], centroids_d3$Cohort[1]))

df_mrg2 <- data.frame(ID = rownames(metadata_16S), ID2 = metadata_16S$ID)

vir_div_df2 <- merge(Bact_div_df, df_mrg2)
vir_div_df2$ID <- NULL
colnames(vir_div_df2)[5] <- 'ID'

vir_div_df2 <- vir_div_df2[match(metadata$ID, data2$ID), ]
vir_div_df2 <- vir_div_df2[complete.cases(vir_div_df2), ]

vir_div_df2_top <- vir_div_df2[which(vir_div_df2$ID %in% vir_div_df2$ID[order(vir_div_df2$Diversity, decreasing = T)[1:10]]), ]
vir_div_df2_bot <- vir_div_df2[which(vir_div_df2$ID %in% vir_div_df2$ID[order(vir_div_df2$Diversity, decreasing = F)[1:10]]), ]

data2_top <- data2[which(rownames(data2) %in% vir_div_df2_top$ID), ]
data2_bot <- data2[which(rownames(data2) %in% vir_div_df2_bot$ID), ]

centroids_d4_top <- aggregate(cbind(Axis.1, Axis.2) ~ Sequenced, data = data2_top, FUN = mean)
centroids_d4_bot <- aggregate(cbind(Axis.1, Axis.2) ~ Sequenced, data = data2_bot, FUN = mean)

centroids_d4_top$Centroid <- 'Top 10'
centroids_d4_bot$Centroid <- 'Bottom 10'

centroids_d4 <- rbind(centroids_d4_top, centroids_d4_bot)

centroids_d4$Centroid <- factor(centroids_d4$Centroid, levels = c(centroids_d4$Centroid[1], centroids_d4$Centroid[2]))

###

data11 <- data1

canb_plot_i <- ggplot(data11, aes(x = Axis.1, y = Axis.2)) + 
  stat_ellipse(aes(colour = Condition), geom = 'polygon', alpha = 0, lty = 1, size = 1) +
  geom_point(data = centroids_d1, aes(fill = Cohort), shape = 24, size = 4) +
  geom_segment(xend = centroids_d1$Axis.1[1], x = centroids_d1$Axis.1[2], yend = centroids_d1$Axis.2[1], y = centroids_d1$Axis.2[2], arrow = arrow(length = unit(0.3, 'cm')), size = 0.75, lty = 1) +
  geom_point(data = centroids_d2, aes(fill = Centroid), shape = 22, size = 4) +
  geom_segment(x = centroids_d2$Axis.1[1], xend = centroids_d2$Axis.1[2], y = centroids_d2$Axis.2[1], yend = centroids_d2$Axis.2[2], arrow = arrow(length = unit(0.3, 'cm')), size = 0.75, lty = 1) +
  theme_classic() +
  labs(x = paste('Component 1 (',eig1.1 , '%)', sep = ''), 
       y = paste('Component 2 (',eig1.2 , '%)', sep = '')) +
  theme(legend.position = 'bottom', text = element_text(size = 14), legend.direction = 'vertical') +
  scale_fill_manual(values = c('Non_IBD' = '#a8e10c',
                               'IBD' = '#8a6fdf',
                               'Top 10' = '#ffdb15',
                               'Bottom 10' = '#ff5765'),
                    labels = c('Non_IBD' = 'Non IBD',
                               'IBD' = 'IBD',
                               'Top 10' = 'Most diverse',
                               'Bottom 10' = 'Least diverse'),
                    breaks = c('Non_IBD', 'IBD', 'Top 10', 'Bottom 10')) +
  scale_colour_manual(values = c('Control' = cols_a[1], 'CD' = cols_a[2], 'UC' = cols_a[3])) +
  guides(colour = guide_legend(nrow = 1, override.aes = list(shape = 1)), size = F, alpha = F, fill = guide_legend(override.aes = list(size = 6, shape = 21, lty = 0), title = 'Centroid', nrow = 2)) +
  NULL
canb_plot_i

leg4 <- get_legend(canb_plot_i)

###

canb_plot_g <- ggplot(data1, aes(x = Axis.1, y = Axis.2)) + 
  stat_ellipse(aes(color = Condition), geom = 'polygon', alpha = 0, lty = 1, size = 1) +
  geom_point(data = centroids_d1, aes(fill = Cohort), shape = 24, size = 4) +
  geom_segment(xend = centroids_d1$Axis.1[1], 
               x = centroids_d1$Axis.1[2], 
               yend = centroids_d1$Axis.2[1], 
               y = centroids_d1$Axis.2[2],
               arrow = arrow(length = unit(0.3, 'cm')), size = 0.75, lty = 1) +
  geom_point(data = centroids_d2, aes(fill = Centroid), shape = 22, size = 4) +
  geom_segment(x = centroids_d2$Axis.1[1], 
               xend = centroids_d2$Axis.1[2], 
               y = centroids_d2$Axis.2[1], 
               yend = centroids_d2$Axis.2[2],
               arrow = arrow(length = unit(0.3, 'cm')), size = 0.75, lty = 1) +
  theme_classic() +
  guides(size = F, alpha = F, fill = guide_legend(override.aes = list(size = 6, shape = 21, lty = 0))) +
  labs(x = paste('Component 1 (',eig1.1 , '%)', sep = ''), 
       y = paste('Component 2 (',eig1.2 , '%)', sep = ''),
       title = 'Virome; Bray-Curtis',
       subtitle = paste('Timepoint; R^2 =', paste(round(ad1$aov.tab$R2[1], 4), ',', sep = ''), 'p-value =', ad1$aov.tab$`Pr(>F)`)) +
  theme(legend.position = 'none', text = element_text(size = 14), legend.direction = 'vertical') +
  scale_fill_manual(values = c('Non_IBD' = '#a8e10c', 'IBD' = '#8a6fdf', 'Top 10' = '#ffdb15', 'Bottom 10' = '#ff5765')) +
  scale_color_manual(values = c('Control' = cols_a[1], 'CD' = cols_a[2], 'UC' = cols_a[3])) +
  NULL
canb_plot_g

canb_plot_h <- ggplot(data2, aes(x = Axis.1, y = Axis.2)) + 
  stat_ellipse(aes(color = Condition), geom = 'polygon', alpha = 0, lty = 1, size = 1) +
  geom_point(data = centroids_d3, aes(fill = Cohort), shape = 24, size = 4) +
  geom_segment(x = centroids_d3$Axis.1[2], 
               xend = centroids_d3$Axis.1[1], 
               y = centroids_d3$Axis.2[2],
               yend = centroids_d3$Axis.2[1], 
               arrow = arrow(length = unit(0.3, 'cm')), size = 0.75, lty = 1) +
  geom_point(data = centroids_d4, aes(fill = Centroid), shape = 22, size = 4) +
  geom_segment(x = centroids_d4$Axis.1[1], 
               xend = centroids_d4$Axis.1[2], 
               y = centroids_d4$Axis.2[1], 
               yend = centroids_d4$Axis.2[2],
               arrow = arrow(length = unit(0.3, 'cm')), size = 0.75, lty = 1) +
  theme_classic() +
  guides(size = F, alpha = F, fill = guide_legend(override.aes = list(size = 6, shape = 21, lty = 0))) +
  labs(x = paste('Component 1 (',eig2.1 , '%)', sep = ''), 
       y = paste('Component 2 (',eig2.2 , '%)', sep = ''),
       title = '16S; Bray-Curtis',
       subtitle = paste('Timepoint; R^2 =', paste(round(ad2$aov.tab$R2[1], 4), ',', sep = ''), 'p-value =', ad2$aov.tab$`Pr(>F)`)) +
  theme(legend.position = 'none', text = element_text(size = 14), legend.direction = 'vertical') +
  scale_fill_manual(values = c('Non_IBD' = '#a8e10c', 'IBD' = '#8a6fdf', 'Top 10' = '#ffdb15', 'Bottom 10' = '#ff5765')) +
  scale_color_manual(values = c('Control' = cols_a[1], 'CD' = cols_a[2], 'UC' = cols_a[3])) +
  NULL
canb_plot_h

###

otu_VCs3 <- otu_table(t(vir_counts_boc_numeric), taxa_are_rows = F)

sample_metadata3 <- sample_data(metadata)

sample_names(otu_VCs3)
sample_names(sample_metadata3)

phyloseq_VCs3 <- merge_phyloseq(otu_VCs3, sample_metadata3)

canb_dist3 <- vegan::vegdist(otu_VCs3, method = 'jaccard')

PCoA3  <- ordinate(phyloseq_VCs3, "PCoA", distance = canb_dist3)

p3 <- plot_ordination(phyloseq_VCs3, PCoA3)

data3 <- p3$data

canb_dist_adonis3 <- canb_dist3

ad3 <- adonis(canb_dist_adonis3 ~ Condition, metadata)
ad3

eig3 <- plot_scree(PCoA3)
eig3.1 <- round((eig3$data$eigenvalue[[1]] * 100), digits = 2)
eig3.2 <- round((eig3$data$eigenvalue[[2]] * 100), digits = 2)

lvls <- c('Control', 'CD', 'UC')

data3$Condition <- factor(data3$Condition, levels = lvls)

centroids_d7 <- aggregate(cbind(Axis.1, Axis.2) ~ Cohort, data = data3, FUN = mean)

centroids_d7$Cohort <- factor(centroids_d7$Cohort, levels = c(centroids_d7$Cohort[2], centroids_d7$Cohort[1]))

vir_div_df3 <- vir_div_df[match(rownames(data3), vir_div_df$ID), ]

vir_div_df_top3 <- vir_div_df3[which(vir_div_df3$ID %in% vir_div_df3$ID[order(vir_div_df3$Diversity, decreasing = T)[1:10]]), ]
vir_div_df_bot3 <- vir_div_df3[which(vir_div_df3$ID %in% vir_div_df3$ID[order(vir_div_df3$Diversity, decreasing = F)[1:10]]), ]

data3_top <- data3[which(rownames(data3) %in% vir_div_df_top3$ID), ]
data3_bot <- data3[which(rownames(data3) %in% vir_div_df_bot3$ID), ]

centroids_d8_top <- aggregate(cbind(Axis.1, Axis.2) ~ Sequenced, data = data3_top, FUN = mean)
centroids_d8_bot <- aggregate(cbind(Axis.1, Axis.2) ~ Sequenced, data = data3_bot, FUN = mean)

centroids_d8_top$Centroid <- 'Top 10'
centroids_d8_bot$Centroid <- 'Bottom 10'

centroids_d8 <- rbind(centroids_d8_top, centroids_d8_bot)

centroids_d8$Centroid <- factor(centroids_d8$Centroid, levels = c(centroids_d8$Centroid[1], centroids_d8$Centroid[2]))

###

otu_VCs4 <- otu_table(df_16S_genus_counts, taxa_are_rows = F)

metadata_16S <- metadata[which(metadata$ID %in% rownames(otu_VCs2)), ]
rownames(metadata_16S) <- metadata_16S$ID

sample_metadata4 <- sample_data(metadata_16S)

sample_names(otu_VCs4)
sample_names(sample_metadata4)

all(rownames(otu_VCs4) %in% rownames(sample_metadata4))
all(rownames(sample_metadata4) %in% rownames(otu_VCs4))

phyloseq_VCs4 <- merge_phyloseq(otu_VCs4, sample_metadata4)

canb_dist4 <- vegan::vegdist(otu_VCs4, method = 'jaccard')

PCoA4  <- ordinate(phyloseq_VCs4, "PCoA", distance = canb_dist4)

p4 <- plot_ordination(phyloseq_VCs4, PCoA4)

data4 <- p4$data

ad4 <- adonis(canb_dist4 ~ Condition, metadata_16S)
ad4

eig4 <- plot_scree(PCoA4)
eig4.1 <- round((eig4$data$eigenvalue[[1]] * 100), digits = 2)
eig4.2 <- round((eig4$data$eigenvalue[[2]] * 100), digits = 2)

data4$Condition <- factor(data4$Condition, levels = lvls)

centroids_d9 <- aggregate(cbind(Axis.1, Axis.2) ~ Cohort, data = data4, FUN = mean)

centroids_d9$Cohort <- factor(centroids_d9$Cohort, levels = c(centroids_d9$Cohort[2], centroids_d9$Cohort[1]))

df_mrg4 <- data.frame(ID = rownames(metadata_16S), ID2 = metadata_16S$ID)

vir_div_df4 <- merge(Bact_div_df, df_mrg4)
vir_div_df4$ID <- NULL
colnames(vir_div_df4)[5] <- 'ID'

vir_div_df4 <- vir_div_df4[match(metadata_16S$ID, data4$ID), ]
vir_div_df4 <- vir_div_df4[complete.cases(vir_div_df4), ]

vir_div_df4_top <- vir_div_df4[which(vir_div_df4$ID %in% vir_div_df4$ID[order(vir_div_df4$Diversity, decreasing = T)[1:10]]), ]
vir_div_df4_bot <- vir_div_df4[which(vir_div_df4$ID %in% vir_div_df4$ID[order(vir_div_df4$Diversity, decreasing = F)[1:10]]), ]

data4_top <- data4[which(rownames(data4) %in% vir_div_df4_top$ID), ]
data4_bot <- data4[which(rownames(data4) %in% vir_div_df4_bot$ID), ]

centroids_d10_top <- aggregate(cbind(Axis.1, Axis.2) ~ Sequenced, data = data4_top, FUN = mean)
centroids_d10_bot <- aggregate(cbind(Axis.1, Axis.2) ~ Sequenced, data = data4_bot, FUN = mean)

centroids_d10_top$Centroid <- 'Top 10'
centroids_d10_bot$Centroid <- 'Bottom 10'

centroids_d10 <- rbind(centroids_d10_top, centroids_d10_bot)

centroids_d10$Centroid <- factor(centroids_d10$Centroid, levels = c(centroids_d10$Centroid[1], centroids_d10$Centroid[2]))

###

canb_plot_c <- ggplot(data3, aes(x = Axis.1, y = Axis.2)) + 
  stat_ellipse(aes(color = Condition), geom = 'polygon', alpha = 0, lty = 1, size = 1) +
  geom_point(data = centroids_d7, aes(fill = Cohort), shape = 24, size = 4) +
  geom_segment(xend = centroids_d7$Axis.1[1], 
               x = centroids_d7$Axis.1[2], 
               yend = centroids_d7$Axis.2[1], 
               y = centroids_d7$Axis.2[2],
               arrow = arrow(length = unit(0.3, 'cm')), size = 0.75, lty = 1) +
  geom_point(data = centroids_d8, aes(fill = Centroid), shape = 22, size = 4) +
  geom_segment(x = centroids_d8$Axis.1[1], 
               xend = centroids_d8$Axis.1[2], 
               y = centroids_d8$Axis.2[1], 
               yend = centroids_d8$Axis.2[2],
               arrow = arrow(length = unit(0.3, 'cm')), size = 0.75, lty = 1) +
  theme_classic() +
  guides(size = F, alpha = F, fill = guide_legend(override.aes = list(size = 6, shape = 21, lty = 0))) +
  labs(x = paste('Component 1 (',eig3.1 , '%)', sep = ''), 
       y = paste('Component 2 (',eig3.2 , '%)', sep = ''),
       title = 'Virome; Jaccard',
       subtitle = paste('Timepoint; R^2 =', paste(round(ad3$aov.tab$R2[1], 4), ',', sep = ''), 'p-value =', ad3$aov.tab$`Pr(>F)`)) +
  theme(legend.position = 'none', text = element_text(size = 14), legend.direction = 'vertical') +
  scale_fill_manual(values = c('Non_IBD' = '#a8e10c', 'IBD' = '#8a6fdf', 'Top 10' = '#ffdb15', 'Bottom 10' = '#ff5765')) +
  scale_color_manual(values = c('Control' = cols_a[1], 'CD' = cols_a[2], 'UC' = cols_a[3])) +
  NULL
canb_plot_c

canb_plot_d <- ggplot(data4, aes(x = Axis.1, y = Axis.2)) + 
  stat_ellipse(aes(color = Condition), geom = 'polygon', alpha = 0, lty = 1, size = 1) +
  geom_point(data = centroids_d9, aes(fill = Cohort), shape = 24, size = 4) +
  geom_segment(x = centroids_d9$Axis.1[2], 
               xend = centroids_d9$Axis.1[1], 
               y = centroids_d9$Axis.2[2],
               yend = centroids_d9$Axis.2[1], 
               arrow = arrow(length = unit(0.3, 'cm')), size = 0.75, lty = 1) +
  geom_point(data = centroids_d10, aes(fill = Centroid), shape = 22, size = 4) +
  geom_segment(x = centroids_d10$Axis.1[1], 
               xend = centroids_d10$Axis.1[2], 
               y = centroids_d10$Axis.2[1], 
               yend = centroids_d10$Axis.2[2],
               arrow = arrow(length = unit(0.3, 'cm')), size = 0.75, lty = 1) +
  theme_classic() +
  guides(size = F, alpha = F, fill = guide_legend(override.aes = list(size = 6, shape = 21, lty = 0))) +
  labs(x = paste('Component 1 (',eig4.1 , '%)', sep = ''), 
       y = paste('Component 2 (',eig4.2 , '%)', sep = ''),
       title = '16S; Jaccard',
       subtitle = paste('Timepoint; R^2 =', paste(round(ad4$aov.tab$R2[1], 4), ',', sep = ''), 'p-value =', ad4$aov.tab$`Pr(>F)`)) +
  theme(legend.position = 'none', text = element_text(size = 14), legend.direction = 'vertical') +
  scale_fill_manual(values = c('Non_IBD' = '#a8e10c', 'IBD' = '#8a6fdf', 'Top 10' = '#ffdb15', 'Bottom 10' = '#ff5765')) +
  scale_color_manual(values = c('Control' = cols_a[1], 'CD' = cols_a[2], 'UC' = cols_a[3])) +
  NULL
canb_plot_d

comb1 <- ggarrange(canb_plot_g, canb_plot_h,
          canb_plot_c, canb_plot_d, labels = c('a',
                                               'b',
                                               'c',
                                               'd'))
comb1

comb2 <- ggarrange(comb1, leg4, nrow = 2, heights = c(9,1))
comb2

pdf('output/Supp_Fig5.pdf', paper = 'A4r', width = 29.7, height = 20)
comb2
dev.off()

########################################

##### Supp Figure 6 ####################

vir_div_df2 <- vir_div_df

metadata_16S_2 <- metadata
metadata_16S_2$ID2 <- rownames(metadata_16S_2)
metadata_16S_2 <- metadata_16S_2[,c(1,91)]
Bact_div_df2  <- merge(Bact_div_df, metadata_16S_2, by = 'ID')
Bact_div_df2 <- Bact_div_df2[,-c(1)]
colnames(Bact_div_df2)[5] <- 'ID'
Bact_div_df2 <- Bact_div_df2[, c(5,1:4)]

WGS_div_df2 <- WGS_div_df

colnames(vir_div_df2)[2:5] <- paste(colnames(vir_div_df2)[2:5], '_vir', sep = '')
colnames(Bact_div_df2)[2:5] <- paste(colnames(Bact_div_df2)[2:5], '_16S', sep = '')
colnames(WGS_div_df2)[2:5] <- paste(colnames(WGS_div_df2)[2:5], '_WGS', sep = '')

div_df <- merge(vir_div_df2, Bact_div_df2, by = 'ID', all = T)
div_df <- div_df[complete.cases(div_df), ]

shapiro.test(vir_div_df2$Diversity_vir)
shapiro.test(Bact_div_df2$Diversity_16S) # Not normally distributed, therefore = spearman

spe_div <- cor.test(div_df$Diversity_vir, div_df$Diversity_16S, method = 'spearman')
spe_div

supp_fig_6a <- ggplot(div_df, aes(x = div_df$Diversity_vir, y = div_df$Diversity_16S)) +
  geom_hex() +
  theme_classic() +
  stat_summary(fun.data = mean_cl_normal) +
  geom_smooth(method = 'lm', formula = y ~ x, color = 'limegreen', size = 1) +
  labs(x = 'Virome', y = '16S',
       title = 'Shannon diversity',
       subtitle = paste('Spearman correlation: very weak, rho =', round(x = spe_div$estimate, digits = 2), sep = ' ')) +
  scale_fill_jcolors_contin('pal3') +
  guides(fill = guide_legend(title = 'Density\ncount', reverse = T)) +
  NULL
supp_fig_6a

spe_eve <- cor.test(div_df$Evenness_vir, div_df$Evenness_16S, method = 'spearman')
spe_eve

supp_fig_6b <- ggplot(div_df, aes(x = div_df$Evenness_vir, y = div_df$Evenness_16S)) +
  geom_hex() +
  theme_classic() +
  stat_summary(fun.data = mean_cl_normal) +
  geom_smooth(method = 'lm', formula = y ~ x, color = 'limegreen', size = 1) +
  labs(x = 'Virome', y = '16S',
       title = 'Evenness',
       subtitle = paste('Spearman correlation: very weak, rho =', round(x = spe_eve$estimate, digits = 2), sep = ' ')) +
  scale_fill_jcolors_contin('pal3') +
  guides(fill = guide_legend(title = 'Density\ncount', reverse = T)) +
  NULL
supp_fig_6b

spe_ric <- cor.test(div_df$Richness_vir, div_df$Richness_16S, method = 'spearman')
spe_ric

supp_fig_6c <- ggplot(div_df, aes(x = div_df$Richness_vir, y = div_df$Richness_16S)) +
  geom_hex() +
  theme_classic() +
  stat_summary(fun.data = mean_cl_normal) +
  geom_smooth(method = 'lm', formula = y ~ x, color = 'limegreen', size = 1) +
  labs(x = 'Virome', y = '16S',
       title = 'Richness',
       subtitle = paste('Spearman correlation: very weak, rho =', round(x = spe_ric$estimate, digits = 2), sep = ' ')) +
  scale_fill_jcolors_contin('pal3') +
  guides(fill = guide_legend(title = 'Density\ncount', reverse = T)) +
  NULL
supp_fig_6c

###

div_df_controls <- div_df[which(div_df$Condition_vir == 'Control'), ]

spe_div2 <- cor.test(div_df_controls$Diversity_vir, div_df_controls$Diversity_16S, method = 'spearman')
spe_div2

supp_fig_6d <- ggplot(div_df_controls, aes(x = Diversity_vir, y = Diversity_16S)) +
  geom_hex() +
  theme_classic() +
  stat_summary(fun.data = mean_cl_normal) +
  geom_smooth(method = 'lm', formula = y ~ x, color = 'limegreen', size = 1) +
  labs(x = 'Virome', y = '16S',
       title = 'Shannon diversity, control samples only',
       subtitle = paste('Spearman correlation: very weak, rho =', round(x = spe_div2$estimate, digits = 2), sep = ' ')) +
  scale_fill_jcolors_contin('pal3') +
  guides(fill = guide_legend(title = 'Density\ncount', reverse = T)) +
  NULL
supp_fig_6d

spe_eve2 <- cor.test(div_df_controls$Evenness_vir, div_df_controls$Evenness_16S, method = 'spearman')
spe_eve2

supp_fig_6e <- ggplot(div_df_controls, aes(x = Evenness_vir, y = Evenness_16S)) +
  geom_hex() +
  theme_classic() +
  stat_summary(fun.data = mean_cl_normal) +
  geom_smooth(method = 'lm', formula = y ~ x, color = 'limegreen', size = 1) +
  labs(x = 'Virome', y = '16S',
       title = 'Evenness, control samples only',
       subtitle = paste('Spearman correlation: very weak, rho =', round(x = spe_eve2$estimate, digits = 2), sep = ' ')) +
  scale_fill_jcolors_contin('pal3') +
  guides(fill = guide_legend(title = 'Density\ncount', reverse = T)) +
  NULL
supp_fig_6e

spe_ric2 <- cor.test(div_df_controls$Richness_vir, div_df_controls$Richness_16S, method = 'spearman')
spe_ric2

supp_fig_6f <- ggplot(div_df_controls, aes(x = Richness_vir, y = Richness_16S)) +
  geom_hex() +
  theme_classic() +
  stat_summary(fun.data = mean_cl_normal) +
  geom_smooth(method = 'lm', formula = y ~ x, color = 'limegreen', size = 1) +
  labs(x = 'Virome', y = '16S',
       title = 'Richness, control samples only',
       subtitle = paste('Spearman correlation: very weak, rho =', round(x = spe_ric2$estimate, digits = 2), sep = ' ')) +
  scale_fill_jcolors_contin('pal3') +
  guides(fill = guide_legend(title = 'Density\ncount', reverse = T)) +
  NULL
supp_fig_6f

###

div_df_cd <- div_df[which(div_df$Condition_vir == 'CD'), ]

spe_div3 <- cor.test(div_df_cd$Diversity_vir, div_df_cd$Diversity_16S, method = 'spearman')
spe_div3

supp_fig_6g <- ggplot(div_df_cd, aes(x = Diversity_vir, y = Diversity_16S)) +
  geom_hex() +
  theme_classic() +
  stat_summary(fun.data = mean_cl_normal) +
  geom_smooth(method = 'lm', formula = y ~ x, color = 'limegreen', size = 1) +
  labs(x = 'Virome', y = '16S',
       title = 'Shannon diversity, CD samples only',
       subtitle = paste('Spearman correlation: weak, rho =', round(x = spe_div3$estimate, digits = 2), sep = ' ')) +
  scale_fill_jcolors_contin('pal3') +
  guides(fill = guide_legend(title = 'Density\ncount', reverse = T)) +
  NULL
supp_fig_6g

spe_eve3 <- cor.test(div_df_cd$Evenness_vir, div_df_cd$Evenness_16S, method = 'spearman')
spe_eve3

supp_fig_6h <- ggplot(div_df_cd, aes(x = Evenness_vir, y = Evenness_16S)) +
  geom_hex() +
  theme_classic() +
  stat_summary(fun.data = mean_cl_normal) +
  geom_smooth(method = 'lm', formula = y ~ x, color = 'limegreen', size = 1) +
  labs(x = 'Virome', y = '16S',
       title = 'Evenness, CD samples only',
       subtitle = paste('Spearman correlation: weak, rho =', round(x = spe_eve3$estimate, digits = 2), sep = ' ')) +
  scale_fill_jcolors_contin('pal3') +
  guides(fill = guide_legend(title = 'Density\ncount', reverse = T)) +
  NULL
supp_fig_6h

spe_ric3 <- cor.test(div_df_cd$Richness_vir, div_df_cd$Richness_16S, method = 'spearman')
spe_ric3

supp_fig_6i <- ggplot(div_df_cd, aes(x = Richness_vir, y = Richness_16S)) +
  geom_hex() +
  theme_classic() +
  stat_summary(fun.data = mean_cl_normal) +
  geom_smooth(method = 'lm', formula = y ~ x, color = 'limegreen', size = 1) +
  labs(x = 'Virome', y = '16S',
       title = 'Richness, CD samples only',
       subtitle = paste('Spearman correlation: very weak, rho =', round(x = spe_ric3$estimate, digits = 2), sep = ' ')) +
  scale_fill_jcolors_contin('pal3') +
  guides(fill = guide_legend(title = 'Density\ncount', reverse = T)) +
  NULL
supp_fig_6i

###

div_df_uc <- div_df[which(div_df$Condition_vir == 'UC'), ]

spe_div4 <- cor.test(div_df_uc$Diversity_vir, div_df_uc$Diversity_16S, method = 'spearman')
spe_div4

supp_fig_6j <- ggplot(div_df_uc, aes(x = Diversity_vir, y = Diversity_16S)) +
  geom_hex() +
  theme_classic() +
  stat_summary(fun.data = mean_cl_normal) +
  geom_smooth(method = 'lm', formula = y ~ x, color = 'limegreen', size = 1) +
  labs(x = 'Virome', y = '16S',
       title = 'Shannon diversity, UC samples only',
       subtitle = paste('Spearman correlation: weak, rho =', round(x = spe_div4$estimate, digits = 2), sep = ' ')) +
  scale_fill_jcolors_contin('pal3') +
  guides(fill = guide_legend(title = 'Density\ncount', reverse = T)) +
  NULL
supp_fig_6j

spe_eve4 <- cor.test(div_df_uc$Evenness_vir, div_df_uc$Evenness_16S, method = 'spearman')
spe_eve4

supp_fig_6k <- ggplot(div_df_uc, aes(x = Evenness_vir, y = Evenness_16S)) +
  geom_hex() +
  theme_classic() +
  stat_summary(fun.data = mean_cl_normal) +
  geom_smooth(method = 'lm', formula = y ~ x, color = 'limegreen', size = 1) +
  labs(x = 'Virome', y = '16S',
       title = 'Evenness, UC samples only',
       subtitle = paste('Spearman correlation: very weak, rho =', round(x = spe_eve4$estimate, digits = 2), sep = ' ')) +
  scale_fill_jcolors_contin('pal3') +
  guides(fill = guide_legend(title = 'Density\ncount', reverse = T)) +
  NULL
supp_fig_6k

spe_ric4 <- cor.test(div_df_uc$Richness_vir, div_df_uc$Richness_16S, method = 'spearman')
spe_ric4

supp_fig_6l <- ggplot(div_df_uc, aes(x = Richness_vir, y = Richness_16S)) +
  geom_hex() +
  theme_classic() +
  stat_summary(fun.data = mean_cl_normal) +
  geom_smooth(method = 'lm', formula = y ~ x, color = 'limegreen', size = 1) +
  labs(x = 'Virome', y = '16S',
       title = 'Richness, UC samples only',
       subtitle = paste('Spearman correlation: weak, rho =', round(x = spe_ric4$estimate, digits = 2), sep = ' ')) +
  scale_fill_jcolors_contin('pal3') +
  guides(fill = guide_legend(title = 'Density\ncount', reverse = T)) +
  NULL
supp_fig_6l

###

plot_void <- ggplot() + theme_void()

comb1 <- ggarrange(supp_fig_6a, supp_fig_6d,
          supp_fig_6g, supp_fig_6j,
          plot_void, plot_void,
          nrow = 3, ncol = 2, labels = c('a','b','c','d', '', ''))

pdf('output/Supp_Fig6.pdf', paper = 'A4', width = 20, height = 29.7)
comb1
dev.off()

###

vir_div_df3 <- vir_div_df

vir_div_df3$Condition <- gsub(pattern = 'Control', replacement = '1', x = vir_div_df3$Condition)
vir_div_df3$Condition <- gsub(pattern = 'CD', replacement = '2', x = vir_div_df3$Condition)
vir_div_df3$Condition <- gsub(pattern = 'UC', replacement = '3', x = vir_div_df3$Condition)

vir_div_df3$Condition <- as.numeric(vir_div_df3$Condition)

spe_vir <- cor.test(x = vir_div_df3$Diversity, y = vir_div_df3$Condition, method = 'spearman')
spe_vir

Bact_div_df3 <- Bact_div_df

Bact_div_df3$Condition <- gsub(pattern = 'Control', replacement = '1', x = Bact_div_df3$Condition)
Bact_div_df3$Condition <- gsub(pattern = 'CD', replacement = '2', x = Bact_div_df3$Condition)
Bact_div_df3$Condition <- gsub(pattern = 'UC', replacement = '3', x = Bact_div_df3$Condition)

Bact_div_df3$Condition <- as.numeric(Bact_div_df3$Condition)

spe_bact <- cor.test(x = Bact_div_df3$Diversity, y = Bact_div_df3$Condition, method = 'spearman')
spe_bact

########################################

##### Figure 3 #########################

##### Agg by VCs, run this part too ####

vCont <- contig_data[, c(1,19)]
vCont$vcontact_cluster[is.na(vCont$vcontact_cluster)] <- vCont$name[is.na(vCont$vcontact_cluster)]
vCont <- vCont[match(rownames(vir_counts_boc), vCont$name), ]

vir_counts_boc_numeric <- factorsNumeric(vir_counts_boc)

vir_counts_boc_agg <- as.data.frame(vir_counts_boc_numeric)
vir_counts_boc_agg$VC <- vCont$vcontact_cluster

vir_counts_boc_agg2 <- aggregate(x = vir_counts_boc_agg[1:(ncol(vir_counts_boc_agg) - 1)], by = list(vir_counts_boc_agg$VC), FUN = sum)

vir_counts_boc_agg2_t <- as.data.frame(t(vir_counts_boc_agg2))

cnames <- as.data.frame(t(vir_counts_boc_agg2_t[1,]))
cnames <- cnames$Group.1

colnames(vir_counts_boc_agg2_t) <- cnames
vir_counts_boc_agg2_t <- vir_counts_boc_agg2_t[-1, ]

vir_counts_boc_agg2_t <- factorsNumeric(vir_counts_boc_agg2_t)

vir_counts_boc_agg2_t$sample <- rownames(vir_counts_boc_agg2_t)

sample_subject <- data.frame(sample = rownames(metadata), subject = metadata$Subject)

vir_counts_boc_agg2_t <- merge(vir_counts_boc_agg2_t, sample_subject)

vir_counts_boc_agg3 <- aggregate(vir_counts_boc_agg2_t[2:(ncol(vir_counts_boc_agg2_t)-1)], by = list(vir_counts_boc_agg2_t$subject), FUN = sum)

cnames2 <- vir_counts_boc_agg3$Group.1

vir_counts_boc_agg3_t <- as.data.frame(t(vir_counts_boc_agg3))

colnames(vir_counts_boc_agg3_t) <- cnames2

vir_counts_boc_agg3_t <- vir_counts_boc_agg3_t[-1, ]

vir_counts_boc_agg <- vir_counts_boc_agg3_t

rownames(vir_counts_boc_agg2) <- vir_counts_boc_agg2$Group.1
vir_counts_boc_agg2$Group.1 <- NULL

rm(vCont, vir_counts_boc_agg2_t, vir_counts_boc_agg3, vir_counts_boc_agg3_t)

#####

ppl_agg_num_counts <- factorsNumeric(vir_counts_boc_agg)

ppl_agg_num_counts <- ppl_agg_num_counts[,-c(80)]

condition_metadata <- metadata[!duplicated(metadata$Subject), ]

set.seed(1)
rnames1 <- c(sample(x = condition_metadata$Subject[which(condition_metadata$Condition == 'Control' & condition_metadata$Subject != 'GenD')], size = 10, replace = F),
             sample(x = condition_metadata$Subject[which(condition_metadata$Condition == 'CD')], size = 10, replace = F),
             sample(x = condition_metadata$Subject[which(condition_metadata$Condition == 'UC')], size = 10, replace = F))
set.seed(2)
rnames2 <- c(sample(x = condition_metadata$Subject[which(condition_metadata$Condition == 'Control' & condition_metadata$Subject != 'GenD')], size = 10, replace = F),
             sample(x = condition_metadata$Subject[which(condition_metadata$Condition == 'CD')], size = 10, replace = F),
             sample(x = condition_metadata$Subject[which(condition_metadata$Condition == 'UC')], size = 10, replace = F))
set.seed(3)
rnames3 <- c(sample(x = condition_metadata$Subject[which(condition_metadata$Condition == 'Control' & condition_metadata$Subject != 'GenD')], size = 10, replace = F),
             sample(x = condition_metadata$Subject[which(condition_metadata$Condition == 'CD')], size = 10, replace = F),
             sample(x = condition_metadata$Subject[which(condition_metadata$Condition == 'UC')], size = 10, replace = F))
set.seed(4)
rnames4 <- c(sample(x = condition_metadata$Subject[which(condition_metadata$Condition == 'Control' & condition_metadata$Subject != 'GenD')], size = 10, replace = F),
             sample(x = condition_metadata$Subject[which(condition_metadata$Condition == 'CD')], size = 10, replace = F),
             sample(x = condition_metadata$Subject[which(condition_metadata$Condition == 'UC')], size = 10, replace = F))
set.seed(5)
rnames5 <- c(sample(x = condition_metadata$Subject[which(condition_metadata$Condition == 'Control' & condition_metadata$Subject != 'GenD')], size = 10, replace = F),
             sample(x = condition_metadata$Subject[which(condition_metadata$Condition == 'CD')], size = 10, replace = F),
             sample(x = condition_metadata$Subject[which(condition_metadata$Condition == 'UC')], size = 10, replace = F))
set.seed(6)
rnames6 <- c(sample(x = condition_metadata$Subject[which(condition_metadata$Condition == 'Control' & condition_metadata$Subject != 'GenD')], size = 10, replace = F),
             sample(x = condition_metadata$Subject[which(condition_metadata$Condition == 'CD')], size = 10, replace = F),
             sample(x = condition_metadata$Subject[which(condition_metadata$Condition == 'UC')], size = 10, replace = F))
set.seed(7)
rnames7 <- c(sample(x = condition_metadata$Subject[which(condition_metadata$Condition == 'Control' & condition_metadata$Subject != 'GenD')], size = 10, replace = F),
             sample(x = condition_metadata$Subject[which(condition_metadata$Condition == 'CD')], size = 10, replace = F),
             sample(x = condition_metadata$Subject[which(condition_metadata$Condition == 'UC')], size = 10, replace = F))
set.seed(8)
rnames8 <- c(sample(x = condition_metadata$Subject[which(condition_metadata$Condition == 'Control' & condition_metadata$Subject != 'GenD')], size = 10, replace = F),
             sample(x = condition_metadata$Subject[which(condition_metadata$Condition == 'CD')], size = 10, replace = F),
             sample(x = condition_metadata$Subject[which(condition_metadata$Condition == 'UC')], size = 10, replace = F))
set.seed(9)
rnames9 <- c(sample(x = condition_metadata$Subject[which(condition_metadata$Condition == 'Control' & condition_metadata$Subject != 'GenD')], size = 10, replace = F),
             sample(x = condition_metadata$Subject[which(condition_metadata$Condition == 'CD')], size = 10, replace = F),
             sample(x = condition_metadata$Subject[which(condition_metadata$Condition == 'UC')], size = 10, replace = F))
set.seed(10)
rnames10 <- c(sample(x = condition_metadata$Subject[which(condition_metadata$Condition == 'Control' & condition_metadata$Subject != 'GenD')], size = 10, replace = F),
             sample(x = condition_metadata$Subject[which(condition_metadata$Condition == 'CD')], size = 10, replace = F),
             sample(x = condition_metadata$Subject[which(condition_metadata$Condition == 'UC')], size = 10, replace = F))
set.seed(11)
rnames11 <- c(sample(x = condition_metadata$Subject[which(condition_metadata$Condition == 'Control' & condition_metadata$Subject != 'GenD')], size = 10, replace = F),
             sample(x = condition_metadata$Subject[which(condition_metadata$Condition == 'CD')], size = 10, replace = F),
             sample(x = condition_metadata$Subject[which(condition_metadata$Condition == 'UC')], size = 10, replace = F))
set.seed(12)
rnames12 <- c(sample(x = condition_metadata$Subject[which(condition_metadata$Condition == 'Control' & condition_metadata$Subject != 'GenD')], size = 10, replace = F),
             sample(x = condition_metadata$Subject[which(condition_metadata$Condition == 'CD')], size = 10, replace = F),
             sample(x = condition_metadata$Subject[which(condition_metadata$Condition == 'UC')], size = 10, replace = F))
set.seed(13)
rnames13 <- c(sample(x = condition_metadata$Subject[which(condition_metadata$Condition == 'Control' & condition_metadata$Subject != 'GenD')], size = 10, replace = F),
             sample(x = condition_metadata$Subject[which(condition_metadata$Condition == 'CD')], size = 10, replace = F),
             sample(x = condition_metadata$Subject[which(condition_metadata$Condition == 'UC')], size = 10, replace = F))
set.seed(14)
rnames14 <- c(sample(x = condition_metadata$Subject[which(condition_metadata$Condition == 'Control' & condition_metadata$Subject != 'GenD')], size = 10, replace = F),
             sample(x = condition_metadata$Subject[which(condition_metadata$Condition == 'CD')], size = 10, replace = F),
             sample(x = condition_metadata$Subject[which(condition_metadata$Condition == 'UC')], size = 10, replace = F))
set.seed(15)
rnames15 <- c(sample(x = condition_metadata$Subject[which(condition_metadata$Condition == 'Control' & condition_metadata$Subject != 'GenD')], size = 10, replace = F),
             sample(x = condition_metadata$Subject[which(condition_metadata$Condition == 'CD')], size = 10, replace = F),
             sample(x = condition_metadata$Subject[which(condition_metadata$Condition == 'UC')], size = 10, replace = F))
set.seed(16)
rnames16 <- c(sample(x = condition_metadata$Subject[which(condition_metadata$Condition == 'Control' & condition_metadata$Subject != 'GenD')], size = 10, replace = F),
             sample(x = condition_metadata$Subject[which(condition_metadata$Condition == 'CD')], size = 10, replace = F),
             sample(x = condition_metadata$Subject[which(condition_metadata$Condition == 'UC')], size = 10, replace = F))
set.seed(17)
rnames17 <- c(sample(x = condition_metadata$Subject[which(condition_metadata$Condition == 'Control' & condition_metadata$Subject != 'GenD')], size = 10, replace = F),
             sample(x = condition_metadata$Subject[which(condition_metadata$Condition == 'CD')], size = 10, replace = F),
             sample(x = condition_metadata$Subject[which(condition_metadata$Condition == 'UC')], size = 10, replace = F))
set.seed(18)
rnames18 <- c(sample(x = condition_metadata$Subject[which(condition_metadata$Condition == 'Control' & condition_metadata$Subject != 'GenD')], size = 10, replace = F),
             sample(x = condition_metadata$Subject[which(condition_metadata$Condition == 'CD')], size = 10, replace = F),
             sample(x = condition_metadata$Subject[which(condition_metadata$Condition == 'UC')], size = 10, replace = F))
set.seed(19)
rnames19 <- c(sample(x = condition_metadata$Subject[which(condition_metadata$Condition == 'Control' & condition_metadata$Subject != 'GenD')], size = 10, replace = F),
             sample(x = condition_metadata$Subject[which(condition_metadata$Condition == 'CD')], size = 10, replace = F),
             sample(x = condition_metadata$Subject[which(condition_metadata$Condition == 'UC')], size = 10, replace = F))
set.seed(20)
rnames20 <- c(sample(x = condition_metadata$Subject[which(condition_metadata$Condition == 'Control' & condition_metadata$Subject != 'GenD')], size = 10, replace = F),
              sample(x = condition_metadata$Subject[which(condition_metadata$Condition == 'CD')], size = 10, replace = F),
              sample(x = condition_metadata$Subject[which(condition_metadata$Condition == 'UC')], size = 10, replace = F))

#####

c40  <- ppl_agg_num_counts[which(rowSums(ppl_agg_num_counts  > 0) >= 40), ]

c40  <- as.data.frame(colSums(c40  != 0))

c40 $Subject <- rownames(c40)

c40  <- merge(c40, condition_metadata[,c(5,3)], all.x = T)

c40_1  <- c40[which(c40$Subject %in% rnames1 ), ]
c40_2  <- c40[which(c40$Subject %in% rnames2 ), ]
c40_3  <- c40[which(c40$Subject %in% rnames3 ), ]
c40_4  <- c40[which(c40$Subject %in% rnames4 ), ]
c40_5  <- c40[which(c40$Subject %in% rnames5 ), ]
c40_6  <- c40[which(c40$Subject %in% rnames6 ), ]
c40_7  <- c40[which(c40$Subject %in% rnames7 ), ]
c40_8  <- c40[which(c40$Subject %in% rnames8 ), ]
c40_9  <- c40[which(c40$Subject %in% rnames9 ), ]
c40_10 <- c40[which(c40$Subject %in% rnames10), ]
c40_11 <- c40[which(c40$Subject %in% rnames11), ]
c40_12 <- c40[which(c40$Subject %in% rnames12), ]
c40_13 <- c40[which(c40$Subject %in% rnames13), ]
c40_14 <- c40[which(c40$Subject %in% rnames14), ]
c40_15 <- c40[which(c40$Subject %in% rnames15), ]
c40_16 <- c40[which(c40$Subject %in% rnames16), ]
c40_17 <- c40[which(c40$Subject %in% rnames17), ]
c40_18 <- c40[which(c40$Subject %in% rnames18), ]
c40_19 <- c40[which(c40$Subject %in% rnames19), ]
c40_20 <- c40[which(c40$Subject %in% rnames20), ]

c40_1  <- aggregate(c40_1 [,2], by = list(c40_1 $Condition), FUN = mean)
c40_2  <- aggregate(c40_2 [,2], by = list(c40_2 $Condition), FUN = mean)
c40_3  <- aggregate(c40_3 [,2], by = list(c40_3 $Condition), FUN = mean)
c40_4  <- aggregate(c40_4 [,2], by = list(c40_4 $Condition), FUN = mean)
c40_5  <- aggregate(c40_5 [,2], by = list(c40_5 $Condition), FUN = mean)
c40_6  <- aggregate(c40_6 [,2], by = list(c40_6 $Condition), FUN = mean)
c40_7  <- aggregate(c40_7 [,2], by = list(c40_7 $Condition), FUN = mean)
c40_8  <- aggregate(c40_8 [,2], by = list(c40_8 $Condition), FUN = mean)
c40_9  <- aggregate(c40_9 [,2], by = list(c40_9 $Condition), FUN = mean)
c40_10 <- aggregate(c40_10[,2], by = list(c40_10$Condition), FUN = mean)
c40_11 <- aggregate(c40_11[,2], by = list(c40_11$Condition), FUN = mean)
c40_12 <- aggregate(c40_12[,2], by = list(c40_12$Condition), FUN = mean)
c40_13 <- aggregate(c40_13[,2], by = list(c40_13$Condition), FUN = mean)
c40_14 <- aggregate(c40_14[,2], by = list(c40_14$Condition), FUN = mean)
c40_15 <- aggregate(c40_15[,2], by = list(c40_15$Condition), FUN = mean)
c40_16 <- aggregate(c40_16[,2], by = list(c40_16$Condition), FUN = mean)
c40_17 <- aggregate(c40_17[,2], by = list(c40_17$Condition), FUN = mean)
c40_18 <- aggregate(c40_18[,2], by = list(c40_18$Condition), FUN = mean)
c40_19 <- aggregate(c40_19[,2], by = list(c40_19$Condition), FUN = mean)
c40_20 <- aggregate(c40_20[,2], by = list(c40_20$Condition), FUN = mean)

colnames(c40_1 )[1:2] <- c('Condition'  , 'One'      )  
colnames(c40_2 )[1:2] <- c('Condition'  , 'Two'      )  
colnames(c40_3 )[1:2] <- c('Condition'  , 'Three'    )    
colnames(c40_4 )[1:2] <- c('Condition'  , 'Four'     )   
colnames(c40_5 )[1:2] <- c('Condition'  , 'Five'     )   
colnames(c40_6 )[1:2] <- c('Condition'  , 'Six'      )  
colnames(c40_7 )[1:2] <- c('Condition'  , 'Seven'    )    
colnames(c40_8 )[1:2] <- c('Condition'  , 'Eigth'    )    
colnames(c40_9 )[1:2] <- c('Condition'  , 'Nine'     )   
colnames(c40_10)[1:2] <- c('Condition'  , 'Ten'      )  
colnames(c40_11)[1:2] <- c('Condition'  , 'Eleven'   )     
colnames(c40_12)[1:2] <- c('Condition'  , 'Twelve'   )     
colnames(c40_13)[1:2] <- c('Condition'  , 'Thirteen' )       
colnames(c40_14)[1:2] <- c('Condition'  , 'Fourteen' )       
colnames(c40_15)[1:2] <- c('Condition'  , 'Fifteen'  )      
colnames(c40_16)[1:2] <- c('Condition'  , 'Sixteen'  )      
colnames(c40_17)[1:2] <- c('Condition'  , 'Seventeen')        
colnames(c40_18)[1:2] <- c('Condition'  , 'Eighteen' )       
colnames(c40_19)[1:2] <- c('Condition'  , 'Nineteen' )       
colnames(c40_20)[1:2] <- c('Condition'  , 'Twenty'   )     

c40_m  <- merge(c40_1 , c40_2 , all = T) 
c40_m  <- merge(c40_m , c40_3 , all = T) 
c40_m  <- merge(c40_m , c40_4 , all = T) 
c40_m  <- merge(c40_m , c40_5 , all = T) 
c40_m  <- merge(c40_m , c40_6 , all = T) 
c40_m  <- merge(c40_m , c40_7 , all = T) 
c40_m  <- merge(c40_m , c40_8 , all = T) 
c40_m  <- merge(c40_m , c40_9 , all = T) 
c40_m  <- merge(c40_m , c40_10, all = T) 
c40_m  <- merge(c40_m , c40_11, all = T)  
c40_m  <- merge(c40_m , c40_12, all = T)  
c40_m  <- merge(c40_m , c40_13, all = T)  
c40_m  <- merge(c40_m , c40_14, all = T)  
c40_m  <- merge(c40_m , c40_15, all = T)  
c40_m  <- merge(c40_m , c40_16, all = T)  
c40_m  <- merge(c40_m , c40_17, all = T)  
c40_m  <- merge(c40_m , c40_18, all = T)  
c40_m  <- merge(c40_m , c40_19, all = T)  
c40_m  <- merge(c40_m , c40_20, all = T)  

c40_m <- melt(c40_m)

c40_m$N_ppl <- '40'

rm(c40, c40_1 , c40_2 , c40_3 , c40_4 , c40_5 , c40_6 , c40_7 , c40_8 , c40_9 , c40_10, c40_11, c40_12, c40_13, c40_14, c40_15, c40_16, c40_17, c40_18, c40_19, c40_20)

c39  <- ppl_agg_num_counts[which(rowSums(ppl_agg_num_counts  > 0) >= 39), ]

c39  <- as.data.frame(colSums(c39  != 0))

c39 $Subject <- rownames(c39)

c39  <- merge(c39, condition_metadata[,c(5,3)], all.x = T)

c39_1  <- c39[which(c39$Subject %in% rnames1 ), ]
c39_2  <- c39[which(c39$Subject %in% rnames2 ), ]
c39_3  <- c39[which(c39$Subject %in% rnames3 ), ]
c39_4  <- c39[which(c39$Subject %in% rnames4 ), ]
c39_5  <- c39[which(c39$Subject %in% rnames5 ), ]
c39_6  <- c39[which(c39$Subject %in% rnames6 ), ]
c39_7  <- c39[which(c39$Subject %in% rnames7 ), ]
c39_8  <- c39[which(c39$Subject %in% rnames8 ), ]
c39_9  <- c39[which(c39$Subject %in% rnames9 ), ]
c39_10 <- c39[which(c39$Subject %in% rnames10), ]
c39_11 <- c39[which(c39$Subject %in% rnames11), ]
c39_12 <- c39[which(c39$Subject %in% rnames12), ]
c39_13 <- c39[which(c39$Subject %in% rnames13), ]
c39_14 <- c39[which(c39$Subject %in% rnames14), ]
c39_15 <- c39[which(c39$Subject %in% rnames15), ]
c39_16 <- c39[which(c39$Subject %in% rnames16), ]
c39_17 <- c39[which(c39$Subject %in% rnames17), ]
c39_18 <- c39[which(c39$Subject %in% rnames18), ]
c39_19 <- c39[which(c39$Subject %in% rnames19), ]
c39_20 <- c39[which(c39$Subject %in% rnames20), ]

c39_1  <- aggregate(c39_1 [,2], by = list(c39_1 $Condition), FUN = mean)
c39_2  <- aggregate(c39_2 [,2], by = list(c39_2 $Condition), FUN = mean)
c39_3  <- aggregate(c39_3 [,2], by = list(c39_3 $Condition), FUN = mean)
c39_4  <- aggregate(c39_4 [,2], by = list(c39_4 $Condition), FUN = mean)
c39_5  <- aggregate(c39_5 [,2], by = list(c39_5 $Condition), FUN = mean)
c39_6  <- aggregate(c39_6 [,2], by = list(c39_6 $Condition), FUN = mean)
c39_7  <- aggregate(c39_7 [,2], by = list(c39_7 $Condition), FUN = mean)
c39_8  <- aggregate(c39_8 [,2], by = list(c39_8 $Condition), FUN = mean)
c39_9  <- aggregate(c39_9 [,2], by = list(c39_9 $Condition), FUN = mean)
c39_10 <- aggregate(c39_10[,2], by = list(c39_10$Condition), FUN = mean)
c39_11 <- aggregate(c39_11[,2], by = list(c39_11$Condition), FUN = mean)
c39_12 <- aggregate(c39_12[,2], by = list(c39_12$Condition), FUN = mean)
c39_13 <- aggregate(c39_13[,2], by = list(c39_13$Condition), FUN = mean)
c39_14 <- aggregate(c39_14[,2], by = list(c39_14$Condition), FUN = mean)
c39_15 <- aggregate(c39_15[,2], by = list(c39_15$Condition), FUN = mean)
c39_16 <- aggregate(c39_16[,2], by = list(c39_16$Condition), FUN = mean)
c39_17 <- aggregate(c39_17[,2], by = list(c39_17$Condition), FUN = mean)
c39_18 <- aggregate(c39_18[,2], by = list(c39_18$Condition), FUN = mean)
c39_19 <- aggregate(c39_19[,2], by = list(c39_19$Condition), FUN = mean)
c39_20 <- aggregate(c39_20[,2], by = list(c39_20$Condition), FUN = mean)

colnames(c39_1 )[1:2] <- c('Condition'  , 'One'      )  
colnames(c39_2 )[1:2] <- c('Condition'  , 'Two'      )  
colnames(c39_3 )[1:2] <- c('Condition'  , 'Three'    )    
colnames(c39_4 )[1:2] <- c('Condition'  , 'Four'     )   
colnames(c39_5 )[1:2] <- c('Condition'  , 'Five'     )   
colnames(c39_6 )[1:2] <- c('Condition'  , 'Six'      )  
colnames(c39_7 )[1:2] <- c('Condition'  , 'Seven'    )    
colnames(c39_8 )[1:2] <- c('Condition'  , 'Eigth'    )    
colnames(c39_9 )[1:2] <- c('Condition'  , 'Nine'     )   
colnames(c39_10)[1:2] <- c('Condition'  , 'Ten'      )  
colnames(c39_11)[1:2] <- c('Condition'  , 'Eleven'   )     
colnames(c39_12)[1:2] <- c('Condition'  , 'Twelve'   )     
colnames(c39_13)[1:2] <- c('Condition'  , 'Thirteen' )       
colnames(c39_14)[1:2] <- c('Condition'  , 'Fourteen' )       
colnames(c39_15)[1:2] <- c('Condition'  , 'Fifteen'  )      
colnames(c39_16)[1:2] <- c('Condition'  , 'Sixteen'  )      
colnames(c39_17)[1:2] <- c('Condition'  , 'Seventeen')        
colnames(c39_18)[1:2] <- c('Condition'  , 'Eighteen' )       
colnames(c39_19)[1:2] <- c('Condition'  , 'Nineteen' )       
colnames(c39_20)[1:2] <- c('Condition'  , 'Twenty'   )     

c39_m  <- merge(c39_1 , c39_2 , all = T) 
c39_m  <- merge(c39_m , c39_3 , all = T) 
c39_m  <- merge(c39_m , c39_4 , all = T) 
c39_m  <- merge(c39_m , c39_5 , all = T) 
c39_m  <- merge(c39_m , c39_6 , all = T) 
c39_m  <- merge(c39_m , c39_7 , all = T) 
c39_m  <- merge(c39_m , c39_8 , all = T) 
c39_m  <- merge(c39_m , c39_9 , all = T) 
c39_m  <- merge(c39_m , c39_10, all = T) 
c39_m  <- merge(c39_m , c39_11, all = T)  
c39_m  <- merge(c39_m , c39_12, all = T)  
c39_m  <- merge(c39_m , c39_13, all = T)  
c39_m  <- merge(c39_m , c39_14, all = T)  
c39_m  <- merge(c39_m , c39_15, all = T)  
c39_m  <- merge(c39_m , c39_16, all = T)  
c39_m  <- merge(c39_m , c39_17, all = T)  
c39_m  <- merge(c39_m , c39_18, all = T)  
c39_m  <- merge(c39_m , c39_19, all = T)  
c39_m  <- merge(c39_m , c39_20, all = T)  

c39_m <- melt(c39_m)

c39_m$N_ppl <- '39'

rm(c39, c39_1 , c39_2 , c39_3 , c39_4 , c39_5 , c39_6 , c39_7 , c39_8 , c39_9 , c39_10, c39_11, c39_12, c39_13, c39_14, c39_15, c39_16, c39_17, c39_18, c39_19, c39_20)

c38  <- ppl_agg_num_counts[which(rowSums(ppl_agg_num_counts  > 0) >= 38), ]

c38  <- as.data.frame(colSums(c38  != 0))

c38 $Subject <- rownames(c38)

c38  <- merge(c38, condition_metadata[,c(5,3)], all.x = T)

c38_1  <- c38[which(c38$Subject %in% rnames1 ), ]
c38_2  <- c38[which(c38$Subject %in% rnames2 ), ]
c38_3  <- c38[which(c38$Subject %in% rnames3 ), ]
c38_4  <- c38[which(c38$Subject %in% rnames4 ), ]
c38_5  <- c38[which(c38$Subject %in% rnames5 ), ]
c38_6  <- c38[which(c38$Subject %in% rnames6 ), ]
c38_7  <- c38[which(c38$Subject %in% rnames7 ), ]
c38_8  <- c38[which(c38$Subject %in% rnames8 ), ]
c38_9  <- c38[which(c38$Subject %in% rnames9 ), ]
c38_10 <- c38[which(c38$Subject %in% rnames10), ]
c38_11 <- c38[which(c38$Subject %in% rnames11), ]
c38_12 <- c38[which(c38$Subject %in% rnames12), ]
c38_13 <- c38[which(c38$Subject %in% rnames13), ]
c38_14 <- c38[which(c38$Subject %in% rnames14), ]
c38_15 <- c38[which(c38$Subject %in% rnames15), ]
c38_16 <- c38[which(c38$Subject %in% rnames16), ]
c38_17 <- c38[which(c38$Subject %in% rnames17), ]
c38_18 <- c38[which(c38$Subject %in% rnames18), ]
c38_19 <- c38[which(c38$Subject %in% rnames19), ]
c38_20 <- c38[which(c38$Subject %in% rnames20), ]

c38_1  <- aggregate(c38_1 [,2], by = list(c38_1 $Condition), FUN = mean)
c38_2  <- aggregate(c38_2 [,2], by = list(c38_2 $Condition), FUN = mean)
c38_3  <- aggregate(c38_3 [,2], by = list(c38_3 $Condition), FUN = mean)
c38_4  <- aggregate(c38_4 [,2], by = list(c38_4 $Condition), FUN = mean)
c38_5  <- aggregate(c38_5 [,2], by = list(c38_5 $Condition), FUN = mean)
c38_6  <- aggregate(c38_6 [,2], by = list(c38_6 $Condition), FUN = mean)
c38_7  <- aggregate(c38_7 [,2], by = list(c38_7 $Condition), FUN = mean)
c38_8  <- aggregate(c38_8 [,2], by = list(c38_8 $Condition), FUN = mean)
c38_9  <- aggregate(c38_9 [,2], by = list(c38_9 $Condition), FUN = mean)
c38_10 <- aggregate(c38_10[,2], by = list(c38_10$Condition), FUN = mean)
c38_11 <- aggregate(c38_11[,2], by = list(c38_11$Condition), FUN = mean)
c38_12 <- aggregate(c38_12[,2], by = list(c38_12$Condition), FUN = mean)
c38_13 <- aggregate(c38_13[,2], by = list(c38_13$Condition), FUN = mean)
c38_14 <- aggregate(c38_14[,2], by = list(c38_14$Condition), FUN = mean)
c38_15 <- aggregate(c38_15[,2], by = list(c38_15$Condition), FUN = mean)
c38_16 <- aggregate(c38_16[,2], by = list(c38_16$Condition), FUN = mean)
c38_17 <- aggregate(c38_17[,2], by = list(c38_17$Condition), FUN = mean)
c38_18 <- aggregate(c38_18[,2], by = list(c38_18$Condition), FUN = mean)
c38_19 <- aggregate(c38_19[,2], by = list(c38_19$Condition), FUN = mean)
c38_20 <- aggregate(c38_20[,2], by = list(c38_20$Condition), FUN = mean)

colnames(c38_1 )[1:2] <- c('Condition'  , 'One'      )  
colnames(c38_2 )[1:2] <- c('Condition'  , 'Two'      )  
colnames(c38_3 )[1:2] <- c('Condition'  , 'Three'    )    
colnames(c38_4 )[1:2] <- c('Condition'  , 'Four'     )   
colnames(c38_5 )[1:2] <- c('Condition'  , 'Five'     )   
colnames(c38_6 )[1:2] <- c('Condition'  , 'Six'      )  
colnames(c38_7 )[1:2] <- c('Condition'  , 'Seven'    )    
colnames(c38_8 )[1:2] <- c('Condition'  , 'Eigth'    )    
colnames(c38_9 )[1:2] <- c('Condition'  , 'Nine'     )   
colnames(c38_10)[1:2] <- c('Condition'  , 'Ten'      )  
colnames(c38_11)[1:2] <- c('Condition'  , 'Eleven'   )     
colnames(c38_12)[1:2] <- c('Condition'  , 'Twelve'   )     
colnames(c38_13)[1:2] <- c('Condition'  , 'Thirteen' )       
colnames(c38_14)[1:2] <- c('Condition'  , 'Fourteen' )       
colnames(c38_15)[1:2] <- c('Condition'  , 'Fifteen'  )      
colnames(c38_16)[1:2] <- c('Condition'  , 'Sixteen'  )      
colnames(c38_17)[1:2] <- c('Condition'  , 'Seventeen')        
colnames(c38_18)[1:2] <- c('Condition'  , 'Eighteen' )       
colnames(c38_19)[1:2] <- c('Condition'  , 'Nineteen' )       
colnames(c38_20)[1:2] <- c('Condition'  , 'Twenty'   )     

c38_m  <- merge(c38_1 , c38_2 , all = T) 
c38_m  <- merge(c38_m , c38_3 , all = T) 
c38_m  <- merge(c38_m , c38_4 , all = T) 
c38_m  <- merge(c38_m , c38_5 , all = T) 
c38_m  <- merge(c38_m , c38_6 , all = T) 
c38_m  <- merge(c38_m , c38_7 , all = T) 
c38_m  <- merge(c38_m , c38_8 , all = T) 
c38_m  <- merge(c38_m , c38_9 , all = T) 
c38_m  <- merge(c38_m , c38_10, all = T) 
c38_m  <- merge(c38_m , c38_11, all = T)  
c38_m  <- merge(c38_m , c38_12, all = T)  
c38_m  <- merge(c38_m , c38_13, all = T)  
c38_m  <- merge(c38_m , c38_14, all = T)  
c38_m  <- merge(c38_m , c38_15, all = T)  
c38_m  <- merge(c38_m , c38_16, all = T)  
c38_m  <- merge(c38_m , c38_17, all = T)  
c38_m  <- merge(c38_m , c38_18, all = T)  
c38_m  <- merge(c38_m , c38_19, all = T)  
c38_m  <- merge(c38_m , c38_20, all = T)  

c38_m <- melt(c38_m)

c38_m$N_ppl <- '38'

rm(c38, c38_1 , c38_2 , c38_3 , c38_4 , c38_5 , c38_6 , c38_7 , c38_8 , c38_9 , c38_10, c38_11, c38_12, c38_13, c38_14, c38_15, c38_16, c38_17, c38_18, c38_19, c38_20)

c37  <- ppl_agg_num_counts[which(rowSums(ppl_agg_num_counts  > 0) >= 37), ]

c37  <- as.data.frame(colSums(c37  != 0))

c37 $Subject <- rownames(c37)

c37  <- merge(c37, condition_metadata[,c(5,3)], all.x = T)

c37_1  <- c37[which(c37$Subject %in% rnames1 ), ]
c37_2  <- c37[which(c37$Subject %in% rnames2 ), ]
c37_3  <- c37[which(c37$Subject %in% rnames3 ), ]
c37_4  <- c37[which(c37$Subject %in% rnames4 ), ]
c37_5  <- c37[which(c37$Subject %in% rnames5 ), ]
c37_6  <- c37[which(c37$Subject %in% rnames6 ), ]
c37_7  <- c37[which(c37$Subject %in% rnames7 ), ]
c37_8  <- c37[which(c37$Subject %in% rnames8 ), ]
c37_9  <- c37[which(c37$Subject %in% rnames9 ), ]
c37_10 <- c37[which(c37$Subject %in% rnames10), ]
c37_11 <- c37[which(c37$Subject %in% rnames11), ]
c37_12 <- c37[which(c37$Subject %in% rnames12), ]
c37_13 <- c37[which(c37$Subject %in% rnames13), ]
c37_14 <- c37[which(c37$Subject %in% rnames14), ]
c37_15 <- c37[which(c37$Subject %in% rnames15), ]
c37_16 <- c37[which(c37$Subject %in% rnames16), ]
c37_17 <- c37[which(c37$Subject %in% rnames17), ]
c37_18 <- c37[which(c37$Subject %in% rnames18), ]
c37_19 <- c37[which(c37$Subject %in% rnames19), ]
c37_20 <- c37[which(c37$Subject %in% rnames20), ]

c37_1  <- aggregate(c37_1 [,2], by = list(c37_1 $Condition), FUN = mean)
c37_2  <- aggregate(c37_2 [,2], by = list(c37_2 $Condition), FUN = mean)
c37_3  <- aggregate(c37_3 [,2], by = list(c37_3 $Condition), FUN = mean)
c37_4  <- aggregate(c37_4 [,2], by = list(c37_4 $Condition), FUN = mean)
c37_5  <- aggregate(c37_5 [,2], by = list(c37_5 $Condition), FUN = mean)
c37_6  <- aggregate(c37_6 [,2], by = list(c37_6 $Condition), FUN = mean)
c37_7  <- aggregate(c37_7 [,2], by = list(c37_7 $Condition), FUN = mean)
c37_8  <- aggregate(c37_8 [,2], by = list(c37_8 $Condition), FUN = mean)
c37_9  <- aggregate(c37_9 [,2], by = list(c37_9 $Condition), FUN = mean)
c37_10 <- aggregate(c37_10[,2], by = list(c37_10$Condition), FUN = mean)
c37_11 <- aggregate(c37_11[,2], by = list(c37_11$Condition), FUN = mean)
c37_12 <- aggregate(c37_12[,2], by = list(c37_12$Condition), FUN = mean)
c37_13 <- aggregate(c37_13[,2], by = list(c37_13$Condition), FUN = mean)
c37_14 <- aggregate(c37_14[,2], by = list(c37_14$Condition), FUN = mean)
c37_15 <- aggregate(c37_15[,2], by = list(c37_15$Condition), FUN = mean)
c37_16 <- aggregate(c37_16[,2], by = list(c37_16$Condition), FUN = mean)
c37_17 <- aggregate(c37_17[,2], by = list(c37_17$Condition), FUN = mean)
c37_18 <- aggregate(c37_18[,2], by = list(c37_18$Condition), FUN = mean)
c37_19 <- aggregate(c37_19[,2], by = list(c37_19$Condition), FUN = mean)
c37_20 <- aggregate(c37_20[,2], by = list(c37_20$Condition), FUN = mean)

colnames(c37_1 )[1:2] <- c('Condition'  , 'One'      )  
colnames(c37_2 )[1:2] <- c('Condition'  , 'Two'      )  
colnames(c37_3 )[1:2] <- c('Condition'  , 'Three'    )    
colnames(c37_4 )[1:2] <- c('Condition'  , 'Four'     )   
colnames(c37_5 )[1:2] <- c('Condition'  , 'Five'     )   
colnames(c37_6 )[1:2] <- c('Condition'  , 'Six'      )  
colnames(c37_7 )[1:2] <- c('Condition'  , 'Seven'    )    
colnames(c37_8 )[1:2] <- c('Condition'  , 'Eigth'    )    
colnames(c37_9 )[1:2] <- c('Condition'  , 'Nine'     )   
colnames(c37_10)[1:2] <- c('Condition'  , 'Ten'      )  
colnames(c37_11)[1:2] <- c('Condition'  , 'Eleven'   )     
colnames(c37_12)[1:2] <- c('Condition'  , 'Twelve'   )     
colnames(c37_13)[1:2] <- c('Condition'  , 'Thirteen' )       
colnames(c37_14)[1:2] <- c('Condition'  , 'Fourteen' )       
colnames(c37_15)[1:2] <- c('Condition'  , 'Fifteen'  )      
colnames(c37_16)[1:2] <- c('Condition'  , 'Sixteen'  )      
colnames(c37_17)[1:2] <- c('Condition'  , 'Seventeen')        
colnames(c37_18)[1:2] <- c('Condition'  , 'Eighteen' )       
colnames(c37_19)[1:2] <- c('Condition'  , 'Nineteen' )       
colnames(c37_20)[1:2] <- c('Condition'  , 'Twenty'   )     

c37_m  <- merge(c37_1 , c37_2 , all = T) 
c37_m  <- merge(c37_m , c37_3 , all = T) 
c37_m  <- merge(c37_m , c37_4 , all = T) 
c37_m  <- merge(c37_m , c37_5 , all = T) 
c37_m  <- merge(c37_m , c37_6 , all = T) 
c37_m  <- merge(c37_m , c37_7 , all = T) 
c37_m  <- merge(c37_m , c37_8 , all = T) 
c37_m  <- merge(c37_m , c37_9 , all = T) 
c37_m  <- merge(c37_m , c37_10, all = T) 
c37_m  <- merge(c37_m , c37_11, all = T)  
c37_m  <- merge(c37_m , c37_12, all = T)  
c37_m  <- merge(c37_m , c37_13, all = T)  
c37_m  <- merge(c37_m , c37_14, all = T)  
c37_m  <- merge(c37_m , c37_15, all = T)  
c37_m  <- merge(c37_m , c37_16, all = T)  
c37_m  <- merge(c37_m , c37_17, all = T)  
c37_m  <- merge(c37_m , c37_18, all = T)  
c37_m  <- merge(c37_m , c37_19, all = T)  
c37_m  <- merge(c37_m , c37_20, all = T)  

c37_m <- melt(c37_m)

c37_m$N_ppl <- '37'

rm(c37, c37_1 , c37_2 , c37_3 , c37_4 , c37_5 , c37_6 , c37_7 , c37_8 , c37_9 , c37_10, c37_11, c37_12, c37_13, c37_14, c37_15, c37_16, c37_17, c37_18, c37_19, c37_20)

c36  <- ppl_agg_num_counts[which(rowSums(ppl_agg_num_counts  > 0) >= 36), ]

c36  <- as.data.frame(colSums(c36  != 0))

c36 $Subject <- rownames(c36)

c36  <- merge(c36, condition_metadata[,c(5,3)], all.x = T)

c36_1  <- c36[which(c36$Subject %in% rnames1 ), ]
c36_2  <- c36[which(c36$Subject %in% rnames2 ), ]
c36_3  <- c36[which(c36$Subject %in% rnames3 ), ]
c36_4  <- c36[which(c36$Subject %in% rnames4 ), ]
c36_5  <- c36[which(c36$Subject %in% rnames5 ), ]
c36_6  <- c36[which(c36$Subject %in% rnames6 ), ]
c36_7  <- c36[which(c36$Subject %in% rnames7 ), ]
c36_8  <- c36[which(c36$Subject %in% rnames8 ), ]
c36_9  <- c36[which(c36$Subject %in% rnames9 ), ]
c36_10 <- c36[which(c36$Subject %in% rnames10), ]
c36_11 <- c36[which(c36$Subject %in% rnames11), ]
c36_12 <- c36[which(c36$Subject %in% rnames12), ]
c36_13 <- c36[which(c36$Subject %in% rnames13), ]
c36_14 <- c36[which(c36$Subject %in% rnames14), ]
c36_15 <- c36[which(c36$Subject %in% rnames15), ]
c36_16 <- c36[which(c36$Subject %in% rnames16), ]
c36_17 <- c36[which(c36$Subject %in% rnames17), ]
c36_18 <- c36[which(c36$Subject %in% rnames18), ]
c36_19 <- c36[which(c36$Subject %in% rnames19), ]
c36_20 <- c36[which(c36$Subject %in% rnames20), ]

c36_1  <- aggregate(c36_1 [,2], by = list(c36_1 $Condition), FUN = mean)
c36_2  <- aggregate(c36_2 [,2], by = list(c36_2 $Condition), FUN = mean)
c36_3  <- aggregate(c36_3 [,2], by = list(c36_3 $Condition), FUN = mean)
c36_4  <- aggregate(c36_4 [,2], by = list(c36_4 $Condition), FUN = mean)
c36_5  <- aggregate(c36_5 [,2], by = list(c36_5 $Condition), FUN = mean)
c36_6  <- aggregate(c36_6 [,2], by = list(c36_6 $Condition), FUN = mean)
c36_7  <- aggregate(c36_7 [,2], by = list(c36_7 $Condition), FUN = mean)
c36_8  <- aggregate(c36_8 [,2], by = list(c36_8 $Condition), FUN = mean)
c36_9  <- aggregate(c36_9 [,2], by = list(c36_9 $Condition), FUN = mean)
c36_10 <- aggregate(c36_10[,2], by = list(c36_10$Condition), FUN = mean)
c36_11 <- aggregate(c36_11[,2], by = list(c36_11$Condition), FUN = mean)
c36_12 <- aggregate(c36_12[,2], by = list(c36_12$Condition), FUN = mean)
c36_13 <- aggregate(c36_13[,2], by = list(c36_13$Condition), FUN = mean)
c36_14 <- aggregate(c36_14[,2], by = list(c36_14$Condition), FUN = mean)
c36_15 <- aggregate(c36_15[,2], by = list(c36_15$Condition), FUN = mean)
c36_16 <- aggregate(c36_16[,2], by = list(c36_16$Condition), FUN = mean)
c36_17 <- aggregate(c36_17[,2], by = list(c36_17$Condition), FUN = mean)
c36_18 <- aggregate(c36_18[,2], by = list(c36_18$Condition), FUN = mean)
c36_19 <- aggregate(c36_19[,2], by = list(c36_19$Condition), FUN = mean)
c36_20 <- aggregate(c36_20[,2], by = list(c36_20$Condition), FUN = mean)

colnames(c36_1 )[1:2] <- c('Condition'  , 'One'      )  
colnames(c36_2 )[1:2] <- c('Condition'  , 'Two'      )  
colnames(c36_3 )[1:2] <- c('Condition'  , 'Three'    )    
colnames(c36_4 )[1:2] <- c('Condition'  , 'Four'     )   
colnames(c36_5 )[1:2] <- c('Condition'  , 'Five'     )   
colnames(c36_6 )[1:2] <- c('Condition'  , 'Six'      )  
colnames(c36_7 )[1:2] <- c('Condition'  , 'Seven'    )    
colnames(c36_8 )[1:2] <- c('Condition'  , 'Eigth'    )    
colnames(c36_9 )[1:2] <- c('Condition'  , 'Nine'     )   
colnames(c36_10)[1:2] <- c('Condition'  , 'Ten'      )  
colnames(c36_11)[1:2] <- c('Condition'  , 'Eleven'   )     
colnames(c36_12)[1:2] <- c('Condition'  , 'Twelve'   )     
colnames(c36_13)[1:2] <- c('Condition'  , 'Thirteen' )       
colnames(c36_14)[1:2] <- c('Condition'  , 'Fourteen' )       
colnames(c36_15)[1:2] <- c('Condition'  , 'Fifteen'  )      
colnames(c36_16)[1:2] <- c('Condition'  , 'Sixteen'  )      
colnames(c36_17)[1:2] <- c('Condition'  , 'Seventeen')        
colnames(c36_18)[1:2] <- c('Condition'  , 'Eighteen' )       
colnames(c36_19)[1:2] <- c('Condition'  , 'Nineteen' )       
colnames(c36_20)[1:2] <- c('Condition'  , 'Twenty'   )     

c36_m  <- merge(c36_1 , c36_2 , all = T) 
c36_m  <- merge(c36_m , c36_3 , all = T) 
c36_m  <- merge(c36_m , c36_4 , all = T) 
c36_m  <- merge(c36_m , c36_5 , all = T) 
c36_m  <- merge(c36_m , c36_6 , all = T) 
c36_m  <- merge(c36_m , c36_7 , all = T) 
c36_m  <- merge(c36_m , c36_8 , all = T) 
c36_m  <- merge(c36_m , c36_9 , all = T) 
c36_m  <- merge(c36_m , c36_10, all = T) 
c36_m  <- merge(c36_m , c36_11, all = T)  
c36_m  <- merge(c36_m , c36_12, all = T)  
c36_m  <- merge(c36_m , c36_13, all = T)  
c36_m  <- merge(c36_m , c36_14, all = T)  
c36_m  <- merge(c36_m , c36_15, all = T)  
c36_m  <- merge(c36_m , c36_16, all = T)  
c36_m  <- merge(c36_m , c36_17, all = T)  
c36_m  <- merge(c36_m , c36_18, all = T)  
c36_m  <- merge(c36_m , c36_19, all = T)  
c36_m  <- merge(c36_m , c36_20, all = T)  

c36_m <- melt(c36_m)

c36_m$N_ppl <- '36'

rm(c36, c36_1 , c36_2 , c36_3 , c36_4 , c36_5 , c36_6 , c36_7 , c36_8 , c36_9 , c36_10, c36_11, c36_12, c36_13, c36_14, c36_15, c36_16, c36_17, c36_18, c36_19, c36_20)

c35  <- ppl_agg_num_counts[which(rowSums(ppl_agg_num_counts  > 0) >= 35), ]

c35  <- as.data.frame(colSums(c35  != 0))

c35 $Subject <- rownames(c35)

c35  <- merge(c35, condition_metadata[,c(5,3)], all.x = T)

c35_1  <- c35[which(c35$Subject %in% rnames1 ), ]
c35_2  <- c35[which(c35$Subject %in% rnames2 ), ]
c35_3  <- c35[which(c35$Subject %in% rnames3 ), ]
c35_4  <- c35[which(c35$Subject %in% rnames4 ), ]
c35_5  <- c35[which(c35$Subject %in% rnames5 ), ]
c35_6  <- c35[which(c35$Subject %in% rnames6 ), ]
c35_7  <- c35[which(c35$Subject %in% rnames7 ), ]
c35_8  <- c35[which(c35$Subject %in% rnames8 ), ]
c35_9  <- c35[which(c35$Subject %in% rnames9 ), ]
c35_10 <- c35[which(c35$Subject %in% rnames10), ]
c35_11 <- c35[which(c35$Subject %in% rnames11), ]
c35_12 <- c35[which(c35$Subject %in% rnames12), ]
c35_13 <- c35[which(c35$Subject %in% rnames13), ]
c35_14 <- c35[which(c35$Subject %in% rnames14), ]
c35_15 <- c35[which(c35$Subject %in% rnames15), ]
c35_16 <- c35[which(c35$Subject %in% rnames16), ]
c35_17 <- c35[which(c35$Subject %in% rnames17), ]
c35_18 <- c35[which(c35$Subject %in% rnames18), ]
c35_19 <- c35[which(c35$Subject %in% rnames19), ]
c35_20 <- c35[which(c35$Subject %in% rnames20), ]

c35_1  <- aggregate(c35_1 [,2], by = list(c35_1 $Condition), FUN = mean)
c35_2  <- aggregate(c35_2 [,2], by = list(c35_2 $Condition), FUN = mean)
c35_3  <- aggregate(c35_3 [,2], by = list(c35_3 $Condition), FUN = mean)
c35_4  <- aggregate(c35_4 [,2], by = list(c35_4 $Condition), FUN = mean)
c35_5  <- aggregate(c35_5 [,2], by = list(c35_5 $Condition), FUN = mean)
c35_6  <- aggregate(c35_6 [,2], by = list(c35_6 $Condition), FUN = mean)
c35_7  <- aggregate(c35_7 [,2], by = list(c35_7 $Condition), FUN = mean)
c35_8  <- aggregate(c35_8 [,2], by = list(c35_8 $Condition), FUN = mean)
c35_9  <- aggregate(c35_9 [,2], by = list(c35_9 $Condition), FUN = mean)
c35_10 <- aggregate(c35_10[,2], by = list(c35_10$Condition), FUN = mean)
c35_11 <- aggregate(c35_11[,2], by = list(c35_11$Condition), FUN = mean)
c35_12 <- aggregate(c35_12[,2], by = list(c35_12$Condition), FUN = mean)
c35_13 <- aggregate(c35_13[,2], by = list(c35_13$Condition), FUN = mean)
c35_14 <- aggregate(c35_14[,2], by = list(c35_14$Condition), FUN = mean)
c35_15 <- aggregate(c35_15[,2], by = list(c35_15$Condition), FUN = mean)
c35_16 <- aggregate(c35_16[,2], by = list(c35_16$Condition), FUN = mean)
c35_17 <- aggregate(c35_17[,2], by = list(c35_17$Condition), FUN = mean)
c35_18 <- aggregate(c35_18[,2], by = list(c35_18$Condition), FUN = mean)
c35_19 <- aggregate(c35_19[,2], by = list(c35_19$Condition), FUN = mean)
c35_20 <- aggregate(c35_20[,2], by = list(c35_20$Condition), FUN = mean)

colnames(c35_1 )[1:2] <- c('Condition'  , 'One'      )  
colnames(c35_2 )[1:2] <- c('Condition'  , 'Two'      )  
colnames(c35_3 )[1:2] <- c('Condition'  , 'Three'    )    
colnames(c35_4 )[1:2] <- c('Condition'  , 'Four'     )   
colnames(c35_5 )[1:2] <- c('Condition'  , 'Five'     )   
colnames(c35_6 )[1:2] <- c('Condition'  , 'Six'      )  
colnames(c35_7 )[1:2] <- c('Condition'  , 'Seven'    )    
colnames(c35_8 )[1:2] <- c('Condition'  , 'Eigth'    )    
colnames(c35_9 )[1:2] <- c('Condition'  , 'Nine'     )   
colnames(c35_10)[1:2] <- c('Condition'  , 'Ten'      )  
colnames(c35_11)[1:2] <- c('Condition'  , 'Eleven'   )     
colnames(c35_12)[1:2] <- c('Condition'  , 'Twelve'   )     
colnames(c35_13)[1:2] <- c('Condition'  , 'Thirteen' )       
colnames(c35_14)[1:2] <- c('Condition'  , 'Fourteen' )       
colnames(c35_15)[1:2] <- c('Condition'  , 'Fifteen'  )      
colnames(c35_16)[1:2] <- c('Condition'  , 'Sixteen'  )      
colnames(c35_17)[1:2] <- c('Condition'  , 'Seventeen')        
colnames(c35_18)[1:2] <- c('Condition'  , 'Eighteen' )       
colnames(c35_19)[1:2] <- c('Condition'  , 'Nineteen' )       
colnames(c35_20)[1:2] <- c('Condition'  , 'Twenty'   )     

c35_m  <- merge(c35_1 , c35_2 , all = T) 
c35_m  <- merge(c35_m , c35_3 , all = T) 
c35_m  <- merge(c35_m , c35_4 , all = T) 
c35_m  <- merge(c35_m , c35_5 , all = T) 
c35_m  <- merge(c35_m , c35_6 , all = T) 
c35_m  <- merge(c35_m , c35_7 , all = T) 
c35_m  <- merge(c35_m , c35_8 , all = T) 
c35_m  <- merge(c35_m , c35_9 , all = T) 
c35_m  <- merge(c35_m , c35_10, all = T) 
c35_m  <- merge(c35_m , c35_11, all = T)  
c35_m  <- merge(c35_m , c35_12, all = T)  
c35_m  <- merge(c35_m , c35_13, all = T)  
c35_m  <- merge(c35_m , c35_14, all = T)  
c35_m  <- merge(c35_m , c35_15, all = T)  
c35_m  <- merge(c35_m , c35_16, all = T)  
c35_m  <- merge(c35_m , c35_17, all = T)  
c35_m  <- merge(c35_m , c35_18, all = T)  
c35_m  <- merge(c35_m , c35_19, all = T)  
c35_m  <- merge(c35_m , c35_20, all = T)  

c35_m <- melt(c35_m)

c35_m$N_ppl <- '35'

rm(c35, c35_1 , c35_2 , c35_3 , c35_4 , c35_5 , c35_6 , c35_7 , c35_8 , c35_9 , c35_10, c35_11, c35_12, c35_13, c35_14, c35_15, c35_16, c35_17, c35_18, c35_19, c35_20)

c34  <- ppl_agg_num_counts[which(rowSums(ppl_agg_num_counts  > 0) >= 34), ]

c34  <- as.data.frame(colSums(c34  != 0))

c34 $Subject <- rownames(c34)

c34  <- merge(c34, condition_metadata[,c(5,3)], all.x = T)

c34_1  <- c34[which(c34$Subject %in% rnames1 ), ]
c34_2  <- c34[which(c34$Subject %in% rnames2 ), ]
c34_3  <- c34[which(c34$Subject %in% rnames3 ), ]
c34_4  <- c34[which(c34$Subject %in% rnames4 ), ]
c34_5  <- c34[which(c34$Subject %in% rnames5 ), ]
c34_6  <- c34[which(c34$Subject %in% rnames6 ), ]
c34_7  <- c34[which(c34$Subject %in% rnames7 ), ]
c34_8  <- c34[which(c34$Subject %in% rnames8 ), ]
c34_9  <- c34[which(c34$Subject %in% rnames9 ), ]
c34_10 <- c34[which(c34$Subject %in% rnames10), ]
c34_11 <- c34[which(c34$Subject %in% rnames11), ]
c34_12 <- c34[which(c34$Subject %in% rnames12), ]
c34_13 <- c34[which(c34$Subject %in% rnames13), ]
c34_14 <- c34[which(c34$Subject %in% rnames14), ]
c34_15 <- c34[which(c34$Subject %in% rnames15), ]
c34_16 <- c34[which(c34$Subject %in% rnames16), ]
c34_17 <- c34[which(c34$Subject %in% rnames17), ]
c34_18 <- c34[which(c34$Subject %in% rnames18), ]
c34_19 <- c34[which(c34$Subject %in% rnames19), ]
c34_20 <- c34[which(c34$Subject %in% rnames20), ]

c34_1  <- aggregate(c34_1 [,2], by = list(c34_1 $Condition), FUN = mean)
c34_2  <- aggregate(c34_2 [,2], by = list(c34_2 $Condition), FUN = mean)
c34_3  <- aggregate(c34_3 [,2], by = list(c34_3 $Condition), FUN = mean)
c34_4  <- aggregate(c34_4 [,2], by = list(c34_4 $Condition), FUN = mean)
c34_5  <- aggregate(c34_5 [,2], by = list(c34_5 $Condition), FUN = mean)
c34_6  <- aggregate(c34_6 [,2], by = list(c34_6 $Condition), FUN = mean)
c34_7  <- aggregate(c34_7 [,2], by = list(c34_7 $Condition), FUN = mean)
c34_8  <- aggregate(c34_8 [,2], by = list(c34_8 $Condition), FUN = mean)
c34_9  <- aggregate(c34_9 [,2], by = list(c34_9 $Condition), FUN = mean)
c34_10 <- aggregate(c34_10[,2], by = list(c34_10$Condition), FUN = mean)
c34_11 <- aggregate(c34_11[,2], by = list(c34_11$Condition), FUN = mean)
c34_12 <- aggregate(c34_12[,2], by = list(c34_12$Condition), FUN = mean)
c34_13 <- aggregate(c34_13[,2], by = list(c34_13$Condition), FUN = mean)
c34_14 <- aggregate(c34_14[,2], by = list(c34_14$Condition), FUN = mean)
c34_15 <- aggregate(c34_15[,2], by = list(c34_15$Condition), FUN = mean)
c34_16 <- aggregate(c34_16[,2], by = list(c34_16$Condition), FUN = mean)
c34_17 <- aggregate(c34_17[,2], by = list(c34_17$Condition), FUN = mean)
c34_18 <- aggregate(c34_18[,2], by = list(c34_18$Condition), FUN = mean)
c34_19 <- aggregate(c34_19[,2], by = list(c34_19$Condition), FUN = mean)
c34_20 <- aggregate(c34_20[,2], by = list(c34_20$Condition), FUN = mean)

colnames(c34_1 )[1:2] <- c('Condition'  , 'One'      )  
colnames(c34_2 )[1:2] <- c('Condition'  , 'Two'      )  
colnames(c34_3 )[1:2] <- c('Condition'  , 'Three'    )    
colnames(c34_4 )[1:2] <- c('Condition'  , 'Four'     )   
colnames(c34_5 )[1:2] <- c('Condition'  , 'Five'     )   
colnames(c34_6 )[1:2] <- c('Condition'  , 'Six'      )  
colnames(c34_7 )[1:2] <- c('Condition'  , 'Seven'    )    
colnames(c34_8 )[1:2] <- c('Condition'  , 'Eigth'    )    
colnames(c34_9 )[1:2] <- c('Condition'  , 'Nine'     )   
colnames(c34_10)[1:2] <- c('Condition'  , 'Ten'      )  
colnames(c34_11)[1:2] <- c('Condition'  , 'Eleven'   )     
colnames(c34_12)[1:2] <- c('Condition'  , 'Twelve'   )     
colnames(c34_13)[1:2] <- c('Condition'  , 'Thirteen' )       
colnames(c34_14)[1:2] <- c('Condition'  , 'Fourteen' )       
colnames(c34_15)[1:2] <- c('Condition'  , 'Fifteen'  )      
colnames(c34_16)[1:2] <- c('Condition'  , 'Sixteen'  )      
colnames(c34_17)[1:2] <- c('Condition'  , 'Seventeen')        
colnames(c34_18)[1:2] <- c('Condition'  , 'Eighteen' )       
colnames(c34_19)[1:2] <- c('Condition'  , 'Nineteen' )       
colnames(c34_20)[1:2] <- c('Condition'  , 'Twenty'   )     

c34_m  <- merge(c34_1 , c34_2 , all = T) 
c34_m  <- merge(c34_m , c34_3 , all = T) 
c34_m  <- merge(c34_m , c34_4 , all = T) 
c34_m  <- merge(c34_m , c34_5 , all = T) 
c34_m  <- merge(c34_m , c34_6 , all = T) 
c34_m  <- merge(c34_m , c34_7 , all = T) 
c34_m  <- merge(c34_m , c34_8 , all = T) 
c34_m  <- merge(c34_m , c34_9 , all = T) 
c34_m  <- merge(c34_m , c34_10, all = T) 
c34_m  <- merge(c34_m , c34_11, all = T)  
c34_m  <- merge(c34_m , c34_12, all = T)  
c34_m  <- merge(c34_m , c34_13, all = T)  
c34_m  <- merge(c34_m , c34_14, all = T)  
c34_m  <- merge(c34_m , c34_15, all = T)  
c34_m  <- merge(c34_m , c34_16, all = T)  
c34_m  <- merge(c34_m , c34_17, all = T)  
c34_m  <- merge(c34_m , c34_18, all = T)  
c34_m  <- merge(c34_m , c34_19, all = T)  
c34_m  <- merge(c34_m , c34_20, all = T)  

c34_m <- melt(c34_m)

c34_m$N_ppl <- '34'

rm(c34, c34_1 , c34_2 , c34_3 , c34_4 , c34_5 , c34_6 , c34_7 , c34_8 , c34_9 , c34_10, c34_11, c34_12, c34_13, c34_14, c34_15, c34_16, c34_17, c34_18, c34_19, c34_20)

c33  <- ppl_agg_num_counts[which(rowSums(ppl_agg_num_counts  > 0) >= 33), ]

c33  <- as.data.frame(colSums(c33  != 0))

c33 $Subject <- rownames(c33)

c33  <- merge(c33, condition_metadata[,c(5,3)], all.x = T)

c33_1  <- c33[which(c33$Subject %in% rnames1 ), ]
c33_2  <- c33[which(c33$Subject %in% rnames2 ), ]
c33_3  <- c33[which(c33$Subject %in% rnames3 ), ]
c33_4  <- c33[which(c33$Subject %in% rnames4 ), ]
c33_5  <- c33[which(c33$Subject %in% rnames5 ), ]
c33_6  <- c33[which(c33$Subject %in% rnames6 ), ]
c33_7  <- c33[which(c33$Subject %in% rnames7 ), ]
c33_8  <- c33[which(c33$Subject %in% rnames8 ), ]
c33_9  <- c33[which(c33$Subject %in% rnames9 ), ]
c33_10 <- c33[which(c33$Subject %in% rnames10), ]
c33_11 <- c33[which(c33$Subject %in% rnames11), ]
c33_12 <- c33[which(c33$Subject %in% rnames12), ]
c33_13 <- c33[which(c33$Subject %in% rnames13), ]
c33_14 <- c33[which(c33$Subject %in% rnames14), ]
c33_15 <- c33[which(c33$Subject %in% rnames15), ]
c33_16 <- c33[which(c33$Subject %in% rnames16), ]
c33_17 <- c33[which(c33$Subject %in% rnames17), ]
c33_18 <- c33[which(c33$Subject %in% rnames18), ]
c33_19 <- c33[which(c33$Subject %in% rnames19), ]
c33_20 <- c33[which(c33$Subject %in% rnames20), ]

c33_1  <- aggregate(c33_1 [,2], by = list(c33_1 $Condition), FUN = mean)
c33_2  <- aggregate(c33_2 [,2], by = list(c33_2 $Condition), FUN = mean)
c33_3  <- aggregate(c33_3 [,2], by = list(c33_3 $Condition), FUN = mean)
c33_4  <- aggregate(c33_4 [,2], by = list(c33_4 $Condition), FUN = mean)
c33_5  <- aggregate(c33_5 [,2], by = list(c33_5 $Condition), FUN = mean)
c33_6  <- aggregate(c33_6 [,2], by = list(c33_6 $Condition), FUN = mean)
c33_7  <- aggregate(c33_7 [,2], by = list(c33_7 $Condition), FUN = mean)
c33_8  <- aggregate(c33_8 [,2], by = list(c33_8 $Condition), FUN = mean)
c33_9  <- aggregate(c33_9 [,2], by = list(c33_9 $Condition), FUN = mean)
c33_10 <- aggregate(c33_10[,2], by = list(c33_10$Condition), FUN = mean)
c33_11 <- aggregate(c33_11[,2], by = list(c33_11$Condition), FUN = mean)
c33_12 <- aggregate(c33_12[,2], by = list(c33_12$Condition), FUN = mean)
c33_13 <- aggregate(c33_13[,2], by = list(c33_13$Condition), FUN = mean)
c33_14 <- aggregate(c33_14[,2], by = list(c33_14$Condition), FUN = mean)
c33_15 <- aggregate(c33_15[,2], by = list(c33_15$Condition), FUN = mean)
c33_16 <- aggregate(c33_16[,2], by = list(c33_16$Condition), FUN = mean)
c33_17 <- aggregate(c33_17[,2], by = list(c33_17$Condition), FUN = mean)
c33_18 <- aggregate(c33_18[,2], by = list(c33_18$Condition), FUN = mean)
c33_19 <- aggregate(c33_19[,2], by = list(c33_19$Condition), FUN = mean)
c33_20 <- aggregate(c33_20[,2], by = list(c33_20$Condition), FUN = mean)

colnames(c33_1 )[1:2] <- c('Condition'  , 'One'      )  
colnames(c33_2 )[1:2] <- c('Condition'  , 'Two'      )  
colnames(c33_3 )[1:2] <- c('Condition'  , 'Three'    )    
colnames(c33_4 )[1:2] <- c('Condition'  , 'Four'     )   
colnames(c33_5 )[1:2] <- c('Condition'  , 'Five'     )   
colnames(c33_6 )[1:2] <- c('Condition'  , 'Six'      )  
colnames(c33_7 )[1:2] <- c('Condition'  , 'Seven'    )    
colnames(c33_8 )[1:2] <- c('Condition'  , 'Eigth'    )    
colnames(c33_9 )[1:2] <- c('Condition'  , 'Nine'     )   
colnames(c33_10)[1:2] <- c('Condition'  , 'Ten'      )  
colnames(c33_11)[1:2] <- c('Condition'  , 'Eleven'   )     
colnames(c33_12)[1:2] <- c('Condition'  , 'Twelve'   )     
colnames(c33_13)[1:2] <- c('Condition'  , 'Thirteen' )       
colnames(c33_14)[1:2] <- c('Condition'  , 'Fourteen' )       
colnames(c33_15)[1:2] <- c('Condition'  , 'Fifteen'  )      
colnames(c33_16)[1:2] <- c('Condition'  , 'Sixteen'  )      
colnames(c33_17)[1:2] <- c('Condition'  , 'Seventeen')        
colnames(c33_18)[1:2] <- c('Condition'  , 'Eighteen' )       
colnames(c33_19)[1:2] <- c('Condition'  , 'Nineteen' )       
colnames(c33_20)[1:2] <- c('Condition'  , 'Twenty'   )     

c33_m  <- merge(c33_1 , c33_2 , all = T) 
c33_m  <- merge(c33_m , c33_3 , all = T) 
c33_m  <- merge(c33_m , c33_4 , all = T) 
c33_m  <- merge(c33_m , c33_5 , all = T) 
c33_m  <- merge(c33_m , c33_6 , all = T) 
c33_m  <- merge(c33_m , c33_7 , all = T) 
c33_m  <- merge(c33_m , c33_8 , all = T) 
c33_m  <- merge(c33_m , c33_9 , all = T) 
c33_m  <- merge(c33_m , c33_10, all = T) 
c33_m  <- merge(c33_m , c33_11, all = T)  
c33_m  <- merge(c33_m , c33_12, all = T)  
c33_m  <- merge(c33_m , c33_13, all = T)  
c33_m  <- merge(c33_m , c33_14, all = T)  
c33_m  <- merge(c33_m , c33_15, all = T)  
c33_m  <- merge(c33_m , c33_16, all = T)  
c33_m  <- merge(c33_m , c33_17, all = T)  
c33_m  <- merge(c33_m , c33_18, all = T)  
c33_m  <- merge(c33_m , c33_19, all = T)  
c33_m  <- merge(c33_m , c33_20, all = T)  

c33_m <- melt(c33_m)

c33_m$N_ppl <- '33'

rm(c33, c33_1 , c33_2 , c33_3 , c33_4 , c33_5 , c33_6 , c33_7 , c33_8 , c33_9 , c33_10, c33_11, c33_12, c33_13, c33_14, c33_15, c33_16, c33_17, c33_18, c33_19, c33_20)

c32  <- ppl_agg_num_counts[which(rowSums(ppl_agg_num_counts  > 0) >= 32), ]

c32  <- as.data.frame(colSums(c32  != 0))

c32 $Subject <- rownames(c32)

c32  <- merge(c32, condition_metadata[,c(5,3)], all.x = T)

c32_1  <- c32[which(c32$Subject %in% rnames1 ), ]
c32_2  <- c32[which(c32$Subject %in% rnames2 ), ]
c32_3  <- c32[which(c32$Subject %in% rnames3 ), ]
c32_4  <- c32[which(c32$Subject %in% rnames4 ), ]
c32_5  <- c32[which(c32$Subject %in% rnames5 ), ]
c32_6  <- c32[which(c32$Subject %in% rnames6 ), ]
c32_7  <- c32[which(c32$Subject %in% rnames7 ), ]
c32_8  <- c32[which(c32$Subject %in% rnames8 ), ]
c32_9  <- c32[which(c32$Subject %in% rnames9 ), ]
c32_10 <- c32[which(c32$Subject %in% rnames10), ]
c32_11 <- c32[which(c32$Subject %in% rnames11), ]
c32_12 <- c32[which(c32$Subject %in% rnames12), ]
c32_13 <- c32[which(c32$Subject %in% rnames13), ]
c32_14 <- c32[which(c32$Subject %in% rnames14), ]
c32_15 <- c32[which(c32$Subject %in% rnames15), ]
c32_16 <- c32[which(c32$Subject %in% rnames16), ]
c32_17 <- c32[which(c32$Subject %in% rnames17), ]
c32_18 <- c32[which(c32$Subject %in% rnames18), ]
c32_19 <- c32[which(c32$Subject %in% rnames19), ]
c32_20 <- c32[which(c32$Subject %in% rnames20), ]

c32_1  <- aggregate(c32_1 [,2], by = list(c32_1 $Condition), FUN = mean)
c32_2  <- aggregate(c32_2 [,2], by = list(c32_2 $Condition), FUN = mean)
c32_3  <- aggregate(c32_3 [,2], by = list(c32_3 $Condition), FUN = mean)
c32_4  <- aggregate(c32_4 [,2], by = list(c32_4 $Condition), FUN = mean)
c32_5  <- aggregate(c32_5 [,2], by = list(c32_5 $Condition), FUN = mean)
c32_6  <- aggregate(c32_6 [,2], by = list(c32_6 $Condition), FUN = mean)
c32_7  <- aggregate(c32_7 [,2], by = list(c32_7 $Condition), FUN = mean)
c32_8  <- aggregate(c32_8 [,2], by = list(c32_8 $Condition), FUN = mean)
c32_9  <- aggregate(c32_9 [,2], by = list(c32_9 $Condition), FUN = mean)
c32_10 <- aggregate(c32_10[,2], by = list(c32_10$Condition), FUN = mean)
c32_11 <- aggregate(c32_11[,2], by = list(c32_11$Condition), FUN = mean)
c32_12 <- aggregate(c32_12[,2], by = list(c32_12$Condition), FUN = mean)
c32_13 <- aggregate(c32_13[,2], by = list(c32_13$Condition), FUN = mean)
c32_14 <- aggregate(c32_14[,2], by = list(c32_14$Condition), FUN = mean)
c32_15 <- aggregate(c32_15[,2], by = list(c32_15$Condition), FUN = mean)
c32_16 <- aggregate(c32_16[,2], by = list(c32_16$Condition), FUN = mean)
c32_17 <- aggregate(c32_17[,2], by = list(c32_17$Condition), FUN = mean)
c32_18 <- aggregate(c32_18[,2], by = list(c32_18$Condition), FUN = mean)
c32_19 <- aggregate(c32_19[,2], by = list(c32_19$Condition), FUN = mean)
c32_20 <- aggregate(c32_20[,2], by = list(c32_20$Condition), FUN = mean)

colnames(c32_1 )[1:2] <- c('Condition'  , 'One'      )  
colnames(c32_2 )[1:2] <- c('Condition'  , 'Two'      )  
colnames(c32_3 )[1:2] <- c('Condition'  , 'Three'    )    
colnames(c32_4 )[1:2] <- c('Condition'  , 'Four'     )   
colnames(c32_5 )[1:2] <- c('Condition'  , 'Five'     )   
colnames(c32_6 )[1:2] <- c('Condition'  , 'Six'      )  
colnames(c32_7 )[1:2] <- c('Condition'  , 'Seven'    )    
colnames(c32_8 )[1:2] <- c('Condition'  , 'Eigth'    )    
colnames(c32_9 )[1:2] <- c('Condition'  , 'Nine'     )   
colnames(c32_10)[1:2] <- c('Condition'  , 'Ten'      )  
colnames(c32_11)[1:2] <- c('Condition'  , 'Eleven'   )     
colnames(c32_12)[1:2] <- c('Condition'  , 'Twelve'   )     
colnames(c32_13)[1:2] <- c('Condition'  , 'Thirteen' )       
colnames(c32_14)[1:2] <- c('Condition'  , 'Fourteen' )       
colnames(c32_15)[1:2] <- c('Condition'  , 'Fifteen'  )      
colnames(c32_16)[1:2] <- c('Condition'  , 'Sixteen'  )      
colnames(c32_17)[1:2] <- c('Condition'  , 'Seventeen')        
colnames(c32_18)[1:2] <- c('Condition'  , 'Eighteen' )       
colnames(c32_19)[1:2] <- c('Condition'  , 'Nineteen' )       
colnames(c32_20)[1:2] <- c('Condition'  , 'Twenty'   )     

c32_m  <- merge(c32_1 , c32_2 , all = T) 
c32_m  <- merge(c32_m , c32_3 , all = T) 
c32_m  <- merge(c32_m , c32_4 , all = T) 
c32_m  <- merge(c32_m , c32_5 , all = T) 
c32_m  <- merge(c32_m , c32_6 , all = T) 
c32_m  <- merge(c32_m , c32_7 , all = T) 
c32_m  <- merge(c32_m , c32_8 , all = T) 
c32_m  <- merge(c32_m , c32_9 , all = T) 
c32_m  <- merge(c32_m , c32_10, all = T) 
c32_m  <- merge(c32_m , c32_11, all = T)  
c32_m  <- merge(c32_m , c32_12, all = T)  
c32_m  <- merge(c32_m , c32_13, all = T)  
c32_m  <- merge(c32_m , c32_14, all = T)  
c32_m  <- merge(c32_m , c32_15, all = T)  
c32_m  <- merge(c32_m , c32_16, all = T)  
c32_m  <- merge(c32_m , c32_17, all = T)  
c32_m  <- merge(c32_m , c32_18, all = T)  
c32_m  <- merge(c32_m , c32_19, all = T)  
c32_m  <- merge(c32_m , c32_20, all = T)  

c32_m <- melt(c32_m)

c32_m$N_ppl <- '32'

rm(c32, c32_1 , c32_2 , c32_3 , c32_4 , c32_5 , c32_6 , c32_7 , c32_8 , c32_9 , c32_10, c32_11, c32_12, c32_13, c32_14, c32_15, c32_16, c32_17, c32_18, c32_19, c32_20)

c31  <- ppl_agg_num_counts[which(rowSums(ppl_agg_num_counts  > 0) >= 31), ]

c31  <- as.data.frame(colSums(c31  != 0))

c31 $Subject <- rownames(c31)

c31  <- merge(c31, condition_metadata[,c(5,3)], all.x = T)

c31_1  <- c31[which(c31$Subject %in% rnames1 ), ]
c31_2  <- c31[which(c31$Subject %in% rnames2 ), ]
c31_3  <- c31[which(c31$Subject %in% rnames3 ), ]
c31_4  <- c31[which(c31$Subject %in% rnames4 ), ]
c31_5  <- c31[which(c31$Subject %in% rnames5 ), ]
c31_6  <- c31[which(c31$Subject %in% rnames6 ), ]
c31_7  <- c31[which(c31$Subject %in% rnames7 ), ]
c31_8  <- c31[which(c31$Subject %in% rnames8 ), ]
c31_9  <- c31[which(c31$Subject %in% rnames9 ), ]
c31_10 <- c31[which(c31$Subject %in% rnames10), ]
c31_11 <- c31[which(c31$Subject %in% rnames11), ]
c31_12 <- c31[which(c31$Subject %in% rnames12), ]
c31_13 <- c31[which(c31$Subject %in% rnames13), ]
c31_14 <- c31[which(c31$Subject %in% rnames14), ]
c31_15 <- c31[which(c31$Subject %in% rnames15), ]
c31_16 <- c31[which(c31$Subject %in% rnames16), ]
c31_17 <- c31[which(c31$Subject %in% rnames17), ]
c31_18 <- c31[which(c31$Subject %in% rnames18), ]
c31_19 <- c31[which(c31$Subject %in% rnames19), ]
c31_20 <- c31[which(c31$Subject %in% rnames20), ]

c31_1  <- aggregate(c31_1 [,2], by = list(c31_1 $Condition), FUN = mean)
c31_2  <- aggregate(c31_2 [,2], by = list(c31_2 $Condition), FUN = mean)
c31_3  <- aggregate(c31_3 [,2], by = list(c31_3 $Condition), FUN = mean)
c31_4  <- aggregate(c31_4 [,2], by = list(c31_4 $Condition), FUN = mean)
c31_5  <- aggregate(c31_5 [,2], by = list(c31_5 $Condition), FUN = mean)
c31_6  <- aggregate(c31_6 [,2], by = list(c31_6 $Condition), FUN = mean)
c31_7  <- aggregate(c31_7 [,2], by = list(c31_7 $Condition), FUN = mean)
c31_8  <- aggregate(c31_8 [,2], by = list(c31_8 $Condition), FUN = mean)
c31_9  <- aggregate(c31_9 [,2], by = list(c31_9 $Condition), FUN = mean)
c31_10 <- aggregate(c31_10[,2], by = list(c31_10$Condition), FUN = mean)
c31_11 <- aggregate(c31_11[,2], by = list(c31_11$Condition), FUN = mean)
c31_12 <- aggregate(c31_12[,2], by = list(c31_12$Condition), FUN = mean)
c31_13 <- aggregate(c31_13[,2], by = list(c31_13$Condition), FUN = mean)
c31_14 <- aggregate(c31_14[,2], by = list(c31_14$Condition), FUN = mean)
c31_15 <- aggregate(c31_15[,2], by = list(c31_15$Condition), FUN = mean)
c31_16 <- aggregate(c31_16[,2], by = list(c31_16$Condition), FUN = mean)
c31_17 <- aggregate(c31_17[,2], by = list(c31_17$Condition), FUN = mean)
c31_18 <- aggregate(c31_18[,2], by = list(c31_18$Condition), FUN = mean)
c31_19 <- aggregate(c31_19[,2], by = list(c31_19$Condition), FUN = mean)
c31_20 <- aggregate(c31_20[,2], by = list(c31_20$Condition), FUN = mean)

colnames(c31_1 )[1:2] <- c('Condition'  , 'One'      )  
colnames(c31_2 )[1:2] <- c('Condition'  , 'Two'      )  
colnames(c31_3 )[1:2] <- c('Condition'  , 'Three'    )    
colnames(c31_4 )[1:2] <- c('Condition'  , 'Four'     )   
colnames(c31_5 )[1:2] <- c('Condition'  , 'Five'     )   
colnames(c31_6 )[1:2] <- c('Condition'  , 'Six'      )  
colnames(c31_7 )[1:2] <- c('Condition'  , 'Seven'    )    
colnames(c31_8 )[1:2] <- c('Condition'  , 'Eigth'    )    
colnames(c31_9 )[1:2] <- c('Condition'  , 'Nine'     )   
colnames(c31_10)[1:2] <- c('Condition'  , 'Ten'      )  
colnames(c31_11)[1:2] <- c('Condition'  , 'Eleven'   )     
colnames(c31_12)[1:2] <- c('Condition'  , 'Twelve'   )     
colnames(c31_13)[1:2] <- c('Condition'  , 'Thirteen' )       
colnames(c31_14)[1:2] <- c('Condition'  , 'Fourteen' )       
colnames(c31_15)[1:2] <- c('Condition'  , 'Fifteen'  )      
colnames(c31_16)[1:2] <- c('Condition'  , 'Sixteen'  )      
colnames(c31_17)[1:2] <- c('Condition'  , 'Seventeen')        
colnames(c31_18)[1:2] <- c('Condition'  , 'Eighteen' )       
colnames(c31_19)[1:2] <- c('Condition'  , 'Nineteen' )       
colnames(c31_20)[1:2] <- c('Condition'  , 'Twenty'   )     

c31_m  <- merge(c31_1 , c31_2 , all = T) 
c31_m  <- merge(c31_m , c31_3 , all = T) 
c31_m  <- merge(c31_m , c31_4 , all = T) 
c31_m  <- merge(c31_m , c31_5 , all = T) 
c31_m  <- merge(c31_m , c31_6 , all = T) 
c31_m  <- merge(c31_m , c31_7 , all = T) 
c31_m  <- merge(c31_m , c31_8 , all = T) 
c31_m  <- merge(c31_m , c31_9 , all = T) 
c31_m  <- merge(c31_m , c31_10, all = T) 
c31_m  <- merge(c31_m , c31_11, all = T)  
c31_m  <- merge(c31_m , c31_12, all = T)  
c31_m  <- merge(c31_m , c31_13, all = T)  
c31_m  <- merge(c31_m , c31_14, all = T)  
c31_m  <- merge(c31_m , c31_15, all = T)  
c31_m  <- merge(c31_m , c31_16, all = T)  
c31_m  <- merge(c31_m , c31_17, all = T)  
c31_m  <- merge(c31_m , c31_18, all = T)  
c31_m  <- merge(c31_m , c31_19, all = T)  
c31_m  <- merge(c31_m , c31_20, all = T)  

c31_m <- melt(c31_m)

c31_m$N_ppl <- '31'

rm(c31, c31_1 , c31_2 , c31_3 , c31_4 , c31_5 , c31_6 , c31_7 , c31_8 , c31_9 , c31_10, c31_11, c31_12, c31_13, c31_14, c31_15, c31_16, c31_17, c31_18, c31_19, c31_20)

c30  <- ppl_agg_num_counts[which(rowSums(ppl_agg_num_counts  > 0) >= 30), ]

c30  <- as.data.frame(colSums(c30  != 0))

c30 $Subject <- rownames(c30)

c30  <- merge(c30, condition_metadata[,c(5,3)], all.x = T)

c30_1  <- c30[which(c30$Subject %in% rnames1 ), ]
c30_2  <- c30[which(c30$Subject %in% rnames2 ), ]
c30_3  <- c30[which(c30$Subject %in% rnames3 ), ]
c30_4  <- c30[which(c30$Subject %in% rnames4 ), ]
c30_5  <- c30[which(c30$Subject %in% rnames5 ), ]
c30_6  <- c30[which(c30$Subject %in% rnames6 ), ]
c30_7  <- c30[which(c30$Subject %in% rnames7 ), ]
c30_8  <- c30[which(c30$Subject %in% rnames8 ), ]
c30_9  <- c30[which(c30$Subject %in% rnames9 ), ]
c30_10 <- c30[which(c30$Subject %in% rnames10), ]
c30_11 <- c30[which(c30$Subject %in% rnames11), ]
c30_12 <- c30[which(c30$Subject %in% rnames12), ]
c30_13 <- c30[which(c30$Subject %in% rnames13), ]
c30_14 <- c30[which(c30$Subject %in% rnames14), ]
c30_15 <- c30[which(c30$Subject %in% rnames15), ]
c30_16 <- c30[which(c30$Subject %in% rnames16), ]
c30_17 <- c30[which(c30$Subject %in% rnames17), ]
c30_18 <- c30[which(c30$Subject %in% rnames18), ]
c30_19 <- c30[which(c30$Subject %in% rnames19), ]
c30_20 <- c30[which(c30$Subject %in% rnames20), ]

c30_1  <- aggregate(c30_1 [,2], by = list(c30_1 $Condition), FUN = mean)
c30_2  <- aggregate(c30_2 [,2], by = list(c30_2 $Condition), FUN = mean)
c30_3  <- aggregate(c30_3 [,2], by = list(c30_3 $Condition), FUN = mean)
c30_4  <- aggregate(c30_4 [,2], by = list(c30_4 $Condition), FUN = mean)
c30_5  <- aggregate(c30_5 [,2], by = list(c30_5 $Condition), FUN = mean)
c30_6  <- aggregate(c30_6 [,2], by = list(c30_6 $Condition), FUN = mean)
c30_7  <- aggregate(c30_7 [,2], by = list(c30_7 $Condition), FUN = mean)
c30_8  <- aggregate(c30_8 [,2], by = list(c30_8 $Condition), FUN = mean)
c30_9  <- aggregate(c30_9 [,2], by = list(c30_9 $Condition), FUN = mean)
c30_10 <- aggregate(c30_10[,2], by = list(c30_10$Condition), FUN = mean)
c30_11 <- aggregate(c30_11[,2], by = list(c30_11$Condition), FUN = mean)
c30_12 <- aggregate(c30_12[,2], by = list(c30_12$Condition), FUN = mean)
c30_13 <- aggregate(c30_13[,2], by = list(c30_13$Condition), FUN = mean)
c30_14 <- aggregate(c30_14[,2], by = list(c30_14$Condition), FUN = mean)
c30_15 <- aggregate(c30_15[,2], by = list(c30_15$Condition), FUN = mean)
c30_16 <- aggregate(c30_16[,2], by = list(c30_16$Condition), FUN = mean)
c30_17 <- aggregate(c30_17[,2], by = list(c30_17$Condition), FUN = mean)
c30_18 <- aggregate(c30_18[,2], by = list(c30_18$Condition), FUN = mean)
c30_19 <- aggregate(c30_19[,2], by = list(c30_19$Condition), FUN = mean)
c30_20 <- aggregate(c30_20[,2], by = list(c30_20$Condition), FUN = mean)

colnames(c30_1 )[1:2] <- c('Condition'  , 'One'      )  
colnames(c30_2 )[1:2] <- c('Condition'  , 'Two'      )  
colnames(c30_3 )[1:2] <- c('Condition'  , 'Three'    )    
colnames(c30_4 )[1:2] <- c('Condition'  , 'Four'     )   
colnames(c30_5 )[1:2] <- c('Condition'  , 'Five'     )   
colnames(c30_6 )[1:2] <- c('Condition'  , 'Six'      )  
colnames(c30_7 )[1:2] <- c('Condition'  , 'Seven'    )    
colnames(c30_8 )[1:2] <- c('Condition'  , 'Eigth'    )    
colnames(c30_9 )[1:2] <- c('Condition'  , 'Nine'     )   
colnames(c30_10)[1:2] <- c('Condition'  , 'Ten'      )  
colnames(c30_11)[1:2] <- c('Condition'  , 'Eleven'   )     
colnames(c30_12)[1:2] <- c('Condition'  , 'Twelve'   )     
colnames(c30_13)[1:2] <- c('Condition'  , 'Thirteen' )       
colnames(c30_14)[1:2] <- c('Condition'  , 'Fourteen' )       
colnames(c30_15)[1:2] <- c('Condition'  , 'Fifteen'  )      
colnames(c30_16)[1:2] <- c('Condition'  , 'Sixteen'  )      
colnames(c30_17)[1:2] <- c('Condition'  , 'Seventeen')        
colnames(c30_18)[1:2] <- c('Condition'  , 'Eighteen' )       
colnames(c30_19)[1:2] <- c('Condition'  , 'Nineteen' )       
colnames(c30_20)[1:2] <- c('Condition'  , 'Twenty'   )     

c30_m  <- merge(c30_1 , c30_2 , all = T) 
c30_m  <- merge(c30_m , c30_3 , all = T) 
c30_m  <- merge(c30_m , c30_4 , all = T) 
c30_m  <- merge(c30_m , c30_5 , all = T) 
c30_m  <- merge(c30_m , c30_6 , all = T) 
c30_m  <- merge(c30_m , c30_7 , all = T) 
c30_m  <- merge(c30_m , c30_8 , all = T) 
c30_m  <- merge(c30_m , c30_9 , all = T) 
c30_m  <- merge(c30_m , c30_10, all = T) 
c30_m  <- merge(c30_m , c30_11, all = T)  
c30_m  <- merge(c30_m , c30_12, all = T)  
c30_m  <- merge(c30_m , c30_13, all = T)  
c30_m  <- merge(c30_m , c30_14, all = T)  
c30_m  <- merge(c30_m , c30_15, all = T)  
c30_m  <- merge(c30_m , c30_16, all = T)  
c30_m  <- merge(c30_m , c30_17, all = T)  
c30_m  <- merge(c30_m , c30_18, all = T)  
c30_m  <- merge(c30_m , c30_19, all = T)  
c30_m  <- merge(c30_m , c30_20, all = T)  

c30_m <- melt(c30_m)

c30_m$N_ppl <- '30'

rm(c30, c30_1 , c30_2 , c30_3 , c30_4 , c30_5 , c30_6 , c30_7 , c30_8 , c30_9 , c30_10, c30_11, c30_12, c30_13, c30_14, c30_15, c30_16, c30_17, c30_18, c30_19, c30_20)

c29  <- ppl_agg_num_counts[which(rowSums(ppl_agg_num_counts  > 0) >= 29), ]

c29  <- as.data.frame(colSums(c29  != 0))

c29 $Subject <- rownames(c29)

c29  <- merge(c29, condition_metadata[,c(5,3)], all.x = T)

c29_1  <- c29[which(c29$Subject %in% rnames1 ), ]
c29_2  <- c29[which(c29$Subject %in% rnames2 ), ]
c29_3  <- c29[which(c29$Subject %in% rnames3 ), ]
c29_4  <- c29[which(c29$Subject %in% rnames4 ), ]
c29_5  <- c29[which(c29$Subject %in% rnames5 ), ]
c29_6  <- c29[which(c29$Subject %in% rnames6 ), ]
c29_7  <- c29[which(c29$Subject %in% rnames7 ), ]
c29_8  <- c29[which(c29$Subject %in% rnames8 ), ]
c29_9  <- c29[which(c29$Subject %in% rnames9 ), ]
c29_10 <- c29[which(c29$Subject %in% rnames10), ]
c29_11 <- c29[which(c29$Subject %in% rnames11), ]
c29_12 <- c29[which(c29$Subject %in% rnames12), ]
c29_13 <- c29[which(c29$Subject %in% rnames13), ]
c29_14 <- c29[which(c29$Subject %in% rnames14), ]
c29_15 <- c29[which(c29$Subject %in% rnames15), ]
c29_16 <- c29[which(c29$Subject %in% rnames16), ]
c29_17 <- c29[which(c29$Subject %in% rnames17), ]
c29_18 <- c29[which(c29$Subject %in% rnames18), ]
c29_19 <- c29[which(c29$Subject %in% rnames19), ]
c29_20 <- c29[which(c29$Subject %in% rnames20), ]

c29_1  <- aggregate(c29_1 [,2], by = list(c29_1 $Condition), FUN = mean)
c29_2  <- aggregate(c29_2 [,2], by = list(c29_2 $Condition), FUN = mean)
c29_3  <- aggregate(c29_3 [,2], by = list(c29_3 $Condition), FUN = mean)
c29_4  <- aggregate(c29_4 [,2], by = list(c29_4 $Condition), FUN = mean)
c29_5  <- aggregate(c29_5 [,2], by = list(c29_5 $Condition), FUN = mean)
c29_6  <- aggregate(c29_6 [,2], by = list(c29_6 $Condition), FUN = mean)
c29_7  <- aggregate(c29_7 [,2], by = list(c29_7 $Condition), FUN = mean)
c29_8  <- aggregate(c29_8 [,2], by = list(c29_8 $Condition), FUN = mean)
c29_9  <- aggregate(c29_9 [,2], by = list(c29_9 $Condition), FUN = mean)
c29_10 <- aggregate(c29_10[,2], by = list(c29_10$Condition), FUN = mean)
c29_11 <- aggregate(c29_11[,2], by = list(c29_11$Condition), FUN = mean)
c29_12 <- aggregate(c29_12[,2], by = list(c29_12$Condition), FUN = mean)
c29_13 <- aggregate(c29_13[,2], by = list(c29_13$Condition), FUN = mean)
c29_14 <- aggregate(c29_14[,2], by = list(c29_14$Condition), FUN = mean)
c29_15 <- aggregate(c29_15[,2], by = list(c29_15$Condition), FUN = mean)
c29_16 <- aggregate(c29_16[,2], by = list(c29_16$Condition), FUN = mean)
c29_17 <- aggregate(c29_17[,2], by = list(c29_17$Condition), FUN = mean)
c29_18 <- aggregate(c29_18[,2], by = list(c29_18$Condition), FUN = mean)
c29_19 <- aggregate(c29_19[,2], by = list(c29_19$Condition), FUN = mean)
c29_20 <- aggregate(c29_20[,2], by = list(c29_20$Condition), FUN = mean)

colnames(c29_1 )[1:2] <- c('Condition'  , 'One'      )  
colnames(c29_2 )[1:2] <- c('Condition'  , 'Two'      )  
colnames(c29_3 )[1:2] <- c('Condition'  , 'Three'    )    
colnames(c29_4 )[1:2] <- c('Condition'  , 'Four'     )   
colnames(c29_5 )[1:2] <- c('Condition'  , 'Five'     )   
colnames(c29_6 )[1:2] <- c('Condition'  , 'Six'      )  
colnames(c29_7 )[1:2] <- c('Condition'  , 'Seven'    )    
colnames(c29_8 )[1:2] <- c('Condition'  , 'Eigth'    )    
colnames(c29_9 )[1:2] <- c('Condition'  , 'Nine'     )   
colnames(c29_10)[1:2] <- c('Condition'  , 'Ten'      )  
colnames(c29_11)[1:2] <- c('Condition'  , 'Eleven'   )     
colnames(c29_12)[1:2] <- c('Condition'  , 'Twelve'   )     
colnames(c29_13)[1:2] <- c('Condition'  , 'Thirteen' )       
colnames(c29_14)[1:2] <- c('Condition'  , 'Fourteen' )       
colnames(c29_15)[1:2] <- c('Condition'  , 'Fifteen'  )      
colnames(c29_16)[1:2] <- c('Condition'  , 'Sixteen'  )      
colnames(c29_17)[1:2] <- c('Condition'  , 'Seventeen')        
colnames(c29_18)[1:2] <- c('Condition'  , 'Eighteen' )       
colnames(c29_19)[1:2] <- c('Condition'  , 'Nineteen' )       
colnames(c29_20)[1:2] <- c('Condition'  , 'Twenty'   )     

c29_m  <- merge(c29_1 , c29_2 , all = T) 
c29_m  <- merge(c29_m , c29_3 , all = T) 
c29_m  <- merge(c29_m , c29_4 , all = T) 
c29_m  <- merge(c29_m , c29_5 , all = T) 
c29_m  <- merge(c29_m , c29_6 , all = T) 
c29_m  <- merge(c29_m , c29_7 , all = T) 
c29_m  <- merge(c29_m , c29_8 , all = T) 
c29_m  <- merge(c29_m , c29_9 , all = T) 
c29_m  <- merge(c29_m , c29_10, all = T) 
c29_m  <- merge(c29_m , c29_11, all = T)  
c29_m  <- merge(c29_m , c29_12, all = T)  
c29_m  <- merge(c29_m , c29_13, all = T)  
c29_m  <- merge(c29_m , c29_14, all = T)  
c29_m  <- merge(c29_m , c29_15, all = T)  
c29_m  <- merge(c29_m , c29_16, all = T)  
c29_m  <- merge(c29_m , c29_17, all = T)  
c29_m  <- merge(c29_m , c29_18, all = T)  
c29_m  <- merge(c29_m , c29_19, all = T)  
c29_m  <- merge(c29_m , c29_20, all = T)  

c29_m <- melt(c29_m)

c29_m$N_ppl <- '29'

rm(c29, c29_1 , c29_2 , c29_3 , c29_4 , c29_5 , c29_6 , c29_7 , c29_8 , c29_9 , c29_10, c29_11, c29_12, c29_13, c29_14, c29_15, c29_16, c29_17, c29_18, c29_19, c29_20)

c28  <- ppl_agg_num_counts[which(rowSums(ppl_agg_num_counts  > 0) >= 28), ]

c28  <- as.data.frame(colSums(c28  != 0))

c28 $Subject <- rownames(c28)

c28  <- merge(c28, condition_metadata[,c(5,3)], all.x = T)

c28_1  <- c28[which(c28$Subject %in% rnames1 ), ]
c28_2  <- c28[which(c28$Subject %in% rnames2 ), ]
c28_3  <- c28[which(c28$Subject %in% rnames3 ), ]
c28_4  <- c28[which(c28$Subject %in% rnames4 ), ]
c28_5  <- c28[which(c28$Subject %in% rnames5 ), ]
c28_6  <- c28[which(c28$Subject %in% rnames6 ), ]
c28_7  <- c28[which(c28$Subject %in% rnames7 ), ]
c28_8  <- c28[which(c28$Subject %in% rnames8 ), ]
c28_9  <- c28[which(c28$Subject %in% rnames9 ), ]
c28_10 <- c28[which(c28$Subject %in% rnames10), ]
c28_11 <- c28[which(c28$Subject %in% rnames11), ]
c28_12 <- c28[which(c28$Subject %in% rnames12), ]
c28_13 <- c28[which(c28$Subject %in% rnames13), ]
c28_14 <- c28[which(c28$Subject %in% rnames14), ]
c28_15 <- c28[which(c28$Subject %in% rnames15), ]
c28_16 <- c28[which(c28$Subject %in% rnames16), ]
c28_17 <- c28[which(c28$Subject %in% rnames17), ]
c28_18 <- c28[which(c28$Subject %in% rnames18), ]
c28_19 <- c28[which(c28$Subject %in% rnames19), ]
c28_20 <- c28[which(c28$Subject %in% rnames20), ]

c28_1  <- aggregate(c28_1 [,2], by = list(c28_1 $Condition), FUN = mean)
c28_2  <- aggregate(c28_2 [,2], by = list(c28_2 $Condition), FUN = mean)
c28_3  <- aggregate(c28_3 [,2], by = list(c28_3 $Condition), FUN = mean)
c28_4  <- aggregate(c28_4 [,2], by = list(c28_4 $Condition), FUN = mean)
c28_5  <- aggregate(c28_5 [,2], by = list(c28_5 $Condition), FUN = mean)
c28_6  <- aggregate(c28_6 [,2], by = list(c28_6 $Condition), FUN = mean)
c28_7  <- aggregate(c28_7 [,2], by = list(c28_7 $Condition), FUN = mean)
c28_8  <- aggregate(c28_8 [,2], by = list(c28_8 $Condition), FUN = mean)
c28_9  <- aggregate(c28_9 [,2], by = list(c28_9 $Condition), FUN = mean)
c28_10 <- aggregate(c28_10[,2], by = list(c28_10$Condition), FUN = mean)
c28_11 <- aggregate(c28_11[,2], by = list(c28_11$Condition), FUN = mean)
c28_12 <- aggregate(c28_12[,2], by = list(c28_12$Condition), FUN = mean)
c28_13 <- aggregate(c28_13[,2], by = list(c28_13$Condition), FUN = mean)
c28_14 <- aggregate(c28_14[,2], by = list(c28_14$Condition), FUN = mean)
c28_15 <- aggregate(c28_15[,2], by = list(c28_15$Condition), FUN = mean)
c28_16 <- aggregate(c28_16[,2], by = list(c28_16$Condition), FUN = mean)
c28_17 <- aggregate(c28_17[,2], by = list(c28_17$Condition), FUN = mean)
c28_18 <- aggregate(c28_18[,2], by = list(c28_18$Condition), FUN = mean)
c28_19 <- aggregate(c28_19[,2], by = list(c28_19$Condition), FUN = mean)
c28_20 <- aggregate(c28_20[,2], by = list(c28_20$Condition), FUN = mean)

colnames(c28_1 )[1:2] <- c('Condition'  , 'One'      )  
colnames(c28_2 )[1:2] <- c('Condition'  , 'Two'      )  
colnames(c28_3 )[1:2] <- c('Condition'  , 'Three'    )    
colnames(c28_4 )[1:2] <- c('Condition'  , 'Four'     )   
colnames(c28_5 )[1:2] <- c('Condition'  , 'Five'     )   
colnames(c28_6 )[1:2] <- c('Condition'  , 'Six'      )  
colnames(c28_7 )[1:2] <- c('Condition'  , 'Seven'    )    
colnames(c28_8 )[1:2] <- c('Condition'  , 'Eigth'    )    
colnames(c28_9 )[1:2] <- c('Condition'  , 'Nine'     )   
colnames(c28_10)[1:2] <- c('Condition'  , 'Ten'      )  
colnames(c28_11)[1:2] <- c('Condition'  , 'Eleven'   )     
colnames(c28_12)[1:2] <- c('Condition'  , 'Twelve'   )     
colnames(c28_13)[1:2] <- c('Condition'  , 'Thirteen' )       
colnames(c28_14)[1:2] <- c('Condition'  , 'Fourteen' )       
colnames(c28_15)[1:2] <- c('Condition'  , 'Fifteen'  )      
colnames(c28_16)[1:2] <- c('Condition'  , 'Sixteen'  )      
colnames(c28_17)[1:2] <- c('Condition'  , 'Seventeen')        
colnames(c28_18)[1:2] <- c('Condition'  , 'Eighteen' )       
colnames(c28_19)[1:2] <- c('Condition'  , 'Nineteen' )       
colnames(c28_20)[1:2] <- c('Condition'  , 'Twenty'   )     

c28_m  <- merge(c28_1 , c28_2 , all = T) 
c28_m  <- merge(c28_m , c28_3 , all = T) 
c28_m  <- merge(c28_m , c28_4 , all = T) 
c28_m  <- merge(c28_m , c28_5 , all = T) 
c28_m  <- merge(c28_m , c28_6 , all = T) 
c28_m  <- merge(c28_m , c28_7 , all = T) 
c28_m  <- merge(c28_m , c28_8 , all = T) 
c28_m  <- merge(c28_m , c28_9 , all = T) 
c28_m  <- merge(c28_m , c28_10, all = T) 
c28_m  <- merge(c28_m , c28_11, all = T)  
c28_m  <- merge(c28_m , c28_12, all = T)  
c28_m  <- merge(c28_m , c28_13, all = T)  
c28_m  <- merge(c28_m , c28_14, all = T)  
c28_m  <- merge(c28_m , c28_15, all = T)  
c28_m  <- merge(c28_m , c28_16, all = T)  
c28_m  <- merge(c28_m , c28_17, all = T)  
c28_m  <- merge(c28_m , c28_18, all = T)  
c28_m  <- merge(c28_m , c28_19, all = T)  
c28_m  <- merge(c28_m , c28_20, all = T)  

c28_m <- melt(c28_m)

c28_m$N_ppl <- '28'

rm(c28, c28_1 , c28_2 , c28_3 , c28_4 , c28_5 , c28_6 , c28_7 , c28_8 , c28_9 , c28_10, c28_11, c28_12, c28_13, c28_14, c28_15, c28_16, c28_17, c28_18, c28_19, c28_20)

c27  <- ppl_agg_num_counts[which(rowSums(ppl_agg_num_counts  > 0) >= 27), ]

c27  <- as.data.frame(colSums(c27  != 0))

c27 $Subject <- rownames(c27)

c27  <- merge(c27, condition_metadata[,c(5,3)], all.x = T)

c27_1  <- c27[which(c27$Subject %in% rnames1 ), ]
c27_2  <- c27[which(c27$Subject %in% rnames2 ), ]
c27_3  <- c27[which(c27$Subject %in% rnames3 ), ]
c27_4  <- c27[which(c27$Subject %in% rnames4 ), ]
c27_5  <- c27[which(c27$Subject %in% rnames5 ), ]
c27_6  <- c27[which(c27$Subject %in% rnames6 ), ]
c27_7  <- c27[which(c27$Subject %in% rnames7 ), ]
c27_8  <- c27[which(c27$Subject %in% rnames8 ), ]
c27_9  <- c27[which(c27$Subject %in% rnames9 ), ]
c27_10 <- c27[which(c27$Subject %in% rnames10), ]
c27_11 <- c27[which(c27$Subject %in% rnames11), ]
c27_12 <- c27[which(c27$Subject %in% rnames12), ]
c27_13 <- c27[which(c27$Subject %in% rnames13), ]
c27_14 <- c27[which(c27$Subject %in% rnames14), ]
c27_15 <- c27[which(c27$Subject %in% rnames15), ]
c27_16 <- c27[which(c27$Subject %in% rnames16), ]
c27_17 <- c27[which(c27$Subject %in% rnames17), ]
c27_18 <- c27[which(c27$Subject %in% rnames18), ]
c27_19 <- c27[which(c27$Subject %in% rnames19), ]
c27_20 <- c27[which(c27$Subject %in% rnames20), ]

c27_1  <- aggregate(c27_1 [,2], by = list(c27_1 $Condition), FUN = mean)
c27_2  <- aggregate(c27_2 [,2], by = list(c27_2 $Condition), FUN = mean)
c27_3  <- aggregate(c27_3 [,2], by = list(c27_3 $Condition), FUN = mean)
c27_4  <- aggregate(c27_4 [,2], by = list(c27_4 $Condition), FUN = mean)
c27_5  <- aggregate(c27_5 [,2], by = list(c27_5 $Condition), FUN = mean)
c27_6  <- aggregate(c27_6 [,2], by = list(c27_6 $Condition), FUN = mean)
c27_7  <- aggregate(c27_7 [,2], by = list(c27_7 $Condition), FUN = mean)
c27_8  <- aggregate(c27_8 [,2], by = list(c27_8 $Condition), FUN = mean)
c27_9  <- aggregate(c27_9 [,2], by = list(c27_9 $Condition), FUN = mean)
c27_10 <- aggregate(c27_10[,2], by = list(c27_10$Condition), FUN = mean)
c27_11 <- aggregate(c27_11[,2], by = list(c27_11$Condition), FUN = mean)
c27_12 <- aggregate(c27_12[,2], by = list(c27_12$Condition), FUN = mean)
c27_13 <- aggregate(c27_13[,2], by = list(c27_13$Condition), FUN = mean)
c27_14 <- aggregate(c27_14[,2], by = list(c27_14$Condition), FUN = mean)
c27_15 <- aggregate(c27_15[,2], by = list(c27_15$Condition), FUN = mean)
c27_16 <- aggregate(c27_16[,2], by = list(c27_16$Condition), FUN = mean)
c27_17 <- aggregate(c27_17[,2], by = list(c27_17$Condition), FUN = mean)
c27_18 <- aggregate(c27_18[,2], by = list(c27_18$Condition), FUN = mean)
c27_19 <- aggregate(c27_19[,2], by = list(c27_19$Condition), FUN = mean)
c27_20 <- aggregate(c27_20[,2], by = list(c27_20$Condition), FUN = mean)

colnames(c27_1 )[1:2] <- c('Condition'  , 'One'      )  
colnames(c27_2 )[1:2] <- c('Condition'  , 'Two'      )  
colnames(c27_3 )[1:2] <- c('Condition'  , 'Three'    )    
colnames(c27_4 )[1:2] <- c('Condition'  , 'Four'     )   
colnames(c27_5 )[1:2] <- c('Condition'  , 'Five'     )   
colnames(c27_6 )[1:2] <- c('Condition'  , 'Six'      )  
colnames(c27_7 )[1:2] <- c('Condition'  , 'Seven'    )    
colnames(c27_8 )[1:2] <- c('Condition'  , 'Eigth'    )    
colnames(c27_9 )[1:2] <- c('Condition'  , 'Nine'     )   
colnames(c27_10)[1:2] <- c('Condition'  , 'Ten'      )  
colnames(c27_11)[1:2] <- c('Condition'  , 'Eleven'   )     
colnames(c27_12)[1:2] <- c('Condition'  , 'Twelve'   )     
colnames(c27_13)[1:2] <- c('Condition'  , 'Thirteen' )       
colnames(c27_14)[1:2] <- c('Condition'  , 'Fourteen' )       
colnames(c27_15)[1:2] <- c('Condition'  , 'Fifteen'  )      
colnames(c27_16)[1:2] <- c('Condition'  , 'Sixteen'  )      
colnames(c27_17)[1:2] <- c('Condition'  , 'Seventeen')        
colnames(c27_18)[1:2] <- c('Condition'  , 'Eighteen' )       
colnames(c27_19)[1:2] <- c('Condition'  , 'Nineteen' )       
colnames(c27_20)[1:2] <- c('Condition'  , 'Twenty'   )     

c27_m  <- merge(c27_1 , c27_2 , all = T) 
c27_m  <- merge(c27_m , c27_3 , all = T) 
c27_m  <- merge(c27_m , c27_4 , all = T) 
c27_m  <- merge(c27_m , c27_5 , all = T) 
c27_m  <- merge(c27_m , c27_6 , all = T) 
c27_m  <- merge(c27_m , c27_7 , all = T) 
c27_m  <- merge(c27_m , c27_8 , all = T) 
c27_m  <- merge(c27_m , c27_9 , all = T) 
c27_m  <- merge(c27_m , c27_10, all = T) 
c27_m  <- merge(c27_m , c27_11, all = T)  
c27_m  <- merge(c27_m , c27_12, all = T)  
c27_m  <- merge(c27_m , c27_13, all = T)  
c27_m  <- merge(c27_m , c27_14, all = T)  
c27_m  <- merge(c27_m , c27_15, all = T)  
c27_m  <- merge(c27_m , c27_16, all = T)  
c27_m  <- merge(c27_m , c27_17, all = T)  
c27_m  <- merge(c27_m , c27_18, all = T)  
c27_m  <- merge(c27_m , c27_19, all = T)  
c27_m  <- merge(c27_m , c27_20, all = T)  

c27_m <- melt(c27_m)

c27_m$N_ppl <- '27'

rm(c27, c27_1 , c27_2 , c27_3 , c27_4 , c27_5 , c27_6 , c27_7 , c27_8 , c27_9 , c27_10, c27_11, c27_12, c27_13, c27_14, c27_15, c27_16, c27_17, c27_18, c27_19, c27_20)

c26  <- ppl_agg_num_counts[which(rowSums(ppl_agg_num_counts  > 0) >= 26), ]

c26  <- as.data.frame(colSums(c26  != 0))

c26 $Subject <- rownames(c26)

c26  <- merge(c26, condition_metadata[,c(5,3)], all.x = T)

c26_1  <- c26[which(c26$Subject %in% rnames1 ), ]
c26_2  <- c26[which(c26$Subject %in% rnames2 ), ]
c26_3  <- c26[which(c26$Subject %in% rnames3 ), ]
c26_4  <- c26[which(c26$Subject %in% rnames4 ), ]
c26_5  <- c26[which(c26$Subject %in% rnames5 ), ]
c26_6  <- c26[which(c26$Subject %in% rnames6 ), ]
c26_7  <- c26[which(c26$Subject %in% rnames7 ), ]
c26_8  <- c26[which(c26$Subject %in% rnames8 ), ]
c26_9  <- c26[which(c26$Subject %in% rnames9 ), ]
c26_10 <- c26[which(c26$Subject %in% rnames10), ]
c26_11 <- c26[which(c26$Subject %in% rnames11), ]
c26_12 <- c26[which(c26$Subject %in% rnames12), ]
c26_13 <- c26[which(c26$Subject %in% rnames13), ]
c26_14 <- c26[which(c26$Subject %in% rnames14), ]
c26_15 <- c26[which(c26$Subject %in% rnames15), ]
c26_16 <- c26[which(c26$Subject %in% rnames16), ]
c26_17 <- c26[which(c26$Subject %in% rnames17), ]
c26_18 <- c26[which(c26$Subject %in% rnames18), ]
c26_19 <- c26[which(c26$Subject %in% rnames19), ]
c26_20 <- c26[which(c26$Subject %in% rnames20), ]

c26_1  <- aggregate(c26_1 [,2], by = list(c26_1 $Condition), FUN = mean)
c26_2  <- aggregate(c26_2 [,2], by = list(c26_2 $Condition), FUN = mean)
c26_3  <- aggregate(c26_3 [,2], by = list(c26_3 $Condition), FUN = mean)
c26_4  <- aggregate(c26_4 [,2], by = list(c26_4 $Condition), FUN = mean)
c26_5  <- aggregate(c26_5 [,2], by = list(c26_5 $Condition), FUN = mean)
c26_6  <- aggregate(c26_6 [,2], by = list(c26_6 $Condition), FUN = mean)
c26_7  <- aggregate(c26_7 [,2], by = list(c26_7 $Condition), FUN = mean)
c26_8  <- aggregate(c26_8 [,2], by = list(c26_8 $Condition), FUN = mean)
c26_9  <- aggregate(c26_9 [,2], by = list(c26_9 $Condition), FUN = mean)
c26_10 <- aggregate(c26_10[,2], by = list(c26_10$Condition), FUN = mean)
c26_11 <- aggregate(c26_11[,2], by = list(c26_11$Condition), FUN = mean)
c26_12 <- aggregate(c26_12[,2], by = list(c26_12$Condition), FUN = mean)
c26_13 <- aggregate(c26_13[,2], by = list(c26_13$Condition), FUN = mean)
c26_14 <- aggregate(c26_14[,2], by = list(c26_14$Condition), FUN = mean)
c26_15 <- aggregate(c26_15[,2], by = list(c26_15$Condition), FUN = mean)
c26_16 <- aggregate(c26_16[,2], by = list(c26_16$Condition), FUN = mean)
c26_17 <- aggregate(c26_17[,2], by = list(c26_17$Condition), FUN = mean)
c26_18 <- aggregate(c26_18[,2], by = list(c26_18$Condition), FUN = mean)
c26_19 <- aggregate(c26_19[,2], by = list(c26_19$Condition), FUN = mean)
c26_20 <- aggregate(c26_20[,2], by = list(c26_20$Condition), FUN = mean)

colnames(c26_1 )[1:2] <- c('Condition'  , 'One'      )  
colnames(c26_2 )[1:2] <- c('Condition'  , 'Two'      )  
colnames(c26_3 )[1:2] <- c('Condition'  , 'Three'    )    
colnames(c26_4 )[1:2] <- c('Condition'  , 'Four'     )   
colnames(c26_5 )[1:2] <- c('Condition'  , 'Five'     )   
colnames(c26_6 )[1:2] <- c('Condition'  , 'Six'      )  
colnames(c26_7 )[1:2] <- c('Condition'  , 'Seven'    )    
colnames(c26_8 )[1:2] <- c('Condition'  , 'Eigth'    )    
colnames(c26_9 )[1:2] <- c('Condition'  , 'Nine'     )   
colnames(c26_10)[1:2] <- c('Condition'  , 'Ten'      )  
colnames(c26_11)[1:2] <- c('Condition'  , 'Eleven'   )     
colnames(c26_12)[1:2] <- c('Condition'  , 'Twelve'   )     
colnames(c26_13)[1:2] <- c('Condition'  , 'Thirteen' )       
colnames(c26_14)[1:2] <- c('Condition'  , 'Fourteen' )       
colnames(c26_15)[1:2] <- c('Condition'  , 'Fifteen'  )      
colnames(c26_16)[1:2] <- c('Condition'  , 'Sixteen'  )      
colnames(c26_17)[1:2] <- c('Condition'  , 'Seventeen')        
colnames(c26_18)[1:2] <- c('Condition'  , 'Eighteen' )       
colnames(c26_19)[1:2] <- c('Condition'  , 'Nineteen' )       
colnames(c26_20)[1:2] <- c('Condition'  , 'Twenty'   )     

c26_m  <- merge(c26_1 , c26_2 , all = T) 
c26_m  <- merge(c26_m , c26_3 , all = T) 
c26_m  <- merge(c26_m , c26_4 , all = T) 
c26_m  <- merge(c26_m , c26_5 , all = T) 
c26_m  <- merge(c26_m , c26_6 , all = T) 
c26_m  <- merge(c26_m , c26_7 , all = T) 
c26_m  <- merge(c26_m , c26_8 , all = T) 
c26_m  <- merge(c26_m , c26_9 , all = T) 
c26_m  <- merge(c26_m , c26_10, all = T) 
c26_m  <- merge(c26_m , c26_11, all = T)  
c26_m  <- merge(c26_m , c26_12, all = T)  
c26_m  <- merge(c26_m , c26_13, all = T)  
c26_m  <- merge(c26_m , c26_14, all = T)  
c26_m  <- merge(c26_m , c26_15, all = T)  
c26_m  <- merge(c26_m , c26_16, all = T)  
c26_m  <- merge(c26_m , c26_17, all = T)  
c26_m  <- merge(c26_m , c26_18, all = T)  
c26_m  <- merge(c26_m , c26_19, all = T)  
c26_m  <- merge(c26_m , c26_20, all = T)  

c26_m <- melt(c26_m)

c26_m$N_ppl <- '26'

rm(c26, c26_1 , c26_2 , c26_3 , c26_4 , c26_5 , c26_6 , c26_7 , c26_8 , c26_9 , c26_10, c26_11, c26_12, c26_13, c26_14, c26_15, c26_16, c26_17, c26_18, c26_19, c26_20)

c25  <- ppl_agg_num_counts[which(rowSums(ppl_agg_num_counts  > 0) >= 25), ]

c25  <- as.data.frame(colSums(c25  != 0))

c25 $Subject <- rownames(c25)

c25  <- merge(c25, condition_metadata[,c(5,3)], all.x = T)

c25_1  <- c25[which(c25$Subject %in% rnames1 ), ]
c25_2  <- c25[which(c25$Subject %in% rnames2 ), ]
c25_3  <- c25[which(c25$Subject %in% rnames3 ), ]
c25_4  <- c25[which(c25$Subject %in% rnames4 ), ]
c25_5  <- c25[which(c25$Subject %in% rnames5 ), ]
c25_6  <- c25[which(c25$Subject %in% rnames6 ), ]
c25_7  <- c25[which(c25$Subject %in% rnames7 ), ]
c25_8  <- c25[which(c25$Subject %in% rnames8 ), ]
c25_9  <- c25[which(c25$Subject %in% rnames9 ), ]
c25_10 <- c25[which(c25$Subject %in% rnames10), ]
c25_11 <- c25[which(c25$Subject %in% rnames11), ]
c25_12 <- c25[which(c25$Subject %in% rnames12), ]
c25_13 <- c25[which(c25$Subject %in% rnames13), ]
c25_14 <- c25[which(c25$Subject %in% rnames14), ]
c25_15 <- c25[which(c25$Subject %in% rnames15), ]
c25_16 <- c25[which(c25$Subject %in% rnames16), ]
c25_17 <- c25[which(c25$Subject %in% rnames17), ]
c25_18 <- c25[which(c25$Subject %in% rnames18), ]
c25_19 <- c25[which(c25$Subject %in% rnames19), ]
c25_20 <- c25[which(c25$Subject %in% rnames20), ]

c25_1  <- aggregate(c25_1 [,2], by = list(c25_1 $Condition), FUN = mean)
c25_2  <- aggregate(c25_2 [,2], by = list(c25_2 $Condition), FUN = mean)
c25_3  <- aggregate(c25_3 [,2], by = list(c25_3 $Condition), FUN = mean)
c25_4  <- aggregate(c25_4 [,2], by = list(c25_4 $Condition), FUN = mean)
c25_5  <- aggregate(c25_5 [,2], by = list(c25_5 $Condition), FUN = mean)
c25_6  <- aggregate(c25_6 [,2], by = list(c25_6 $Condition), FUN = mean)
c25_7  <- aggregate(c25_7 [,2], by = list(c25_7 $Condition), FUN = mean)
c25_8  <- aggregate(c25_8 [,2], by = list(c25_8 $Condition), FUN = mean)
c25_9  <- aggregate(c25_9 [,2], by = list(c25_9 $Condition), FUN = mean)
c25_10 <- aggregate(c25_10[,2], by = list(c25_10$Condition), FUN = mean)
c25_11 <- aggregate(c25_11[,2], by = list(c25_11$Condition), FUN = mean)
c25_12 <- aggregate(c25_12[,2], by = list(c25_12$Condition), FUN = mean)
c25_13 <- aggregate(c25_13[,2], by = list(c25_13$Condition), FUN = mean)
c25_14 <- aggregate(c25_14[,2], by = list(c25_14$Condition), FUN = mean)
c25_15 <- aggregate(c25_15[,2], by = list(c25_15$Condition), FUN = mean)
c25_16 <- aggregate(c25_16[,2], by = list(c25_16$Condition), FUN = mean)
c25_17 <- aggregate(c25_17[,2], by = list(c25_17$Condition), FUN = mean)
c25_18 <- aggregate(c25_18[,2], by = list(c25_18$Condition), FUN = mean)
c25_19 <- aggregate(c25_19[,2], by = list(c25_19$Condition), FUN = mean)
c25_20 <- aggregate(c25_20[,2], by = list(c25_20$Condition), FUN = mean)

colnames(c25_1 )[1:2] <- c('Condition'  , 'One'      )  
colnames(c25_2 )[1:2] <- c('Condition'  , 'Two'      )  
colnames(c25_3 )[1:2] <- c('Condition'  , 'Three'    )    
colnames(c25_4 )[1:2] <- c('Condition'  , 'Four'     )   
colnames(c25_5 )[1:2] <- c('Condition'  , 'Five'     )   
colnames(c25_6 )[1:2] <- c('Condition'  , 'Six'      )  
colnames(c25_7 )[1:2] <- c('Condition'  , 'Seven'    )    
colnames(c25_8 )[1:2] <- c('Condition'  , 'Eigth'    )    
colnames(c25_9 )[1:2] <- c('Condition'  , 'Nine'     )   
colnames(c25_10)[1:2] <- c('Condition'  , 'Ten'      )  
colnames(c25_11)[1:2] <- c('Condition'  , 'Eleven'   )     
colnames(c25_12)[1:2] <- c('Condition'  , 'Twelve'   )     
colnames(c25_13)[1:2] <- c('Condition'  , 'Thirteen' )       
colnames(c25_14)[1:2] <- c('Condition'  , 'Fourteen' )       
colnames(c25_15)[1:2] <- c('Condition'  , 'Fifteen'  )      
colnames(c25_16)[1:2] <- c('Condition'  , 'Sixteen'  )      
colnames(c25_17)[1:2] <- c('Condition'  , 'Seventeen')        
colnames(c25_18)[1:2] <- c('Condition'  , 'Eighteen' )       
colnames(c25_19)[1:2] <- c('Condition'  , 'Nineteen' )       
colnames(c25_20)[1:2] <- c('Condition'  , 'Twenty'   )     

c25_m  <- merge(c25_1 , c25_2 , all = T) 
c25_m  <- merge(c25_m , c25_3 , all = T) 
c25_m  <- merge(c25_m , c25_4 , all = T) 
c25_m  <- merge(c25_m , c25_5 , all = T) 
c25_m  <- merge(c25_m , c25_6 , all = T) 
c25_m  <- merge(c25_m , c25_7 , all = T) 
c25_m  <- merge(c25_m , c25_8 , all = T) 
c25_m  <- merge(c25_m , c25_9 , all = T) 
c25_m  <- merge(c25_m , c25_10, all = T) 
c25_m  <- merge(c25_m , c25_11, all = T)  
c25_m  <- merge(c25_m , c25_12, all = T)  
c25_m  <- merge(c25_m , c25_13, all = T)  
c25_m  <- merge(c25_m , c25_14, all = T)  
c25_m  <- merge(c25_m , c25_15, all = T)  
c25_m  <- merge(c25_m , c25_16, all = T)  
c25_m  <- merge(c25_m , c25_17, all = T)  
c25_m  <- merge(c25_m , c25_18, all = T)  
c25_m  <- merge(c25_m , c25_19, all = T)  
c25_m  <- merge(c25_m , c25_20, all = T)  

c25_m <- melt(c25_m)

c25_m$N_ppl <- '25'

rm(c25, c25_1 , c25_2 , c25_3 , c25_4 , c25_5 , c25_6 , c25_7 , c25_8 , c25_9 , c25_10, c25_11, c25_12, c25_13, c25_14, c25_15, c25_16, c25_17, c25_18, c25_19, c25_20)

c24  <- ppl_agg_num_counts[which(rowSums(ppl_agg_num_counts  > 0) >= 24), ]

c24  <- as.data.frame(colSums(c24  != 0))

c24 $Subject <- rownames(c24)

c24  <- merge(c24, condition_metadata[,c(5,3)], all.x = T)

c24_1  <- c24[which(c24$Subject %in% rnames1 ), ]
c24_2  <- c24[which(c24$Subject %in% rnames2 ), ]
c24_3  <- c24[which(c24$Subject %in% rnames3 ), ]
c24_4  <- c24[which(c24$Subject %in% rnames4 ), ]
c24_5  <- c24[which(c24$Subject %in% rnames5 ), ]
c24_6  <- c24[which(c24$Subject %in% rnames6 ), ]
c24_7  <- c24[which(c24$Subject %in% rnames7 ), ]
c24_8  <- c24[which(c24$Subject %in% rnames8 ), ]
c24_9  <- c24[which(c24$Subject %in% rnames9 ), ]
c24_10 <- c24[which(c24$Subject %in% rnames10), ]
c24_11 <- c24[which(c24$Subject %in% rnames11), ]
c24_12 <- c24[which(c24$Subject %in% rnames12), ]
c24_13 <- c24[which(c24$Subject %in% rnames13), ]
c24_14 <- c24[which(c24$Subject %in% rnames14), ]
c24_15 <- c24[which(c24$Subject %in% rnames15), ]
c24_16 <- c24[which(c24$Subject %in% rnames16), ]
c24_17 <- c24[which(c24$Subject %in% rnames17), ]
c24_18 <- c24[which(c24$Subject %in% rnames18), ]
c24_19 <- c24[which(c24$Subject %in% rnames19), ]
c24_20 <- c24[which(c24$Subject %in% rnames20), ]

c24_1  <- aggregate(c24_1 [,2], by = list(c24_1 $Condition), FUN = mean)
c24_2  <- aggregate(c24_2 [,2], by = list(c24_2 $Condition), FUN = mean)
c24_3  <- aggregate(c24_3 [,2], by = list(c24_3 $Condition), FUN = mean)
c24_4  <- aggregate(c24_4 [,2], by = list(c24_4 $Condition), FUN = mean)
c24_5  <- aggregate(c24_5 [,2], by = list(c24_5 $Condition), FUN = mean)
c24_6  <- aggregate(c24_6 [,2], by = list(c24_6 $Condition), FUN = mean)
c24_7  <- aggregate(c24_7 [,2], by = list(c24_7 $Condition), FUN = mean)
c24_8  <- aggregate(c24_8 [,2], by = list(c24_8 $Condition), FUN = mean)
c24_9  <- aggregate(c24_9 [,2], by = list(c24_9 $Condition), FUN = mean)
c24_10 <- aggregate(c24_10[,2], by = list(c24_10$Condition), FUN = mean)
c24_11 <- aggregate(c24_11[,2], by = list(c24_11$Condition), FUN = mean)
c24_12 <- aggregate(c24_12[,2], by = list(c24_12$Condition), FUN = mean)
c24_13 <- aggregate(c24_13[,2], by = list(c24_13$Condition), FUN = mean)
c24_14 <- aggregate(c24_14[,2], by = list(c24_14$Condition), FUN = mean)
c24_15 <- aggregate(c24_15[,2], by = list(c24_15$Condition), FUN = mean)
c24_16 <- aggregate(c24_16[,2], by = list(c24_16$Condition), FUN = mean)
c24_17 <- aggregate(c24_17[,2], by = list(c24_17$Condition), FUN = mean)
c24_18 <- aggregate(c24_18[,2], by = list(c24_18$Condition), FUN = mean)
c24_19 <- aggregate(c24_19[,2], by = list(c24_19$Condition), FUN = mean)
c24_20 <- aggregate(c24_20[,2], by = list(c24_20$Condition), FUN = mean)

colnames(c24_1 )[1:2] <- c('Condition'  , 'One'      )  
colnames(c24_2 )[1:2] <- c('Condition'  , 'Two'      )  
colnames(c24_3 )[1:2] <- c('Condition'  , 'Three'    )    
colnames(c24_4 )[1:2] <- c('Condition'  , 'Four'     )   
colnames(c24_5 )[1:2] <- c('Condition'  , 'Five'     )   
colnames(c24_6 )[1:2] <- c('Condition'  , 'Six'      )  
colnames(c24_7 )[1:2] <- c('Condition'  , 'Seven'    )    
colnames(c24_8 )[1:2] <- c('Condition'  , 'Eigth'    )    
colnames(c24_9 )[1:2] <- c('Condition'  , 'Nine'     )   
colnames(c24_10)[1:2] <- c('Condition'  , 'Ten'      )  
colnames(c24_11)[1:2] <- c('Condition'  , 'Eleven'   )     
colnames(c24_12)[1:2] <- c('Condition'  , 'Twelve'   )     
colnames(c24_13)[1:2] <- c('Condition'  , 'Thirteen' )       
colnames(c24_14)[1:2] <- c('Condition'  , 'Fourteen' )       
colnames(c24_15)[1:2] <- c('Condition'  , 'Fifteen'  )      
colnames(c24_16)[1:2] <- c('Condition'  , 'Sixteen'  )      
colnames(c24_17)[1:2] <- c('Condition'  , 'Seventeen')        
colnames(c24_18)[1:2] <- c('Condition'  , 'Eighteen' )       
colnames(c24_19)[1:2] <- c('Condition'  , 'Nineteen' )       
colnames(c24_20)[1:2] <- c('Condition'  , 'Twenty'   )     

c24_m  <- merge(c24_1 , c24_2 , all = T) 
c24_m  <- merge(c24_m , c24_3 , all = T) 
c24_m  <- merge(c24_m , c24_4 , all = T) 
c24_m  <- merge(c24_m , c24_5 , all = T) 
c24_m  <- merge(c24_m , c24_6 , all = T) 
c24_m  <- merge(c24_m , c24_7 , all = T) 
c24_m  <- merge(c24_m , c24_8 , all = T) 
c24_m  <- merge(c24_m , c24_9 , all = T) 
c24_m  <- merge(c24_m , c24_10, all = T) 
c24_m  <- merge(c24_m , c24_11, all = T)  
c24_m  <- merge(c24_m , c24_12, all = T)  
c24_m  <- merge(c24_m , c24_13, all = T)  
c24_m  <- merge(c24_m , c24_14, all = T)  
c24_m  <- merge(c24_m , c24_15, all = T)  
c24_m  <- merge(c24_m , c24_16, all = T)  
c24_m  <- merge(c24_m , c24_17, all = T)  
c24_m  <- merge(c24_m , c24_18, all = T)  
c24_m  <- merge(c24_m , c24_19, all = T)  
c24_m  <- merge(c24_m , c24_20, all = T)  

c24_m <- melt(c24_m)

c24_m$N_ppl <- '24'

rm(c24, c24_1 , c24_2 , c24_3 , c24_4 , c24_5 , c24_6 , c24_7 , c24_8 , c24_9 , c24_10, c24_11, c24_12, c24_13, c24_14, c24_15, c24_16, c24_17, c24_18, c24_19, c24_20)

c23  <- ppl_agg_num_counts[which(rowSums(ppl_agg_num_counts  > 0) >= 23), ]

c23  <- as.data.frame(colSums(c23  != 0))

c23 $Subject <- rownames(c23)

c23  <- merge(c23, condition_metadata[,c(5,3)], all.x = T)

c23_1  <- c23[which(c23$Subject %in% rnames1 ), ]
c23_2  <- c23[which(c23$Subject %in% rnames2 ), ]
c23_3  <- c23[which(c23$Subject %in% rnames3 ), ]
c23_4  <- c23[which(c23$Subject %in% rnames4 ), ]
c23_5  <- c23[which(c23$Subject %in% rnames5 ), ]
c23_6  <- c23[which(c23$Subject %in% rnames6 ), ]
c23_7  <- c23[which(c23$Subject %in% rnames7 ), ]
c23_8  <- c23[which(c23$Subject %in% rnames8 ), ]
c23_9  <- c23[which(c23$Subject %in% rnames9 ), ]
c23_10 <- c23[which(c23$Subject %in% rnames10), ]
c23_11 <- c23[which(c23$Subject %in% rnames11), ]
c23_12 <- c23[which(c23$Subject %in% rnames12), ]
c23_13 <- c23[which(c23$Subject %in% rnames13), ]
c23_14 <- c23[which(c23$Subject %in% rnames14), ]
c23_15 <- c23[which(c23$Subject %in% rnames15), ]
c23_16 <- c23[which(c23$Subject %in% rnames16), ]
c23_17 <- c23[which(c23$Subject %in% rnames17), ]
c23_18 <- c23[which(c23$Subject %in% rnames18), ]
c23_19 <- c23[which(c23$Subject %in% rnames19), ]
c23_20 <- c23[which(c23$Subject %in% rnames20), ]

c23_1  <- aggregate(c23_1 [,2], by = list(c23_1 $Condition), FUN = mean)
c23_2  <- aggregate(c23_2 [,2], by = list(c23_2 $Condition), FUN = mean)
c23_3  <- aggregate(c23_3 [,2], by = list(c23_3 $Condition), FUN = mean)
c23_4  <- aggregate(c23_4 [,2], by = list(c23_4 $Condition), FUN = mean)
c23_5  <- aggregate(c23_5 [,2], by = list(c23_5 $Condition), FUN = mean)
c23_6  <- aggregate(c23_6 [,2], by = list(c23_6 $Condition), FUN = mean)
c23_7  <- aggregate(c23_7 [,2], by = list(c23_7 $Condition), FUN = mean)
c23_8  <- aggregate(c23_8 [,2], by = list(c23_8 $Condition), FUN = mean)
c23_9  <- aggregate(c23_9 [,2], by = list(c23_9 $Condition), FUN = mean)
c23_10 <- aggregate(c23_10[,2], by = list(c23_10$Condition), FUN = mean)
c23_11 <- aggregate(c23_11[,2], by = list(c23_11$Condition), FUN = mean)
c23_12 <- aggregate(c23_12[,2], by = list(c23_12$Condition), FUN = mean)
c23_13 <- aggregate(c23_13[,2], by = list(c23_13$Condition), FUN = mean)
c23_14 <- aggregate(c23_14[,2], by = list(c23_14$Condition), FUN = mean)
c23_15 <- aggregate(c23_15[,2], by = list(c23_15$Condition), FUN = mean)
c23_16 <- aggregate(c23_16[,2], by = list(c23_16$Condition), FUN = mean)
c23_17 <- aggregate(c23_17[,2], by = list(c23_17$Condition), FUN = mean)
c23_18 <- aggregate(c23_18[,2], by = list(c23_18$Condition), FUN = mean)
c23_19 <- aggregate(c23_19[,2], by = list(c23_19$Condition), FUN = mean)
c23_20 <- aggregate(c23_20[,2], by = list(c23_20$Condition), FUN = mean)

colnames(c23_1 )[1:2] <- c('Condition'  , 'One'      )  
colnames(c23_2 )[1:2] <- c('Condition'  , 'Two'      )  
colnames(c23_3 )[1:2] <- c('Condition'  , 'Three'    )    
colnames(c23_4 )[1:2] <- c('Condition'  , 'Four'     )   
colnames(c23_5 )[1:2] <- c('Condition'  , 'Five'     )   
colnames(c23_6 )[1:2] <- c('Condition'  , 'Six'      )  
colnames(c23_7 )[1:2] <- c('Condition'  , 'Seven'    )    
colnames(c23_8 )[1:2] <- c('Condition'  , 'Eigth'    )    
colnames(c23_9 )[1:2] <- c('Condition'  , 'Nine'     )   
colnames(c23_10)[1:2] <- c('Condition'  , 'Ten'      )  
colnames(c23_11)[1:2] <- c('Condition'  , 'Eleven'   )     
colnames(c23_12)[1:2] <- c('Condition'  , 'Twelve'   )     
colnames(c23_13)[1:2] <- c('Condition'  , 'Thirteen' )       
colnames(c23_14)[1:2] <- c('Condition'  , 'Fourteen' )       
colnames(c23_15)[1:2] <- c('Condition'  , 'Fifteen'  )      
colnames(c23_16)[1:2] <- c('Condition'  , 'Sixteen'  )      
colnames(c23_17)[1:2] <- c('Condition'  , 'Seventeen')        
colnames(c23_18)[1:2] <- c('Condition'  , 'Eighteen' )       
colnames(c23_19)[1:2] <- c('Condition'  , 'Nineteen' )       
colnames(c23_20)[1:2] <- c('Condition'  , 'Twenty'   )     

c23_m  <- merge(c23_1 , c23_2 , all = T) 
c23_m  <- merge(c23_m , c23_3 , all = T) 
c23_m  <- merge(c23_m , c23_4 , all = T) 
c23_m  <- merge(c23_m , c23_5 , all = T) 
c23_m  <- merge(c23_m , c23_6 , all = T) 
c23_m  <- merge(c23_m , c23_7 , all = T) 
c23_m  <- merge(c23_m , c23_8 , all = T) 
c23_m  <- merge(c23_m , c23_9 , all = T) 
c23_m  <- merge(c23_m , c23_10, all = T) 
c23_m  <- merge(c23_m , c23_11, all = T)  
c23_m  <- merge(c23_m , c23_12, all = T)  
c23_m  <- merge(c23_m , c23_13, all = T)  
c23_m  <- merge(c23_m , c23_14, all = T)  
c23_m  <- merge(c23_m , c23_15, all = T)  
c23_m  <- merge(c23_m , c23_16, all = T)  
c23_m  <- merge(c23_m , c23_17, all = T)  
c23_m  <- merge(c23_m , c23_18, all = T)  
c23_m  <- merge(c23_m , c23_19, all = T)  
c23_m  <- merge(c23_m , c23_20, all = T)  

c23_m <- melt(c23_m)

c23_m$N_ppl <- '23'

rm(c23, c23_1 , c23_2 , c23_3 , c23_4 , c23_5 , c23_6 , c23_7 , c23_8 , c23_9 , c23_10, c23_11, c23_12, c23_13, c23_14, c23_15, c23_16, c23_17, c23_18, c23_19, c23_20)

c22  <- ppl_agg_num_counts[which(rowSums(ppl_agg_num_counts  > 0) >= 22), ]

c22  <- as.data.frame(colSums(c22  != 0))

c22 $Subject <- rownames(c22)

c22  <- merge(c22, condition_metadata[,c(5,3)], all.x = T)

c22_1  <- c22[which(c22$Subject %in% rnames1 ), ]
c22_2  <- c22[which(c22$Subject %in% rnames2 ), ]
c22_3  <- c22[which(c22$Subject %in% rnames3 ), ]
c22_4  <- c22[which(c22$Subject %in% rnames4 ), ]
c22_5  <- c22[which(c22$Subject %in% rnames5 ), ]
c22_6  <- c22[which(c22$Subject %in% rnames6 ), ]
c22_7  <- c22[which(c22$Subject %in% rnames7 ), ]
c22_8  <- c22[which(c22$Subject %in% rnames8 ), ]
c22_9  <- c22[which(c22$Subject %in% rnames9 ), ]
c22_10 <- c22[which(c22$Subject %in% rnames10), ]
c22_11 <- c22[which(c22$Subject %in% rnames11), ]
c22_12 <- c22[which(c22$Subject %in% rnames12), ]
c22_13 <- c22[which(c22$Subject %in% rnames13), ]
c22_14 <- c22[which(c22$Subject %in% rnames14), ]
c22_15 <- c22[which(c22$Subject %in% rnames15), ]
c22_16 <- c22[which(c22$Subject %in% rnames16), ]
c22_17 <- c22[which(c22$Subject %in% rnames17), ]
c22_18 <- c22[which(c22$Subject %in% rnames18), ]
c22_19 <- c22[which(c22$Subject %in% rnames19), ]
c22_20 <- c22[which(c22$Subject %in% rnames20), ]

c22_1  <- aggregate(c22_1 [,2], by = list(c22_1 $Condition), FUN = mean)
c22_2  <- aggregate(c22_2 [,2], by = list(c22_2 $Condition), FUN = mean)
c22_3  <- aggregate(c22_3 [,2], by = list(c22_3 $Condition), FUN = mean)
c22_4  <- aggregate(c22_4 [,2], by = list(c22_4 $Condition), FUN = mean)
c22_5  <- aggregate(c22_5 [,2], by = list(c22_5 $Condition), FUN = mean)
c22_6  <- aggregate(c22_6 [,2], by = list(c22_6 $Condition), FUN = mean)
c22_7  <- aggregate(c22_7 [,2], by = list(c22_7 $Condition), FUN = mean)
c22_8  <- aggregate(c22_8 [,2], by = list(c22_8 $Condition), FUN = mean)
c22_9  <- aggregate(c22_9 [,2], by = list(c22_9 $Condition), FUN = mean)
c22_10 <- aggregate(c22_10[,2], by = list(c22_10$Condition), FUN = mean)
c22_11 <- aggregate(c22_11[,2], by = list(c22_11$Condition), FUN = mean)
c22_12 <- aggregate(c22_12[,2], by = list(c22_12$Condition), FUN = mean)
c22_13 <- aggregate(c22_13[,2], by = list(c22_13$Condition), FUN = mean)
c22_14 <- aggregate(c22_14[,2], by = list(c22_14$Condition), FUN = mean)
c22_15 <- aggregate(c22_15[,2], by = list(c22_15$Condition), FUN = mean)
c22_16 <- aggregate(c22_16[,2], by = list(c22_16$Condition), FUN = mean)
c22_17 <- aggregate(c22_17[,2], by = list(c22_17$Condition), FUN = mean)
c22_18 <- aggregate(c22_18[,2], by = list(c22_18$Condition), FUN = mean)
c22_19 <- aggregate(c22_19[,2], by = list(c22_19$Condition), FUN = mean)
c22_20 <- aggregate(c22_20[,2], by = list(c22_20$Condition), FUN = mean)

colnames(c22_1 )[1:2] <- c('Condition'  , 'One'      )  
colnames(c22_2 )[1:2] <- c('Condition'  , 'Two'      )  
colnames(c22_3 )[1:2] <- c('Condition'  , 'Three'    )    
colnames(c22_4 )[1:2] <- c('Condition'  , 'Four'     )   
colnames(c22_5 )[1:2] <- c('Condition'  , 'Five'     )   
colnames(c22_6 )[1:2] <- c('Condition'  , 'Six'      )  
colnames(c22_7 )[1:2] <- c('Condition'  , 'Seven'    )    
colnames(c22_8 )[1:2] <- c('Condition'  , 'Eigth'    )    
colnames(c22_9 )[1:2] <- c('Condition'  , 'Nine'     )   
colnames(c22_10)[1:2] <- c('Condition'  , 'Ten'      )  
colnames(c22_11)[1:2] <- c('Condition'  , 'Eleven'   )     
colnames(c22_12)[1:2] <- c('Condition'  , 'Twelve'   )     
colnames(c22_13)[1:2] <- c('Condition'  , 'Thirteen' )       
colnames(c22_14)[1:2] <- c('Condition'  , 'Fourteen' )       
colnames(c22_15)[1:2] <- c('Condition'  , 'Fifteen'  )      
colnames(c22_16)[1:2] <- c('Condition'  , 'Sixteen'  )      
colnames(c22_17)[1:2] <- c('Condition'  , 'Seventeen')        
colnames(c22_18)[1:2] <- c('Condition'  , 'Eighteen' )       
colnames(c22_19)[1:2] <- c('Condition'  , 'Nineteen' )       
colnames(c22_20)[1:2] <- c('Condition'  , 'Twenty'   )     

c22_m  <- merge(c22_1 , c22_2 , all = T) 
c22_m  <- merge(c22_m , c22_3 , all = T) 
c22_m  <- merge(c22_m , c22_4 , all = T) 
c22_m  <- merge(c22_m , c22_5 , all = T) 
c22_m  <- merge(c22_m , c22_6 , all = T) 
c22_m  <- merge(c22_m , c22_7 , all = T) 
c22_m  <- merge(c22_m , c22_8 , all = T) 
c22_m  <- merge(c22_m , c22_9 , all = T) 
c22_m  <- merge(c22_m , c22_10, all = T) 
c22_m  <- merge(c22_m , c22_11, all = T)  
c22_m  <- merge(c22_m , c22_12, all = T)  
c22_m  <- merge(c22_m , c22_13, all = T)  
c22_m  <- merge(c22_m , c22_14, all = T)  
c22_m  <- merge(c22_m , c22_15, all = T)  
c22_m  <- merge(c22_m , c22_16, all = T)  
c22_m  <- merge(c22_m , c22_17, all = T)  
c22_m  <- merge(c22_m , c22_18, all = T)  
c22_m  <- merge(c22_m , c22_19, all = T)  
c22_m  <- merge(c22_m , c22_20, all = T)  

c22_m <- melt(c22_m)

c22_m$N_ppl <- '22'

rm(c22, c22_1 , c22_2 , c22_3 , c22_4 , c22_5 , c22_6 , c22_7 , c22_8 , c22_9 , c22_10, c22_11, c22_12, c22_13, c22_14, c22_15, c22_16, c22_17, c22_18, c22_19, c22_20)

c21  <- ppl_agg_num_counts[which(rowSums(ppl_agg_num_counts  > 0) >= 21), ]

c21  <- as.data.frame(colSums(c21  != 0))

c21 $Subject <- rownames(c21)

c21  <- merge(c21, condition_metadata[,c(5,3)], all.x = T)

c21_1  <- c21[which(c21$Subject %in% rnames1 ), ]
c21_2  <- c21[which(c21$Subject %in% rnames2 ), ]
c21_3  <- c21[which(c21$Subject %in% rnames3 ), ]
c21_4  <- c21[which(c21$Subject %in% rnames4 ), ]
c21_5  <- c21[which(c21$Subject %in% rnames5 ), ]
c21_6  <- c21[which(c21$Subject %in% rnames6 ), ]
c21_7  <- c21[which(c21$Subject %in% rnames7 ), ]
c21_8  <- c21[which(c21$Subject %in% rnames8 ), ]
c21_9  <- c21[which(c21$Subject %in% rnames9 ), ]
c21_10 <- c21[which(c21$Subject %in% rnames10), ]
c21_11 <- c21[which(c21$Subject %in% rnames11), ]
c21_12 <- c21[which(c21$Subject %in% rnames12), ]
c21_13 <- c21[which(c21$Subject %in% rnames13), ]
c21_14 <- c21[which(c21$Subject %in% rnames14), ]
c21_15 <- c21[which(c21$Subject %in% rnames15), ]
c21_16 <- c21[which(c21$Subject %in% rnames16), ]
c21_17 <- c21[which(c21$Subject %in% rnames17), ]
c21_18 <- c21[which(c21$Subject %in% rnames18), ]
c21_19 <- c21[which(c21$Subject %in% rnames19), ]
c21_20 <- c21[which(c21$Subject %in% rnames20), ]

c21_1  <- aggregate(c21_1 [,2], by = list(c21_1 $Condition), FUN = mean)
c21_2  <- aggregate(c21_2 [,2], by = list(c21_2 $Condition), FUN = mean)
c21_3  <- aggregate(c21_3 [,2], by = list(c21_3 $Condition), FUN = mean)
c21_4  <- aggregate(c21_4 [,2], by = list(c21_4 $Condition), FUN = mean)
c21_5  <- aggregate(c21_5 [,2], by = list(c21_5 $Condition), FUN = mean)
c21_6  <- aggregate(c21_6 [,2], by = list(c21_6 $Condition), FUN = mean)
c21_7  <- aggregate(c21_7 [,2], by = list(c21_7 $Condition), FUN = mean)
c21_8  <- aggregate(c21_8 [,2], by = list(c21_8 $Condition), FUN = mean)
c21_9  <- aggregate(c21_9 [,2], by = list(c21_9 $Condition), FUN = mean)
c21_10 <- aggregate(c21_10[,2], by = list(c21_10$Condition), FUN = mean)
c21_11 <- aggregate(c21_11[,2], by = list(c21_11$Condition), FUN = mean)
c21_12 <- aggregate(c21_12[,2], by = list(c21_12$Condition), FUN = mean)
c21_13 <- aggregate(c21_13[,2], by = list(c21_13$Condition), FUN = mean)
c21_14 <- aggregate(c21_14[,2], by = list(c21_14$Condition), FUN = mean)
c21_15 <- aggregate(c21_15[,2], by = list(c21_15$Condition), FUN = mean)
c21_16 <- aggregate(c21_16[,2], by = list(c21_16$Condition), FUN = mean)
c21_17 <- aggregate(c21_17[,2], by = list(c21_17$Condition), FUN = mean)
c21_18 <- aggregate(c21_18[,2], by = list(c21_18$Condition), FUN = mean)
c21_19 <- aggregate(c21_19[,2], by = list(c21_19$Condition), FUN = mean)
c21_20 <- aggregate(c21_20[,2], by = list(c21_20$Condition), FUN = mean)

colnames(c21_1 )[1:2] <- c('Condition'  , 'One'      )  
colnames(c21_2 )[1:2] <- c('Condition'  , 'Two'      )  
colnames(c21_3 )[1:2] <- c('Condition'  , 'Three'    )    
colnames(c21_4 )[1:2] <- c('Condition'  , 'Four'     )   
colnames(c21_5 )[1:2] <- c('Condition'  , 'Five'     )   
colnames(c21_6 )[1:2] <- c('Condition'  , 'Six'      )  
colnames(c21_7 )[1:2] <- c('Condition'  , 'Seven'    )    
colnames(c21_8 )[1:2] <- c('Condition'  , 'Eigth'    )    
colnames(c21_9 )[1:2] <- c('Condition'  , 'Nine'     )   
colnames(c21_10)[1:2] <- c('Condition'  , 'Ten'      )  
colnames(c21_11)[1:2] <- c('Condition'  , 'Eleven'   )     
colnames(c21_12)[1:2] <- c('Condition'  , 'Twelve'   )     
colnames(c21_13)[1:2] <- c('Condition'  , 'Thirteen' )       
colnames(c21_14)[1:2] <- c('Condition'  , 'Fourteen' )       
colnames(c21_15)[1:2] <- c('Condition'  , 'Fifteen'  )      
colnames(c21_16)[1:2] <- c('Condition'  , 'Sixteen'  )      
colnames(c21_17)[1:2] <- c('Condition'  , 'Seventeen')        
colnames(c21_18)[1:2] <- c('Condition'  , 'Eighteen' )       
colnames(c21_19)[1:2] <- c('Condition'  , 'Nineteen' )       
colnames(c21_20)[1:2] <- c('Condition'  , 'Twenty'   )     

c21_m  <- merge(c21_1 , c21_2 , all = T) 
c21_m  <- merge(c21_m , c21_3 , all = T) 
c21_m  <- merge(c21_m , c21_4 , all = T) 
c21_m  <- merge(c21_m , c21_5 , all = T) 
c21_m  <- merge(c21_m , c21_6 , all = T) 
c21_m  <- merge(c21_m , c21_7 , all = T) 
c21_m  <- merge(c21_m , c21_8 , all = T) 
c21_m  <- merge(c21_m , c21_9 , all = T) 
c21_m  <- merge(c21_m , c21_10, all = T) 
c21_m  <- merge(c21_m , c21_11, all = T)  
c21_m  <- merge(c21_m , c21_12, all = T)  
c21_m  <- merge(c21_m , c21_13, all = T)  
c21_m  <- merge(c21_m , c21_14, all = T)  
c21_m  <- merge(c21_m , c21_15, all = T)  
c21_m  <- merge(c21_m , c21_16, all = T)  
c21_m  <- merge(c21_m , c21_17, all = T)  
c21_m  <- merge(c21_m , c21_18, all = T)  
c21_m  <- merge(c21_m , c21_19, all = T)  
c21_m  <- merge(c21_m , c21_20, all = T)  

c21_m <- melt(c21_m)

c21_m$N_ppl <- '21'

rm(c21, c21_1 , c21_2 , c21_3 , c21_4 , c21_5 , c21_6 , c21_7 , c21_8 , c21_9 , c21_10, c21_11, c21_12, c21_13, c21_14, c21_15, c21_16, c21_17, c21_18, c21_19, c21_20)

c20  <- ppl_agg_num_counts[which(rowSums(ppl_agg_num_counts  > 0) >= 20), ]

c20  <- as.data.frame(colSums(c20  != 0))

c20 $Subject <- rownames(c20)

c20  <- merge(c20, condition_metadata[,c(5,3)], all.x = T)

c20_1  <- c20[which(c20$Subject %in% rnames1 ), ]
c20_2  <- c20[which(c20$Subject %in% rnames2 ), ]
c20_3  <- c20[which(c20$Subject %in% rnames3 ), ]
c20_4  <- c20[which(c20$Subject %in% rnames4 ), ]
c20_5  <- c20[which(c20$Subject %in% rnames5 ), ]
c20_6  <- c20[which(c20$Subject %in% rnames6 ), ]
c20_7  <- c20[which(c20$Subject %in% rnames7 ), ]
c20_8  <- c20[which(c20$Subject %in% rnames8 ), ]
c20_9  <- c20[which(c20$Subject %in% rnames9 ), ]
c20_10 <- c20[which(c20$Subject %in% rnames10), ]
c20_11 <- c20[which(c20$Subject %in% rnames11), ]
c20_12 <- c20[which(c20$Subject %in% rnames12), ]
c20_13 <- c20[which(c20$Subject %in% rnames13), ]
c20_14 <- c20[which(c20$Subject %in% rnames14), ]
c20_15 <- c20[which(c20$Subject %in% rnames15), ]
c20_16 <- c20[which(c20$Subject %in% rnames16), ]
c20_17 <- c20[which(c20$Subject %in% rnames17), ]
c20_18 <- c20[which(c20$Subject %in% rnames18), ]
c20_19 <- c20[which(c20$Subject %in% rnames19), ]
c20_20 <- c20[which(c20$Subject %in% rnames20), ]

c20_1  <- aggregate(c20_1 [,2], by = list(c20_1 $Condition), FUN = mean)
c20_2  <- aggregate(c20_2 [,2], by = list(c20_2 $Condition), FUN = mean)
c20_3  <- aggregate(c20_3 [,2], by = list(c20_3 $Condition), FUN = mean)
c20_4  <- aggregate(c20_4 [,2], by = list(c20_4 $Condition), FUN = mean)
c20_5  <- aggregate(c20_5 [,2], by = list(c20_5 $Condition), FUN = mean)
c20_6  <- aggregate(c20_6 [,2], by = list(c20_6 $Condition), FUN = mean)
c20_7  <- aggregate(c20_7 [,2], by = list(c20_7 $Condition), FUN = mean)
c20_8  <- aggregate(c20_8 [,2], by = list(c20_8 $Condition), FUN = mean)
c20_9  <- aggregate(c20_9 [,2], by = list(c20_9 $Condition), FUN = mean)
c20_10 <- aggregate(c20_10[,2], by = list(c20_10$Condition), FUN = mean)
c20_11 <- aggregate(c20_11[,2], by = list(c20_11$Condition), FUN = mean)
c20_12 <- aggregate(c20_12[,2], by = list(c20_12$Condition), FUN = mean)
c20_13 <- aggregate(c20_13[,2], by = list(c20_13$Condition), FUN = mean)
c20_14 <- aggregate(c20_14[,2], by = list(c20_14$Condition), FUN = mean)
c20_15 <- aggregate(c20_15[,2], by = list(c20_15$Condition), FUN = mean)
c20_16 <- aggregate(c20_16[,2], by = list(c20_16$Condition), FUN = mean)
c20_17 <- aggregate(c20_17[,2], by = list(c20_17$Condition), FUN = mean)
c20_18 <- aggregate(c20_18[,2], by = list(c20_18$Condition), FUN = mean)
c20_19 <- aggregate(c20_19[,2], by = list(c20_19$Condition), FUN = mean)
c20_20 <- aggregate(c20_20[,2], by = list(c20_20$Condition), FUN = mean)

colnames(c20_1 )[1:2] <- c('Condition'  , 'One'      )  
colnames(c20_2 )[1:2] <- c('Condition'  , 'Two'      )  
colnames(c20_3 )[1:2] <- c('Condition'  , 'Three'    )    
colnames(c20_4 )[1:2] <- c('Condition'  , 'Four'     )   
colnames(c20_5 )[1:2] <- c('Condition'  , 'Five'     )   
colnames(c20_6 )[1:2] <- c('Condition'  , 'Six'      )  
colnames(c20_7 )[1:2] <- c('Condition'  , 'Seven'    )    
colnames(c20_8 )[1:2] <- c('Condition'  , 'Eigth'    )    
colnames(c20_9 )[1:2] <- c('Condition'  , 'Nine'     )   
colnames(c20_10)[1:2] <- c('Condition'  , 'Ten'      )  
colnames(c20_11)[1:2] <- c('Condition'  , 'Eleven'   )     
colnames(c20_12)[1:2] <- c('Condition'  , 'Twelve'   )     
colnames(c20_13)[1:2] <- c('Condition'  , 'Thirteen' )       
colnames(c20_14)[1:2] <- c('Condition'  , 'Fourteen' )       
colnames(c20_15)[1:2] <- c('Condition'  , 'Fifteen'  )      
colnames(c20_16)[1:2] <- c('Condition'  , 'Sixteen'  )      
colnames(c20_17)[1:2] <- c('Condition'  , 'Seventeen')        
colnames(c20_18)[1:2] <- c('Condition'  , 'Eighteen' )       
colnames(c20_19)[1:2] <- c('Condition'  , 'Nineteen' )       
colnames(c20_20)[1:2] <- c('Condition'  , 'Twenty'   )     

c20_m  <- merge(c20_1 , c20_2 , all = T) 
c20_m  <- merge(c20_m , c20_3 , all = T) 
c20_m  <- merge(c20_m , c20_4 , all = T) 
c20_m  <- merge(c20_m , c20_5 , all = T) 
c20_m  <- merge(c20_m , c20_6 , all = T) 
c20_m  <- merge(c20_m , c20_7 , all = T) 
c20_m  <- merge(c20_m , c20_8 , all = T) 
c20_m  <- merge(c20_m , c20_9 , all = T) 
c20_m  <- merge(c20_m , c20_10, all = T) 
c20_m  <- merge(c20_m , c20_11, all = T)  
c20_m  <- merge(c20_m , c20_12, all = T)  
c20_m  <- merge(c20_m , c20_13, all = T)  
c20_m  <- merge(c20_m , c20_14, all = T)  
c20_m  <- merge(c20_m , c20_15, all = T)  
c20_m  <- merge(c20_m , c20_16, all = T)  
c20_m  <- merge(c20_m , c20_17, all = T)  
c20_m  <- merge(c20_m , c20_18, all = T)  
c20_m  <- merge(c20_m , c20_19, all = T)  
c20_m  <- merge(c20_m , c20_20, all = T)  

c20_m <- melt(c20_m)

c20_m$N_ppl <- '20'

rm(c20, c20_1 , c20_2 , c20_3 , c20_4 , c20_5 , c20_6 , c20_7 , c20_8 , c20_9 , c20_10, c20_11, c20_12, c20_13, c20_14, c20_15, c20_16, c20_17, c20_18, c20_19, c20_20)

c19  <- ppl_agg_num_counts[which(rowSums(ppl_agg_num_counts  > 0) >= 19), ]

c19  <- as.data.frame(colSums(c19  != 0))

c19 $Subject <- rownames(c19)

c19  <- merge(c19, condition_metadata[,c(5,3)], all.x = T)

c19_1  <- c19[which(c19$Subject %in% rnames1 ), ]
c19_2  <- c19[which(c19$Subject %in% rnames2 ), ]
c19_3  <- c19[which(c19$Subject %in% rnames3 ), ]
c19_4  <- c19[which(c19$Subject %in% rnames4 ), ]
c19_5  <- c19[which(c19$Subject %in% rnames5 ), ]
c19_6  <- c19[which(c19$Subject %in% rnames6 ), ]
c19_7  <- c19[which(c19$Subject %in% rnames7 ), ]
c19_8  <- c19[which(c19$Subject %in% rnames8 ), ]
c19_9  <- c19[which(c19$Subject %in% rnames9 ), ]
c19_10 <- c19[which(c19$Subject %in% rnames10), ]
c19_11 <- c19[which(c19$Subject %in% rnames11), ]
c19_12 <- c19[which(c19$Subject %in% rnames12), ]
c19_13 <- c19[which(c19$Subject %in% rnames13), ]
c19_14 <- c19[which(c19$Subject %in% rnames14), ]
c19_15 <- c19[which(c19$Subject %in% rnames15), ]
c19_16 <- c19[which(c19$Subject %in% rnames16), ]
c19_17 <- c19[which(c19$Subject %in% rnames17), ]
c19_18 <- c19[which(c19$Subject %in% rnames18), ]
c19_19 <- c19[which(c19$Subject %in% rnames19), ]
c19_20 <- c19[which(c19$Subject %in% rnames20), ]

c19_1  <- aggregate(c19_1 [,2], by = list(c19_1 $Condition), FUN = mean)
c19_2  <- aggregate(c19_2 [,2], by = list(c19_2 $Condition), FUN = mean)
c19_3  <- aggregate(c19_3 [,2], by = list(c19_3 $Condition), FUN = mean)
c19_4  <- aggregate(c19_4 [,2], by = list(c19_4 $Condition), FUN = mean)
c19_5  <- aggregate(c19_5 [,2], by = list(c19_5 $Condition), FUN = mean)
c19_6  <- aggregate(c19_6 [,2], by = list(c19_6 $Condition), FUN = mean)
c19_7  <- aggregate(c19_7 [,2], by = list(c19_7 $Condition), FUN = mean)
c19_8  <- aggregate(c19_8 [,2], by = list(c19_8 $Condition), FUN = mean)
c19_9  <- aggregate(c19_9 [,2], by = list(c19_9 $Condition), FUN = mean)
c19_10 <- aggregate(c19_10[,2], by = list(c19_10$Condition), FUN = mean)
c19_11 <- aggregate(c19_11[,2], by = list(c19_11$Condition), FUN = mean)
c19_12 <- aggregate(c19_12[,2], by = list(c19_12$Condition), FUN = mean)
c19_13 <- aggregate(c19_13[,2], by = list(c19_13$Condition), FUN = mean)
c19_14 <- aggregate(c19_14[,2], by = list(c19_14$Condition), FUN = mean)
c19_15 <- aggregate(c19_15[,2], by = list(c19_15$Condition), FUN = mean)
c19_16 <- aggregate(c19_16[,2], by = list(c19_16$Condition), FUN = mean)
c19_17 <- aggregate(c19_17[,2], by = list(c19_17$Condition), FUN = mean)
c19_18 <- aggregate(c19_18[,2], by = list(c19_18$Condition), FUN = mean)
c19_19 <- aggregate(c19_19[,2], by = list(c19_19$Condition), FUN = mean)
c19_20 <- aggregate(c19_20[,2], by = list(c19_20$Condition), FUN = mean)

colnames(c19_1 )[1:2] <- c('Condition'  , 'One'      )  
colnames(c19_2 )[1:2] <- c('Condition'  , 'Two'      )  
colnames(c19_3 )[1:2] <- c('Condition'  , 'Three'    )    
colnames(c19_4 )[1:2] <- c('Condition'  , 'Four'     )   
colnames(c19_5 )[1:2] <- c('Condition'  , 'Five'     )   
colnames(c19_6 )[1:2] <- c('Condition'  , 'Six'      )  
colnames(c19_7 )[1:2] <- c('Condition'  , 'Seven'    )    
colnames(c19_8 )[1:2] <- c('Condition'  , 'Eigth'    )    
colnames(c19_9 )[1:2] <- c('Condition'  , 'Nine'     )   
colnames(c19_10)[1:2] <- c('Condition'  , 'Ten'      )  
colnames(c19_11)[1:2] <- c('Condition'  , 'Eleven'   )     
colnames(c19_12)[1:2] <- c('Condition'  , 'Twelve'   )     
colnames(c19_13)[1:2] <- c('Condition'  , 'Thirteen' )       
colnames(c19_14)[1:2] <- c('Condition'  , 'Fourteen' )       
colnames(c19_15)[1:2] <- c('Condition'  , 'Fifteen'  )      
colnames(c19_16)[1:2] <- c('Condition'  , 'Sixteen'  )      
colnames(c19_17)[1:2] <- c('Condition'  , 'Seventeen')        
colnames(c19_18)[1:2] <- c('Condition'  , 'Eighteen' )       
colnames(c19_19)[1:2] <- c('Condition'  , 'Nineteen' )       
colnames(c19_20)[1:2] <- c('Condition'  , 'Twenty'   )     

c19_m  <- merge(c19_1 , c19_2 , all = T) 
c19_m  <- merge(c19_m , c19_3 , all = T) 
c19_m  <- merge(c19_m , c19_4 , all = T) 
c19_m  <- merge(c19_m , c19_5 , all = T) 
c19_m  <- merge(c19_m , c19_6 , all = T) 
c19_m  <- merge(c19_m , c19_7 , all = T) 
c19_m  <- merge(c19_m , c19_8 , all = T) 
c19_m  <- merge(c19_m , c19_9 , all = T) 
c19_m  <- merge(c19_m , c19_10, all = T) 
c19_m  <- merge(c19_m , c19_11, all = T)  
c19_m  <- merge(c19_m , c19_12, all = T)  
c19_m  <- merge(c19_m , c19_13, all = T)  
c19_m  <- merge(c19_m , c19_14, all = T)  
c19_m  <- merge(c19_m , c19_15, all = T)  
c19_m  <- merge(c19_m , c19_16, all = T)  
c19_m  <- merge(c19_m , c19_17, all = T)  
c19_m  <- merge(c19_m , c19_18, all = T)  
c19_m  <- merge(c19_m , c19_19, all = T)  
c19_m  <- merge(c19_m , c19_20, all = T)  

c19_m <- melt(c19_m)

c19_m$N_ppl <- '19'

rm(c19, c19_1 , c19_2 , c19_3 , c19_4 , c19_5 , c19_6 , c19_7 , c19_8 , c19_9 , c19_10, c19_11, c19_12, c19_13, c19_14, c19_15, c19_16, c19_17, c19_18, c19_19, c19_20)

c18  <- ppl_agg_num_counts[which(rowSums(ppl_agg_num_counts  > 0) >= 18), ]

c18  <- as.data.frame(colSums(c18  != 0))

c18 $Subject <- rownames(c18)

c18  <- merge(c18, condition_metadata[,c(5,3)], all.x = T)

c18_1  <- c18[which(c18$Subject %in% rnames1 ), ]
c18_2  <- c18[which(c18$Subject %in% rnames2 ), ]
c18_3  <- c18[which(c18$Subject %in% rnames3 ), ]
c18_4  <- c18[which(c18$Subject %in% rnames4 ), ]
c18_5  <- c18[which(c18$Subject %in% rnames5 ), ]
c18_6  <- c18[which(c18$Subject %in% rnames6 ), ]
c18_7  <- c18[which(c18$Subject %in% rnames7 ), ]
c18_8  <- c18[which(c18$Subject %in% rnames8 ), ]
c18_9  <- c18[which(c18$Subject %in% rnames9 ), ]
c18_10 <- c18[which(c18$Subject %in% rnames10), ]
c18_11 <- c18[which(c18$Subject %in% rnames11), ]
c18_12 <- c18[which(c18$Subject %in% rnames12), ]
c18_13 <- c18[which(c18$Subject %in% rnames13), ]
c18_14 <- c18[which(c18$Subject %in% rnames14), ]
c18_15 <- c18[which(c18$Subject %in% rnames15), ]
c18_16 <- c18[which(c18$Subject %in% rnames16), ]
c18_17 <- c18[which(c18$Subject %in% rnames17), ]
c18_18 <- c18[which(c18$Subject %in% rnames18), ]
c18_19 <- c18[which(c18$Subject %in% rnames19), ]
c18_20 <- c18[which(c18$Subject %in% rnames20), ]

c18_1  <- aggregate(c18_1 [,2], by = list(c18_1 $Condition), FUN = mean)
c18_2  <- aggregate(c18_2 [,2], by = list(c18_2 $Condition), FUN = mean)
c18_3  <- aggregate(c18_3 [,2], by = list(c18_3 $Condition), FUN = mean)
c18_4  <- aggregate(c18_4 [,2], by = list(c18_4 $Condition), FUN = mean)
c18_5  <- aggregate(c18_5 [,2], by = list(c18_5 $Condition), FUN = mean)
c18_6  <- aggregate(c18_6 [,2], by = list(c18_6 $Condition), FUN = mean)
c18_7  <- aggregate(c18_7 [,2], by = list(c18_7 $Condition), FUN = mean)
c18_8  <- aggregate(c18_8 [,2], by = list(c18_8 $Condition), FUN = mean)
c18_9  <- aggregate(c18_9 [,2], by = list(c18_9 $Condition), FUN = mean)
c18_10 <- aggregate(c18_10[,2], by = list(c18_10$Condition), FUN = mean)
c18_11 <- aggregate(c18_11[,2], by = list(c18_11$Condition), FUN = mean)
c18_12 <- aggregate(c18_12[,2], by = list(c18_12$Condition), FUN = mean)
c18_13 <- aggregate(c18_13[,2], by = list(c18_13$Condition), FUN = mean)
c18_14 <- aggregate(c18_14[,2], by = list(c18_14$Condition), FUN = mean)
c18_15 <- aggregate(c18_15[,2], by = list(c18_15$Condition), FUN = mean)
c18_16 <- aggregate(c18_16[,2], by = list(c18_16$Condition), FUN = mean)
c18_17 <- aggregate(c18_17[,2], by = list(c18_17$Condition), FUN = mean)
c18_18 <- aggregate(c18_18[,2], by = list(c18_18$Condition), FUN = mean)
c18_19 <- aggregate(c18_19[,2], by = list(c18_19$Condition), FUN = mean)
c18_20 <- aggregate(c18_20[,2], by = list(c18_20$Condition), FUN = mean)

colnames(c18_1 )[1:2] <- c('Condition'  , 'One'      )  
colnames(c18_2 )[1:2] <- c('Condition'  , 'Two'      )  
colnames(c18_3 )[1:2] <- c('Condition'  , 'Three'    )    
colnames(c18_4 )[1:2] <- c('Condition'  , 'Four'     )   
colnames(c18_5 )[1:2] <- c('Condition'  , 'Five'     )   
colnames(c18_6 )[1:2] <- c('Condition'  , 'Six'      )  
colnames(c18_7 )[1:2] <- c('Condition'  , 'Seven'    )    
colnames(c18_8 )[1:2] <- c('Condition'  , 'Eigth'    )    
colnames(c18_9 )[1:2] <- c('Condition'  , 'Nine'     )   
colnames(c18_10)[1:2] <- c('Condition'  , 'Ten'      )  
colnames(c18_11)[1:2] <- c('Condition'  , 'Eleven'   )     
colnames(c18_12)[1:2] <- c('Condition'  , 'Twelve'   )     
colnames(c18_13)[1:2] <- c('Condition'  , 'Thirteen' )       
colnames(c18_14)[1:2] <- c('Condition'  , 'Fourteen' )       
colnames(c18_15)[1:2] <- c('Condition'  , 'Fifteen'  )      
colnames(c18_16)[1:2] <- c('Condition'  , 'Sixteen'  )      
colnames(c18_17)[1:2] <- c('Condition'  , 'Seventeen')        
colnames(c18_18)[1:2] <- c('Condition'  , 'Eighteen' )       
colnames(c18_19)[1:2] <- c('Condition'  , 'Nineteen' )       
colnames(c18_20)[1:2] <- c('Condition'  , 'Twenty'   )     

c18_m  <- merge(c18_1 , c18_2 , all = T) 
c18_m  <- merge(c18_m , c18_3 , all = T) 
c18_m  <- merge(c18_m , c18_4 , all = T) 
c18_m  <- merge(c18_m , c18_5 , all = T) 
c18_m  <- merge(c18_m , c18_6 , all = T) 
c18_m  <- merge(c18_m , c18_7 , all = T) 
c18_m  <- merge(c18_m , c18_8 , all = T) 
c18_m  <- merge(c18_m , c18_9 , all = T) 
c18_m  <- merge(c18_m , c18_10, all = T) 
c18_m  <- merge(c18_m , c18_11, all = T)  
c18_m  <- merge(c18_m , c18_12, all = T)  
c18_m  <- merge(c18_m , c18_13, all = T)  
c18_m  <- merge(c18_m , c18_14, all = T)  
c18_m  <- merge(c18_m , c18_15, all = T)  
c18_m  <- merge(c18_m , c18_16, all = T)  
c18_m  <- merge(c18_m , c18_17, all = T)  
c18_m  <- merge(c18_m , c18_18, all = T)  
c18_m  <- merge(c18_m , c18_19, all = T)  
c18_m  <- merge(c18_m , c18_20, all = T)  

c18_m <- melt(c18_m)

c18_m$N_ppl <- '18'

rm(c18, c18_1 , c18_2 , c18_3 , c18_4 , c18_5 , c18_6 , c18_7 , c18_8 , c18_9 , c18_10, c18_11, c18_12, c18_13, c18_14, c18_15, c18_16, c18_17, c18_18, c18_19, c18_20)

c17  <- ppl_agg_num_counts[which(rowSums(ppl_agg_num_counts  > 0) >= 17), ]

c17  <- as.data.frame(colSums(c17  != 0))

c17 $Subject <- rownames(c17)

c17  <- merge(c17, condition_metadata[,c(5,3)], all.x = T)

c17_1  <- c17[which(c17$Subject %in% rnames1 ), ]
c17_2  <- c17[which(c17$Subject %in% rnames2 ), ]
c17_3  <- c17[which(c17$Subject %in% rnames3 ), ]
c17_4  <- c17[which(c17$Subject %in% rnames4 ), ]
c17_5  <- c17[which(c17$Subject %in% rnames5 ), ]
c17_6  <- c17[which(c17$Subject %in% rnames6 ), ]
c17_7  <- c17[which(c17$Subject %in% rnames7 ), ]
c17_8  <- c17[which(c17$Subject %in% rnames8 ), ]
c17_9  <- c17[which(c17$Subject %in% rnames9 ), ]
c17_10 <- c17[which(c17$Subject %in% rnames10), ]
c17_11 <- c17[which(c17$Subject %in% rnames11), ]
c17_12 <- c17[which(c17$Subject %in% rnames12), ]
c17_13 <- c17[which(c17$Subject %in% rnames13), ]
c17_14 <- c17[which(c17$Subject %in% rnames14), ]
c17_15 <- c17[which(c17$Subject %in% rnames15), ]
c17_16 <- c17[which(c17$Subject %in% rnames16), ]
c17_17 <- c17[which(c17$Subject %in% rnames17), ]
c17_18 <- c17[which(c17$Subject %in% rnames18), ]
c17_19 <- c17[which(c17$Subject %in% rnames19), ]
c17_20 <- c17[which(c17$Subject %in% rnames20), ]

c17_1  <- aggregate(c17_1 [,2], by = list(c17_1 $Condition), FUN = mean)
c17_2  <- aggregate(c17_2 [,2], by = list(c17_2 $Condition), FUN = mean)
c17_3  <- aggregate(c17_3 [,2], by = list(c17_3 $Condition), FUN = mean)
c17_4  <- aggregate(c17_4 [,2], by = list(c17_4 $Condition), FUN = mean)
c17_5  <- aggregate(c17_5 [,2], by = list(c17_5 $Condition), FUN = mean)
c17_6  <- aggregate(c17_6 [,2], by = list(c17_6 $Condition), FUN = mean)
c17_7  <- aggregate(c17_7 [,2], by = list(c17_7 $Condition), FUN = mean)
c17_8  <- aggregate(c17_8 [,2], by = list(c17_8 $Condition), FUN = mean)
c17_9  <- aggregate(c17_9 [,2], by = list(c17_9 $Condition), FUN = mean)
c17_10 <- aggregate(c17_10[,2], by = list(c17_10$Condition), FUN = mean)
c17_11 <- aggregate(c17_11[,2], by = list(c17_11$Condition), FUN = mean)
c17_12 <- aggregate(c17_12[,2], by = list(c17_12$Condition), FUN = mean)
c17_13 <- aggregate(c17_13[,2], by = list(c17_13$Condition), FUN = mean)
c17_14 <- aggregate(c17_14[,2], by = list(c17_14$Condition), FUN = mean)
c17_15 <- aggregate(c17_15[,2], by = list(c17_15$Condition), FUN = mean)
c17_16 <- aggregate(c17_16[,2], by = list(c17_16$Condition), FUN = mean)
c17_17 <- aggregate(c17_17[,2], by = list(c17_17$Condition), FUN = mean)
c17_18 <- aggregate(c17_18[,2], by = list(c17_18$Condition), FUN = mean)
c17_19 <- aggregate(c17_19[,2], by = list(c17_19$Condition), FUN = mean)
c17_20 <- aggregate(c17_20[,2], by = list(c17_20$Condition), FUN = mean)

colnames(c17_1 )[1:2] <- c('Condition'  , 'One'      )  
colnames(c17_2 )[1:2] <- c('Condition'  , 'Two'      )  
colnames(c17_3 )[1:2] <- c('Condition'  , 'Three'    )    
colnames(c17_4 )[1:2] <- c('Condition'  , 'Four'     )   
colnames(c17_5 )[1:2] <- c('Condition'  , 'Five'     )   
colnames(c17_6 )[1:2] <- c('Condition'  , 'Six'      )  
colnames(c17_7 )[1:2] <- c('Condition'  , 'Seven'    )    
colnames(c17_8 )[1:2] <- c('Condition'  , 'Eigth'    )    
colnames(c17_9 )[1:2] <- c('Condition'  , 'Nine'     )   
colnames(c17_10)[1:2] <- c('Condition'  , 'Ten'      )  
colnames(c17_11)[1:2] <- c('Condition'  , 'Eleven'   )     
colnames(c17_12)[1:2] <- c('Condition'  , 'Twelve'   )     
colnames(c17_13)[1:2] <- c('Condition'  , 'Thirteen' )       
colnames(c17_14)[1:2] <- c('Condition'  , 'Fourteen' )       
colnames(c17_15)[1:2] <- c('Condition'  , 'Fifteen'  )      
colnames(c17_16)[1:2] <- c('Condition'  , 'Sixteen'  )      
colnames(c17_17)[1:2] <- c('Condition'  , 'Seventeen')        
colnames(c17_18)[1:2] <- c('Condition'  , 'Eighteen' )       
colnames(c17_19)[1:2] <- c('Condition'  , 'Nineteen' )       
colnames(c17_20)[1:2] <- c('Condition'  , 'Twenty'   )     

c17_m  <- merge(c17_1 , c17_2 , all = T) 
c17_m  <- merge(c17_m , c17_3 , all = T) 
c17_m  <- merge(c17_m , c17_4 , all = T) 
c17_m  <- merge(c17_m , c17_5 , all = T) 
c17_m  <- merge(c17_m , c17_6 , all = T) 
c17_m  <- merge(c17_m , c17_7 , all = T) 
c17_m  <- merge(c17_m , c17_8 , all = T) 
c17_m  <- merge(c17_m , c17_9 , all = T) 
c17_m  <- merge(c17_m , c17_10, all = T) 
c17_m  <- merge(c17_m , c17_11, all = T)  
c17_m  <- merge(c17_m , c17_12, all = T)  
c17_m  <- merge(c17_m , c17_13, all = T)  
c17_m  <- merge(c17_m , c17_14, all = T)  
c17_m  <- merge(c17_m , c17_15, all = T)  
c17_m  <- merge(c17_m , c17_16, all = T)  
c17_m  <- merge(c17_m , c17_17, all = T)  
c17_m  <- merge(c17_m , c17_18, all = T)  
c17_m  <- merge(c17_m , c17_19, all = T)  
c17_m  <- merge(c17_m , c17_20, all = T)  

c17_m <- melt(c17_m)

c17_m$N_ppl <- '17'

rm(c17, c17_1 , c17_2 , c17_3 , c17_4 , c17_5 , c17_6 , c17_7 , c17_8 , c17_9 , c17_10, c17_11, c17_12, c17_13, c17_14, c17_15, c17_16, c17_17, c17_18, c17_19, c17_20)

c16  <- ppl_agg_num_counts[which(rowSums(ppl_agg_num_counts  > 0) >= 16), ]

c16  <- as.data.frame(colSums(c16  != 0))

c16 $Subject <- rownames(c16)

c16  <- merge(c16, condition_metadata[,c(5,3)], all.x = T)

c16_1  <- c16[which(c16$Subject %in% rnames1 ), ]
c16_2  <- c16[which(c16$Subject %in% rnames2 ), ]
c16_3  <- c16[which(c16$Subject %in% rnames3 ), ]
c16_4  <- c16[which(c16$Subject %in% rnames4 ), ]
c16_5  <- c16[which(c16$Subject %in% rnames5 ), ]
c16_6  <- c16[which(c16$Subject %in% rnames6 ), ]
c16_7  <- c16[which(c16$Subject %in% rnames7 ), ]
c16_8  <- c16[which(c16$Subject %in% rnames8 ), ]
c16_9  <- c16[which(c16$Subject %in% rnames9 ), ]
c16_10 <- c16[which(c16$Subject %in% rnames10), ]
c16_11 <- c16[which(c16$Subject %in% rnames11), ]
c16_12 <- c16[which(c16$Subject %in% rnames12), ]
c16_13 <- c16[which(c16$Subject %in% rnames13), ]
c16_14 <- c16[which(c16$Subject %in% rnames14), ]
c16_15 <- c16[which(c16$Subject %in% rnames15), ]
c16_16 <- c16[which(c16$Subject %in% rnames16), ]
c16_17 <- c16[which(c16$Subject %in% rnames17), ]
c16_18 <- c16[which(c16$Subject %in% rnames18), ]
c16_19 <- c16[which(c16$Subject %in% rnames19), ]
c16_20 <- c16[which(c16$Subject %in% rnames20), ]

c16_1  <- aggregate(c16_1 [,2], by = list(c16_1 $Condition), FUN = mean)
c16_2  <- aggregate(c16_2 [,2], by = list(c16_2 $Condition), FUN = mean)
c16_3  <- aggregate(c16_3 [,2], by = list(c16_3 $Condition), FUN = mean)
c16_4  <- aggregate(c16_4 [,2], by = list(c16_4 $Condition), FUN = mean)
c16_5  <- aggregate(c16_5 [,2], by = list(c16_5 $Condition), FUN = mean)
c16_6  <- aggregate(c16_6 [,2], by = list(c16_6 $Condition), FUN = mean)
c16_7  <- aggregate(c16_7 [,2], by = list(c16_7 $Condition), FUN = mean)
c16_8  <- aggregate(c16_8 [,2], by = list(c16_8 $Condition), FUN = mean)
c16_9  <- aggregate(c16_9 [,2], by = list(c16_9 $Condition), FUN = mean)
c16_10 <- aggregate(c16_10[,2], by = list(c16_10$Condition), FUN = mean)
c16_11 <- aggregate(c16_11[,2], by = list(c16_11$Condition), FUN = mean)
c16_12 <- aggregate(c16_12[,2], by = list(c16_12$Condition), FUN = mean)
c16_13 <- aggregate(c16_13[,2], by = list(c16_13$Condition), FUN = mean)
c16_14 <- aggregate(c16_14[,2], by = list(c16_14$Condition), FUN = mean)
c16_15 <- aggregate(c16_15[,2], by = list(c16_15$Condition), FUN = mean)
c16_16 <- aggregate(c16_16[,2], by = list(c16_16$Condition), FUN = mean)
c16_17 <- aggregate(c16_17[,2], by = list(c16_17$Condition), FUN = mean)
c16_18 <- aggregate(c16_18[,2], by = list(c16_18$Condition), FUN = mean)
c16_19 <- aggregate(c16_19[,2], by = list(c16_19$Condition), FUN = mean)
c16_20 <- aggregate(c16_20[,2], by = list(c16_20$Condition), FUN = mean)

colnames(c16_1 )[1:2] <- c('Condition'  , 'One'      )  
colnames(c16_2 )[1:2] <- c('Condition'  , 'Two'      )  
colnames(c16_3 )[1:2] <- c('Condition'  , 'Three'    )    
colnames(c16_4 )[1:2] <- c('Condition'  , 'Four'     )   
colnames(c16_5 )[1:2] <- c('Condition'  , 'Five'     )   
colnames(c16_6 )[1:2] <- c('Condition'  , 'Six'      )  
colnames(c16_7 )[1:2] <- c('Condition'  , 'Seven'    )    
colnames(c16_8 )[1:2] <- c('Condition'  , 'Eigth'    )    
colnames(c16_9 )[1:2] <- c('Condition'  , 'Nine'     )   
colnames(c16_10)[1:2] <- c('Condition'  , 'Ten'      )  
colnames(c16_11)[1:2] <- c('Condition'  , 'Eleven'   )     
colnames(c16_12)[1:2] <- c('Condition'  , 'Twelve'   )     
colnames(c16_13)[1:2] <- c('Condition'  , 'Thirteen' )       
colnames(c16_14)[1:2] <- c('Condition'  , 'Fourteen' )       
colnames(c16_15)[1:2] <- c('Condition'  , 'Fifteen'  )      
colnames(c16_16)[1:2] <- c('Condition'  , 'Sixteen'  )      
colnames(c16_17)[1:2] <- c('Condition'  , 'Seventeen')        
colnames(c16_18)[1:2] <- c('Condition'  , 'Eighteen' )       
colnames(c16_19)[1:2] <- c('Condition'  , 'Nineteen' )       
colnames(c16_20)[1:2] <- c('Condition'  , 'Twenty'   )     

c16_m  <- merge(c16_1 , c16_2 , all = T) 
c16_m  <- merge(c16_m , c16_3 , all = T) 
c16_m  <- merge(c16_m , c16_4 , all = T) 
c16_m  <- merge(c16_m , c16_5 , all = T) 
c16_m  <- merge(c16_m , c16_6 , all = T) 
c16_m  <- merge(c16_m , c16_7 , all = T) 
c16_m  <- merge(c16_m , c16_8 , all = T) 
c16_m  <- merge(c16_m , c16_9 , all = T) 
c16_m  <- merge(c16_m , c16_10, all = T) 
c16_m  <- merge(c16_m , c16_11, all = T)  
c16_m  <- merge(c16_m , c16_12, all = T)  
c16_m  <- merge(c16_m , c16_13, all = T)  
c16_m  <- merge(c16_m , c16_14, all = T)  
c16_m  <- merge(c16_m , c16_15, all = T)  
c16_m  <- merge(c16_m , c16_16, all = T)  
c16_m  <- merge(c16_m , c16_17, all = T)  
c16_m  <- merge(c16_m , c16_18, all = T)  
c16_m  <- merge(c16_m , c16_19, all = T)  
c16_m  <- merge(c16_m , c16_20, all = T)  

c16_m <- melt(c16_m)

c16_m$N_ppl <- '16'

rm(c16, c16_1 , c16_2 , c16_3 , c16_4 , c16_5 , c16_6 , c16_7 , c16_8 , c16_9 , c16_10, c16_11, c16_12, c16_13, c16_14, c16_15, c16_16, c16_17, c16_18, c16_19, c16_20)

c15  <- ppl_agg_num_counts[which(rowSums(ppl_agg_num_counts  > 0) >= 15), ]

c15  <- as.data.frame(colSums(c15  != 0))

c15 $Subject <- rownames(c15)

c15  <- merge(c15, condition_metadata[,c(5,3)], all.x = T)

c15_1  <- c15[which(c15$Subject %in% rnames1 ), ]
c15_2  <- c15[which(c15$Subject %in% rnames2 ), ]
c15_3  <- c15[which(c15$Subject %in% rnames3 ), ]
c15_4  <- c15[which(c15$Subject %in% rnames4 ), ]
c15_5  <- c15[which(c15$Subject %in% rnames5 ), ]
c15_6  <- c15[which(c15$Subject %in% rnames6 ), ]
c15_7  <- c15[which(c15$Subject %in% rnames7 ), ]
c15_8  <- c15[which(c15$Subject %in% rnames8 ), ]
c15_9  <- c15[which(c15$Subject %in% rnames9 ), ]
c15_10 <- c15[which(c15$Subject %in% rnames10), ]
c15_11 <- c15[which(c15$Subject %in% rnames11), ]
c15_12 <- c15[which(c15$Subject %in% rnames12), ]
c15_13 <- c15[which(c15$Subject %in% rnames13), ]
c15_14 <- c15[which(c15$Subject %in% rnames14), ]
c15_15 <- c15[which(c15$Subject %in% rnames15), ]
c15_16 <- c15[which(c15$Subject %in% rnames16), ]
c15_17 <- c15[which(c15$Subject %in% rnames17), ]
c15_18 <- c15[which(c15$Subject %in% rnames18), ]
c15_19 <- c15[which(c15$Subject %in% rnames19), ]
c15_20 <- c15[which(c15$Subject %in% rnames20), ]

c15_1  <- aggregate(c15_1 [,2], by = list(c15_1 $Condition), FUN = mean)
c15_2  <- aggregate(c15_2 [,2], by = list(c15_2 $Condition), FUN = mean)
c15_3  <- aggregate(c15_3 [,2], by = list(c15_3 $Condition), FUN = mean)
c15_4  <- aggregate(c15_4 [,2], by = list(c15_4 $Condition), FUN = mean)
c15_5  <- aggregate(c15_5 [,2], by = list(c15_5 $Condition), FUN = mean)
c15_6  <- aggregate(c15_6 [,2], by = list(c15_6 $Condition), FUN = mean)
c15_7  <- aggregate(c15_7 [,2], by = list(c15_7 $Condition), FUN = mean)
c15_8  <- aggregate(c15_8 [,2], by = list(c15_8 $Condition), FUN = mean)
c15_9  <- aggregate(c15_9 [,2], by = list(c15_9 $Condition), FUN = mean)
c15_10 <- aggregate(c15_10[,2], by = list(c15_10$Condition), FUN = mean)
c15_11 <- aggregate(c15_11[,2], by = list(c15_11$Condition), FUN = mean)
c15_12 <- aggregate(c15_12[,2], by = list(c15_12$Condition), FUN = mean)
c15_13 <- aggregate(c15_13[,2], by = list(c15_13$Condition), FUN = mean)
c15_14 <- aggregate(c15_14[,2], by = list(c15_14$Condition), FUN = mean)
c15_15 <- aggregate(c15_15[,2], by = list(c15_15$Condition), FUN = mean)
c15_16 <- aggregate(c15_16[,2], by = list(c15_16$Condition), FUN = mean)
c15_17 <- aggregate(c15_17[,2], by = list(c15_17$Condition), FUN = mean)
c15_18 <- aggregate(c15_18[,2], by = list(c15_18$Condition), FUN = mean)
c15_19 <- aggregate(c15_19[,2], by = list(c15_19$Condition), FUN = mean)
c15_20 <- aggregate(c15_20[,2], by = list(c15_20$Condition), FUN = mean)

colnames(c15_1 )[1:2] <- c('Condition'  , 'One'      )  
colnames(c15_2 )[1:2] <- c('Condition'  , 'Two'      )  
colnames(c15_3 )[1:2] <- c('Condition'  , 'Three'    )    
colnames(c15_4 )[1:2] <- c('Condition'  , 'Four'     )   
colnames(c15_5 )[1:2] <- c('Condition'  , 'Five'     )   
colnames(c15_6 )[1:2] <- c('Condition'  , 'Six'      )  
colnames(c15_7 )[1:2] <- c('Condition'  , 'Seven'    )    
colnames(c15_8 )[1:2] <- c('Condition'  , 'Eigth'    )    
colnames(c15_9 )[1:2] <- c('Condition'  , 'Nine'     )   
colnames(c15_10)[1:2] <- c('Condition'  , 'Ten'      )  
colnames(c15_11)[1:2] <- c('Condition'  , 'Eleven'   )     
colnames(c15_12)[1:2] <- c('Condition'  , 'Twelve'   )     
colnames(c15_13)[1:2] <- c('Condition'  , 'Thirteen' )       
colnames(c15_14)[1:2] <- c('Condition'  , 'Fourteen' )       
colnames(c15_15)[1:2] <- c('Condition'  , 'Fifteen'  )      
colnames(c15_16)[1:2] <- c('Condition'  , 'Sixteen'  )      
colnames(c15_17)[1:2] <- c('Condition'  , 'Seventeen')        
colnames(c15_18)[1:2] <- c('Condition'  , 'Eighteen' )       
colnames(c15_19)[1:2] <- c('Condition'  , 'Nineteen' )       
colnames(c15_20)[1:2] <- c('Condition'  , 'Twenty'   )     

c15_m  <- merge(c15_1 , c15_2 , all = T) 
c15_m  <- merge(c15_m , c15_3 , all = T) 
c15_m  <- merge(c15_m , c15_4 , all = T) 
c15_m  <- merge(c15_m , c15_5 , all = T) 
c15_m  <- merge(c15_m , c15_6 , all = T) 
c15_m  <- merge(c15_m , c15_7 , all = T) 
c15_m  <- merge(c15_m , c15_8 , all = T) 
c15_m  <- merge(c15_m , c15_9 , all = T) 
c15_m  <- merge(c15_m , c15_10, all = T) 
c15_m  <- merge(c15_m , c15_11, all = T)  
c15_m  <- merge(c15_m , c15_12, all = T)  
c15_m  <- merge(c15_m , c15_13, all = T)  
c15_m  <- merge(c15_m , c15_14, all = T)  
c15_m  <- merge(c15_m , c15_15, all = T)  
c15_m  <- merge(c15_m , c15_16, all = T)  
c15_m  <- merge(c15_m , c15_17, all = T)  
c15_m  <- merge(c15_m , c15_18, all = T)  
c15_m  <- merge(c15_m , c15_19, all = T)  
c15_m  <- merge(c15_m , c15_20, all = T)  

c15_m <- melt(c15_m)

c15_m$N_ppl <- '15'

rm(c15, c15_1 , c15_2 , c15_3 , c15_4 , c15_5 , c15_6 , c15_7 , c15_8 , c15_9 , c15_10, c15_11, c15_12, c15_13, c15_14, c15_15, c15_16, c15_17, c15_18, c15_19, c15_20)

c14  <- ppl_agg_num_counts[which(rowSums(ppl_agg_num_counts  > 0) >= 14), ]

c14  <- as.data.frame(colSums(c14  != 0))

c14 $Subject <- rownames(c14)

c14  <- merge(c14, condition_metadata[,c(5,3)], all.x = T)

c14_1  <- c14[which(c14$Subject %in% rnames1 ), ]
c14_2  <- c14[which(c14$Subject %in% rnames2 ), ]
c14_3  <- c14[which(c14$Subject %in% rnames3 ), ]
c14_4  <- c14[which(c14$Subject %in% rnames4 ), ]
c14_5  <- c14[which(c14$Subject %in% rnames5 ), ]
c14_6  <- c14[which(c14$Subject %in% rnames6 ), ]
c14_7  <- c14[which(c14$Subject %in% rnames7 ), ]
c14_8  <- c14[which(c14$Subject %in% rnames8 ), ]
c14_9  <- c14[which(c14$Subject %in% rnames9 ), ]
c14_10 <- c14[which(c14$Subject %in% rnames10), ]
c14_11 <- c14[which(c14$Subject %in% rnames11), ]
c14_12 <- c14[which(c14$Subject %in% rnames12), ]
c14_13 <- c14[which(c14$Subject %in% rnames13), ]
c14_14 <- c14[which(c14$Subject %in% rnames14), ]
c14_15 <- c14[which(c14$Subject %in% rnames15), ]
c14_16 <- c14[which(c14$Subject %in% rnames16), ]
c14_17 <- c14[which(c14$Subject %in% rnames17), ]
c14_18 <- c14[which(c14$Subject %in% rnames18), ]
c14_19 <- c14[which(c14$Subject %in% rnames19), ]
c14_20 <- c14[which(c14$Subject %in% rnames20), ]

c14_1  <- aggregate(c14_1 [,2], by = list(c14_1 $Condition), FUN = mean)
c14_2  <- aggregate(c14_2 [,2], by = list(c14_2 $Condition), FUN = mean)
c14_3  <- aggregate(c14_3 [,2], by = list(c14_3 $Condition), FUN = mean)
c14_4  <- aggregate(c14_4 [,2], by = list(c14_4 $Condition), FUN = mean)
c14_5  <- aggregate(c14_5 [,2], by = list(c14_5 $Condition), FUN = mean)
c14_6  <- aggregate(c14_6 [,2], by = list(c14_6 $Condition), FUN = mean)
c14_7  <- aggregate(c14_7 [,2], by = list(c14_7 $Condition), FUN = mean)
c14_8  <- aggregate(c14_8 [,2], by = list(c14_8 $Condition), FUN = mean)
c14_9  <- aggregate(c14_9 [,2], by = list(c14_9 $Condition), FUN = mean)
c14_10 <- aggregate(c14_10[,2], by = list(c14_10$Condition), FUN = mean)
c14_11 <- aggregate(c14_11[,2], by = list(c14_11$Condition), FUN = mean)
c14_12 <- aggregate(c14_12[,2], by = list(c14_12$Condition), FUN = mean)
c14_13 <- aggregate(c14_13[,2], by = list(c14_13$Condition), FUN = mean)
c14_14 <- aggregate(c14_14[,2], by = list(c14_14$Condition), FUN = mean)
c14_15 <- aggregate(c14_15[,2], by = list(c14_15$Condition), FUN = mean)
c14_16 <- aggregate(c14_16[,2], by = list(c14_16$Condition), FUN = mean)
c14_17 <- aggregate(c14_17[,2], by = list(c14_17$Condition), FUN = mean)
c14_18 <- aggregate(c14_18[,2], by = list(c14_18$Condition), FUN = mean)
c14_19 <- aggregate(c14_19[,2], by = list(c14_19$Condition), FUN = mean)
c14_20 <- aggregate(c14_20[,2], by = list(c14_20$Condition), FUN = mean)

colnames(c14_1 )[1:2] <- c('Condition'  , 'One'      )  
colnames(c14_2 )[1:2] <- c('Condition'  , 'Two'      )  
colnames(c14_3 )[1:2] <- c('Condition'  , 'Three'    )    
colnames(c14_4 )[1:2] <- c('Condition'  , 'Four'     )   
colnames(c14_5 )[1:2] <- c('Condition'  , 'Five'     )   
colnames(c14_6 )[1:2] <- c('Condition'  , 'Six'      )  
colnames(c14_7 )[1:2] <- c('Condition'  , 'Seven'    )    
colnames(c14_8 )[1:2] <- c('Condition'  , 'Eigth'    )    
colnames(c14_9 )[1:2] <- c('Condition'  , 'Nine'     )   
colnames(c14_10)[1:2] <- c('Condition'  , 'Ten'      )  
colnames(c14_11)[1:2] <- c('Condition'  , 'Eleven'   )     
colnames(c14_12)[1:2] <- c('Condition'  , 'Twelve'   )     
colnames(c14_13)[1:2] <- c('Condition'  , 'Thirteen' )       
colnames(c14_14)[1:2] <- c('Condition'  , 'Fourteen' )       
colnames(c14_15)[1:2] <- c('Condition'  , 'Fifteen'  )      
colnames(c14_16)[1:2] <- c('Condition'  , 'Sixteen'  )      
colnames(c14_17)[1:2] <- c('Condition'  , 'Seventeen')        
colnames(c14_18)[1:2] <- c('Condition'  , 'Eighteen' )       
colnames(c14_19)[1:2] <- c('Condition'  , 'Nineteen' )       
colnames(c14_20)[1:2] <- c('Condition'  , 'Twenty'   )     

c14_m  <- merge(c14_1 , c14_2 , all = T) 
c14_m  <- merge(c14_m , c14_3 , all = T) 
c14_m  <- merge(c14_m , c14_4 , all = T) 
c14_m  <- merge(c14_m , c14_5 , all = T) 
c14_m  <- merge(c14_m , c14_6 , all = T) 
c14_m  <- merge(c14_m , c14_7 , all = T) 
c14_m  <- merge(c14_m , c14_8 , all = T) 
c14_m  <- merge(c14_m , c14_9 , all = T) 
c14_m  <- merge(c14_m , c14_10, all = T) 
c14_m  <- merge(c14_m , c14_11, all = T)  
c14_m  <- merge(c14_m , c14_12, all = T)  
c14_m  <- merge(c14_m , c14_13, all = T)  
c14_m  <- merge(c14_m , c14_14, all = T)  
c14_m  <- merge(c14_m , c14_15, all = T)  
c14_m  <- merge(c14_m , c14_16, all = T)  
c14_m  <- merge(c14_m , c14_17, all = T)  
c14_m  <- merge(c14_m , c14_18, all = T)  
c14_m  <- merge(c14_m , c14_19, all = T)  
c14_m  <- merge(c14_m , c14_20, all = T)  

c14_m <- melt(c14_m)

c14_m$N_ppl <- '14'

rm(c14, c14_1 , c14_2 , c14_3 , c14_4 , c14_5 , c14_6 , c14_7 , c14_8 , c14_9 , c14_10, c14_11, c14_12, c14_13, c14_14, c14_15, c14_16, c14_17, c14_18, c14_19, c14_20)

c13  <- ppl_agg_num_counts[which(rowSums(ppl_agg_num_counts  > 0) >= 13), ]

c13  <- as.data.frame(colSums(c13  != 0))

c13 $Subject <- rownames(c13)

c13  <- merge(c13, condition_metadata[,c(5,3)], all.x = T)

c13_1  <- c13[which(c13$Subject %in% rnames1 ), ]
c13_2  <- c13[which(c13$Subject %in% rnames2 ), ]
c13_3  <- c13[which(c13$Subject %in% rnames3 ), ]
c13_4  <- c13[which(c13$Subject %in% rnames4 ), ]
c13_5  <- c13[which(c13$Subject %in% rnames5 ), ]
c13_6  <- c13[which(c13$Subject %in% rnames6 ), ]
c13_7  <- c13[which(c13$Subject %in% rnames7 ), ]
c13_8  <- c13[which(c13$Subject %in% rnames8 ), ]
c13_9  <- c13[which(c13$Subject %in% rnames9 ), ]
c13_10 <- c13[which(c13$Subject %in% rnames10), ]
c13_11 <- c13[which(c13$Subject %in% rnames11), ]
c13_12 <- c13[which(c13$Subject %in% rnames12), ]
c13_13 <- c13[which(c13$Subject %in% rnames13), ]
c13_14 <- c13[which(c13$Subject %in% rnames14), ]
c13_15 <- c13[which(c13$Subject %in% rnames15), ]
c13_16 <- c13[which(c13$Subject %in% rnames16), ]
c13_17 <- c13[which(c13$Subject %in% rnames17), ]
c13_18 <- c13[which(c13$Subject %in% rnames18), ]
c13_19 <- c13[which(c13$Subject %in% rnames19), ]
c13_20 <- c13[which(c13$Subject %in% rnames20), ]

c13_1  <- aggregate(c13_1 [,2], by = list(c13_1 $Condition), FUN = mean)
c13_2  <- aggregate(c13_2 [,2], by = list(c13_2 $Condition), FUN = mean)
c13_3  <- aggregate(c13_3 [,2], by = list(c13_3 $Condition), FUN = mean)
c13_4  <- aggregate(c13_4 [,2], by = list(c13_4 $Condition), FUN = mean)
c13_5  <- aggregate(c13_5 [,2], by = list(c13_5 $Condition), FUN = mean)
c13_6  <- aggregate(c13_6 [,2], by = list(c13_6 $Condition), FUN = mean)
c13_7  <- aggregate(c13_7 [,2], by = list(c13_7 $Condition), FUN = mean)
c13_8  <- aggregate(c13_8 [,2], by = list(c13_8 $Condition), FUN = mean)
c13_9  <- aggregate(c13_9 [,2], by = list(c13_9 $Condition), FUN = mean)
c13_10 <- aggregate(c13_10[,2], by = list(c13_10$Condition), FUN = mean)
c13_11 <- aggregate(c13_11[,2], by = list(c13_11$Condition), FUN = mean)
c13_12 <- aggregate(c13_12[,2], by = list(c13_12$Condition), FUN = mean)
c13_13 <- aggregate(c13_13[,2], by = list(c13_13$Condition), FUN = mean)
c13_14 <- aggregate(c13_14[,2], by = list(c13_14$Condition), FUN = mean)
c13_15 <- aggregate(c13_15[,2], by = list(c13_15$Condition), FUN = mean)
c13_16 <- aggregate(c13_16[,2], by = list(c13_16$Condition), FUN = mean)
c13_17 <- aggregate(c13_17[,2], by = list(c13_17$Condition), FUN = mean)
c13_18 <- aggregate(c13_18[,2], by = list(c13_18$Condition), FUN = mean)
c13_19 <- aggregate(c13_19[,2], by = list(c13_19$Condition), FUN = mean)
c13_20 <- aggregate(c13_20[,2], by = list(c13_20$Condition), FUN = mean)

colnames(c13_1 )[1:2] <- c('Condition'  , 'One'      )  
colnames(c13_2 )[1:2] <- c('Condition'  , 'Two'      )  
colnames(c13_3 )[1:2] <- c('Condition'  , 'Three'    )    
colnames(c13_4 )[1:2] <- c('Condition'  , 'Four'     )   
colnames(c13_5 )[1:2] <- c('Condition'  , 'Five'     )   
colnames(c13_6 )[1:2] <- c('Condition'  , 'Six'      )  
colnames(c13_7 )[1:2] <- c('Condition'  , 'Seven'    )    
colnames(c13_8 )[1:2] <- c('Condition'  , 'Eigth'    )    
colnames(c13_9 )[1:2] <- c('Condition'  , 'Nine'     )   
colnames(c13_10)[1:2] <- c('Condition'  , 'Ten'      )  
colnames(c13_11)[1:2] <- c('Condition'  , 'Eleven'   )     
colnames(c13_12)[1:2] <- c('Condition'  , 'Twelve'   )     
colnames(c13_13)[1:2] <- c('Condition'  , 'Thirteen' )       
colnames(c13_14)[1:2] <- c('Condition'  , 'Fourteen' )       
colnames(c13_15)[1:2] <- c('Condition'  , 'Fifteen'  )      
colnames(c13_16)[1:2] <- c('Condition'  , 'Sixteen'  )      
colnames(c13_17)[1:2] <- c('Condition'  , 'Seventeen')        
colnames(c13_18)[1:2] <- c('Condition'  , 'Eighteen' )       
colnames(c13_19)[1:2] <- c('Condition'  , 'Nineteen' )       
colnames(c13_20)[1:2] <- c('Condition'  , 'Twenty'   )     

c13_m  <- merge(c13_1 , c13_2 , all = T) 
c13_m  <- merge(c13_m , c13_3 , all = T) 
c13_m  <- merge(c13_m , c13_4 , all = T) 
c13_m  <- merge(c13_m , c13_5 , all = T) 
c13_m  <- merge(c13_m , c13_6 , all = T) 
c13_m  <- merge(c13_m , c13_7 , all = T) 
c13_m  <- merge(c13_m , c13_8 , all = T) 
c13_m  <- merge(c13_m , c13_9 , all = T) 
c13_m  <- merge(c13_m , c13_10, all = T) 
c13_m  <- merge(c13_m , c13_11, all = T)  
c13_m  <- merge(c13_m , c13_12, all = T)  
c13_m  <- merge(c13_m , c13_13, all = T)  
c13_m  <- merge(c13_m , c13_14, all = T)  
c13_m  <- merge(c13_m , c13_15, all = T)  
c13_m  <- merge(c13_m , c13_16, all = T)  
c13_m  <- merge(c13_m , c13_17, all = T)  
c13_m  <- merge(c13_m , c13_18, all = T)  
c13_m  <- merge(c13_m , c13_19, all = T)  
c13_m  <- merge(c13_m , c13_20, all = T)  

c13_m <- melt(c13_m)

c13_m$N_ppl <- '13'

rm(c13, c13_1 , c13_2 , c13_3 , c13_4 , c13_5 , c13_6 , c13_7 , c13_8 , c13_9 , c13_10, c13_11, c13_12, c13_13, c13_14, c13_15, c13_16, c13_17, c13_18, c13_19, c13_20)

c12  <- ppl_agg_num_counts[which(rowSums(ppl_agg_num_counts  > 0) >= 12), ]

c12  <- as.data.frame(colSums(c12  != 0))

c12 $Subject <- rownames(c12)

c12  <- merge(c12, condition_metadata[,c(5,3)], all.x = T)

c12_1  <- c12[which(c12$Subject %in% rnames1 ), ]
c12_2  <- c12[which(c12$Subject %in% rnames2 ), ]
c12_3  <- c12[which(c12$Subject %in% rnames3 ), ]
c12_4  <- c12[which(c12$Subject %in% rnames4 ), ]
c12_5  <- c12[which(c12$Subject %in% rnames5 ), ]
c12_6  <- c12[which(c12$Subject %in% rnames6 ), ]
c12_7  <- c12[which(c12$Subject %in% rnames7 ), ]
c12_8  <- c12[which(c12$Subject %in% rnames8 ), ]
c12_9  <- c12[which(c12$Subject %in% rnames9 ), ]
c12_10 <- c12[which(c12$Subject %in% rnames10), ]
c12_11 <- c12[which(c12$Subject %in% rnames11), ]
c12_12 <- c12[which(c12$Subject %in% rnames12), ]
c12_13 <- c12[which(c12$Subject %in% rnames13), ]
c12_14 <- c12[which(c12$Subject %in% rnames14), ]
c12_15 <- c12[which(c12$Subject %in% rnames15), ]
c12_16 <- c12[which(c12$Subject %in% rnames16), ]
c12_17 <- c12[which(c12$Subject %in% rnames17), ]
c12_18 <- c12[which(c12$Subject %in% rnames18), ]
c12_19 <- c12[which(c12$Subject %in% rnames19), ]
c12_20 <- c12[which(c12$Subject %in% rnames20), ]

c12_1  <- aggregate(c12_1 [,2], by = list(c12_1 $Condition), FUN = mean)
c12_2  <- aggregate(c12_2 [,2], by = list(c12_2 $Condition), FUN = mean)
c12_3  <- aggregate(c12_3 [,2], by = list(c12_3 $Condition), FUN = mean)
c12_4  <- aggregate(c12_4 [,2], by = list(c12_4 $Condition), FUN = mean)
c12_5  <- aggregate(c12_5 [,2], by = list(c12_5 $Condition), FUN = mean)
c12_6  <- aggregate(c12_6 [,2], by = list(c12_6 $Condition), FUN = mean)
c12_7  <- aggregate(c12_7 [,2], by = list(c12_7 $Condition), FUN = mean)
c12_8  <- aggregate(c12_8 [,2], by = list(c12_8 $Condition), FUN = mean)
c12_9  <- aggregate(c12_9 [,2], by = list(c12_9 $Condition), FUN = mean)
c12_10 <- aggregate(c12_10[,2], by = list(c12_10$Condition), FUN = mean)
c12_11 <- aggregate(c12_11[,2], by = list(c12_11$Condition), FUN = mean)
c12_12 <- aggregate(c12_12[,2], by = list(c12_12$Condition), FUN = mean)
c12_13 <- aggregate(c12_13[,2], by = list(c12_13$Condition), FUN = mean)
c12_14 <- aggregate(c12_14[,2], by = list(c12_14$Condition), FUN = mean)
c12_15 <- aggregate(c12_15[,2], by = list(c12_15$Condition), FUN = mean)
c12_16 <- aggregate(c12_16[,2], by = list(c12_16$Condition), FUN = mean)
c12_17 <- aggregate(c12_17[,2], by = list(c12_17$Condition), FUN = mean)
c12_18 <- aggregate(c12_18[,2], by = list(c12_18$Condition), FUN = mean)
c12_19 <- aggregate(c12_19[,2], by = list(c12_19$Condition), FUN = mean)
c12_20 <- aggregate(c12_20[,2], by = list(c12_20$Condition), FUN = mean)

colnames(c12_1 )[1:2] <- c('Condition'  , 'One'      )  
colnames(c12_2 )[1:2] <- c('Condition'  , 'Two'      )  
colnames(c12_3 )[1:2] <- c('Condition'  , 'Three'    )    
colnames(c12_4 )[1:2] <- c('Condition'  , 'Four'     )   
colnames(c12_5 )[1:2] <- c('Condition'  , 'Five'     )   
colnames(c12_6 )[1:2] <- c('Condition'  , 'Six'      )  
colnames(c12_7 )[1:2] <- c('Condition'  , 'Seven'    )    
colnames(c12_8 )[1:2] <- c('Condition'  , 'Eigth'    )    
colnames(c12_9 )[1:2] <- c('Condition'  , 'Nine'     )   
colnames(c12_10)[1:2] <- c('Condition'  , 'Ten'      )  
colnames(c12_11)[1:2] <- c('Condition'  , 'Eleven'   )     
colnames(c12_12)[1:2] <- c('Condition'  , 'Twelve'   )     
colnames(c12_13)[1:2] <- c('Condition'  , 'Thirteen' )       
colnames(c12_14)[1:2] <- c('Condition'  , 'Fourteen' )       
colnames(c12_15)[1:2] <- c('Condition'  , 'Fifteen'  )      
colnames(c12_16)[1:2] <- c('Condition'  , 'Sixteen'  )      
colnames(c12_17)[1:2] <- c('Condition'  , 'Seventeen')        
colnames(c12_18)[1:2] <- c('Condition'  , 'Eighteen' )       
colnames(c12_19)[1:2] <- c('Condition'  , 'Nineteen' )       
colnames(c12_20)[1:2] <- c('Condition'  , 'Twenty'   )     

c12_m  <- merge(c12_1 , c12_2 , all = T) 
c12_m  <- merge(c12_m , c12_3 , all = T) 
c12_m  <- merge(c12_m , c12_4 , all = T) 
c12_m  <- merge(c12_m , c12_5 , all = T) 
c12_m  <- merge(c12_m , c12_6 , all = T) 
c12_m  <- merge(c12_m , c12_7 , all = T) 
c12_m  <- merge(c12_m , c12_8 , all = T) 
c12_m  <- merge(c12_m , c12_9 , all = T) 
c12_m  <- merge(c12_m , c12_10, all = T) 
c12_m  <- merge(c12_m , c12_11, all = T)  
c12_m  <- merge(c12_m , c12_12, all = T)  
c12_m  <- merge(c12_m , c12_13, all = T)  
c12_m  <- merge(c12_m , c12_14, all = T)  
c12_m  <- merge(c12_m , c12_15, all = T)  
c12_m  <- merge(c12_m , c12_16, all = T)  
c12_m  <- merge(c12_m , c12_17, all = T)  
c12_m  <- merge(c12_m , c12_18, all = T)  
c12_m  <- merge(c12_m , c12_19, all = T)  
c12_m  <- merge(c12_m , c12_20, all = T)  

c12_m <- melt(c12_m)

c12_m$N_ppl <- '12'

rm(c12, c12_1 , c12_2 , c12_3 , c12_4 , c12_5 , c12_6 , c12_7 , c12_8 , c12_9 , c12_10, c12_11, c12_12, c12_13, c12_14, c12_15, c12_16, c12_17, c12_18, c12_19, c12_20)

c11  <- ppl_agg_num_counts[which(rowSums(ppl_agg_num_counts  > 0) >= 11), ]

c11  <- as.data.frame(colSums(c11  != 0))

c11 $Subject <- rownames(c11)

c11  <- merge(c11, condition_metadata[,c(5,3)], all.x = T)

c11_1  <- c11[which(c11$Subject %in% rnames1 ), ]
c11_2  <- c11[which(c11$Subject %in% rnames2 ), ]
c11_3  <- c11[which(c11$Subject %in% rnames3 ), ]
c11_4  <- c11[which(c11$Subject %in% rnames4 ), ]
c11_5  <- c11[which(c11$Subject %in% rnames5 ), ]
c11_6  <- c11[which(c11$Subject %in% rnames6 ), ]
c11_7  <- c11[which(c11$Subject %in% rnames7 ), ]
c11_8  <- c11[which(c11$Subject %in% rnames8 ), ]
c11_9  <- c11[which(c11$Subject %in% rnames9 ), ]
c11_10 <- c11[which(c11$Subject %in% rnames10), ]
c11_11 <- c11[which(c11$Subject %in% rnames11), ]
c11_12 <- c11[which(c11$Subject %in% rnames12), ]
c11_13 <- c11[which(c11$Subject %in% rnames13), ]
c11_14 <- c11[which(c11$Subject %in% rnames14), ]
c11_15 <- c11[which(c11$Subject %in% rnames15), ]
c11_16 <- c11[which(c11$Subject %in% rnames16), ]
c11_17 <- c11[which(c11$Subject %in% rnames17), ]
c11_18 <- c11[which(c11$Subject %in% rnames18), ]
c11_19 <- c11[which(c11$Subject %in% rnames19), ]
c11_20 <- c11[which(c11$Subject %in% rnames20), ]

c11_1  <- aggregate(c11_1 [,2], by = list(c11_1 $Condition), FUN = mean)
c11_2  <- aggregate(c11_2 [,2], by = list(c11_2 $Condition), FUN = mean)
c11_3  <- aggregate(c11_3 [,2], by = list(c11_3 $Condition), FUN = mean)
c11_4  <- aggregate(c11_4 [,2], by = list(c11_4 $Condition), FUN = mean)
c11_5  <- aggregate(c11_5 [,2], by = list(c11_5 $Condition), FUN = mean)
c11_6  <- aggregate(c11_6 [,2], by = list(c11_6 $Condition), FUN = mean)
c11_7  <- aggregate(c11_7 [,2], by = list(c11_7 $Condition), FUN = mean)
c11_8  <- aggregate(c11_8 [,2], by = list(c11_8 $Condition), FUN = mean)
c11_9  <- aggregate(c11_9 [,2], by = list(c11_9 $Condition), FUN = mean)
c11_10 <- aggregate(c11_10[,2], by = list(c11_10$Condition), FUN = mean)
c11_11 <- aggregate(c11_11[,2], by = list(c11_11$Condition), FUN = mean)
c11_12 <- aggregate(c11_12[,2], by = list(c11_12$Condition), FUN = mean)
c11_13 <- aggregate(c11_13[,2], by = list(c11_13$Condition), FUN = mean)
c11_14 <- aggregate(c11_14[,2], by = list(c11_14$Condition), FUN = mean)
c11_15 <- aggregate(c11_15[,2], by = list(c11_15$Condition), FUN = mean)
c11_16 <- aggregate(c11_16[,2], by = list(c11_16$Condition), FUN = mean)
c11_17 <- aggregate(c11_17[,2], by = list(c11_17$Condition), FUN = mean)
c11_18 <- aggregate(c11_18[,2], by = list(c11_18$Condition), FUN = mean)
c11_19 <- aggregate(c11_19[,2], by = list(c11_19$Condition), FUN = mean)
c11_20 <- aggregate(c11_20[,2], by = list(c11_20$Condition), FUN = mean)

colnames(c11_1 )[1:2] <- c('Condition'  , 'One'      )  
colnames(c11_2 )[1:2] <- c('Condition'  , 'Two'      )  
colnames(c11_3 )[1:2] <- c('Condition'  , 'Three'    )    
colnames(c11_4 )[1:2] <- c('Condition'  , 'Four'     )   
colnames(c11_5 )[1:2] <- c('Condition'  , 'Five'     )   
colnames(c11_6 )[1:2] <- c('Condition'  , 'Six'      )  
colnames(c11_7 )[1:2] <- c('Condition'  , 'Seven'    )    
colnames(c11_8 )[1:2] <- c('Condition'  , 'Eigth'    )    
colnames(c11_9 )[1:2] <- c('Condition'  , 'Nine'     )   
colnames(c11_10)[1:2] <- c('Condition'  , 'Ten'      )  
colnames(c11_11)[1:2] <- c('Condition'  , 'Eleven'   )     
colnames(c11_12)[1:2] <- c('Condition'  , 'Twelve'   )     
colnames(c11_13)[1:2] <- c('Condition'  , 'Thirteen' )       
colnames(c11_14)[1:2] <- c('Condition'  , 'Fourteen' )       
colnames(c11_15)[1:2] <- c('Condition'  , 'Fifteen'  )      
colnames(c11_16)[1:2] <- c('Condition'  , 'Sixteen'  )      
colnames(c11_17)[1:2] <- c('Condition'  , 'Seventeen')        
colnames(c11_18)[1:2] <- c('Condition'  , 'Eighteen' )       
colnames(c11_19)[1:2] <- c('Condition'  , 'Nineteen' )       
colnames(c11_20)[1:2] <- c('Condition'  , 'Twenty'   )     

c11_m  <- merge(c11_1 , c11_2 , all = T) 
c11_m  <- merge(c11_m , c11_3 , all = T) 
c11_m  <- merge(c11_m , c11_4 , all = T) 
c11_m  <- merge(c11_m , c11_5 , all = T) 
c11_m  <- merge(c11_m , c11_6 , all = T) 
c11_m  <- merge(c11_m , c11_7 , all = T) 
c11_m  <- merge(c11_m , c11_8 , all = T) 
c11_m  <- merge(c11_m , c11_9 , all = T) 
c11_m  <- merge(c11_m , c11_10, all = T) 
c11_m  <- merge(c11_m , c11_11, all = T)  
c11_m  <- merge(c11_m , c11_12, all = T)  
c11_m  <- merge(c11_m , c11_13, all = T)  
c11_m  <- merge(c11_m , c11_14, all = T)  
c11_m  <- merge(c11_m , c11_15, all = T)  
c11_m  <- merge(c11_m , c11_16, all = T)  
c11_m  <- merge(c11_m , c11_17, all = T)  
c11_m  <- merge(c11_m , c11_18, all = T)  
c11_m  <- merge(c11_m , c11_19, all = T)  
c11_m  <- merge(c11_m , c11_20, all = T)  

c11_m <- melt(c11_m)

c11_m$N_ppl <- '11'

rm(c11, c11_1 , c11_2 , c11_3 , c11_4 , c11_5 , c11_6 , c11_7 , c11_8 , c11_9 , c11_10, c11_11, c11_12, c11_13, c11_14, c11_15, c11_16, c11_17, c11_18, c11_19, c11_20)

c10  <- ppl_agg_num_counts[which(rowSums(ppl_agg_num_counts  > 0) >= 10), ]

c10  <- as.data.frame(colSums(c10  != 0))

c10 $Subject <- rownames(c10)

c10  <- merge(c10, condition_metadata[,c(5,3)], all.x = T)

c10_1  <- c10[which(c10$Subject %in% rnames1 ), ]
c10_2  <- c10[which(c10$Subject %in% rnames2 ), ]
c10_3  <- c10[which(c10$Subject %in% rnames3 ), ]
c10_4  <- c10[which(c10$Subject %in% rnames4 ), ]
c10_5  <- c10[which(c10$Subject %in% rnames5 ), ]
c10_6  <- c10[which(c10$Subject %in% rnames6 ), ]
c10_7  <- c10[which(c10$Subject %in% rnames7 ), ]
c10_8  <- c10[which(c10$Subject %in% rnames8 ), ]
c10_9  <- c10[which(c10$Subject %in% rnames9 ), ]
c10_10 <- c10[which(c10$Subject %in% rnames10), ]
c10_11 <- c10[which(c10$Subject %in% rnames11), ]
c10_12 <- c10[which(c10$Subject %in% rnames12), ]
c10_13 <- c10[which(c10$Subject %in% rnames13), ]
c10_14 <- c10[which(c10$Subject %in% rnames14), ]
c10_15 <- c10[which(c10$Subject %in% rnames15), ]
c10_16 <- c10[which(c10$Subject %in% rnames16), ]
c10_17 <- c10[which(c10$Subject %in% rnames17), ]
c10_18 <- c10[which(c10$Subject %in% rnames18), ]
c10_19 <- c10[which(c10$Subject %in% rnames19), ]
c10_20 <- c10[which(c10$Subject %in% rnames20), ]

c10_1  <- aggregate(c10_1 [,2], by = list(c10_1 $Condition), FUN = mean)
c10_2  <- aggregate(c10_2 [,2], by = list(c10_2 $Condition), FUN = mean)
c10_3  <- aggregate(c10_3 [,2], by = list(c10_3 $Condition), FUN = mean)
c10_4  <- aggregate(c10_4 [,2], by = list(c10_4 $Condition), FUN = mean)
c10_5  <- aggregate(c10_5 [,2], by = list(c10_5 $Condition), FUN = mean)
c10_6  <- aggregate(c10_6 [,2], by = list(c10_6 $Condition), FUN = mean)
c10_7  <- aggregate(c10_7 [,2], by = list(c10_7 $Condition), FUN = mean)
c10_8  <- aggregate(c10_8 [,2], by = list(c10_8 $Condition), FUN = mean)
c10_9  <- aggregate(c10_9 [,2], by = list(c10_9 $Condition), FUN = mean)
c10_10 <- aggregate(c10_10[,2], by = list(c10_10$Condition), FUN = mean)
c10_11 <- aggregate(c10_11[,2], by = list(c10_11$Condition), FUN = mean)
c10_12 <- aggregate(c10_12[,2], by = list(c10_12$Condition), FUN = mean)
c10_13 <- aggregate(c10_13[,2], by = list(c10_13$Condition), FUN = mean)
c10_14 <- aggregate(c10_14[,2], by = list(c10_14$Condition), FUN = mean)
c10_15 <- aggregate(c10_15[,2], by = list(c10_15$Condition), FUN = mean)
c10_16 <- aggregate(c10_16[,2], by = list(c10_16$Condition), FUN = mean)
c10_17 <- aggregate(c10_17[,2], by = list(c10_17$Condition), FUN = mean)
c10_18 <- aggregate(c10_18[,2], by = list(c10_18$Condition), FUN = mean)
c10_19 <- aggregate(c10_19[,2], by = list(c10_19$Condition), FUN = mean)
c10_20 <- aggregate(c10_20[,2], by = list(c10_20$Condition), FUN = mean)

colnames(c10_1 )[1:2] <- c('Condition'  , 'One'      )  
colnames(c10_2 )[1:2] <- c('Condition'  , 'Two'      )  
colnames(c10_3 )[1:2] <- c('Condition'  , 'Three'    )    
colnames(c10_4 )[1:2] <- c('Condition'  , 'Four'     )   
colnames(c10_5 )[1:2] <- c('Condition'  , 'Five'     )   
colnames(c10_6 )[1:2] <- c('Condition'  , 'Six'      )  
colnames(c10_7 )[1:2] <- c('Condition'  , 'Seven'    )    
colnames(c10_8 )[1:2] <- c('Condition'  , 'Eigth'    )    
colnames(c10_9 )[1:2] <- c('Condition'  , 'Nine'     )   
colnames(c10_10)[1:2] <- c('Condition'  , 'Ten'      )  
colnames(c10_11)[1:2] <- c('Condition'  , 'Eleven'   )     
colnames(c10_12)[1:2] <- c('Condition'  , 'Twelve'   )     
colnames(c10_13)[1:2] <- c('Condition'  , 'Thirteen' )       
colnames(c10_14)[1:2] <- c('Condition'  , 'Fourteen' )       
colnames(c10_15)[1:2] <- c('Condition'  , 'Fifteen'  )      
colnames(c10_16)[1:2] <- c('Condition'  , 'Sixteen'  )      
colnames(c10_17)[1:2] <- c('Condition'  , 'Seventeen')        
colnames(c10_18)[1:2] <- c('Condition'  , 'Eighteen' )       
colnames(c10_19)[1:2] <- c('Condition'  , 'Nineteen' )       
colnames(c10_20)[1:2] <- c('Condition'  , 'Twenty'   )     

c10_m  <- merge(c10_1 , c10_2 , all = T) 
c10_m  <- merge(c10_m , c10_3 , all = T) 
c10_m  <- merge(c10_m , c10_4 , all = T) 
c10_m  <- merge(c10_m , c10_5 , all = T) 
c10_m  <- merge(c10_m , c10_6 , all = T) 
c10_m  <- merge(c10_m , c10_7 , all = T) 
c10_m  <- merge(c10_m , c10_8 , all = T) 
c10_m  <- merge(c10_m , c10_9 , all = T) 
c10_m  <- merge(c10_m , c10_10, all = T) 
c10_m  <- merge(c10_m , c10_11, all = T)  
c10_m  <- merge(c10_m , c10_12, all = T)  
c10_m  <- merge(c10_m , c10_13, all = T)  
c10_m  <- merge(c10_m , c10_14, all = T)  
c10_m  <- merge(c10_m , c10_15, all = T)  
c10_m  <- merge(c10_m , c10_16, all = T)  
c10_m  <- merge(c10_m , c10_17, all = T)  
c10_m  <- merge(c10_m , c10_18, all = T)  
c10_m  <- merge(c10_m , c10_19, all = T)  
c10_m  <- merge(c10_m , c10_20, all = T)  

c10_m <- melt(c10_m)

c10_m$N_ppl <- '10'

rm(c10, c10_1 , c10_2 , c10_3 , c10_4 , c10_5 , c10_6 , c10_7 , c10_8 , c10_9 , c10_10, c10_11, c10_12, c10_13, c10_14, c10_15, c10_16, c10_17, c10_18, c10_19, c10_20)

c09  <- ppl_agg_num_counts[which(rowSums(ppl_agg_num_counts  > 0) >= 09), ]

c09  <- as.data.frame(colSums(c09  != 0))

c09 $Subject <- rownames(c09)

c09  <- merge(c09, condition_metadata[,c(5,3)], all.x = T)

c09_1  <- c09[which(c09$Subject %in% rnames1 ), ]
c09_2  <- c09[which(c09$Subject %in% rnames2 ), ]
c09_3  <- c09[which(c09$Subject %in% rnames3 ), ]
c09_4  <- c09[which(c09$Subject %in% rnames4 ), ]
c09_5  <- c09[which(c09$Subject %in% rnames5 ), ]
c09_6  <- c09[which(c09$Subject %in% rnames6 ), ]
c09_7  <- c09[which(c09$Subject %in% rnames7 ), ]
c09_8  <- c09[which(c09$Subject %in% rnames8 ), ]
c09_9  <- c09[which(c09$Subject %in% rnames9 ), ]
c09_10 <- c09[which(c09$Subject %in% rnames10), ]
c09_11 <- c09[which(c09$Subject %in% rnames11), ]
c09_12 <- c09[which(c09$Subject %in% rnames12), ]
c09_13 <- c09[which(c09$Subject %in% rnames13), ]
c09_14 <- c09[which(c09$Subject %in% rnames14), ]
c09_15 <- c09[which(c09$Subject %in% rnames15), ]
c09_16 <- c09[which(c09$Subject %in% rnames16), ]
c09_17 <- c09[which(c09$Subject %in% rnames17), ]
c09_18 <- c09[which(c09$Subject %in% rnames18), ]
c09_19 <- c09[which(c09$Subject %in% rnames19), ]
c09_20 <- c09[which(c09$Subject %in% rnames20), ]

c09_1  <- aggregate(c09_1 [,2], by = list(c09_1 $Condition), FUN = mean)
c09_2  <- aggregate(c09_2 [,2], by = list(c09_2 $Condition), FUN = mean)
c09_3  <- aggregate(c09_3 [,2], by = list(c09_3 $Condition), FUN = mean)
c09_4  <- aggregate(c09_4 [,2], by = list(c09_4 $Condition), FUN = mean)
c09_5  <- aggregate(c09_5 [,2], by = list(c09_5 $Condition), FUN = mean)
c09_6  <- aggregate(c09_6 [,2], by = list(c09_6 $Condition), FUN = mean)
c09_7  <- aggregate(c09_7 [,2], by = list(c09_7 $Condition), FUN = mean)
c09_8  <- aggregate(c09_8 [,2], by = list(c09_8 $Condition), FUN = mean)
c09_9  <- aggregate(c09_9 [,2], by = list(c09_9 $Condition), FUN = mean)
c09_10 <- aggregate(c09_10[,2], by = list(c09_10$Condition), FUN = mean)
c09_11 <- aggregate(c09_11[,2], by = list(c09_11$Condition), FUN = mean)
c09_12 <- aggregate(c09_12[,2], by = list(c09_12$Condition), FUN = mean)
c09_13 <- aggregate(c09_13[,2], by = list(c09_13$Condition), FUN = mean)
c09_14 <- aggregate(c09_14[,2], by = list(c09_14$Condition), FUN = mean)
c09_15 <- aggregate(c09_15[,2], by = list(c09_15$Condition), FUN = mean)
c09_16 <- aggregate(c09_16[,2], by = list(c09_16$Condition), FUN = mean)
c09_17 <- aggregate(c09_17[,2], by = list(c09_17$Condition), FUN = mean)
c09_18 <- aggregate(c09_18[,2], by = list(c09_18$Condition), FUN = mean)
c09_19 <- aggregate(c09_19[,2], by = list(c09_19$Condition), FUN = mean)
c09_20 <- aggregate(c09_20[,2], by = list(c09_20$Condition), FUN = mean)

colnames(c09_1 )[1:2] <- c('Condition'  , 'One'      )  
colnames(c09_2 )[1:2] <- c('Condition'  , 'Two'      )  
colnames(c09_3 )[1:2] <- c('Condition'  , 'Three'    )    
colnames(c09_4 )[1:2] <- c('Condition'  , 'Four'     )   
colnames(c09_5 )[1:2] <- c('Condition'  , 'Five'     )   
colnames(c09_6 )[1:2] <- c('Condition'  , 'Six'      )  
colnames(c09_7 )[1:2] <- c('Condition'  , 'Seven'    )    
colnames(c09_8 )[1:2] <- c('Condition'  , 'Eigth'    )    
colnames(c09_9 )[1:2] <- c('Condition'  , 'Nine'     )   
colnames(c09_10)[1:2] <- c('Condition'  , 'Ten'      )  
colnames(c09_11)[1:2] <- c('Condition'  , 'Eleven'   )     
colnames(c09_12)[1:2] <- c('Condition'  , 'Twelve'   )     
colnames(c09_13)[1:2] <- c('Condition'  , 'Thirteen' )       
colnames(c09_14)[1:2] <- c('Condition'  , 'Fourteen' )       
colnames(c09_15)[1:2] <- c('Condition'  , 'Fifteen'  )      
colnames(c09_16)[1:2] <- c('Condition'  , 'Sixteen'  )      
colnames(c09_17)[1:2] <- c('Condition'  , 'Seventeen')        
colnames(c09_18)[1:2] <- c('Condition'  , 'Eighteen' )       
colnames(c09_19)[1:2] <- c('Condition'  , 'Nineteen' )       
colnames(c09_20)[1:2] <- c('Condition'  , 'Twenty'   )     

c09_m  <- merge(c09_1 , c09_2 , all = T) 
c09_m  <- merge(c09_m , c09_3 , all = T) 
c09_m  <- merge(c09_m , c09_4 , all = T) 
c09_m  <- merge(c09_m , c09_5 , all = T) 
c09_m  <- merge(c09_m , c09_6 , all = T) 
c09_m  <- merge(c09_m , c09_7 , all = T) 
c09_m  <- merge(c09_m , c09_8 , all = T) 
c09_m  <- merge(c09_m , c09_9 , all = T) 
c09_m  <- merge(c09_m , c09_10, all = T) 
c09_m  <- merge(c09_m , c09_11, all = T)  
c09_m  <- merge(c09_m , c09_12, all = T)  
c09_m  <- merge(c09_m , c09_13, all = T)  
c09_m  <- merge(c09_m , c09_14, all = T)  
c09_m  <- merge(c09_m , c09_15, all = T)  
c09_m  <- merge(c09_m , c09_16, all = T)  
c09_m  <- merge(c09_m , c09_17, all = T)  
c09_m  <- merge(c09_m , c09_18, all = T)  
c09_m  <- merge(c09_m , c09_19, all = T)  
c09_m  <- merge(c09_m , c09_20, all = T)  

c09_m <- melt(c09_m)

c09_m$N_ppl <- '09'

rm(c09, c09_1 , c09_2 , c09_3 , c09_4 , c09_5 , c09_6 , c09_7 , c09_8 , c09_9 , c09_10, c09_11, c09_12, c09_13, c09_14, c09_15, c09_16, c09_17, c09_18, c09_19, c09_20)

c08  <- ppl_agg_num_counts[which(rowSums(ppl_agg_num_counts  > 0) >= 08), ]

c08  <- as.data.frame(colSums(c08  != 0))

c08 $Subject <- rownames(c08)

c08  <- merge(c08, condition_metadata[,c(5,3)], all.x = T)

c08_1  <- c08[which(c08$Subject %in% rnames1 ), ]
c08_2  <- c08[which(c08$Subject %in% rnames2 ), ]
c08_3  <- c08[which(c08$Subject %in% rnames3 ), ]
c08_4  <- c08[which(c08$Subject %in% rnames4 ), ]
c08_5  <- c08[which(c08$Subject %in% rnames5 ), ]
c08_6  <- c08[which(c08$Subject %in% rnames6 ), ]
c08_7  <- c08[which(c08$Subject %in% rnames7 ), ]
c08_8  <- c08[which(c08$Subject %in% rnames8 ), ]
c08_9  <- c08[which(c08$Subject %in% rnames9 ), ]
c08_10 <- c08[which(c08$Subject %in% rnames10), ]
c08_11 <- c08[which(c08$Subject %in% rnames11), ]
c08_12 <- c08[which(c08$Subject %in% rnames12), ]
c08_13 <- c08[which(c08$Subject %in% rnames13), ]
c08_14 <- c08[which(c08$Subject %in% rnames14), ]
c08_15 <- c08[which(c08$Subject %in% rnames15), ]
c08_16 <- c08[which(c08$Subject %in% rnames16), ]
c08_17 <- c08[which(c08$Subject %in% rnames17), ]
c08_18 <- c08[which(c08$Subject %in% rnames18), ]
c08_19 <- c08[which(c08$Subject %in% rnames19), ]
c08_20 <- c08[which(c08$Subject %in% rnames20), ]

c08_1  <- aggregate(c08_1 [,2], by = list(c08_1 $Condition), FUN = mean)
c08_2  <- aggregate(c08_2 [,2], by = list(c08_2 $Condition), FUN = mean)
c08_3  <- aggregate(c08_3 [,2], by = list(c08_3 $Condition), FUN = mean)
c08_4  <- aggregate(c08_4 [,2], by = list(c08_4 $Condition), FUN = mean)
c08_5  <- aggregate(c08_5 [,2], by = list(c08_5 $Condition), FUN = mean)
c08_6  <- aggregate(c08_6 [,2], by = list(c08_6 $Condition), FUN = mean)
c08_7  <- aggregate(c08_7 [,2], by = list(c08_7 $Condition), FUN = mean)
c08_8  <- aggregate(c08_8 [,2], by = list(c08_8 $Condition), FUN = mean)
c08_9  <- aggregate(c08_9 [,2], by = list(c08_9 $Condition), FUN = mean)
c08_10 <- aggregate(c08_10[,2], by = list(c08_10$Condition), FUN = mean)
c08_11 <- aggregate(c08_11[,2], by = list(c08_11$Condition), FUN = mean)
c08_12 <- aggregate(c08_12[,2], by = list(c08_12$Condition), FUN = mean)
c08_13 <- aggregate(c08_13[,2], by = list(c08_13$Condition), FUN = mean)
c08_14 <- aggregate(c08_14[,2], by = list(c08_14$Condition), FUN = mean)
c08_15 <- aggregate(c08_15[,2], by = list(c08_15$Condition), FUN = mean)
c08_16 <- aggregate(c08_16[,2], by = list(c08_16$Condition), FUN = mean)
c08_17 <- aggregate(c08_17[,2], by = list(c08_17$Condition), FUN = mean)
c08_18 <- aggregate(c08_18[,2], by = list(c08_18$Condition), FUN = mean)
c08_19 <- aggregate(c08_19[,2], by = list(c08_19$Condition), FUN = mean)
c08_20 <- aggregate(c08_20[,2], by = list(c08_20$Condition), FUN = mean)

colnames(c08_1 )[1:2] <- c('Condition'  , 'One'      )  
colnames(c08_2 )[1:2] <- c('Condition'  , 'Two'      )  
colnames(c08_3 )[1:2] <- c('Condition'  , 'Three'    )    
colnames(c08_4 )[1:2] <- c('Condition'  , 'Four'     )   
colnames(c08_5 )[1:2] <- c('Condition'  , 'Five'     )   
colnames(c08_6 )[1:2] <- c('Condition'  , 'Six'      )  
colnames(c08_7 )[1:2] <- c('Condition'  , 'Seven'    )    
colnames(c08_8 )[1:2] <- c('Condition'  , 'Eigth'    )    
colnames(c08_9 )[1:2] <- c('Condition'  , 'Nine'     )   
colnames(c08_10)[1:2] <- c('Condition'  , 'Ten'      )  
colnames(c08_11)[1:2] <- c('Condition'  , 'Eleven'   )     
colnames(c08_12)[1:2] <- c('Condition'  , 'Twelve'   )     
colnames(c08_13)[1:2] <- c('Condition'  , 'Thirteen' )       
colnames(c08_14)[1:2] <- c('Condition'  , 'Fourteen' )       
colnames(c08_15)[1:2] <- c('Condition'  , 'Fifteen'  )      
colnames(c08_16)[1:2] <- c('Condition'  , 'Sixteen'  )      
colnames(c08_17)[1:2] <- c('Condition'  , 'Seventeen')        
colnames(c08_18)[1:2] <- c('Condition'  , 'Eighteen' )       
colnames(c08_19)[1:2] <- c('Condition'  , 'Nineteen' )       
colnames(c08_20)[1:2] <- c('Condition'  , 'Twenty'   )     

c08_m  <- merge(c08_1 , c08_2 , all = T) 
c08_m  <- merge(c08_m , c08_3 , all = T) 
c08_m  <- merge(c08_m , c08_4 , all = T) 
c08_m  <- merge(c08_m , c08_5 , all = T) 
c08_m  <- merge(c08_m , c08_6 , all = T) 
c08_m  <- merge(c08_m , c08_7 , all = T) 
c08_m  <- merge(c08_m , c08_8 , all = T) 
c08_m  <- merge(c08_m , c08_9 , all = T) 
c08_m  <- merge(c08_m , c08_10, all = T) 
c08_m  <- merge(c08_m , c08_11, all = T)  
c08_m  <- merge(c08_m , c08_12, all = T)  
c08_m  <- merge(c08_m , c08_13, all = T)  
c08_m  <- merge(c08_m , c08_14, all = T)  
c08_m  <- merge(c08_m , c08_15, all = T)  
c08_m  <- merge(c08_m , c08_16, all = T)  
c08_m  <- merge(c08_m , c08_17, all = T)  
c08_m  <- merge(c08_m , c08_18, all = T)  
c08_m  <- merge(c08_m , c08_19, all = T)  
c08_m  <- merge(c08_m , c08_20, all = T)  

c08_m <- melt(c08_m)

c08_m$N_ppl <- '08'

rm(c08, c08_1 , c08_2 , c08_3 , c08_4 , c08_5 , c08_6 , c08_7 , c08_8 , c08_9 , c08_10, c08_11, c08_12, c08_13, c08_14, c08_15, c08_16, c08_17, c08_18, c08_19, c08_20)

c07  <- ppl_agg_num_counts[which(rowSums(ppl_agg_num_counts  > 0) >= 07), ]

c07  <- as.data.frame(colSums(c07  != 0))

c07 $Subject <- rownames(c07)

c07  <- merge(c07, condition_metadata[,c(5,3)], all.x = T)

c07_1  <- c07[which(c07$Subject %in% rnames1 ), ]
c07_2  <- c07[which(c07$Subject %in% rnames2 ), ]
c07_3  <- c07[which(c07$Subject %in% rnames3 ), ]
c07_4  <- c07[which(c07$Subject %in% rnames4 ), ]
c07_5  <- c07[which(c07$Subject %in% rnames5 ), ]
c07_6  <- c07[which(c07$Subject %in% rnames6 ), ]
c07_7  <- c07[which(c07$Subject %in% rnames7 ), ]
c07_8  <- c07[which(c07$Subject %in% rnames8 ), ]
c07_9  <- c07[which(c07$Subject %in% rnames9 ), ]
c07_10 <- c07[which(c07$Subject %in% rnames10), ]
c07_11 <- c07[which(c07$Subject %in% rnames11), ]
c07_12 <- c07[which(c07$Subject %in% rnames12), ]
c07_13 <- c07[which(c07$Subject %in% rnames13), ]
c07_14 <- c07[which(c07$Subject %in% rnames14), ]
c07_15 <- c07[which(c07$Subject %in% rnames15), ]
c07_16 <- c07[which(c07$Subject %in% rnames16), ]
c07_17 <- c07[which(c07$Subject %in% rnames17), ]
c07_18 <- c07[which(c07$Subject %in% rnames18), ]
c07_19 <- c07[which(c07$Subject %in% rnames19), ]
c07_20 <- c07[which(c07$Subject %in% rnames20), ]

c07_1  <- aggregate(c07_1 [,2], by = list(c07_1 $Condition), FUN = mean)
c07_2  <- aggregate(c07_2 [,2], by = list(c07_2 $Condition), FUN = mean)
c07_3  <- aggregate(c07_3 [,2], by = list(c07_3 $Condition), FUN = mean)
c07_4  <- aggregate(c07_4 [,2], by = list(c07_4 $Condition), FUN = mean)
c07_5  <- aggregate(c07_5 [,2], by = list(c07_5 $Condition), FUN = mean)
c07_6  <- aggregate(c07_6 [,2], by = list(c07_6 $Condition), FUN = mean)
c07_7  <- aggregate(c07_7 [,2], by = list(c07_7 $Condition), FUN = mean)
c07_8  <- aggregate(c07_8 [,2], by = list(c07_8 $Condition), FUN = mean)
c07_9  <- aggregate(c07_9 [,2], by = list(c07_9 $Condition), FUN = mean)
c07_10 <- aggregate(c07_10[,2], by = list(c07_10$Condition), FUN = mean)
c07_11 <- aggregate(c07_11[,2], by = list(c07_11$Condition), FUN = mean)
c07_12 <- aggregate(c07_12[,2], by = list(c07_12$Condition), FUN = mean)
c07_13 <- aggregate(c07_13[,2], by = list(c07_13$Condition), FUN = mean)
c07_14 <- aggregate(c07_14[,2], by = list(c07_14$Condition), FUN = mean)
c07_15 <- aggregate(c07_15[,2], by = list(c07_15$Condition), FUN = mean)
c07_16 <- aggregate(c07_16[,2], by = list(c07_16$Condition), FUN = mean)
c07_17 <- aggregate(c07_17[,2], by = list(c07_17$Condition), FUN = mean)
c07_18 <- aggregate(c07_18[,2], by = list(c07_18$Condition), FUN = mean)
c07_19 <- aggregate(c07_19[,2], by = list(c07_19$Condition), FUN = mean)
c07_20 <- aggregate(c07_20[,2], by = list(c07_20$Condition), FUN = mean)

colnames(c07_1 )[1:2] <- c('Condition'  , 'One'      )  
colnames(c07_2 )[1:2] <- c('Condition'  , 'Two'      )  
colnames(c07_3 )[1:2] <- c('Condition'  , 'Three'    )    
colnames(c07_4 )[1:2] <- c('Condition'  , 'Four'     )   
colnames(c07_5 )[1:2] <- c('Condition'  , 'Five'     )   
colnames(c07_6 )[1:2] <- c('Condition'  , 'Six'      )  
colnames(c07_7 )[1:2] <- c('Condition'  , 'Seven'    )    
colnames(c07_8 )[1:2] <- c('Condition'  , 'Eigth'    )    
colnames(c07_9 )[1:2] <- c('Condition'  , 'Nine'     )   
colnames(c07_10)[1:2] <- c('Condition'  , 'Ten'      )  
colnames(c07_11)[1:2] <- c('Condition'  , 'Eleven'   )     
colnames(c07_12)[1:2] <- c('Condition'  , 'Twelve'   )     
colnames(c07_13)[1:2] <- c('Condition'  , 'Thirteen' )       
colnames(c07_14)[1:2] <- c('Condition'  , 'Fourteen' )       
colnames(c07_15)[1:2] <- c('Condition'  , 'Fifteen'  )      
colnames(c07_16)[1:2] <- c('Condition'  , 'Sixteen'  )      
colnames(c07_17)[1:2] <- c('Condition'  , 'Seventeen')        
colnames(c07_18)[1:2] <- c('Condition'  , 'Eighteen' )       
colnames(c07_19)[1:2] <- c('Condition'  , 'Nineteen' )       
colnames(c07_20)[1:2] <- c('Condition'  , 'Twenty'   )     

c07_m  <- merge(c07_1 , c07_2 , all = T) 
c07_m  <- merge(c07_m , c07_3 , all = T) 
c07_m  <- merge(c07_m , c07_4 , all = T) 
c07_m  <- merge(c07_m , c07_5 , all = T) 
c07_m  <- merge(c07_m , c07_6 , all = T) 
c07_m  <- merge(c07_m , c07_7 , all = T) 
c07_m  <- merge(c07_m , c07_8 , all = T) 
c07_m  <- merge(c07_m , c07_9 , all = T) 
c07_m  <- merge(c07_m , c07_10, all = T) 
c07_m  <- merge(c07_m , c07_11, all = T)  
c07_m  <- merge(c07_m , c07_12, all = T)  
c07_m  <- merge(c07_m , c07_13, all = T)  
c07_m  <- merge(c07_m , c07_14, all = T)  
c07_m  <- merge(c07_m , c07_15, all = T)  
c07_m  <- merge(c07_m , c07_16, all = T)  
c07_m  <- merge(c07_m , c07_17, all = T)  
c07_m  <- merge(c07_m , c07_18, all = T)  
c07_m  <- merge(c07_m , c07_19, all = T)  
c07_m  <- merge(c07_m , c07_20, all = T)  

c07_m <- melt(c07_m)

c07_m$N_ppl <- '07'

# rm(c07, c07_1 , c07_2 , c07_3 , c07_4 , c07_5 , c07_6 , c07_7 , c07_8 , c07_9 , c07_10, c07_11, c07_12, c07_13, c07_14, c07_15, c07_16, c07_17, c07_18, c07_19, c07_20)

c06  <- ppl_agg_num_counts[which(rowSums(ppl_agg_num_counts  > 0) >= 06), ]

c06  <- as.data.frame(colSums(c06  != 0))

c06 $Subject <- rownames(c06)

c06  <- merge(c06, condition_metadata[,c(5,3)], all.x = T)

c06_1  <- c06[which(c06$Subject %in% rnames1 ), ]
c06_2  <- c06[which(c06$Subject %in% rnames2 ), ]
c06_3  <- c06[which(c06$Subject %in% rnames3 ), ]
c06_4  <- c06[which(c06$Subject %in% rnames4 ), ]
c06_5  <- c06[which(c06$Subject %in% rnames5 ), ]
c06_6  <- c06[which(c06$Subject %in% rnames6 ), ]
c06_7  <- c06[which(c06$Subject %in% rnames7 ), ]
c06_8  <- c06[which(c06$Subject %in% rnames8 ), ]
c06_9  <- c06[which(c06$Subject %in% rnames9 ), ]
c06_10 <- c06[which(c06$Subject %in% rnames10), ]
c06_11 <- c06[which(c06$Subject %in% rnames11), ]
c06_12 <- c06[which(c06$Subject %in% rnames12), ]
c06_13 <- c06[which(c06$Subject %in% rnames13), ]
c06_14 <- c06[which(c06$Subject %in% rnames14), ]
c06_15 <- c06[which(c06$Subject %in% rnames15), ]
c06_16 <- c06[which(c06$Subject %in% rnames16), ]
c06_17 <- c06[which(c06$Subject %in% rnames17), ]
c06_18 <- c06[which(c06$Subject %in% rnames18), ]
c06_19 <- c06[which(c06$Subject %in% rnames19), ]
c06_20 <- c06[which(c06$Subject %in% rnames20), ]

c06_1  <- aggregate(c06_1 [,2], by = list(c06_1 $Condition), FUN = mean)
c06_2  <- aggregate(c06_2 [,2], by = list(c06_2 $Condition), FUN = mean)
c06_3  <- aggregate(c06_3 [,2], by = list(c06_3 $Condition), FUN = mean)
c06_4  <- aggregate(c06_4 [,2], by = list(c06_4 $Condition), FUN = mean)
c06_5  <- aggregate(c06_5 [,2], by = list(c06_5 $Condition), FUN = mean)
c06_6  <- aggregate(c06_6 [,2], by = list(c06_6 $Condition), FUN = mean)
c06_7  <- aggregate(c06_7 [,2], by = list(c06_7 $Condition), FUN = mean)
c06_8  <- aggregate(c06_8 [,2], by = list(c06_8 $Condition), FUN = mean)
c06_9  <- aggregate(c06_9 [,2], by = list(c06_9 $Condition), FUN = mean)
c06_10 <- aggregate(c06_10[,2], by = list(c06_10$Condition), FUN = mean)
c06_11 <- aggregate(c06_11[,2], by = list(c06_11$Condition), FUN = mean)
c06_12 <- aggregate(c06_12[,2], by = list(c06_12$Condition), FUN = mean)
c06_13 <- aggregate(c06_13[,2], by = list(c06_13$Condition), FUN = mean)
c06_14 <- aggregate(c06_14[,2], by = list(c06_14$Condition), FUN = mean)
c06_15 <- aggregate(c06_15[,2], by = list(c06_15$Condition), FUN = mean)
c06_16 <- aggregate(c06_16[,2], by = list(c06_16$Condition), FUN = mean)
c06_17 <- aggregate(c06_17[,2], by = list(c06_17$Condition), FUN = mean)
c06_18 <- aggregate(c06_18[,2], by = list(c06_18$Condition), FUN = mean)
c06_19 <- aggregate(c06_19[,2], by = list(c06_19$Condition), FUN = mean)
c06_20 <- aggregate(c06_20[,2], by = list(c06_20$Condition), FUN = mean)

colnames(c06_1 )[1:2] <- c('Condition'  , 'One'      )  
colnames(c06_2 )[1:2] <- c('Condition'  , 'Two'      )  
colnames(c06_3 )[1:2] <- c('Condition'  , 'Three'    )    
colnames(c06_4 )[1:2] <- c('Condition'  , 'Four'     )   
colnames(c06_5 )[1:2] <- c('Condition'  , 'Five'     )   
colnames(c06_6 )[1:2] <- c('Condition'  , 'Six'      )  
colnames(c06_7 )[1:2] <- c('Condition'  , 'Seven'    )    
colnames(c06_8 )[1:2] <- c('Condition'  , 'Eigth'    )    
colnames(c06_9 )[1:2] <- c('Condition'  , 'Nine'     )   
colnames(c06_10)[1:2] <- c('Condition'  , 'Ten'      )  
colnames(c06_11)[1:2] <- c('Condition'  , 'Eleven'   )     
colnames(c06_12)[1:2] <- c('Condition'  , 'Twelve'   )     
colnames(c06_13)[1:2] <- c('Condition'  , 'Thirteen' )       
colnames(c06_14)[1:2] <- c('Condition'  , 'Fourteen' )       
colnames(c06_15)[1:2] <- c('Condition'  , 'Fifteen'  )      
colnames(c06_16)[1:2] <- c('Condition'  , 'Sixteen'  )      
colnames(c06_17)[1:2] <- c('Condition'  , 'Seventeen')        
colnames(c06_18)[1:2] <- c('Condition'  , 'Eighteen' )       
colnames(c06_19)[1:2] <- c('Condition'  , 'Nineteen' )       
colnames(c06_20)[1:2] <- c('Condition'  , 'Twenty'   )     

c06_m  <- merge(c06_1 , c06_2 , all = T) 
c06_m  <- merge(c06_m , c06_3 , all = T) 
c06_m  <- merge(c06_m , c06_4 , all = T) 
c06_m  <- merge(c06_m , c06_5 , all = T) 
c06_m  <- merge(c06_m , c06_6 , all = T) 
c06_m  <- merge(c06_m , c06_7 , all = T) 
c06_m  <- merge(c06_m , c06_8 , all = T) 
c06_m  <- merge(c06_m , c06_9 , all = T) 
c06_m  <- merge(c06_m , c06_10, all = T) 
c06_m  <- merge(c06_m , c06_11, all = T)  
c06_m  <- merge(c06_m , c06_12, all = T)  
c06_m  <- merge(c06_m , c06_13, all = T)  
c06_m  <- merge(c06_m , c06_14, all = T)  
c06_m  <- merge(c06_m , c06_15, all = T)  
c06_m  <- merge(c06_m , c06_16, all = T)  
c06_m  <- merge(c06_m , c06_17, all = T)  
c06_m  <- merge(c06_m , c06_18, all = T)  
c06_m  <- merge(c06_m , c06_19, all = T)  
c06_m  <- merge(c06_m , c06_20, all = T)  

c06_m <- melt(c06_m)

c06_m$N_ppl <- '06'

rm(c06, c06_1 , c06_2 , c06_3 , c06_4 , c06_5 , c06_6 , c06_7 , c06_8 , c06_9 , c06_10, c06_11, c06_12, c06_13, c06_14, c06_15, c06_16, c06_17, c06_18, c06_19, c06_20)

c05  <- ppl_agg_num_counts[which(rowSums(ppl_agg_num_counts  > 0) >= 05), ]

c05  <- as.data.frame(colSums(c05  != 0))

c05 $Subject <- rownames(c05)

c05  <- merge(c05, condition_metadata[,c(5,3)], all.x = T)

c05_1  <- c05[which(c05$Subject %in% rnames1 ), ]
c05_2  <- c05[which(c05$Subject %in% rnames2 ), ]
c05_3  <- c05[which(c05$Subject %in% rnames3 ), ]
c05_4  <- c05[which(c05$Subject %in% rnames4 ), ]
c05_5  <- c05[which(c05$Subject %in% rnames5 ), ]
c05_6  <- c05[which(c05$Subject %in% rnames6 ), ]
c05_7  <- c05[which(c05$Subject %in% rnames7 ), ]
c05_8  <- c05[which(c05$Subject %in% rnames8 ), ]
c05_9  <- c05[which(c05$Subject %in% rnames9 ), ]
c05_10 <- c05[which(c05$Subject %in% rnames10), ]
c05_11 <- c05[which(c05$Subject %in% rnames11), ]
c05_12 <- c05[which(c05$Subject %in% rnames12), ]
c05_13 <- c05[which(c05$Subject %in% rnames13), ]
c05_14 <- c05[which(c05$Subject %in% rnames14), ]
c05_15 <- c05[which(c05$Subject %in% rnames15), ]
c05_16 <- c05[which(c05$Subject %in% rnames16), ]
c05_17 <- c05[which(c05$Subject %in% rnames17), ]
c05_18 <- c05[which(c05$Subject %in% rnames18), ]
c05_19 <- c05[which(c05$Subject %in% rnames19), ]
c05_20 <- c05[which(c05$Subject %in% rnames20), ]

c05_1  <- aggregate(c05_1 [,2], by = list(c05_1 $Condition), FUN = mean)
c05_2  <- aggregate(c05_2 [,2], by = list(c05_2 $Condition), FUN = mean)
c05_3  <- aggregate(c05_3 [,2], by = list(c05_3 $Condition), FUN = mean)
c05_4  <- aggregate(c05_4 [,2], by = list(c05_4 $Condition), FUN = mean)
c05_5  <- aggregate(c05_5 [,2], by = list(c05_5 $Condition), FUN = mean)
c05_6  <- aggregate(c05_6 [,2], by = list(c05_6 $Condition), FUN = mean)
c05_7  <- aggregate(c05_7 [,2], by = list(c05_7 $Condition), FUN = mean)
c05_8  <- aggregate(c05_8 [,2], by = list(c05_8 $Condition), FUN = mean)
c05_9  <- aggregate(c05_9 [,2], by = list(c05_9 $Condition), FUN = mean)
c05_10 <- aggregate(c05_10[,2], by = list(c05_10$Condition), FUN = mean)
c05_11 <- aggregate(c05_11[,2], by = list(c05_11$Condition), FUN = mean)
c05_12 <- aggregate(c05_12[,2], by = list(c05_12$Condition), FUN = mean)
c05_13 <- aggregate(c05_13[,2], by = list(c05_13$Condition), FUN = mean)
c05_14 <- aggregate(c05_14[,2], by = list(c05_14$Condition), FUN = mean)
c05_15 <- aggregate(c05_15[,2], by = list(c05_15$Condition), FUN = mean)
c05_16 <- aggregate(c05_16[,2], by = list(c05_16$Condition), FUN = mean)
c05_17 <- aggregate(c05_17[,2], by = list(c05_17$Condition), FUN = mean)
c05_18 <- aggregate(c05_18[,2], by = list(c05_18$Condition), FUN = mean)
c05_19 <- aggregate(c05_19[,2], by = list(c05_19$Condition), FUN = mean)
c05_20 <- aggregate(c05_20[,2], by = list(c05_20$Condition), FUN = mean)

colnames(c05_1 )[1:2] <- c('Condition'  , 'One'      )  
colnames(c05_2 )[1:2] <- c('Condition'  , 'Two'      )  
colnames(c05_3 )[1:2] <- c('Condition'  , 'Three'    )    
colnames(c05_4 )[1:2] <- c('Condition'  , 'Four'     )   
colnames(c05_5 )[1:2] <- c('Condition'  , 'Five'     )   
colnames(c05_6 )[1:2] <- c('Condition'  , 'Six'      )  
colnames(c05_7 )[1:2] <- c('Condition'  , 'Seven'    )    
colnames(c05_8 )[1:2] <- c('Condition'  , 'Eigth'    )    
colnames(c05_9 )[1:2] <- c('Condition'  , 'Nine'     )   
colnames(c05_10)[1:2] <- c('Condition'  , 'Ten'      )  
colnames(c05_11)[1:2] <- c('Condition'  , 'Eleven'   )     
colnames(c05_12)[1:2] <- c('Condition'  , 'Twelve'   )     
colnames(c05_13)[1:2] <- c('Condition'  , 'Thirteen' )       
colnames(c05_14)[1:2] <- c('Condition'  , 'Fourteen' )       
colnames(c05_15)[1:2] <- c('Condition'  , 'Fifteen'  )      
colnames(c05_16)[1:2] <- c('Condition'  , 'Sixteen'  )      
colnames(c05_17)[1:2] <- c('Condition'  , 'Seventeen')        
colnames(c05_18)[1:2] <- c('Condition'  , 'Eighteen' )       
colnames(c05_19)[1:2] <- c('Condition'  , 'Nineteen' )       
colnames(c05_20)[1:2] <- c('Condition'  , 'Twenty'   )     

c05_m  <- merge(c05_1 , c05_2 , all = T) 
c05_m  <- merge(c05_m , c05_3 , all = T) 
c05_m  <- merge(c05_m , c05_4 , all = T) 
c05_m  <- merge(c05_m , c05_5 , all = T) 
c05_m  <- merge(c05_m , c05_6 , all = T) 
c05_m  <- merge(c05_m , c05_7 , all = T) 
c05_m  <- merge(c05_m , c05_8 , all = T) 
c05_m  <- merge(c05_m , c05_9 , all = T) 
c05_m  <- merge(c05_m , c05_10, all = T) 
c05_m  <- merge(c05_m , c05_11, all = T)  
c05_m  <- merge(c05_m , c05_12, all = T)  
c05_m  <- merge(c05_m , c05_13, all = T)  
c05_m  <- merge(c05_m , c05_14, all = T)  
c05_m  <- merge(c05_m , c05_15, all = T)  
c05_m  <- merge(c05_m , c05_16, all = T)  
c05_m  <- merge(c05_m , c05_17, all = T)  
c05_m  <- merge(c05_m , c05_18, all = T)  
c05_m  <- merge(c05_m , c05_19, all = T)  
c05_m  <- merge(c05_m , c05_20, all = T)  

c05_m <- melt(c05_m)

c05_m$N_ppl <- '05'

rm(c05, c05_1 , c05_2 , c05_3 , c05_4 , c05_5 , c05_6 , c05_7 , c05_8 , c05_9 , c05_10, c05_11, c05_12, c05_13, c05_14, c05_15, c05_16, c05_17, c05_18, c05_19, c05_20)

c04  <- ppl_agg_num_counts[which(rowSums(ppl_agg_num_counts  > 0) >= 04), ]

c04  <- as.data.frame(colSums(c04  != 0))

c04 $Subject <- rownames(c04)

c04  <- merge(c04, condition_metadata[,c(5,3)], all.x = T)

c04_1  <- c04[which(c04$Subject %in% rnames1 ), ]
c04_2  <- c04[which(c04$Subject %in% rnames2 ), ]
c04_3  <- c04[which(c04$Subject %in% rnames3 ), ]
c04_4  <- c04[which(c04$Subject %in% rnames4 ), ]
c04_5  <- c04[which(c04$Subject %in% rnames5 ), ]
c04_6  <- c04[which(c04$Subject %in% rnames6 ), ]
c04_7  <- c04[which(c04$Subject %in% rnames7 ), ]
c04_8  <- c04[which(c04$Subject %in% rnames8 ), ]
c04_9  <- c04[which(c04$Subject %in% rnames9 ), ]
c04_10 <- c04[which(c04$Subject %in% rnames10), ]
c04_11 <- c04[which(c04$Subject %in% rnames11), ]
c04_12 <- c04[which(c04$Subject %in% rnames12), ]
c04_13 <- c04[which(c04$Subject %in% rnames13), ]
c04_14 <- c04[which(c04$Subject %in% rnames14), ]
c04_15 <- c04[which(c04$Subject %in% rnames15), ]
c04_16 <- c04[which(c04$Subject %in% rnames16), ]
c04_17 <- c04[which(c04$Subject %in% rnames17), ]
c04_18 <- c04[which(c04$Subject %in% rnames18), ]
c04_19 <- c04[which(c04$Subject %in% rnames19), ]
c04_20 <- c04[which(c04$Subject %in% rnames20), ]

c04_1  <- aggregate(c04_1 [,2], by = list(c04_1 $Condition), FUN = mean)
c04_2  <- aggregate(c04_2 [,2], by = list(c04_2 $Condition), FUN = mean)
c04_3  <- aggregate(c04_3 [,2], by = list(c04_3 $Condition), FUN = mean)
c04_4  <- aggregate(c04_4 [,2], by = list(c04_4 $Condition), FUN = mean)
c04_5  <- aggregate(c04_5 [,2], by = list(c04_5 $Condition), FUN = mean)
c04_6  <- aggregate(c04_6 [,2], by = list(c04_6 $Condition), FUN = mean)
c04_7  <- aggregate(c04_7 [,2], by = list(c04_7 $Condition), FUN = mean)
c04_8  <- aggregate(c04_8 [,2], by = list(c04_8 $Condition), FUN = mean)
c04_9  <- aggregate(c04_9 [,2], by = list(c04_9 $Condition), FUN = mean)
c04_10 <- aggregate(c04_10[,2], by = list(c04_10$Condition), FUN = mean)
c04_11 <- aggregate(c04_11[,2], by = list(c04_11$Condition), FUN = mean)
c04_12 <- aggregate(c04_12[,2], by = list(c04_12$Condition), FUN = mean)
c04_13 <- aggregate(c04_13[,2], by = list(c04_13$Condition), FUN = mean)
c04_14 <- aggregate(c04_14[,2], by = list(c04_14$Condition), FUN = mean)
c04_15 <- aggregate(c04_15[,2], by = list(c04_15$Condition), FUN = mean)
c04_16 <- aggregate(c04_16[,2], by = list(c04_16$Condition), FUN = mean)
c04_17 <- aggregate(c04_17[,2], by = list(c04_17$Condition), FUN = mean)
c04_18 <- aggregate(c04_18[,2], by = list(c04_18$Condition), FUN = mean)
c04_19 <- aggregate(c04_19[,2], by = list(c04_19$Condition), FUN = mean)
c04_20 <- aggregate(c04_20[,2], by = list(c04_20$Condition), FUN = mean)

colnames(c04_1 )[1:2] <- c('Condition'  , 'One'      )  
colnames(c04_2 )[1:2] <- c('Condition'  , 'Two'      )  
colnames(c04_3 )[1:2] <- c('Condition'  , 'Three'    )    
colnames(c04_4 )[1:2] <- c('Condition'  , 'Four'     )   
colnames(c04_5 )[1:2] <- c('Condition'  , 'Five'     )   
colnames(c04_6 )[1:2] <- c('Condition'  , 'Six'      )  
colnames(c04_7 )[1:2] <- c('Condition'  , 'Seven'    )    
colnames(c04_8 )[1:2] <- c('Condition'  , 'Eigth'    )    
colnames(c04_9 )[1:2] <- c('Condition'  , 'Nine'     )   
colnames(c04_10)[1:2] <- c('Condition'  , 'Ten'      )  
colnames(c04_11)[1:2] <- c('Condition'  , 'Eleven'   )     
colnames(c04_12)[1:2] <- c('Condition'  , 'Twelve'   )     
colnames(c04_13)[1:2] <- c('Condition'  , 'Thirteen' )       
colnames(c04_14)[1:2] <- c('Condition'  , 'Fourteen' )       
colnames(c04_15)[1:2] <- c('Condition'  , 'Fifteen'  )      
colnames(c04_16)[1:2] <- c('Condition'  , 'Sixteen'  )      
colnames(c04_17)[1:2] <- c('Condition'  , 'Seventeen')        
colnames(c04_18)[1:2] <- c('Condition'  , 'Eighteen' )       
colnames(c04_19)[1:2] <- c('Condition'  , 'Nineteen' )       
colnames(c04_20)[1:2] <- c('Condition'  , 'Twenty'   )     

c04_m  <- merge(c04_1 , c04_2 , all = T) 
c04_m  <- merge(c04_m , c04_3 , all = T) 
c04_m  <- merge(c04_m , c04_4 , all = T) 
c04_m  <- merge(c04_m , c04_5 , all = T) 
c04_m  <- merge(c04_m , c04_6 , all = T) 
c04_m  <- merge(c04_m , c04_7 , all = T) 
c04_m  <- merge(c04_m , c04_8 , all = T) 
c04_m  <- merge(c04_m , c04_9 , all = T) 
c04_m  <- merge(c04_m , c04_10, all = T) 
c04_m  <- merge(c04_m , c04_11, all = T)  
c04_m  <- merge(c04_m , c04_12, all = T)  
c04_m  <- merge(c04_m , c04_13, all = T)  
c04_m  <- merge(c04_m , c04_14, all = T)  
c04_m  <- merge(c04_m , c04_15, all = T)  
c04_m  <- merge(c04_m , c04_16, all = T)  
c04_m  <- merge(c04_m , c04_17, all = T)  
c04_m  <- merge(c04_m , c04_18, all = T)  
c04_m  <- merge(c04_m , c04_19, all = T)  
c04_m  <- merge(c04_m , c04_20, all = T)  

c04_m <- melt(c04_m)

c04_m$N_ppl <- '04'

rm(c04, c04_1 , c04_2 , c04_3 , c04_4 , c04_5 , c04_6 , c04_7 , c04_8 , c04_9 , c04_10, c04_11, c04_12, c04_13, c04_14, c04_15, c04_16, c04_17, c04_18, c04_19, c04_20)

c03  <- ppl_agg_num_counts[which(rowSums(ppl_agg_num_counts  > 0) >= 03), ]

c03  <- as.data.frame(colSums(c03  != 0))

c03 $Subject <- rownames(c03)

c03  <- merge(c03, condition_metadata[,c(5,3)], all.x = T)

c03_1  <- c03[which(c03$Subject %in% rnames1 ), ]
c03_2  <- c03[which(c03$Subject %in% rnames2 ), ]
c03_3  <- c03[which(c03$Subject %in% rnames3 ), ]
c03_4  <- c03[which(c03$Subject %in% rnames4 ), ]
c03_5  <- c03[which(c03$Subject %in% rnames5 ), ]
c03_6  <- c03[which(c03$Subject %in% rnames6 ), ]
c03_7  <- c03[which(c03$Subject %in% rnames7 ), ]
c03_8  <- c03[which(c03$Subject %in% rnames8 ), ]
c03_9  <- c03[which(c03$Subject %in% rnames9 ), ]
c03_10 <- c03[which(c03$Subject %in% rnames10), ]
c03_11 <- c03[which(c03$Subject %in% rnames11), ]
c03_12 <- c03[which(c03$Subject %in% rnames12), ]
c03_13 <- c03[which(c03$Subject %in% rnames13), ]
c03_14 <- c03[which(c03$Subject %in% rnames14), ]
c03_15 <- c03[which(c03$Subject %in% rnames15), ]
c03_16 <- c03[which(c03$Subject %in% rnames16), ]
c03_17 <- c03[which(c03$Subject %in% rnames17), ]
c03_18 <- c03[which(c03$Subject %in% rnames18), ]
c03_19 <- c03[which(c03$Subject %in% rnames19), ]
c03_20 <- c03[which(c03$Subject %in% rnames20), ]

c03_1  <- aggregate(c03_1 [,2], by = list(c03_1 $Condition), FUN = mean)
c03_2  <- aggregate(c03_2 [,2], by = list(c03_2 $Condition), FUN = mean)
c03_3  <- aggregate(c03_3 [,2], by = list(c03_3 $Condition), FUN = mean)
c03_4  <- aggregate(c03_4 [,2], by = list(c03_4 $Condition), FUN = mean)
c03_5  <- aggregate(c03_5 [,2], by = list(c03_5 $Condition), FUN = mean)
c03_6  <- aggregate(c03_6 [,2], by = list(c03_6 $Condition), FUN = mean)
c03_7  <- aggregate(c03_7 [,2], by = list(c03_7 $Condition), FUN = mean)
c03_8  <- aggregate(c03_8 [,2], by = list(c03_8 $Condition), FUN = mean)
c03_9  <- aggregate(c03_9 [,2], by = list(c03_9 $Condition), FUN = mean)
c03_10 <- aggregate(c03_10[,2], by = list(c03_10$Condition), FUN = mean)
c03_11 <- aggregate(c03_11[,2], by = list(c03_11$Condition), FUN = mean)
c03_12 <- aggregate(c03_12[,2], by = list(c03_12$Condition), FUN = mean)
c03_13 <- aggregate(c03_13[,2], by = list(c03_13$Condition), FUN = mean)
c03_14 <- aggregate(c03_14[,2], by = list(c03_14$Condition), FUN = mean)
c03_15 <- aggregate(c03_15[,2], by = list(c03_15$Condition), FUN = mean)
c03_16 <- aggregate(c03_16[,2], by = list(c03_16$Condition), FUN = mean)
c03_17 <- aggregate(c03_17[,2], by = list(c03_17$Condition), FUN = mean)
c03_18 <- aggregate(c03_18[,2], by = list(c03_18$Condition), FUN = mean)
c03_19 <- aggregate(c03_19[,2], by = list(c03_19$Condition), FUN = mean)
c03_20 <- aggregate(c03_20[,2], by = list(c03_20$Condition), FUN = mean)

colnames(c03_1 )[1:2] <- c('Condition'  , 'One'      )  
colnames(c03_2 )[1:2] <- c('Condition'  , 'Two'      )  
colnames(c03_3 )[1:2] <- c('Condition'  , 'Three'    )    
colnames(c03_4 )[1:2] <- c('Condition'  , 'Four'     )   
colnames(c03_5 )[1:2] <- c('Condition'  , 'Five'     )   
colnames(c03_6 )[1:2] <- c('Condition'  , 'Six'      )  
colnames(c03_7 )[1:2] <- c('Condition'  , 'Seven'    )    
colnames(c03_8 )[1:2] <- c('Condition'  , 'Eigth'    )    
colnames(c03_9 )[1:2] <- c('Condition'  , 'Nine'     )   
colnames(c03_10)[1:2] <- c('Condition'  , 'Ten'      )  
colnames(c03_11)[1:2] <- c('Condition'  , 'Eleven'   )     
colnames(c03_12)[1:2] <- c('Condition'  , 'Twelve'   )     
colnames(c03_13)[1:2] <- c('Condition'  , 'Thirteen' )       
colnames(c03_14)[1:2] <- c('Condition'  , 'Fourteen' )       
colnames(c03_15)[1:2] <- c('Condition'  , 'Fifteen'  )      
colnames(c03_16)[1:2] <- c('Condition'  , 'Sixteen'  )      
colnames(c03_17)[1:2] <- c('Condition'  , 'Seventeen')        
colnames(c03_18)[1:2] <- c('Condition'  , 'Eighteen' )       
colnames(c03_19)[1:2] <- c('Condition'  , 'Nineteen' )       
colnames(c03_20)[1:2] <- c('Condition'  , 'Twenty'   )     

c03_m  <- merge(c03_1 , c03_2 , all = T) 
c03_m  <- merge(c03_m , c03_3 , all = T) 
c03_m  <- merge(c03_m , c03_4 , all = T) 
c03_m  <- merge(c03_m , c03_5 , all = T) 
c03_m  <- merge(c03_m , c03_6 , all = T) 
c03_m  <- merge(c03_m , c03_7 , all = T) 
c03_m  <- merge(c03_m , c03_8 , all = T) 
c03_m  <- merge(c03_m , c03_9 , all = T) 
c03_m  <- merge(c03_m , c03_10, all = T) 
c03_m  <- merge(c03_m , c03_11, all = T)  
c03_m  <- merge(c03_m , c03_12, all = T)  
c03_m  <- merge(c03_m , c03_13, all = T)  
c03_m  <- merge(c03_m , c03_14, all = T)  
c03_m  <- merge(c03_m , c03_15, all = T)  
c03_m  <- merge(c03_m , c03_16, all = T)  
c03_m  <- merge(c03_m , c03_17, all = T)  
c03_m  <- merge(c03_m , c03_18, all = T)  
c03_m  <- merge(c03_m , c03_19, all = T)  
c03_m  <- merge(c03_m , c03_20, all = T)  

c03_m <- melt(c03_m)

c03_m$N_ppl <- '03'

rm(c03, c03_1 , c03_2 , c03_3 , c03_4 , c03_5 , c03_6 , c03_7 , c03_8 , c03_9 , c03_10, c03_11, c03_12, c03_13, c03_14, c03_15, c03_16, c03_17, c03_18, c03_19, c03_20)

c02  <- ppl_agg_num_counts[which(rowSums(ppl_agg_num_counts  > 0) >= 02), ]

c02  <- as.data.frame(colSums(c02  != 0))

c02 $Subject <- rownames(c02)

c02  <- merge(c02, condition_metadata[,c(5,3)], all.x = T)

c02_1  <- c02[which(c02$Subject %in% rnames1 ), ]
c02_2  <- c02[which(c02$Subject %in% rnames2 ), ]
c02_3  <- c02[which(c02$Subject %in% rnames3 ), ]
c02_4  <- c02[which(c02$Subject %in% rnames4 ), ]
c02_5  <- c02[which(c02$Subject %in% rnames5 ), ]
c02_6  <- c02[which(c02$Subject %in% rnames6 ), ]
c02_7  <- c02[which(c02$Subject %in% rnames7 ), ]
c02_8  <- c02[which(c02$Subject %in% rnames8 ), ]
c02_9  <- c02[which(c02$Subject %in% rnames9 ), ]
c02_10 <- c02[which(c02$Subject %in% rnames10), ]
c02_11 <- c02[which(c02$Subject %in% rnames11), ]
c02_12 <- c02[which(c02$Subject %in% rnames12), ]
c02_13 <- c02[which(c02$Subject %in% rnames13), ]
c02_14 <- c02[which(c02$Subject %in% rnames14), ]
c02_15 <- c02[which(c02$Subject %in% rnames15), ]
c02_16 <- c02[which(c02$Subject %in% rnames16), ]
c02_17 <- c02[which(c02$Subject %in% rnames17), ]
c02_18 <- c02[which(c02$Subject %in% rnames18), ]
c02_19 <- c02[which(c02$Subject %in% rnames19), ]
c02_20 <- c02[which(c02$Subject %in% rnames20), ]

c02_1  <- aggregate(c02_1 [,2], by = list(c02_1 $Condition), FUN = mean)
c02_2  <- aggregate(c02_2 [,2], by = list(c02_2 $Condition), FUN = mean)
c02_3  <- aggregate(c02_3 [,2], by = list(c02_3 $Condition), FUN = mean)
c02_4  <- aggregate(c02_4 [,2], by = list(c02_4 $Condition), FUN = mean)
c02_5  <- aggregate(c02_5 [,2], by = list(c02_5 $Condition), FUN = mean)
c02_6  <- aggregate(c02_6 [,2], by = list(c02_6 $Condition), FUN = mean)
c02_7  <- aggregate(c02_7 [,2], by = list(c02_7 $Condition), FUN = mean)
c02_8  <- aggregate(c02_8 [,2], by = list(c02_8 $Condition), FUN = mean)
c02_9  <- aggregate(c02_9 [,2], by = list(c02_9 $Condition), FUN = mean)
c02_10 <- aggregate(c02_10[,2], by = list(c02_10$Condition), FUN = mean)
c02_11 <- aggregate(c02_11[,2], by = list(c02_11$Condition), FUN = mean)
c02_12 <- aggregate(c02_12[,2], by = list(c02_12$Condition), FUN = mean)
c02_13 <- aggregate(c02_13[,2], by = list(c02_13$Condition), FUN = mean)
c02_14 <- aggregate(c02_14[,2], by = list(c02_14$Condition), FUN = mean)
c02_15 <- aggregate(c02_15[,2], by = list(c02_15$Condition), FUN = mean)
c02_16 <- aggregate(c02_16[,2], by = list(c02_16$Condition), FUN = mean)
c02_17 <- aggregate(c02_17[,2], by = list(c02_17$Condition), FUN = mean)
c02_18 <- aggregate(c02_18[,2], by = list(c02_18$Condition), FUN = mean)
c02_19 <- aggregate(c02_19[,2], by = list(c02_19$Condition), FUN = mean)
c02_20 <- aggregate(c02_20[,2], by = list(c02_20$Condition), FUN = mean)

colnames(c02_1 )[1:2] <- c('Condition'  , 'One'      )  
colnames(c02_2 )[1:2] <- c('Condition'  , 'Two'      )  
colnames(c02_3 )[1:2] <- c('Condition'  , 'Three'    )    
colnames(c02_4 )[1:2] <- c('Condition'  , 'Four'     )   
colnames(c02_5 )[1:2] <- c('Condition'  , 'Five'     )   
colnames(c02_6 )[1:2] <- c('Condition'  , 'Six'      )  
colnames(c02_7 )[1:2] <- c('Condition'  , 'Seven'    )    
colnames(c02_8 )[1:2] <- c('Condition'  , 'Eigth'    )    
colnames(c02_9 )[1:2] <- c('Condition'  , 'Nine'     )   
colnames(c02_10)[1:2] <- c('Condition'  , 'Ten'      )  
colnames(c02_11)[1:2] <- c('Condition'  , 'Eleven'   )     
colnames(c02_12)[1:2] <- c('Condition'  , 'Twelve'   )     
colnames(c02_13)[1:2] <- c('Condition'  , 'Thirteen' )       
colnames(c02_14)[1:2] <- c('Condition'  , 'Fourteen' )       
colnames(c02_15)[1:2] <- c('Condition'  , 'Fifteen'  )      
colnames(c02_16)[1:2] <- c('Condition'  , 'Sixteen'  )      
colnames(c02_17)[1:2] <- c('Condition'  , 'Seventeen')        
colnames(c02_18)[1:2] <- c('Condition'  , 'Eighteen' )       
colnames(c02_19)[1:2] <- c('Condition'  , 'Nineteen' )       
colnames(c02_20)[1:2] <- c('Condition'  , 'Twenty'   )     

c02_m  <- merge(c02_1 , c02_2 , all = T) 
c02_m  <- merge(c02_m , c02_3 , all = T) 
c02_m  <- merge(c02_m , c02_4 , all = T) 
c02_m  <- merge(c02_m , c02_5 , all = T) 
c02_m  <- merge(c02_m , c02_6 , all = T) 
c02_m  <- merge(c02_m , c02_7 , all = T) 
c02_m  <- merge(c02_m , c02_8 , all = T) 
c02_m  <- merge(c02_m , c02_9 , all = T) 
c02_m  <- merge(c02_m , c02_10, all = T) 
c02_m  <- merge(c02_m , c02_11, all = T)  
c02_m  <- merge(c02_m , c02_12, all = T)  
c02_m  <- merge(c02_m , c02_13, all = T)  
c02_m  <- merge(c02_m , c02_14, all = T)  
c02_m  <- merge(c02_m , c02_15, all = T)  
c02_m  <- merge(c02_m , c02_16, all = T)  
c02_m  <- merge(c02_m , c02_17, all = T)  
c02_m  <- merge(c02_m , c02_18, all = T)  
c02_m  <- merge(c02_m , c02_19, all = T)  
c02_m  <- merge(c02_m , c02_20, all = T)  

c02_m <- melt(c02_m)

c02_m$N_ppl <- '02'

rm(c02, c02_1 , c02_2 , c02_3 , c02_4 , c02_5 , c02_6 , c02_7 , c02_8 , c02_9 , c02_10, c02_11, c02_12, c02_13, c02_14, c02_15, c02_16, c02_17, c02_18, c02_19, c02_20)

comb_core_N_virus <- rbind(c40_m, c39_m, c38_m, c37_m, c36_m, c35_m, c34_m, c33_m, c32_m, c31_m, c30_m, c29_m, c28_m, c27_m, c26_m, c25_m, c24_m, c23_m, c22_m, c21_m, c20_m, c19_m, c18_m, c17_m, c16_m, c15_m, c14_m, c13_m, c12_m, c11_m, c10_m, c09_m, c08_m, c07_m, c06_m, c05_m, c04_m, c03_m, c02_m)

#comb_core_N_virus <- rbind(c30_m, c29_m, c28_m, c27_m, c26_m, c25_m, c24_m, c23_m, c22_m, c21_m, c20_m, c19_m, c18_m, c17_m, c16_m, c15_m, c14_m, c13_m, c12_m, c11_m, c10_m, c09_m, c08_m, c07_m, c06_m, c05_m, c04_m, c03_m, c02_m)

#rm(c40_m, c39_m, c38_m, c37_m, c36_m, c35_m, c34_m, c33_m, c32_m, c31_m, c30_m, c29_m, c28_m, c27_m, c26_m, c25_m, c24_m, c23_m, c22_m, c21_m, c20_m, c19_m, c18_m, c17_m, c16_m, c15_m, c14_m, c13_m, c12_m, c11_m, c10_m, c09_m, c08_m, c07_m, c06_m, c05_m, c04_m, c03_m, c02_m)

core_by_condit <- ddply(comb_core_N_virus, c('Condition', 'N_ppl'), summarise, N = length(value), mean = mean(value), sd = sd(value), se = sd / sqrt(N))

core_by_condit$Condition <- factor(core_by_condit$Condition, levels = c('Control', 'CD', 'UC'))

stat1 <- compare_means(formula = value ~ Condition, data = comb_core_N_virus, group.by = 'N_ppl', p.adjust.method = 'bonferroni')
stat1

stat_control_UC <- stat1[which(stat1$group1 == 'Control' & stat1$group2 == 'UC'), ] 
stat_control_CD <- stat1[which(stat1$group1 == 'CD' & stat1$group2 == 'Control'), ] 

lvls2 <- c('02',
           '03',
           '04',
           '05',
           '06',
           '07',
           '08',
           '09',
           '10',
           '11',
           '12',
           '13',
           '14',
           '15',
           '16',
           '17',
           '18',
           '19',
           '20',
           '21',
           '22',
           '23',
           '24',
           '25',
           '26',
           '27',
           '28',
           '29',
           '30',
           '31',
           '32',
           '33',
           '34',
           '35',
           '36',
           '37',
           '38',
           '39',
           '40')

core_by_condit$N_ppl <- factor(core_by_condit$N_ppl, levels = lvls2)

fig3a <- ggplot(core_by_condit, aes(core_by_condit$N_ppl, core_by_condit$mean)) +
  geom_errorbar(aes(ymin = mean-se, ymax = mean+se), width = 1) +
  geom_smooth(aes(color = core_by_condit$Condition, group = core_by_condit$Condition), alpha = 0.5, formula = y ~ log(x)) +
  geom_point(aes(fill = core_by_condit$Condition, shape = core_by_condit$Condition), size = 4) +
  theme_classic() +
  labs(x = 'Shared by N or more individuals', y = 'Viruses and viral clusters') +
  guides(fill = guide_legend(title = 'Condition', override.aes = list(shape = 21)), color = F, shape = F) +
  theme(legend.position = 'bottom', text = element_text(size = 14),
        axis.text.x = element_text(angle = 45, hjust = 1)) +
  scale_fill_manual(values = cols_a) +
  scale_color_manual(values = cols_a) +
  scale_shape_manual(values = c('Control' = 24,
                                'UC' = 22,
                                'CD' = 21)) +
  NULL
fig3a

core_by_condit_sum <- aggregate(core_by_condit$mean, by = list(core_by_condit$Condition), FUN = sum)
core_by_condit_sum$fraction <- core_by_condit_sum$x / sum(core_by_condit_sum$x)
core_by_condit_sum$ymax <- cumsum(core_by_condit_sum$fraction)
core_by_condit_sum$ymin <- c(0, head(core_by_condit_sum$ymax, n = -1))
core_by_condit_sum$labelPosition <- (core_by_condit_sum$ymax + core_by_condit_sum$ymin) / 2
core_by_condit_sum$label <- paste0(core_by_condit_sum$Group.1, '\n value: ', paste(round(core_by_condit_sum$fraction * 100, digits = 2), '%', sep = ''))

fig3a2 <- ggplot(core_by_condit_sum, aes(ymax=ymax, ymin=ymin, xmax=4, xmin=3, fill=Group.1)) +
  geom_rect() +
  geom_label(aes(y = labelPosition, label = label), x = 3.5, fill = 'white', alpha = 0.5) +
  coord_polar(theta="y") + 
  xlim(c(2, 4)) +
  theme_void() +
  scale_fill_manual(values = cols_a) +
  theme(
    axis.line = element_blank(),
    axis.text = element_blank(),
    legend.title = element_blank(),
    legend.position = 'none',
    axis.ticks = element_blank(),
    NULL) +
  guides(label = F, fill = F, color = F, position = F) +
  NULL
fig3a2

comb1 <- ggarrange(fig3a, fig3a2, labels = c('a', ''), nrow = 1, widths = c(6,2))
comb1

pdf('output/fig3a.pdf', paper = 'A4r', width = 29.7, height = 20)
comb1
dev.off()

rel_virome  <- as.data.frame(t(make_relative(t(as.matrix(factorsNumeric(vir_counts_boc_agg[,1:79]))))))
sum(rel_virome[,1])

forty_vir    <- rel_virome[which(rowSums(rel_virome  > 0) >= (33)), ]
thirty_vir   <- rel_virome[which(rowSums(rel_virome  > 0) >= (25) & rowSums(rel_virome  > 0) <= (32)), ]
twenty_vir   <- rel_virome[which(rowSums(rel_virome  > 0) >= (17) & rowSums(rel_virome  > 0) <= (24)), ]
ten_vir      <- rel_virome[which(rowSums(rel_virome  > 0) >= (9) & rowSums(rel_virome  > 0)  <= (16)), ]
zero_vir     <- rel_virome[which(rowSums(rel_virome  > 0) >= (0) & rowSums(rel_virome  > 0)  <= (8)), ]

core_fractions <- as.data.frame(rbind(colSums(forty_vir  ),
                                      colSums(thirty_vir  ),
                                      colSums(twenty_vir  ),
                                      colSums(ten_vir     ),
                                      colSums(zero_vir    )))

condition_metadata2 <- data.frame(variable = metadata$Subject[which(metadata$Subject != 'GenD')], Condition = metadata$Condition[which(metadata$Subject != 'GenD')])

core_fractions$perc <- c('40', '30', '20', '10', '00')

mlt_core_fraction <- melt(core_fractions)

mlt_core_fraction <- merge(mlt_core_fraction, condition_metadata2, all = T)

mlt_core_fraction$Condition <- factor(mlt_core_fraction$Condition, levels = c('Control', 'CD', 'UC'))

mlt_core_fraction$perc2 <- NA

mlt_core_fraction$perc2[which(mlt_core_fraction$perc == '00')] <- '00-10%'
mlt_core_fraction$perc2[which(mlt_core_fraction$perc == '10')] <- '10-20%'
mlt_core_fraction$perc2[which(mlt_core_fraction$perc == '20')] <- '20-30%'
mlt_core_fraction$perc2[which(mlt_core_fraction$perc == '30')] <- '30-40%'
mlt_core_fraction$perc2[which(mlt_core_fraction$perc == '40')] <- '>40%'

mlt_core_fraction$perc2 <- factor(mlt_core_fraction$perc2, levels = c('00-10%', '10-20%', '20-30%', '30-40%', '>40%'))

smry1 <- ddply(mlt_core_fraction, c('Condition', 'perc2'), summarise, N = length(value), mean = mean(value), sd = sd(value), se = sd / sqrt(N))

p1 <- ggplot(smry1, aes(x = perc2, y = mean)) +
  theme_classic() +
  geom_bar(stat = 'identity', position = position_dodge(width = 0.75), aes(fill = smry1$Condition)) +
  geom_errorbar(position = position_dodge(width = 0.75), aes(ymin = mean-se, ymax = mean+se, group = Condition), width = 0.3) +
  labs(x = '', y = 'Accumulative') +
  guides(fill = F) +
  scale_fill_manual(values = c('Control' = cols_a[1],
                               'CD' = cols_a[2],
                               'UC' = cols_a[3])) +
  theme(axis.line.x = element_blank(),
        axis.ticks.x = element_blank(),
        plot.margin = margin(0.1,0.1,0,0.475,'cm'))
  NULL
p1

core_fractions2 <- as.data.frame(rbind(colMeans(forty_vir  ),
                                       colMeans(thirty_vir  ),
                                       colMeans(twenty_vir  ),
                                       colMeans(ten_vir     ),
                                       colMeans(zero_vir    )))

core_fractions2$perc <- c('40', '30', '20', '10', '00')

mlt_core_fraction2 <- melt(core_fractions2)

mlt_core_fraction2 <- merge(mlt_core_fraction2, condition_metadata2, all = T)

mlt_core_fraction2$Condition <- factor(mlt_core_fraction2$Condition, levels = c('Control', 'CD', 'UC'))

mlt_core_fraction2$perc2 <- NA

mlt_core_fraction2$perc2[which(mlt_core_fraction2$perc == '00')] <- '00-10%'
mlt_core_fraction2$perc2[which(mlt_core_fraction2$perc == '10')] <- '10-20%'
mlt_core_fraction2$perc2[which(mlt_core_fraction2$perc == '20')] <- '20-30%'
mlt_core_fraction2$perc2[which(mlt_core_fraction2$perc == '30')] <- '30-40%'
mlt_core_fraction2$perc2[which(mlt_core_fraction2$perc == '40')] <- '>40%'

mlt_core_fraction2$perc2 <- factor(mlt_core_fraction2$perc2, levels = c('00-10%', '10-20%', '20-30%', '30-40%', '>40%'))

smry2 <- ddply(mlt_core_fraction2, c('Condition', 'perc2'), summarise, N = length(value), mean = mean(value), sd = sd(value), se = sd / sqrt(N))

p2 <- ggplot(smry2, aes(x = perc2, y = mean)) +
  theme_classic() +
  geom_bar(stat = 'identity', position = position_dodge(width = 0.75), aes(fill = smry1$Condition)) +
  geom_errorbar(position = position_dodge(width = 0.75), aes(ymin = mean-se, ymax = mean+se, group = Condition), width = 0.3) +
  scale_y_continuous(trans = 'reverse') +
  labs(x = '', y = 'Average') +
  guides(fill = F) +
  scale_fill_manual(values = c('Control' = cols_a[1],
                               'CD' = cols_a[2],
                               'UC' = cols_a[3])) +
  theme(axis.line.x = element_blank(),
        axis.ticks.x = element_blank(),
        axis.text.x = element_blank(),
        plot.margin = margin(0,0.1,0.1,0.1,'cm')) +
  NULL
p2

comb_relAbund <- ggarrange(p1, p2, nrow = 2)

stat_p1 <- compare_means(value ~ Condition, group.by = 'perc2', data = mlt_core_fraction, p.adjust.method = 'bonferroni')
stat_p1

stat_p1 <- stat_p1[,-c(2,7,9)]
colnames(stat_p1)[1:6] <- c('Variable', 'Group 1', 'Group 2', 'P-value', 'P.adj value', 'P.signif')

stat_p1 <- stat_p1[which(stat_p1$`P-value` < 0.05), ]

fig3e_p1_tbl <- ggtexttable(stat_p1, rows = NULL, theme = ttheme('mCyanWhite'))

x_contig_data <- data.frame(name = contig_data$name, demovir = contig_data$demovir, vcontact_cluster = contig_data$vcontact_cluster)

x_contig_data$name <- as.character(x_contig_data$name)
x_contig_data$demovir <- as.character(x_contig_data$demovir)
x_contig_data$vcontact_cluster <- as.character(x_contig_data$vcontact_cluster)

x_contig_data$vcontact_cluster[is.na(x_contig_data$vcontact_cluster)] <- x_contig_data$name[is.na(x_contig_data$vcontact_cluster)]
x_contig_data$name <- NULL

x_contig_data <- x_contig_data[!duplicated(x_contig_data$vcontact_cluster), ]

forty_vir2  <- forty_vir
thirty_vir2 <- thirty_vir
twenty_vir2 <- twenty_vir
ten_vir2    <- ten_vir  
zero_vir2   <- zero_vir 

forty_vir2 $vcontact_cluster <- rownames(forty_vir2 ) 
thirty_vir2$vcontact_cluster <- rownames(thirty_vir2) 
twenty_vir2$vcontact_cluster <- rownames(twenty_vir2) 
ten_vir2   $vcontact_cluster <- rownames(ten_vir2   ) 
zero_vir2  $vcontact_cluster <- rownames(zero_vir2  ) 

forty_vir2  <- merge(forty_vir2 , x_contig_data, all.x = T)
thirty_vir2 <- merge(thirty_vir2, x_contig_data, all.x = T)
twenty_vir2 <- merge(twenty_vir2, x_contig_data, all.x = T)
ten_vir2    <- merge(ten_vir2   , x_contig_data, all.x = T)
zero_vir2   <- merge(zero_vir2  , x_contig_data, all.x = T)

forty_vir2 $vcontact_cluster <- NULL
thirty_vir2$vcontact_cluster <- NULL
twenty_vir2$vcontact_cluster <- NULL
ten_vir2   $vcontact_cluster <- NULL
zero_vir2  $vcontact_cluster <- NULL

mlt_forty_vir2  <- melt(forty_vir2 )
mlt_thirty_vir2 <- melt(thirty_vir2)
mlt_twenty_vir2 <- melt(twenty_vir2)
mlt_ten_vir2    <- melt(ten_vir2   )
mlt_zero_vir2   <- melt(zero_vir2  )

mlt_forty_vir2 $Perc <- '>40%'
mlt_thirty_vir2$Perc <- '30-40%' 
mlt_twenty_vir2$Perc <- '20-30%'
mlt_ten_vir2   $Perc <- '10-20%'
mlt_zero_vir2  $Perc <- '00-10%'

demo_relAbund <- rbind(mlt_forty_vir2 ,
                       mlt_thirty_vir2,
                       mlt_twenty_vir2,
                       mlt_ten_vir2   ,
                       mlt_zero_vir2  ) 

demo_relAbund_noZero <- demo_relAbund[which(demo_relAbund$value > 0), ]

demo_relAbund_agg <- ddply(demo_relAbund_noZero, c('demovir', 'Perc'), summarise, N = length(value), mean = mean(value), sd = sd(value), se = sd / sqrt(N))

demo_relAbund_agg1 <- demo_relAbund_agg[which(demo_relAbund_agg$demovir == 'Microviridae' |
                                                 demo_relAbund_agg$demovir == 'CrAss-like phage' |
                                                 demo_relAbund_agg$demovir == 'Podoviridae' |
                                                 demo_relAbund_agg$demovir == 'Myoviridae' |
                                                 demo_relAbund_agg$demovir == 'Siphoviridae'), ]

demo_relAbund_agg1$Perc <- factor(demo_relAbund_agg1$Perc, levels = rev(c('>40%', '30-40%', '20-30%', '10-20%', '00-10%')))
demo_relAbund_agg1$demovir <- factor(demo_relAbund_agg1$demovir, levels = c('Siphoviridae', 'Myoviridae', 'Podoviridae', 'Microviridae', 'CrAss-like phage'))

fig3b <- ggplot(demo_relAbund_agg1, aes(Perc, mean)) +
  geom_errorbar(aes(ymin = mean-se, ymax = mean+se, group = demovir), width = 0.3, position = position_dodge(width = 0.5)) +
  geom_bar(aes(fill = demovir), size = 3, position = position_dodge(width = 0.5), stat = 'identity') +
  geom_text(aes(label = N, y = 0, x = Perc), position = position_dodge(width = 0.5), size = 3, vjust = 1.2) +
  facet_wrap(. ~ demovir, nrow = 3, scales = 'free_y') +
  theme_classic() +
  labs(x = 'Shared by cohort', y = 'Relative abundance') +
  theme(legend.title = element_blank(),
        legend.position = 'bottom',
        legend.direction = 'horizontal',
        text = element_text(size = 12)) +
  guides(fill = F) +
  scale_fill_manual(values = c('Siphoviridae' = cols_c[1],
                               'Myoviridae' = cols_c[2],
                               'Podoviridae' = cols_c[3],
                               'CrAss-like phage' = cols_c[4],
                               'Microviridae' = cols_c[5])) +
  NULL
fig3b

pdf('output/fig3c.pdf', paper = 'A4', width = 20, height = 29.7)
fig3b
dev.off()

demo_relAbund_agg2 <- demo_relAbund_agg[which(demo_relAbund_agg$demovir != 'Microviridae' &
                                                 demo_relAbund_agg$demovir != 'CrAss-like phage' &
                                                 demo_relAbund_agg$demovir != 'Podoviridae' &
                                                 demo_relAbund_agg$demovir != 'Myoviridae' &
                                                 demo_relAbund_agg$demovir != 'Siphoviridae'), ]

demo_relAbund_agg2$Perc    <- factor(demo_relAbund_agg2$Perc, levels = rev(c('>40%', '30-40%', '20-30%', '10-20%', '00-10%')))
demo_relAbund_agg2$demovir <- factor(demo_relAbund_agg2$demovir, levels = c('Adenoviridae', 
                                                                            'Alphaflexiviridae', 
                                                                            'Circoviridae', 
                                                                            'Genomoviridae', 
                                                                            'Inoviridae', 
                                                                            'Leviviridae', 
                                                                            'Picornaviridae', 
                                                                            'Tombusviridae', 
                                                                            'Virgaviridae', 
                                                                            'Other', 
                                                                            'Unassigned'))


supp_fig_7 <- ggplot(demo_relAbund_agg2, aes(Perc, mean)) +
  geom_errorbar(aes(ymin = mean-se, ymax = mean+se, group = demovir), width = 0.3, position = position_dodge(width = 0.5)) +
  geom_bar(aes(fill = demovir), size = 3, position = position_dodge(width = 0.5), stat = 'identity') +
  geom_text(aes(label = N, y = 0, x = Perc), position = position_dodge(width = 0.5), size = 3, vjust = -0.5) +
  facet_wrap(. ~ demovir, nrow = 3, scales = 'free_y') +
  theme_classic() +
  labs(x = 'Shared by cohort', y = 'Relative abundance (Log10)') +
  theme(legend.title = element_blank(),
        legend.position = 'bottom',
        legend.direction = 'horizontal') +
  guides(fill = F) +
  NULL
supp_fig_7

comb_supp3_1 <- ggarrange(comb_relAbund, fig3e_p1_tbl, nrow = 1, widths = c(1,1), labels = c('a',' b'))
comb_supp3_1

comb_supp7 <- ggarrange(comb_supp3_1, supp_fig_7, ncol = 1, heights = c(1.5,2), labels = c('',' c'))
comb_supp7

pdf('output/Supp_Fig7.pdf', paper = 'A4r', width = 29.7, height = 20)
comb_supp7
dev.off()

y_contig_data <- data.frame(name = contig_data$name, integrase = contig_data$integrase, vcontact_cluster = contig_data$vcontact_cluster)

y_contig_data$name             <- as.character(y_contig_data$name)
y_contig_data$demovir          <- as.character(y_contig_data$demovir)
y_contig_data$vcontact_cluster <- as.character(y_contig_data$vcontact_cluster)

y_contig_data$vcontact_cluster[is.na(y_contig_data$vcontact_cluster)] <- y_contig_data$name[is.na(y_contig_data$vcontact_cluster)]
y_contig_data$name <- NULL

y_contig_data <- y_contig_data[!duplicated(y_contig_data$vcontact_cluster), ]

forty_vir3  <- forty_vir
thirty_vir3 <- thirty_vir
twenty_vir3 <- twenty_vir
ten_vir3    <- ten_vir  
zero_vir3   <- zero_vir 

forty_vir3 $vcontact_cluster <- rownames(forty_vir3 ) 
thirty_vir3$vcontact_cluster <- rownames(thirty_vir3) 
twenty_vir3$vcontact_cluster <- rownames(twenty_vir3) 
ten_vir3   $vcontact_cluster <- rownames(ten_vir3   ) 
zero_vir3  $vcontact_cluster <- rownames(zero_vir3  ) 

forty_vir3  <- merge(forty_vir3 , y_contig_data, all.x = T)
thirty_vir3 <- merge(thirty_vir3, y_contig_data, all.x = T)
twenty_vir3 <- merge(twenty_vir3, y_contig_data, all.x = T)
ten_vir3    <- merge(ten_vir3   , y_contig_data, all.x = T)
zero_vir3   <- merge(zero_vir3  , y_contig_data, all.x = T)

forty_vir3 $vcontact_cluster <- NULL
thirty_vir3$vcontact_cluster <- NULL
twenty_vir3$vcontact_cluster <- NULL
ten_vir3   $vcontact_cluster <- NULL
zero_vir3  $vcontact_cluster <- NULL

mlt_forty_vir3  <- melt(forty_vir3 )
mlt_thirty_vir3 <- melt(thirty_vir3)
mlt_twenty_vir3 <- melt(twenty_vir3)
mlt_ten_vir3    <- melt(ten_vir3   )
mlt_zero_vir3   <- melt(zero_vir3  )

mlt_forty_vir3 $Perc <- '>40%'
mlt_thirty_vir3$Perc <- '30-40%' 
mlt_twenty_vir3$Perc <- '20-30%'
mlt_ten_vir3   $Perc <- '10-20%'
mlt_zero_vir3  $Perc <- '00-10%'

demo_relAbund3 <- rbind(mlt_forty_vir3 ,
                        mlt_thirty_vir3,
                        mlt_twenty_vir3,
                        mlt_ten_vir3   ,
                        mlt_zero_vir3  )

condition_metadata3 <- condition_metadata2[!duplicated(condition_metadata2$variable), ]

demo_relAbund4 <- merge(demo_relAbund3, condition_metadata3, all.x = T)

demo_relAbund4 <- demo_relAbund4[which(demo_relAbund4$integrase == 'TRUE'), ]

demo_relAbund4_noZero <- demo_relAbund4[which(demo_relAbund4$value > 0), ]

demo_relAbund4_agg <- ddply(demo_relAbund4_noZero, c('Condition', 'Perc'), summarise, N = length(value), mean = mean(value), sd = sd(value), se = sd / sqrt(N))

demo_relAbund4_agg$Perc      <- factor(demo_relAbund4_agg$Perc, levels = rev(c('>40%', '30-40%', '20-30%', '10-20%', '00-10%')))
demo_relAbund4_agg$Condition <- factor(demo_relAbund4_agg$Condition, levels = c('Control', 'CD', 'UC'))

demo_relAbund4_noZero$Condition <- factor(demo_relAbund4_noZero$Condition, levels = c('Control', 'CD', 'UC'))

stat_lyso <- compare_means(value ~ Condition, group.by = 'Perc', data = demo_relAbund4_noZero)
stat_lyso

stat_lyso1 <- stat_lyso[,-c(2,7,9)]
colnames(stat_lyso1)[1:6] <- c('Variable', 'Group 1', 'Group 2', 'P-value', 'P.adj value', 'P.signif')

stat_lyso1 <- stat_lyso1[c(4:6, 10:12, 7:9, 13:15, 1:3), ]

stat_lyso1 <- stat_lyso1[which(stat_lyso1$`P-value` < 0.05), ]

fig3d_tbl <- ggtexttable(stat_lyso1, rows = NULL, theme = ttheme('mCyanWhite'))
fig3d_tbl

fig3c <- ggplot(demo_relAbund4_agg, aes(Perc, mean, group = Condition)) +
  geom_errorbar(aes(ymin = mean-se, ymax = mean+se, group = Condition), width = 0.3, position = position_dodge(width = 0.75)) +
  geom_bar(aes(fill = Condition), size = 3, stat = 'identity', position = position_dodge(width = 0.75)) +
  geom_text(aes(label = N, y = 0, x = Perc, group = Condition), size = 3, vjust = 1.2, position = position_dodge(width = 0.75)) +
  theme_classic() +
  labs(x = 'Shared by cohort', y = 'Relative abundance') +
  theme(legend.title = element_blank(),
        legend.position = 'bottom',
        legend.direction = 'horizontal',
        text = element_text(size = 12)) +
  scale_fill_manual(values = cols_a) +
  NULL
fig3c

comb2 <- ggarrange(fig3c, fig3d_tbl, nrow = 2)

pdf('output/fig3d.pdf', paper = 'A4', width = 20, height = 29.7)
comb2
dev.off()

########################################

##### Figure 4 #########################

##### Run this little part #############

contig_data_vc <- contig_data
contig_data_vc$vcontact_cluster[is.na(contig_data_vc$vcontact_cluster)] <- contig_data_vc$name[is.na(contig_data_vc$vcontact_cluster)]
contig_data_vc <- contig_data_vc[order(contig_data_vc$integrase, decreasing = T), ]
contig_data_vc <- contig_data_vc[!duplicated(contig_data_vc$vcontact_cluster), ]

table(contig_data_vc$integrase)

vir_counts_samples <- vir_counts_boc_numeric
agg_counts_samples <- vir_counts_boc_agg2
agg_counts_subject <- vir_counts_boc_agg

metadata_subject <- metadata[!duplicated(metadata$Subject), ]

rm(sample_subject, vir_counts_boc, vir_counts_boc_numeric, vir_counts_boc_agg2, vir_counts_boc_agg, cnames, cnames2)

########################################

names1 <- data.frame(seq_names = rownames(metadata), subject = metadata$Subject, stringsAsFactors = F, condition = metadata$Condition)
names1 <- names1[order(names1$subject), ]

agg_counts_samples2 <- agg_counts_samples[, match(names1$seq_names, colnames(agg_counts_samples))]

#####

s1_df <- data.frame(Subject =                                                               rep(x = unique(names1$subject)[1],  times = 4),
                    Shared_by = c('3 ppl', '2 ppl', '1 ppl', 'Total'),
                    Condition =           rep(x = unique(names1$condition[which(names1$subject %in% unique(names1$subject)[1])]), times = 4),
                    N_samples =           rep(x = length(names1$seq_names[which(names1$subject %in% unique(names1$subject)[1])]), times = 4),
                    Viruses = c(nrow(agg_counts_samples2[names1$seq_names[which(names1$subject %in% unique(names1$subject)[1])]][which(rowSums(agg_counts_samples2[names1$seq_names[which(names1$subject %in% unique(names1$subject)[1])]] > 0) == 3), ]),
                                nrow(agg_counts_samples2[names1$seq_names[which(names1$subject %in% unique(names1$subject)[1])]][which(rowSums(agg_counts_samples2[names1$seq_names[which(names1$subject %in% unique(names1$subject)[1])]] > 0) == 2), ]),
                                nrow(agg_counts_samples2[names1$seq_names[which(names1$subject %in% unique(names1$subject)[1])]][which(rowSums(agg_counts_samples2[names1$seq_names[which(names1$subject %in% unique(names1$subject)[1])]] > 0) == 1), ]),
                                nrow(agg_counts_samples2[names1$seq_names[which(names1$subject %in% unique(names1$subject)[1])]][which(rowSums(agg_counts_samples2[names1$seq_names[which(names1$subject %in% unique(names1$subject)[1])]] > 0) >= 1), ])))

s2_df <- data.frame(Subject =                                                               rep(x = unique(names1$subject)[2],  times = 4),
                    Shared_by = c('3 ppl', '2 ppl', '1 ppl', 'Total'),
                    Condition =           rep(x = unique(names1$condition[which(names1$subject %in% unique(names1$subject)[2])]), times = 4),
                    N_samples =           rep(x = length(names1$seq_names[which(names1$subject %in% unique(names1$subject)[2])]), times = 4),
                    Viruses = c(nrow(agg_counts_samples2[names1$seq_names[which(names1$subject %in% unique(names1$subject)[2])]][which(rowSums(agg_counts_samples2[names1$seq_names[which(names1$subject %in% unique(names1$subject)[2])]] > 0) == 3), ]),
                                nrow(agg_counts_samples2[names1$seq_names[which(names1$subject %in% unique(names1$subject)[2])]][which(rowSums(agg_counts_samples2[names1$seq_names[which(names1$subject %in% unique(names1$subject)[2])]] > 0) == 2), ]),
                                nrow(agg_counts_samples2[names1$seq_names[which(names1$subject %in% unique(names1$subject)[2])]][which(rowSums(agg_counts_samples2[names1$seq_names[which(names1$subject %in% unique(names1$subject)[2])]] > 0) == 1), ]),
                                nrow(agg_counts_samples2[names1$seq_names[which(names1$subject %in% unique(names1$subject)[2])]][which(rowSums(agg_counts_samples2[names1$seq_names[which(names1$subject %in% unique(names1$subject)[2])]] > 0) >= 1), ])))

s3_df <- data.frame(Subject =                                                               rep(x = unique(names1$subject)[3],  times = 4),
                    Shared_by = c('3 ppl', '2 ppl', '1 ppl', 'Total'),
                    Condition =           rep(x = unique(names1$condition[which(names1$subject %in% unique(names1$subject)[3])]), times = 4),
                    N_samples =           rep(x = length(names1$seq_names[which(names1$subject %in% unique(names1$subject)[3])]), times = 4),
                    Viruses = c(nrow(agg_counts_samples2[names1$seq_names[which(names1$subject %in% unique(names1$subject)[3])]][which(rowSums(agg_counts_samples2[names1$seq_names[which(names1$subject %in% unique(names1$subject)[3])]] > 0) == 3), ]),
                                nrow(agg_counts_samples2[names1$seq_names[which(names1$subject %in% unique(names1$subject)[3])]][which(rowSums(agg_counts_samples2[names1$seq_names[which(names1$subject %in% unique(names1$subject)[3])]] > 0) == 2), ]),
                                nrow(agg_counts_samples2[names1$seq_names[which(names1$subject %in% unique(names1$subject)[3])]][which(rowSums(agg_counts_samples2[names1$seq_names[which(names1$subject %in% unique(names1$subject)[3])]] > 0) == 1), ]),
                                nrow(agg_counts_samples2[names1$seq_names[which(names1$subject %in% unique(names1$subject)[3])]][which(rowSums(agg_counts_samples2[names1$seq_names[which(names1$subject %in% unique(names1$subject)[3])]] > 0) >= 1), ])))

s4_df <- data.frame(Subject =                                                               rep(x = unique(names1$subject)[4],  times = 4),
                    Shared_by = c('3 ppl', '2 ppl', '1 ppl', 'Total'),
                    Condition =           rep(x = unique(names1$condition[which(names1$subject %in% unique(names1$subject)[4])]), times = 4),
                    N_samples =           rep(x = length(names1$seq_names[which(names1$subject %in% unique(names1$subject)[4])]), times = 4),
                    Viruses = c(nrow(agg_counts_samples2[names1$seq_names[which(names1$subject %in% unique(names1$subject)[4])]][which(rowSums(agg_counts_samples2[names1$seq_names[which(names1$subject %in% unique(names1$subject)[4])]] > 0) == 3), ]),
                                nrow(agg_counts_samples2[names1$seq_names[which(names1$subject %in% unique(names1$subject)[4])]][which(rowSums(agg_counts_samples2[names1$seq_names[which(names1$subject %in% unique(names1$subject)[4])]] > 0) == 2), ]),
                                nrow(agg_counts_samples2[names1$seq_names[which(names1$subject %in% unique(names1$subject)[4])]][which(rowSums(agg_counts_samples2[names1$seq_names[which(names1$subject %in% unique(names1$subject)[4])]] > 0) == 1), ]),
                                nrow(agg_counts_samples2[names1$seq_names[which(names1$subject %in% unique(names1$subject)[4])]][which(rowSums(agg_counts_samples2[names1$seq_names[which(names1$subject %in% unique(names1$subject)[4])]] > 0) >= 1), ])))

s5_df <- data.frame(Subject =                                                               rep(x = unique(names1$subject)[5],  times = 4),
                    Shared_by = c('3 ppl', '2 ppl', '1 ppl', 'Total'),
                    Condition =           rep(x = unique(names1$condition[which(names1$subject %in% unique(names1$subject)[5])]), times = 4),
                    N_samples =           rep(x = length(names1$seq_names[which(names1$subject %in% unique(names1$subject)[5])]), times = 4),
                    Viruses = c(nrow(agg_counts_samples2[names1$seq_names[which(names1$subject %in% unique(names1$subject)[5])]][which(rowSums(agg_counts_samples2[names1$seq_names[which(names1$subject %in% unique(names1$subject)[5])]] > 0) == 3), ]),
                                nrow(agg_counts_samples2[names1$seq_names[which(names1$subject %in% unique(names1$subject)[5])]][which(rowSums(agg_counts_samples2[names1$seq_names[which(names1$subject %in% unique(names1$subject)[5])]] > 0) == 2), ]),
                                nrow(agg_counts_samples2[names1$seq_names[which(names1$subject %in% unique(names1$subject)[5])]][which(rowSums(agg_counts_samples2[names1$seq_names[which(names1$subject %in% unique(names1$subject)[5])]] > 0) == 1), ]),
                                nrow(agg_counts_samples2[names1$seq_names[which(names1$subject %in% unique(names1$subject)[5])]][which(rowSums(agg_counts_samples2[names1$seq_names[which(names1$subject %in% unique(names1$subject)[5])]] > 0) >= 1), ])))

s6_df <- data.frame(Subject =                                                               rep(x = unique(names1$subject)[6],  times = 4),
                    Shared_by = c('3 ppl', '2 ppl', '1 ppl', 'Total'),
                    Condition =           rep(x = unique(names1$condition[which(names1$subject %in% unique(names1$subject)[6])]), times = 4),
                    N_samples =           rep(x = length(names1$seq_names[which(names1$subject %in% unique(names1$subject)[6])]), times = 4),
                    Viruses = c(nrow(agg_counts_samples2[names1$seq_names[which(names1$subject %in% unique(names1$subject)[6])]][which(rowSums(agg_counts_samples2[names1$seq_names[which(names1$subject %in% unique(names1$subject)[6])]] > 0) == 3), ]),
                                nrow(agg_counts_samples2[names1$seq_names[which(names1$subject %in% unique(names1$subject)[6])]][which(rowSums(agg_counts_samples2[names1$seq_names[which(names1$subject %in% unique(names1$subject)[6])]] > 0) == 2), ]),
                                nrow(agg_counts_samples2[names1$seq_names[which(names1$subject %in% unique(names1$subject)[6])]][which(rowSums(agg_counts_samples2[names1$seq_names[which(names1$subject %in% unique(names1$subject)[6])]] > 0) == 1), ]),
                                nrow(agg_counts_samples2[names1$seq_names[which(names1$subject %in% unique(names1$subject)[6])]][which(rowSums(agg_counts_samples2[names1$seq_names[which(names1$subject %in% unique(names1$subject)[6])]] > 0) >= 1), ])))

s7_df <- data.frame(Subject =                                                               rep(x = unique(names1$subject)[7],  times = 4),
                    Shared_by = c('3 ppl', '2 ppl', '1 ppl', 'Total'),
                    Condition =           rep(x = unique(names1$condition[which(names1$subject %in% unique(names1$subject)[7])]), times = 4),
                    N_samples =           rep(x = length(names1$seq_names[which(names1$subject %in% unique(names1$subject)[7])]), times = 4),
                    Viruses = c(nrow(agg_counts_samples2[names1$seq_names[which(names1$subject %in% unique(names1$subject)[7])]][which(rowSums(agg_counts_samples2[names1$seq_names[which(names1$subject %in% unique(names1$subject)[7])]] > 0) == 3), ]),
                                nrow(agg_counts_samples2[names1$seq_names[which(names1$subject %in% unique(names1$subject)[7])]][which(rowSums(agg_counts_samples2[names1$seq_names[which(names1$subject %in% unique(names1$subject)[7])]] > 0) == 2), ]),
                                nrow(agg_counts_samples2[names1$seq_names[which(names1$subject %in% unique(names1$subject)[7])]][which(rowSums(agg_counts_samples2[names1$seq_names[which(names1$subject %in% unique(names1$subject)[7])]] > 0) == 1), ]),
                                nrow(agg_counts_samples2[names1$seq_names[which(names1$subject %in% unique(names1$subject)[7])]][which(rowSums(agg_counts_samples2[names1$seq_names[which(names1$subject %in% unique(names1$subject)[7])]] > 0) >= 1), ])))

s8_df <- data.frame(Subject =                                                               rep(x = unique(names1$subject)[8],  times = 4),
                    Shared_by = c('3 ppl', '2 ppl', '1 ppl', 'Total'),
                    Condition =           rep(x = unique(names1$condition[which(names1$subject %in% unique(names1$subject)[8])]), times = 4),
                    N_samples =           rep(x = length(names1$seq_names[which(names1$subject %in% unique(names1$subject)[8])]), times = 4),
                    Viruses = c(nrow(agg_counts_samples2[names1$seq_names[which(names1$subject %in% unique(names1$subject)[8])]][which(rowSums(agg_counts_samples2[names1$seq_names[which(names1$subject %in% unique(names1$subject)[8])]] > 0) == 3), ]),
                                nrow(agg_counts_samples2[names1$seq_names[which(names1$subject %in% unique(names1$subject)[8])]][which(rowSums(agg_counts_samples2[names1$seq_names[which(names1$subject %in% unique(names1$subject)[8])]] > 0) == 2), ]),
                                nrow(agg_counts_samples2[names1$seq_names[which(names1$subject %in% unique(names1$subject)[8])]][which(rowSums(agg_counts_samples2[names1$seq_names[which(names1$subject %in% unique(names1$subject)[8])]] > 0) == 1), ]),
                                nrow(agg_counts_samples2[names1$seq_names[which(names1$subject %in% unique(names1$subject)[8])]][which(rowSums(agg_counts_samples2[names1$seq_names[which(names1$subject %in% unique(names1$subject)[8])]] > 0) >= 1), ])))

s9_df <- data.frame(Subject =                                                               rep(x = unique(names1$subject)[9],  times = 4),
                    Shared_by = c('3 ppl', '2 ppl', '1 ppl', 'Total'),
                    Condition =           rep(x = unique(names1$condition[which(names1$subject %in% unique(names1$subject)[9])]), times = 4),
                    N_samples =           rep(x = length(names1$seq_names[which(names1$subject %in% unique(names1$subject)[9])]), times = 4),
                    Viruses = c(nrow(agg_counts_samples2[names1$seq_names[which(names1$subject %in% unique(names1$subject)[9])]][which(rowSums(agg_counts_samples2[names1$seq_names[which(names1$subject %in% unique(names1$subject)[9])]] > 0) == 3), ]),
                                nrow(agg_counts_samples2[names1$seq_names[which(names1$subject %in% unique(names1$subject)[9])]][which(rowSums(agg_counts_samples2[names1$seq_names[which(names1$subject %in% unique(names1$subject)[9])]] > 0) == 2), ]),
                                nrow(agg_counts_samples2[names1$seq_names[which(names1$subject %in% unique(names1$subject)[9])]][which(rowSums(agg_counts_samples2[names1$seq_names[which(names1$subject %in% unique(names1$subject)[9])]] > 0) == 1), ]),
                                nrow(agg_counts_samples2[names1$seq_names[which(names1$subject %in% unique(names1$subject)[9])]][which(rowSums(agg_counts_samples2[names1$seq_names[which(names1$subject %in% unique(names1$subject)[9])]] > 0) >= 1), ])))

s10_df <- data.frame(Subject =                                                               rep(x = unique(names1$subject)[10],  times = 4),
                     Shared_by = c('3 ppl', '2 ppl', '1 ppl', 'Total'),
                     Condition =           rep(x = unique(names1$condition[which(names1$subject %in% unique(names1$subject)[10])]), times = 4),
                     N_samples =           rep(x = length(names1$seq_names[which(names1$subject %in% unique(names1$subject)[10])]), times = 4),
                     Viruses = c(nrow(agg_counts_samples2[names1$seq_names[which(names1$subject %in% unique(names1$subject)[10])]][which(rowSums(agg_counts_samples2[names1$seq_names[which(names1$subject %in% unique(names1$subject)[10])]] > 0) == 3), ]),
                                 nrow(agg_counts_samples2[names1$seq_names[which(names1$subject %in% unique(names1$subject)[10])]][which(rowSums(agg_counts_samples2[names1$seq_names[which(names1$subject %in% unique(names1$subject)[10])]] > 0) == 2), ]),
                                 nrow(agg_counts_samples2[names1$seq_names[which(names1$subject %in% unique(names1$subject)[10])]][which(rowSums(agg_counts_samples2[names1$seq_names[which(names1$subject %in% unique(names1$subject)[10])]] > 0) == 1), ]),
                                 nrow(agg_counts_samples2[names1$seq_names[which(names1$subject %in% unique(names1$subject)[10])]][which(rowSums(agg_counts_samples2[names1$seq_names[which(names1$subject %in% unique(names1$subject)[10])]] > 0) >= 1), ])))

s11_df <- data.frame(Subject =                                                               rep(x = unique(names1$subject)[11],  times = 4),
                     Shared_by = c('3 ppl', '2 ppl', '1 ppl', 'Total'),
                     Condition =           rep(x = unique(names1$condition[which(names1$subject %in% unique(names1$subject)[11])]), times = 4),
                     N_samples =           rep(x = length(names1$seq_names[which(names1$subject %in% unique(names1$subject)[11])]), times = 4),
                     Viruses = c(nrow(agg_counts_samples2[names1$seq_names[which(names1$subject %in% unique(names1$subject)[11])]][which(rowSums(agg_counts_samples2[names1$seq_names[which(names1$subject %in% unique(names1$subject)[11])]] > 0) == 3), ]),
                                 nrow(agg_counts_samples2[names1$seq_names[which(names1$subject %in% unique(names1$subject)[11])]][which(rowSums(agg_counts_samples2[names1$seq_names[which(names1$subject %in% unique(names1$subject)[11])]] > 0) == 2), ]),
                                 nrow(agg_counts_samples2[names1$seq_names[which(names1$subject %in% unique(names1$subject)[11])]][which(rowSums(agg_counts_samples2[names1$seq_names[which(names1$subject %in% unique(names1$subject)[11])]] > 0) == 1), ]),
                                 nrow(agg_counts_samples2[names1$seq_names[which(names1$subject %in% unique(names1$subject)[11])]][which(rowSums(agg_counts_samples2[names1$seq_names[which(names1$subject %in% unique(names1$subject)[11])]] > 0) >= 1), ])))

s12_df <- data.frame(Subject =                                                               rep(x = unique(names1$subject)[12],  times = 4),
                     Shared_by = c('3 ppl', '2 ppl', '1 ppl', 'Total'),
                     Condition =           rep(x = unique(names1$condition[which(names1$subject %in% unique(names1$subject)[12])]), times = 4),
                     N_samples =           rep(x = length(names1$seq_names[which(names1$subject %in% unique(names1$subject)[12])]), times = 4),
                     Viruses = c(nrow(agg_counts_samples2[names1$seq_names[which(names1$subject %in% unique(names1$subject)[12])]][which(rowSums(agg_counts_samples2[names1$seq_names[which(names1$subject %in% unique(names1$subject)[12])]] > 0) == 3), ]),
                                 nrow(agg_counts_samples2[names1$seq_names[which(names1$subject %in% unique(names1$subject)[12])]][which(rowSums(agg_counts_samples2[names1$seq_names[which(names1$subject %in% unique(names1$subject)[12])]] > 0) == 2), ]),
                                 nrow(agg_counts_samples2[names1$seq_names[which(names1$subject %in% unique(names1$subject)[12])]][which(rowSums(agg_counts_samples2[names1$seq_names[which(names1$subject %in% unique(names1$subject)[12])]] > 0) == 1), ]),
                                 nrow(agg_counts_samples2[names1$seq_names[which(names1$subject %in% unique(names1$subject)[12])]][which(rowSums(agg_counts_samples2[names1$seq_names[which(names1$subject %in% unique(names1$subject)[12])]] > 0) >= 1), ])))

s13_df <- data.frame(Subject =                                                               rep(x = unique(names1$subject)[13],  times = 4),
                     Shared_by = c('3 ppl', '2 ppl', '1 ppl', 'Total'),
                     Condition =           rep(x = unique(names1$condition[which(names1$subject %in% unique(names1$subject)[13])]), times = 4),
                     N_samples =           rep(x = length(names1$seq_names[which(names1$subject %in% unique(names1$subject)[13])]), times = 4),
                     Viruses = c(nrow(agg_counts_samples2[names1$seq_names[which(names1$subject %in% unique(names1$subject)[13])]][which(rowSums(agg_counts_samples2[names1$seq_names[which(names1$subject %in% unique(names1$subject)[13])]] > 0) == 3), ]),
                                 nrow(agg_counts_samples2[names1$seq_names[which(names1$subject %in% unique(names1$subject)[13])]][which(rowSums(agg_counts_samples2[names1$seq_names[which(names1$subject %in% unique(names1$subject)[13])]] > 0) == 2), ]),
                                 nrow(agg_counts_samples2[names1$seq_names[which(names1$subject %in% unique(names1$subject)[13])]][which(rowSums(agg_counts_samples2[names1$seq_names[which(names1$subject %in% unique(names1$subject)[13])]] > 0) == 1), ]),
                                 nrow(agg_counts_samples2[names1$seq_names[which(names1$subject %in% unique(names1$subject)[13])]][which(rowSums(agg_counts_samples2[names1$seq_names[which(names1$subject %in% unique(names1$subject)[13])]] > 0) >= 1), ])))

s14_df <- data.frame(Subject =                                                               rep(x = unique(names1$subject)[14],  times = 4),
                     Shared_by = c('3 ppl', '2 ppl', '1 ppl', 'Total'),
                     Condition =           rep(x = unique(names1$condition[which(names1$subject %in% unique(names1$subject)[14])]), times = 4),
                     N_samples =           rep(x = length(names1$seq_names[which(names1$subject %in% unique(names1$subject)[14])]), times = 4),
                     Viruses = c(nrow(agg_counts_samples2[names1$seq_names[which(names1$subject %in% unique(names1$subject)[14])]][which(rowSums(agg_counts_samples2[names1$seq_names[which(names1$subject %in% unique(names1$subject)[14])]] > 0) == 3), ]),
                                 nrow(agg_counts_samples2[names1$seq_names[which(names1$subject %in% unique(names1$subject)[14])]][which(rowSums(agg_counts_samples2[names1$seq_names[which(names1$subject %in% unique(names1$subject)[14])]] > 0) == 2), ]),
                                 nrow(agg_counts_samples2[names1$seq_names[which(names1$subject %in% unique(names1$subject)[14])]][which(rowSums(agg_counts_samples2[names1$seq_names[which(names1$subject %in% unique(names1$subject)[14])]] > 0) == 1), ]),
                                 nrow(agg_counts_samples2[names1$seq_names[which(names1$subject %in% unique(names1$subject)[14])]][which(rowSums(agg_counts_samples2[names1$seq_names[which(names1$subject %in% unique(names1$subject)[14])]] > 0) >= 1), ])))

s15_df <- data.frame(Subject =                                                               rep(x = unique(names1$subject)[15],  times = 4),
                     Shared_by = c('3 ppl', '2 ppl', '1 ppl', 'Total'),
                     Condition =           rep(x = unique(names1$condition[which(names1$subject %in% unique(names1$subject)[15])]), times = 4),
                     N_samples =           rep(x = length(names1$seq_names[which(names1$subject %in% unique(names1$subject)[15])]), times = 4),
                     Viruses = c(nrow(agg_counts_samples2[names1$seq_names[which(names1$subject %in% unique(names1$subject)[15])]][which(rowSums(agg_counts_samples2[names1$seq_names[which(names1$subject %in% unique(names1$subject)[15])]] > 0) == 3), ]),
                                 nrow(agg_counts_samples2[names1$seq_names[which(names1$subject %in% unique(names1$subject)[15])]][which(rowSums(agg_counts_samples2[names1$seq_names[which(names1$subject %in% unique(names1$subject)[15])]] > 0) == 2), ]),
                                 nrow(agg_counts_samples2[names1$seq_names[which(names1$subject %in% unique(names1$subject)[15])]][which(rowSums(agg_counts_samples2[names1$seq_names[which(names1$subject %in% unique(names1$subject)[15])]] > 0) == 1), ]),
                                 nrow(agg_counts_samples2[names1$seq_names[which(names1$subject %in% unique(names1$subject)[15])]][which(rowSums(agg_counts_samples2[names1$seq_names[which(names1$subject %in% unique(names1$subject)[15])]] > 0) >= 1), ])))

s16_df <- data.frame(Subject =                                                               rep(x = unique(names1$subject)[16],  times = 4),
                     Shared_by = c('3 ppl', '2 ppl', '1 ppl', 'Total'),
                     Condition =           rep(x = unique(names1$condition[which(names1$subject %in% unique(names1$subject)[16])]), times = 4),
                     N_samples =           rep(x = length(names1$seq_names[which(names1$subject %in% unique(names1$subject)[16])]), times = 4),
                     Viruses = c(nrow(agg_counts_samples2[names1$seq_names[which(names1$subject %in% unique(names1$subject)[16])]][which(rowSums(agg_counts_samples2[names1$seq_names[which(names1$subject %in% unique(names1$subject)[16])]] > 0) == 3), ]),
                                 nrow(agg_counts_samples2[names1$seq_names[which(names1$subject %in% unique(names1$subject)[16])]][which(rowSums(agg_counts_samples2[names1$seq_names[which(names1$subject %in% unique(names1$subject)[16])]] > 0) == 2), ]),
                                 nrow(agg_counts_samples2[names1$seq_names[which(names1$subject %in% unique(names1$subject)[16])]][which(rowSums(agg_counts_samples2[names1$seq_names[which(names1$subject %in% unique(names1$subject)[16])]] > 0) == 1), ]),
                                 nrow(agg_counts_samples2[names1$seq_names[which(names1$subject %in% unique(names1$subject)[16])]][which(rowSums(agg_counts_samples2[names1$seq_names[which(names1$subject %in% unique(names1$subject)[16])]] > 0) >= 1), ])))

s17_df <- data.frame(Subject =                                                               rep(x = unique(names1$subject)[17],  times = 4),
                     Shared_by = c('3 ppl', '2 ppl', '1 ppl', 'Total'),
                     Condition =           rep(x = unique(names1$condition[which(names1$subject %in% unique(names1$subject)[17])]), times = 4),
                     N_samples =           rep(x = length(names1$seq_names[which(names1$subject %in% unique(names1$subject)[17])]), times = 4),
                     Viruses = c(nrow(agg_counts_samples2[names1$seq_names[which(names1$subject %in% unique(names1$subject)[17])]][which(rowSums(agg_counts_samples2[names1$seq_names[which(names1$subject %in% unique(names1$subject)[17])]] > 0) == 3), ]),
                                 nrow(agg_counts_samples2[names1$seq_names[which(names1$subject %in% unique(names1$subject)[17])]][which(rowSums(agg_counts_samples2[names1$seq_names[which(names1$subject %in% unique(names1$subject)[17])]] > 0) == 2), ]),
                                 nrow(agg_counts_samples2[names1$seq_names[which(names1$subject %in% unique(names1$subject)[17])]][which(rowSums(agg_counts_samples2[names1$seq_names[which(names1$subject %in% unique(names1$subject)[17])]] > 0) == 1), ]),
                                 nrow(agg_counts_samples2[names1$seq_names[which(names1$subject %in% unique(names1$subject)[17])]][which(rowSums(agg_counts_samples2[names1$seq_names[which(names1$subject %in% unique(names1$subject)[17])]] > 0) >= 1), ])))

s18_df <- data.frame(Subject =                                                               rep(x = unique(names1$subject)[18],  times = 4),
                     Shared_by = c('3 ppl', '2 ppl', '1 ppl', 'Total'),
                     Condition =           rep(x = unique(names1$condition[which(names1$subject %in% unique(names1$subject)[18])]), times = 4),
                     N_samples =           rep(x = length(names1$seq_names[which(names1$subject %in% unique(names1$subject)[18])]), times = 4),
                     Viruses = c(nrow(agg_counts_samples2[names1$seq_names[which(names1$subject %in% unique(names1$subject)[18])]][which(rowSums(agg_counts_samples2[names1$seq_names[which(names1$subject %in% unique(names1$subject)[18])]] > 0) == 3), ]),
                                 nrow(agg_counts_samples2[names1$seq_names[which(names1$subject %in% unique(names1$subject)[18])]][which(rowSums(agg_counts_samples2[names1$seq_names[which(names1$subject %in% unique(names1$subject)[18])]] > 0) == 2), ]),
                                 nrow(agg_counts_samples2[names1$seq_names[which(names1$subject %in% unique(names1$subject)[18])]][which(rowSums(agg_counts_samples2[names1$seq_names[which(names1$subject %in% unique(names1$subject)[18])]] > 0) == 1), ]),
                                 nrow(agg_counts_samples2[names1$seq_names[which(names1$subject %in% unique(names1$subject)[18])]][which(rowSums(agg_counts_samples2[names1$seq_names[which(names1$subject %in% unique(names1$subject)[18])]] > 0) >= 1), ])))

s19_df <- data.frame(Subject =                                                               rep(x = unique(names1$subject)[19],  times = 4),
                     Shared_by = c('3 ppl', '2 ppl', '1 ppl', 'Total'),
                     Condition =           rep(x = unique(names1$condition[which(names1$subject %in% unique(names1$subject)[19])]), times = 4),
                     N_samples =           rep(x = length(names1$seq_names[which(names1$subject %in% unique(names1$subject)[19])]), times = 4),
                     Viruses = c(nrow(agg_counts_samples2[names1$seq_names[which(names1$subject %in% unique(names1$subject)[19])]][which(rowSums(agg_counts_samples2[names1$seq_names[which(names1$subject %in% unique(names1$subject)[19])]] > 0) == 3), ]),
                                 nrow(agg_counts_samples2[names1$seq_names[which(names1$subject %in% unique(names1$subject)[19])]][which(rowSums(agg_counts_samples2[names1$seq_names[which(names1$subject %in% unique(names1$subject)[19])]] > 0) == 2), ]),
                                 nrow(agg_counts_samples2[names1$seq_names[which(names1$subject %in% unique(names1$subject)[19])]][which(rowSums(agg_counts_samples2[names1$seq_names[which(names1$subject %in% unique(names1$subject)[19])]] > 0) == 1), ]),
                                 nrow(agg_counts_samples2[names1$seq_names[which(names1$subject %in% unique(names1$subject)[19])]][which(rowSums(agg_counts_samples2[names1$seq_names[which(names1$subject %in% unique(names1$subject)[19])]] > 0) >= 1), ])))

s20_df <- data.frame(Subject =                                                               rep(x = unique(names1$subject)[20],  times = 4),
                     Shared_by = c('3 ppl', '2 ppl', '1 ppl', 'Total'),
                     Condition =           rep(x = unique(names1$condition[which(names1$subject %in% unique(names1$subject)[20])]), times = 4),
                     N_samples =           rep(x = length(names1$seq_names[which(names1$subject %in% unique(names1$subject)[20])]), times = 4),
                     Viruses = c(nrow(agg_counts_samples2[names1$seq_names[which(names1$subject %in% unique(names1$subject)[20])]][which(rowSums(agg_counts_samples2[names1$seq_names[which(names1$subject %in% unique(names1$subject)[20])]] > 0) == 3), ]),
                                 nrow(agg_counts_samples2[names1$seq_names[which(names1$subject %in% unique(names1$subject)[20])]][which(rowSums(agg_counts_samples2[names1$seq_names[which(names1$subject %in% unique(names1$subject)[20])]] > 0) == 2), ]),
                                 nrow(agg_counts_samples2[names1$seq_names[which(names1$subject %in% unique(names1$subject)[20])]][which(rowSums(agg_counts_samples2[names1$seq_names[which(names1$subject %in% unique(names1$subject)[20])]] > 0) == 1), ]),
                                 nrow(agg_counts_samples2[names1$seq_names[which(names1$subject %in% unique(names1$subject)[20])]][which(rowSums(agg_counts_samples2[names1$seq_names[which(names1$subject %in% unique(names1$subject)[20])]] > 0) >= 1), ])))

s21_df <- data.frame(Subject =                                                               rep(x = unique(names1$subject)[21],  times = 4),
                     Shared_by = c('3 ppl', '2 ppl', '1 ppl', 'Total'),
                     Condition =           rep(x = unique(names1$condition[which(names1$subject %in% unique(names1$subject)[21])]), times = 4),
                     N_samples =           rep(x = length(names1$seq_names[which(names1$subject %in% unique(names1$subject)[21])]), times = 4),
                     Viruses = c(nrow(agg_counts_samples2[names1$seq_names[which(names1$subject %in% unique(names1$subject)[21])]][which(rowSums(agg_counts_samples2[names1$seq_names[which(names1$subject %in% unique(names1$subject)[21])]] > 0) == 3), ]),
                                 nrow(agg_counts_samples2[names1$seq_names[which(names1$subject %in% unique(names1$subject)[21])]][which(rowSums(agg_counts_samples2[names1$seq_names[which(names1$subject %in% unique(names1$subject)[21])]] > 0) == 2), ]),
                                 nrow(agg_counts_samples2[names1$seq_names[which(names1$subject %in% unique(names1$subject)[21])]][which(rowSums(agg_counts_samples2[names1$seq_names[which(names1$subject %in% unique(names1$subject)[21])]] > 0) == 1), ]),
                                 nrow(agg_counts_samples2[names1$seq_names[which(names1$subject %in% unique(names1$subject)[21])]][which(rowSums(agg_counts_samples2[names1$seq_names[which(names1$subject %in% unique(names1$subject)[21])]] > 0) >= 1), ])))

s22_df <- data.frame(Subject =                                                               rep(x = unique(names1$subject)[22],  times = 4),
                     Shared_by = c('3 ppl', '2 ppl', '1 ppl', 'Total'),
                     Condition =           rep(x = unique(names1$condition[which(names1$subject %in% unique(names1$subject)[22])]), times = 4),
                     N_samples =           rep(x = length(names1$seq_names[which(names1$subject %in% unique(names1$subject)[22])]), times = 4),
                     Viruses = c(nrow(agg_counts_samples2[names1$seq_names[which(names1$subject %in% unique(names1$subject)[22])]][which(rowSums(agg_counts_samples2[names1$seq_names[which(names1$subject %in% unique(names1$subject)[22])]] > 0) == 3), ]),
                                 nrow(agg_counts_samples2[names1$seq_names[which(names1$subject %in% unique(names1$subject)[22])]][which(rowSums(agg_counts_samples2[names1$seq_names[which(names1$subject %in% unique(names1$subject)[22])]] > 0) == 2), ]),
                                 nrow(agg_counts_samples2[names1$seq_names[which(names1$subject %in% unique(names1$subject)[22])]][which(rowSums(agg_counts_samples2[names1$seq_names[which(names1$subject %in% unique(names1$subject)[22])]] > 0) == 1), ]),
                                 nrow(agg_counts_samples2[names1$seq_names[which(names1$subject %in% unique(names1$subject)[22])]][which(rowSums(agg_counts_samples2[names1$seq_names[which(names1$subject %in% unique(names1$subject)[22])]] > 0) >= 1), ])))

s23_df <- data.frame(Subject =                                                               rep(x = unique(names1$subject)[23],  times = 4),
                     Shared_by = c('3 ppl', '2 ppl', '1 ppl', 'Total'),
                     Condition =           rep(x = unique(names1$condition[which(names1$subject %in% unique(names1$subject)[23])]), times = 4),
                     N_samples =           rep(x = length(names1$seq_names[which(names1$subject %in% unique(names1$subject)[23])]), times = 4),
                     Viruses = c(nrow(agg_counts_samples2[names1$seq_names[which(names1$subject %in% unique(names1$subject)[23])]][which(rowSums(agg_counts_samples2[names1$seq_names[which(names1$subject %in% unique(names1$subject)[23])]] > 0) == 3), ]),
                                 nrow(agg_counts_samples2[names1$seq_names[which(names1$subject %in% unique(names1$subject)[23])]][which(rowSums(agg_counts_samples2[names1$seq_names[which(names1$subject %in% unique(names1$subject)[23])]] > 0) == 2), ]),
                                 nrow(agg_counts_samples2[names1$seq_names[which(names1$subject %in% unique(names1$subject)[23])]][which(rowSums(agg_counts_samples2[names1$seq_names[which(names1$subject %in% unique(names1$subject)[23])]] > 0) == 1), ]),
                                 nrow(agg_counts_samples2[names1$seq_names[which(names1$subject %in% unique(names1$subject)[23])]][which(rowSums(agg_counts_samples2[names1$seq_names[which(names1$subject %in% unique(names1$subject)[23])]] > 0) >= 1), ])))

s24_df <- data.frame(Subject =                                                               rep(x = unique(names1$subject)[24],  times = 4),
                     Shared_by = c('3 ppl', '2 ppl', '1 ppl', 'Total'),
                     Condition =           rep(x = unique(names1$condition[which(names1$subject %in% unique(names1$subject)[24])]), times = 4),
                     N_samples =           rep(x = length(names1$seq_names[which(names1$subject %in% unique(names1$subject)[24])]), times = 4),
                     Viruses = c(nrow(agg_counts_samples2[names1$seq_names[which(names1$subject %in% unique(names1$subject)[24])]][which(rowSums(agg_counts_samples2[names1$seq_names[which(names1$subject %in% unique(names1$subject)[24])]] > 0) == 3), ]),
                                 nrow(agg_counts_samples2[names1$seq_names[which(names1$subject %in% unique(names1$subject)[24])]][which(rowSums(agg_counts_samples2[names1$seq_names[which(names1$subject %in% unique(names1$subject)[24])]] > 0) == 2), ]),
                                 nrow(agg_counts_samples2[names1$seq_names[which(names1$subject %in% unique(names1$subject)[24])]][which(rowSums(agg_counts_samples2[names1$seq_names[which(names1$subject %in% unique(names1$subject)[24])]] > 0) == 1), ]),
                                 nrow(agg_counts_samples2[names1$seq_names[which(names1$subject %in% unique(names1$subject)[24])]][which(rowSums(agg_counts_samples2[names1$seq_names[which(names1$subject %in% unique(names1$subject)[24])]] > 0) >= 1), ])))

s25_df <- data.frame(Subject =                                                               rep(x = unique(names1$subject)[25],  times = 4),
                     Shared_by = c('3 ppl', '2 ppl', '1 ppl', 'Total'),
                     Condition =           rep(x = unique(names1$condition[which(names1$subject %in% unique(names1$subject)[25])]), times = 4),
                     N_samples =           rep(x = length(names1$seq_names[which(names1$subject %in% unique(names1$subject)[25])]), times = 4),
                     Viruses = c(nrow(agg_counts_samples2[names1$seq_names[which(names1$subject %in% unique(names1$subject)[25])]][which(rowSums(agg_counts_samples2[names1$seq_names[which(names1$subject %in% unique(names1$subject)[25])]] > 0) == 3), ]),
                                 nrow(agg_counts_samples2[names1$seq_names[which(names1$subject %in% unique(names1$subject)[25])]][which(rowSums(agg_counts_samples2[names1$seq_names[which(names1$subject %in% unique(names1$subject)[25])]] > 0) == 2), ]),
                                 nrow(agg_counts_samples2[names1$seq_names[which(names1$subject %in% unique(names1$subject)[25])]][which(rowSums(agg_counts_samples2[names1$seq_names[which(names1$subject %in% unique(names1$subject)[25])]] > 0) == 1), ]),
                                 nrow(agg_counts_samples2[names1$seq_names[which(names1$subject %in% unique(names1$subject)[25])]][which(rowSums(agg_counts_samples2[names1$seq_names[which(names1$subject %in% unique(names1$subject)[25])]] > 0) >= 1), ])))

s26_df <- data.frame(Subject =                                                               rep(x = unique(names1$subject)[26],  times = 4),
                     Shared_by = c('3 ppl', '2 ppl', '1 ppl', 'Total'),
                     Condition =           rep(x = unique(names1$condition[which(names1$subject %in% unique(names1$subject)[26])]), times = 4),
                     N_samples =           rep(x = length(names1$seq_names[which(names1$subject %in% unique(names1$subject)[26])]), times = 4),
                     Viruses = c(nrow(agg_counts_samples2[names1$seq_names[which(names1$subject %in% unique(names1$subject)[26])]][which(rowSums(agg_counts_samples2[names1$seq_names[which(names1$subject %in% unique(names1$subject)[26])]] > 0) == 3), ]),
                                 nrow(agg_counts_samples2[names1$seq_names[which(names1$subject %in% unique(names1$subject)[26])]][which(rowSums(agg_counts_samples2[names1$seq_names[which(names1$subject %in% unique(names1$subject)[26])]] > 0) == 2), ]),
                                 nrow(agg_counts_samples2[names1$seq_names[which(names1$subject %in% unique(names1$subject)[26])]][which(rowSums(agg_counts_samples2[names1$seq_names[which(names1$subject %in% unique(names1$subject)[26])]] > 0) == 1), ]),
                                 nrow(agg_counts_samples2[names1$seq_names[which(names1$subject %in% unique(names1$subject)[26])]][which(rowSums(agg_counts_samples2[names1$seq_names[which(names1$subject %in% unique(names1$subject)[26])]] > 0) >= 1), ])))

s27_df <- data.frame(Subject =                                                               rep(x = unique(names1$subject)[27],  times = 4),
                     Shared_by = c('3 ppl', '2 ppl', '1 ppl', 'Total'),
                     Condition =           rep(x = unique(names1$condition[which(names1$subject %in% unique(names1$subject)[27])]), times = 4),
                     N_samples =           rep(x = length(names1$seq_names[which(names1$subject %in% unique(names1$subject)[27])]), times = 4),
                     Viruses = c(nrow(agg_counts_samples2[names1$seq_names[which(names1$subject %in% unique(names1$subject)[27])]][which(rowSums(agg_counts_samples2[names1$seq_names[which(names1$subject %in% unique(names1$subject)[27])]] > 0) == 3), ]),
                                 nrow(agg_counts_samples2[names1$seq_names[which(names1$subject %in% unique(names1$subject)[27])]][which(rowSums(agg_counts_samples2[names1$seq_names[which(names1$subject %in% unique(names1$subject)[27])]] > 0) == 2), ]),
                                 nrow(agg_counts_samples2[names1$seq_names[which(names1$subject %in% unique(names1$subject)[27])]][which(rowSums(agg_counts_samples2[names1$seq_names[which(names1$subject %in% unique(names1$subject)[27])]] > 0) == 1), ]),
                                 nrow(agg_counts_samples2[names1$seq_names[which(names1$subject %in% unique(names1$subject)[27])]][which(rowSums(agg_counts_samples2[names1$seq_names[which(names1$subject %in% unique(names1$subject)[27])]] > 0) >= 1), ])))

s28_df <- data.frame(Subject =                                                               rep(x = unique(names1$subject)[28],  times = 4),
                     Shared_by = c('3 ppl', '2 ppl', '1 ppl', 'Total'),
                     Condition =           rep(x = unique(names1$condition[which(names1$subject %in% unique(names1$subject)[28])]), times = 4),
                     N_samples =           rep(x = length(names1$seq_names[which(names1$subject %in% unique(names1$subject)[28])]), times = 4),
                     Viruses = c(nrow(agg_counts_samples2[names1$seq_names[which(names1$subject %in% unique(names1$subject)[28])]][which(rowSums(agg_counts_samples2[names1$seq_names[which(names1$subject %in% unique(names1$subject)[28])]] > 0) == 3), ]),
                                 nrow(agg_counts_samples2[names1$seq_names[which(names1$subject %in% unique(names1$subject)[28])]][which(rowSums(agg_counts_samples2[names1$seq_names[which(names1$subject %in% unique(names1$subject)[28])]] > 0) == 2), ]),
                                 nrow(agg_counts_samples2[names1$seq_names[which(names1$subject %in% unique(names1$subject)[28])]][which(rowSums(agg_counts_samples2[names1$seq_names[which(names1$subject %in% unique(names1$subject)[28])]] > 0) == 1), ]),
                                 nrow(agg_counts_samples2[names1$seq_names[which(names1$subject %in% unique(names1$subject)[28])]][which(rowSums(agg_counts_samples2[names1$seq_names[which(names1$subject %in% unique(names1$subject)[28])]] > 0) >= 1), ])))

s29_df <- data.frame(Subject =                                                               rep(x = unique(names1$subject)[29],  times = 4),
                     Shared_by = c('3 ppl', '2 ppl', '1 ppl', 'Total'),
                     Condition =           rep(x = unique(names1$condition[which(names1$subject %in% unique(names1$subject)[29])]), times = 4),
                     N_samples =           rep(x = length(names1$seq_names[which(names1$subject %in% unique(names1$subject)[29])]), times = 4),
                     Viruses = c(nrow(agg_counts_samples2[names1$seq_names[which(names1$subject %in% unique(names1$subject)[29])]][which(rowSums(agg_counts_samples2[names1$seq_names[which(names1$subject %in% unique(names1$subject)[29])]] > 0) == 3), ]),
                                 nrow(agg_counts_samples2[names1$seq_names[which(names1$subject %in% unique(names1$subject)[29])]][which(rowSums(agg_counts_samples2[names1$seq_names[which(names1$subject %in% unique(names1$subject)[29])]] > 0) == 2), ]),
                                 nrow(agg_counts_samples2[names1$seq_names[which(names1$subject %in% unique(names1$subject)[29])]][which(rowSums(agg_counts_samples2[names1$seq_names[which(names1$subject %in% unique(names1$subject)[29])]] > 0) == 1), ]),
                                 nrow(agg_counts_samples2[names1$seq_names[which(names1$subject %in% unique(names1$subject)[29])]][which(rowSums(agg_counts_samples2[names1$seq_names[which(names1$subject %in% unique(names1$subject)[29])]] > 0) >= 1), ])))

s30_df <- data.frame(Subject =                                                               rep(x = unique(names1$subject)[30],  times = 4),
                     Shared_by = c('3 ppl', '2 ppl', '1 ppl', 'Total'),
                     Condition =           rep(x = unique(names1$condition[which(names1$subject %in% unique(names1$subject)[30])]), times = 4),
                     N_samples =           rep(x = length(names1$seq_names[which(names1$subject %in% unique(names1$subject)[30])]), times = 4),
                     Viruses = c(nrow(agg_counts_samples2[names1$seq_names[which(names1$subject %in% unique(names1$subject)[30])]][which(rowSums(agg_counts_samples2[names1$seq_names[which(names1$subject %in% unique(names1$subject)[30])]] > 0) == 3), ]),
                                 nrow(agg_counts_samples2[names1$seq_names[which(names1$subject %in% unique(names1$subject)[30])]][which(rowSums(agg_counts_samples2[names1$seq_names[which(names1$subject %in% unique(names1$subject)[30])]] > 0) == 2), ]),
                                 nrow(agg_counts_samples2[names1$seq_names[which(names1$subject %in% unique(names1$subject)[30])]][which(rowSums(agg_counts_samples2[names1$seq_names[which(names1$subject %in% unique(names1$subject)[30])]] > 0) == 1), ]),
                                 nrow(agg_counts_samples2[names1$seq_names[which(names1$subject %in% unique(names1$subject)[30])]][which(rowSums(agg_counts_samples2[names1$seq_names[which(names1$subject %in% unique(names1$subject)[30])]] > 0) >= 1), ])))

s31_df <- data.frame(Subject =                                                               rep(x = unique(names1$subject)[31],  times = 4),
                     Shared_by = c('3 ppl', '2 ppl', '1 ppl', 'Total'),
                     Condition =           rep(x = unique(names1$condition[which(names1$subject %in% unique(names1$subject)[31])]), times = 4),
                     N_samples =           rep(x = length(names1$seq_names[which(names1$subject %in% unique(names1$subject)[31])]), times = 4),
                     Viruses = c(nrow(agg_counts_samples2[names1$seq_names[which(names1$subject %in% unique(names1$subject)[31])]][which(rowSums(agg_counts_samples2[names1$seq_names[which(names1$subject %in% unique(names1$subject)[31])]] > 0) == 3), ]),
                                 nrow(agg_counts_samples2[names1$seq_names[which(names1$subject %in% unique(names1$subject)[31])]][which(rowSums(agg_counts_samples2[names1$seq_names[which(names1$subject %in% unique(names1$subject)[31])]] > 0) == 2), ]),
                                 nrow(agg_counts_samples2[names1$seq_names[which(names1$subject %in% unique(names1$subject)[31])]][which(rowSums(agg_counts_samples2[names1$seq_names[which(names1$subject %in% unique(names1$subject)[31])]] > 0) == 1), ]),
                                 nrow(agg_counts_samples2[names1$seq_names[which(names1$subject %in% unique(names1$subject)[31])]][which(rowSums(agg_counts_samples2[names1$seq_names[which(names1$subject %in% unique(names1$subject)[31])]] > 0) >= 1), ])))

s32_df <- data.frame(Subject =                                                               rep(x = unique(names1$subject)[32],  times = 4),
                     Shared_by = c('3 ppl', '2 ppl', '1 ppl', 'Total'),
                     Condition =           rep(x = unique(names1$condition[which(names1$subject %in% unique(names1$subject)[32])]), times = 4),
                     N_samples =           rep(x = length(names1$seq_names[which(names1$subject %in% unique(names1$subject)[32])]), times = 4),
                     Viruses = c(nrow(agg_counts_samples2[names1$seq_names[which(names1$subject %in% unique(names1$subject)[32])]][which(rowSums(agg_counts_samples2[names1$seq_names[which(names1$subject %in% unique(names1$subject)[32])]] > 0) == 3), ]),
                                 nrow(agg_counts_samples2[names1$seq_names[which(names1$subject %in% unique(names1$subject)[32])]][which(rowSums(agg_counts_samples2[names1$seq_names[which(names1$subject %in% unique(names1$subject)[32])]] > 0) == 2), ]),
                                 nrow(agg_counts_samples2[names1$seq_names[which(names1$subject %in% unique(names1$subject)[32])]][which(rowSums(agg_counts_samples2[names1$seq_names[which(names1$subject %in% unique(names1$subject)[32])]] > 0) == 1), ]),
                                 nrow(agg_counts_samples2[names1$seq_names[which(names1$subject %in% unique(names1$subject)[32])]][which(rowSums(agg_counts_samples2[names1$seq_names[which(names1$subject %in% unique(names1$subject)[32])]] > 0) >= 1), ])))

s33_df <- data.frame(Subject =                                                               rep(x = unique(names1$subject)[33],  times = 4),
                     Shared_by = c('3 ppl', '2 ppl', '1 ppl', 'Total'),
                     Condition =           rep(x = unique(names1$condition[which(names1$subject %in% unique(names1$subject)[33])]), times = 4),
                     N_samples =           rep(x = length(names1$seq_names[which(names1$subject %in% unique(names1$subject)[33])]), times = 4),
                     Viruses = c(nrow(agg_counts_samples2[names1$seq_names[which(names1$subject %in% unique(names1$subject)[33])]][which(rowSums(agg_counts_samples2[names1$seq_names[which(names1$subject %in% unique(names1$subject)[33])]] > 0) == 3), ]),
                                 nrow(agg_counts_samples2[names1$seq_names[which(names1$subject %in% unique(names1$subject)[33])]][which(rowSums(agg_counts_samples2[names1$seq_names[which(names1$subject %in% unique(names1$subject)[33])]] > 0) == 2), ]),
                                 nrow(agg_counts_samples2[names1$seq_names[which(names1$subject %in% unique(names1$subject)[33])]][which(rowSums(agg_counts_samples2[names1$seq_names[which(names1$subject %in% unique(names1$subject)[33])]] > 0) == 1), ]),
                                 nrow(agg_counts_samples2[names1$seq_names[which(names1$subject %in% unique(names1$subject)[33])]][which(rowSums(agg_counts_samples2[names1$seq_names[which(names1$subject %in% unique(names1$subject)[33])]] > 0) >= 1), ])))

s34_df <- data.frame(Subject =                                                               rep(x = unique(names1$subject)[34],  times = 4),
                     Shared_by = c('3 ppl', '2 ppl', '1 ppl', 'Total'),
                     Condition =           rep(x = unique(names1$condition[which(names1$subject %in% unique(names1$subject)[34])]), times = 4),
                     N_samples =           rep(x = length(names1$seq_names[which(names1$subject %in% unique(names1$subject)[34])]), times = 4),
                     Viruses = c(nrow(agg_counts_samples2[names1$seq_names[which(names1$subject %in% unique(names1$subject)[34])]][which(rowSums(agg_counts_samples2[names1$seq_names[which(names1$subject %in% unique(names1$subject)[34])]] > 0) == 3), ]),
                                 nrow(agg_counts_samples2[names1$seq_names[which(names1$subject %in% unique(names1$subject)[34])]][which(rowSums(agg_counts_samples2[names1$seq_names[which(names1$subject %in% unique(names1$subject)[34])]] > 0) == 2), ]),
                                 nrow(agg_counts_samples2[names1$seq_names[which(names1$subject %in% unique(names1$subject)[34])]][which(rowSums(agg_counts_samples2[names1$seq_names[which(names1$subject %in% unique(names1$subject)[34])]] > 0) == 1), ]),
                                 nrow(agg_counts_samples2[names1$seq_names[which(names1$subject %in% unique(names1$subject)[34])]][which(rowSums(agg_counts_samples2[names1$seq_names[which(names1$subject %in% unique(names1$subject)[34])]] > 0) >= 1), ])))

s35_df <- data.frame(Subject =                                                               rep(x = unique(names1$subject)[35],  times = 4),
                     Shared_by = c('3 ppl', '2 ppl', '1 ppl', 'Total'),
                     Condition =           rep(x = unique(names1$condition[which(names1$subject %in% unique(names1$subject)[35])]), times = 4),
                     N_samples =           rep(x = length(names1$seq_names[which(names1$subject %in% unique(names1$subject)[35])]), times = 4),
                     Viruses = c(nrow(agg_counts_samples2[names1$seq_names[which(names1$subject %in% unique(names1$subject)[35])]][which(rowSums(agg_counts_samples2[names1$seq_names[which(names1$subject %in% unique(names1$subject)[35])]] > 0) == 3), ]),
                                 nrow(agg_counts_samples2[names1$seq_names[which(names1$subject %in% unique(names1$subject)[35])]][which(rowSums(agg_counts_samples2[names1$seq_names[which(names1$subject %in% unique(names1$subject)[35])]] > 0) == 2), ]),
                                 nrow(agg_counts_samples2[names1$seq_names[which(names1$subject %in% unique(names1$subject)[35])]][which(rowSums(agg_counts_samples2[names1$seq_names[which(names1$subject %in% unique(names1$subject)[35])]] > 0) == 1), ]),
                                 nrow(agg_counts_samples2[names1$seq_names[which(names1$subject %in% unique(names1$subject)[35])]][which(rowSums(agg_counts_samples2[names1$seq_names[which(names1$subject %in% unique(names1$subject)[35])]] > 0) >= 1), ])))

s36_df <- data.frame(Subject =                                                               rep(x = unique(names1$subject)[36],  times = 4),
                     Shared_by = c('3 ppl', '2 ppl', '1 ppl', 'Total'),
                     Condition =           rep(x = unique(names1$condition[which(names1$subject %in% unique(names1$subject)[36])]), times = 4),
                     N_samples =           rep(x = length(names1$seq_names[which(names1$subject %in% unique(names1$subject)[36])]), times = 4),
                     Viruses = c(nrow(agg_counts_samples2[names1$seq_names[which(names1$subject %in% unique(names1$subject)[36])]][which(rowSums(agg_counts_samples2[names1$seq_names[which(names1$subject %in% unique(names1$subject)[36])]] > 0) == 3), ]),
                                 nrow(agg_counts_samples2[names1$seq_names[which(names1$subject %in% unique(names1$subject)[36])]][which(rowSums(agg_counts_samples2[names1$seq_names[which(names1$subject %in% unique(names1$subject)[36])]] > 0) == 2), ]),
                                 nrow(agg_counts_samples2[names1$seq_names[which(names1$subject %in% unique(names1$subject)[36])]][which(rowSums(agg_counts_samples2[names1$seq_names[which(names1$subject %in% unique(names1$subject)[36])]] > 0) == 1), ]),
                                 nrow(agg_counts_samples2[names1$seq_names[which(names1$subject %in% unique(names1$subject)[36])]][which(rowSums(agg_counts_samples2[names1$seq_names[which(names1$subject %in% unique(names1$subject)[36])]] > 0) >= 1), ])))

s37_df <- data.frame(Subject =                                                               rep(x = unique(names1$subject)[37],  times = 4),
                     Shared_by = c('3 ppl', '2 ppl', '1 ppl', 'Total'),
                     Condition =           rep(x = unique(names1$condition[which(names1$subject %in% unique(names1$subject)[37])]), times = 4),
                     N_samples =           rep(x = length(names1$seq_names[which(names1$subject %in% unique(names1$subject)[37])]), times = 4),
                     Viruses = c(nrow(agg_counts_samples2[names1$seq_names[which(names1$subject %in% unique(names1$subject)[37])]][which(rowSums(agg_counts_samples2[names1$seq_names[which(names1$subject %in% unique(names1$subject)[37])]] > 0) == 3), ]),
                                 nrow(agg_counts_samples2[names1$seq_names[which(names1$subject %in% unique(names1$subject)[37])]][which(rowSums(agg_counts_samples2[names1$seq_names[which(names1$subject %in% unique(names1$subject)[37])]] > 0) == 2), ]),
                                 nrow(agg_counts_samples2[names1$seq_names[which(names1$subject %in% unique(names1$subject)[37])]][which(rowSums(agg_counts_samples2[names1$seq_names[which(names1$subject %in% unique(names1$subject)[37])]] > 0) == 1), ]),
                                 nrow(agg_counts_samples2[names1$seq_names[which(names1$subject %in% unique(names1$subject)[37])]][which(rowSums(agg_counts_samples2[names1$seq_names[which(names1$subject %in% unique(names1$subject)[37])]] > 0) >= 1), ])))

s38_df <- data.frame(Subject =                                                               rep(x = unique(names1$subject)[38],  times = 4),
                     Shared_by = c('3 ppl', '2 ppl', '1 ppl', 'Total'),
                     Condition =           rep(x = unique(names1$condition[which(names1$subject %in% unique(names1$subject)[38])]), times = 4),
                     N_samples =           rep(x = length(names1$seq_names[which(names1$subject %in% unique(names1$subject)[38])]), times = 4),
                     Viruses = c(nrow(agg_counts_samples2[names1$seq_names[which(names1$subject %in% unique(names1$subject)[38])]][which(rowSums(agg_counts_samples2[names1$seq_names[which(names1$subject %in% unique(names1$subject)[38])]] > 0) == 3), ]),
                                 nrow(agg_counts_samples2[names1$seq_names[which(names1$subject %in% unique(names1$subject)[38])]][which(rowSums(agg_counts_samples2[names1$seq_names[which(names1$subject %in% unique(names1$subject)[38])]] > 0) == 2), ]),
                                 nrow(agg_counts_samples2[names1$seq_names[which(names1$subject %in% unique(names1$subject)[38])]][which(rowSums(agg_counts_samples2[names1$seq_names[which(names1$subject %in% unique(names1$subject)[38])]] > 0) == 1), ]),
                                 nrow(agg_counts_samples2[names1$seq_names[which(names1$subject %in% unique(names1$subject)[38])]][which(rowSums(agg_counts_samples2[names1$seq_names[which(names1$subject %in% unique(names1$subject)[38])]] > 0) >= 1), ])))

s39_df <- data.frame(Subject =                                                               rep(x = unique(names1$subject)[39],  times = 4),
                     Shared_by = c('3 ppl', '2 ppl', '1 ppl', 'Total'),
                     Condition =           rep(x = unique(names1$condition[which(names1$subject %in% unique(names1$subject)[39])]), times = 4),
                     N_samples =           rep(x = length(names1$seq_names[which(names1$subject %in% unique(names1$subject)[39])]), times = 4),
                     Viruses = c(nrow(agg_counts_samples2[names1$seq_names[which(names1$subject %in% unique(names1$subject)[39])]][which(rowSums(agg_counts_samples2[names1$seq_names[which(names1$subject %in% unique(names1$subject)[39])]] > 0) == 3), ]),
                                 nrow(agg_counts_samples2[names1$seq_names[which(names1$subject %in% unique(names1$subject)[39])]][which(rowSums(agg_counts_samples2[names1$seq_names[which(names1$subject %in% unique(names1$subject)[39])]] > 0) == 2), ]),
                                 nrow(agg_counts_samples2[names1$seq_names[which(names1$subject %in% unique(names1$subject)[39])]][which(rowSums(agg_counts_samples2[names1$seq_names[which(names1$subject %in% unique(names1$subject)[39])]] > 0) == 1), ]),
                                 nrow(agg_counts_samples2[names1$seq_names[which(names1$subject %in% unique(names1$subject)[39])]][which(rowSums(agg_counts_samples2[names1$seq_names[which(names1$subject %in% unique(names1$subject)[39])]] > 0) >= 1), ])))

s40_df <- data.frame(Subject =                                                               rep(x = unique(names1$subject)[40],  times = 4),
                     Shared_by = c('3 ppl', '2 ppl', '1 ppl', 'Total'),
                     Condition =           rep(x = unique(names1$condition[which(names1$subject %in% unique(names1$subject)[40])]), times = 4),
                     N_samples =           rep(x = length(names1$seq_names[which(names1$subject %in% unique(names1$subject)[40])]), times = 4),
                     Viruses = c(nrow(agg_counts_samples2[names1$seq_names[which(names1$subject %in% unique(names1$subject)[40])]][which(rowSums(agg_counts_samples2[names1$seq_names[which(names1$subject %in% unique(names1$subject)[40])]] > 0) == 3), ]),
                                 nrow(agg_counts_samples2[names1$seq_names[which(names1$subject %in% unique(names1$subject)[40])]][which(rowSums(agg_counts_samples2[names1$seq_names[which(names1$subject %in% unique(names1$subject)[40])]] > 0) == 2), ]),
                                 nrow(agg_counts_samples2[names1$seq_names[which(names1$subject %in% unique(names1$subject)[40])]][which(rowSums(agg_counts_samples2[names1$seq_names[which(names1$subject %in% unique(names1$subject)[40])]] > 0) == 1), ]),
                                 nrow(agg_counts_samples2[names1$seq_names[which(names1$subject %in% unique(names1$subject)[40])]][which(rowSums(agg_counts_samples2[names1$seq_names[which(names1$subject %in% unique(names1$subject)[40])]] > 0) >= 1), ])))

s41_df <- data.frame(Subject =                                                               rep(x = unique(names1$subject)[41],  times = 4),
                     Shared_by = c('3 ppl', '2 ppl', '1 ppl', 'Total'),
                     Condition =           rep(x = unique(names1$condition[which(names1$subject %in% unique(names1$subject)[41])]), times = 4),
                     N_samples =           rep(x = length(names1$seq_names[which(names1$subject %in% unique(names1$subject)[41])]), times = 4),
                     Viruses = c(nrow(agg_counts_samples2[names1$seq_names[which(names1$subject %in% unique(names1$subject)[41])]][which(rowSums(agg_counts_samples2[names1$seq_names[which(names1$subject %in% unique(names1$subject)[41])]] > 0) == 3), ]),
                                 nrow(agg_counts_samples2[names1$seq_names[which(names1$subject %in% unique(names1$subject)[41])]][which(rowSums(agg_counts_samples2[names1$seq_names[which(names1$subject %in% unique(names1$subject)[41])]] > 0) == 2), ]),
                                 nrow(agg_counts_samples2[names1$seq_names[which(names1$subject %in% unique(names1$subject)[41])]][which(rowSums(agg_counts_samples2[names1$seq_names[which(names1$subject %in% unique(names1$subject)[41])]] > 0) == 1), ]),
                                 nrow(agg_counts_samples2[names1$seq_names[which(names1$subject %in% unique(names1$subject)[41])]][which(rowSums(agg_counts_samples2[names1$seq_names[which(names1$subject %in% unique(names1$subject)[41])]] > 0) >= 1), ])))

s42_df <- data.frame(Subject =                                                               rep(x = unique(names1$subject)[42],  times = 4),
                     Shared_by = c('3 ppl', '2 ppl', '1 ppl', 'Total'),
                     Condition =           rep(x = unique(names1$condition[which(names1$subject %in% unique(names1$subject)[42])]), times = 4),
                     N_samples =           rep(x = length(names1$seq_names[which(names1$subject %in% unique(names1$subject)[42])]), times = 4),
                     Viruses = c(nrow(agg_counts_samples2[names1$seq_names[which(names1$subject %in% unique(names1$subject)[42])]][which(rowSums(agg_counts_samples2[names1$seq_names[which(names1$subject %in% unique(names1$subject)[42])]] > 0) == 3), ]),
                                 nrow(agg_counts_samples2[names1$seq_names[which(names1$subject %in% unique(names1$subject)[42])]][which(rowSums(agg_counts_samples2[names1$seq_names[which(names1$subject %in% unique(names1$subject)[42])]] > 0) == 2), ]),
                                 nrow(agg_counts_samples2[names1$seq_names[which(names1$subject %in% unique(names1$subject)[42])]][which(rowSums(agg_counts_samples2[names1$seq_names[which(names1$subject %in% unique(names1$subject)[42])]] > 0) == 1), ]),
                                 nrow(agg_counts_samples2[names1$seq_names[which(names1$subject %in% unique(names1$subject)[42])]][which(rowSums(agg_counts_samples2[names1$seq_names[which(names1$subject %in% unique(names1$subject)[42])]] > 0) >= 1), ])))

s43_df <- data.frame(Subject =                                                               rep(x = unique(names1$subject)[43],  times = 4),
                     Shared_by = c('3 ppl', '2 ppl', '1 ppl', 'Total'),
                     Condition =           rep(x = unique(names1$condition[which(names1$subject %in% unique(names1$subject)[43])]), times = 4),
                     N_samples =           rep(x = length(names1$seq_names[which(names1$subject %in% unique(names1$subject)[43])]), times = 4),
                     Viruses = c(nrow(agg_counts_samples2[names1$seq_names[which(names1$subject %in% unique(names1$subject)[43])]][which(rowSums(agg_counts_samples2[names1$seq_names[which(names1$subject %in% unique(names1$subject)[43])]] > 0) == 3), ]),
                                 nrow(agg_counts_samples2[names1$seq_names[which(names1$subject %in% unique(names1$subject)[43])]][which(rowSums(agg_counts_samples2[names1$seq_names[which(names1$subject %in% unique(names1$subject)[43])]] > 0) == 2), ]),
                                 nrow(agg_counts_samples2[names1$seq_names[which(names1$subject %in% unique(names1$subject)[43])]][which(rowSums(agg_counts_samples2[names1$seq_names[which(names1$subject %in% unique(names1$subject)[43])]] > 0) == 1), ]),
                                 nrow(agg_counts_samples2[names1$seq_names[which(names1$subject %in% unique(names1$subject)[43])]][which(rowSums(agg_counts_samples2[names1$seq_names[which(names1$subject %in% unique(names1$subject)[43])]] > 0) >= 1), ])))

s44_df <- data.frame(Subject =                                                               rep(x = unique(names1$subject)[44],  times = 4),
                     Shared_by = c('3 ppl', '2 ppl', '1 ppl', 'Total'),
                     Condition =           rep(x = unique(names1$condition[which(names1$subject %in% unique(names1$subject)[44])]), times = 4),
                     N_samples =           rep(x = length(names1$seq_names[which(names1$subject %in% unique(names1$subject)[44])]), times = 4),
                     Viruses = c(nrow(agg_counts_samples2[names1$seq_names[which(names1$subject %in% unique(names1$subject)[44])]][which(rowSums(agg_counts_samples2[names1$seq_names[which(names1$subject %in% unique(names1$subject)[44])]] > 0) == 3), ]),
                                 nrow(agg_counts_samples2[names1$seq_names[which(names1$subject %in% unique(names1$subject)[44])]][which(rowSums(agg_counts_samples2[names1$seq_names[which(names1$subject %in% unique(names1$subject)[44])]] > 0) == 2), ]),
                                 nrow(agg_counts_samples2[names1$seq_names[which(names1$subject %in% unique(names1$subject)[44])]][which(rowSums(agg_counts_samples2[names1$seq_names[which(names1$subject %in% unique(names1$subject)[44])]] > 0) == 1), ]),
                                 nrow(agg_counts_samples2[names1$seq_names[which(names1$subject %in% unique(names1$subject)[44])]][which(rowSums(agg_counts_samples2[names1$seq_names[which(names1$subject %in% unique(names1$subject)[44])]] > 0) >= 1), ])))

s45_df <- data.frame(Subject =                                                               rep(x = unique(names1$subject)[45],  times = 4),
                     Shared_by = c('3 ppl', '2 ppl', '1 ppl', 'Total'),
                     Condition =           rep(x = unique(names1$condition[which(names1$subject %in% unique(names1$subject)[45])]), times = 4),
                     N_samples =           rep(x = length(names1$seq_names[which(names1$subject %in% unique(names1$subject)[45])]), times = 4),
                     Viruses = c(nrow(agg_counts_samples2[names1$seq_names[which(names1$subject %in% unique(names1$subject)[45])]][which(rowSums(agg_counts_samples2[names1$seq_names[which(names1$subject %in% unique(names1$subject)[45])]] > 0) == 3), ]),
                                 nrow(agg_counts_samples2[names1$seq_names[which(names1$subject %in% unique(names1$subject)[45])]][which(rowSums(agg_counts_samples2[names1$seq_names[which(names1$subject %in% unique(names1$subject)[45])]] > 0) == 2), ]),
                                 nrow(agg_counts_samples2[names1$seq_names[which(names1$subject %in% unique(names1$subject)[45])]][which(rowSums(agg_counts_samples2[names1$seq_names[which(names1$subject %in% unique(names1$subject)[45])]] > 0) == 1), ]),
                                 nrow(agg_counts_samples2[names1$seq_names[which(names1$subject %in% unique(names1$subject)[45])]][which(rowSums(agg_counts_samples2[names1$seq_names[which(names1$subject %in% unique(names1$subject)[45])]] > 0) >= 1), ])))

s46_df <- data.frame(Subject =                                                               rep(x = unique(names1$subject)[46],  times = 4),
                     Shared_by = c('3 ppl', '2 ppl', '1 ppl', 'Total'),
                     Condition =           rep(x = unique(names1$condition[which(names1$subject %in% unique(names1$subject)[46])]), times = 4),
                     N_samples =           rep(x = length(names1$seq_names[which(names1$subject %in% unique(names1$subject)[46])]), times = 4),
                     Viruses = c(nrow(agg_counts_samples2[names1$seq_names[which(names1$subject %in% unique(names1$subject)[46])]][which(rowSums(agg_counts_samples2[names1$seq_names[which(names1$subject %in% unique(names1$subject)[46])]] > 0) == 3), ]),
                                 nrow(agg_counts_samples2[names1$seq_names[which(names1$subject %in% unique(names1$subject)[46])]][which(rowSums(agg_counts_samples2[names1$seq_names[which(names1$subject %in% unique(names1$subject)[46])]] > 0) == 2), ]),
                                 nrow(agg_counts_samples2[names1$seq_names[which(names1$subject %in% unique(names1$subject)[46])]][which(rowSums(agg_counts_samples2[names1$seq_names[which(names1$subject %in% unique(names1$subject)[46])]] > 0) == 1), ]),
                                 nrow(agg_counts_samples2[names1$seq_names[which(names1$subject %in% unique(names1$subject)[46])]][which(rowSums(agg_counts_samples2[names1$seq_names[which(names1$subject %in% unique(names1$subject)[46])]] > 0) >= 1), ])))

s47_df <- data.frame(Subject =                                                               rep(x = unique(names1$subject)[47],  times = 4),
                     Shared_by = c('3 ppl', '2 ppl', '1 ppl', 'Total'),
                     Condition =           rep(x = unique(names1$condition[which(names1$subject %in% unique(names1$subject)[47])]), times = 4),
                     N_samples =           rep(x = length(names1$seq_names[which(names1$subject %in% unique(names1$subject)[47])]), times = 4),
                     Viruses = c(nrow(agg_counts_samples2[names1$seq_names[which(names1$subject %in% unique(names1$subject)[47])]][which(rowSums(agg_counts_samples2[names1$seq_names[which(names1$subject %in% unique(names1$subject)[47])]] > 0) == 3), ]),
                                 nrow(agg_counts_samples2[names1$seq_names[which(names1$subject %in% unique(names1$subject)[47])]][which(rowSums(agg_counts_samples2[names1$seq_names[which(names1$subject %in% unique(names1$subject)[47])]] > 0) == 2), ]),
                                 nrow(agg_counts_samples2[names1$seq_names[which(names1$subject %in% unique(names1$subject)[47])]][which(rowSums(agg_counts_samples2[names1$seq_names[which(names1$subject %in% unique(names1$subject)[47])]] > 0) == 1), ]),
                                 nrow(agg_counts_samples2[names1$seq_names[which(names1$subject %in% unique(names1$subject)[47])]][which(rowSums(agg_counts_samples2[names1$seq_names[which(names1$subject %in% unique(names1$subject)[47])]] > 0) >= 1), ])))

s48_df <- data.frame(Subject =                                                               rep(x = unique(names1$subject)[48],  times = 4),
                     Shared_by = c('3 ppl', '2 ppl', '1 ppl', 'Total'),
                     Condition =           rep(x = unique(names1$condition[which(names1$subject %in% unique(names1$subject)[48])]), times = 4),
                     N_samples =           rep(x = length(names1$seq_names[which(names1$subject %in% unique(names1$subject)[48])]), times = 4),
                     Viruses = c(nrow(agg_counts_samples2[names1$seq_names[which(names1$subject %in% unique(names1$subject)[48])]][which(rowSums(agg_counts_samples2[names1$seq_names[which(names1$subject %in% unique(names1$subject)[48])]] > 0) == 3), ]),
                                 nrow(agg_counts_samples2[names1$seq_names[which(names1$subject %in% unique(names1$subject)[48])]][which(rowSums(agg_counts_samples2[names1$seq_names[which(names1$subject %in% unique(names1$subject)[48])]] > 0) == 2), ]),
                                 nrow(agg_counts_samples2[names1$seq_names[which(names1$subject %in% unique(names1$subject)[48])]][which(rowSums(agg_counts_samples2[names1$seq_names[which(names1$subject %in% unique(names1$subject)[48])]] > 0) == 1), ]),
                                 nrow(agg_counts_samples2[names1$seq_names[which(names1$subject %in% unique(names1$subject)[48])]][which(rowSums(agg_counts_samples2[names1$seq_names[which(names1$subject %in% unique(names1$subject)[48])]] > 0) >= 1), ])))

s49_df <- data.frame(Subject =                                                               rep(x = unique(names1$subject)[49],  times = 4),
                     Shared_by = c('3 ppl', '2 ppl', '1 ppl', 'Total'),
                     Condition =           rep(x = unique(names1$condition[which(names1$subject %in% unique(names1$subject)[49])]), times = 4),
                     N_samples =           rep(x = length(names1$seq_names[which(names1$subject %in% unique(names1$subject)[49])]), times = 4),
[truncated: 173,024 more chars]
