# Supplementary material for: Interpersonal variability of the human gut virome confounds disease signal detection in IBD
Source: Commun Biol. 2023 Feb 25;6:221. doi: 10.1038/s42003-023-04592-w (PMC9968284; doi:10.1038/s42003-023-04592-w)
Supplement: Supplementary file 3 — Supplementary data [file 42003_2023_4592_MOESM3_ESM.zip › Supplementary_Data_V3/Raw data for figure generation.xlsx]

## Sheet: fig3a
Condition	N_ppl	N	mean	sd	se
CD	2	20	346.94	75.0016	16.7709
CD	3	20	316.965	68.5555	15.3295
CD	4	20	286.5	60.1274	13.4449
CD	5	20	255.985	51.2764	11.4658
CD	6	20	231.49	44.0722	9.85484
CD	7	20	213.515	40.3988	9.03344
CD	8	20	195.645	36.5709	8.17751
CD	9	20	181.85	33.902	7.58073
CD	10	20	166.29	30.8969	6.90875
CD	11	20	155.06	29.4849	6.59303
CD	12	20	144.275	27.5638	6.16344
CD	13	20	135.68	25.7299	5.75338
CD	14	20	126.51	24.2919	5.43183
CD	15	20	118.37	22.5461	5.04147
CD	16	20	112.63	20.9984	4.6954
CD	17	20	105.495	19.507	4.36189
CD	18	20	100.825	18.4889	4.13425
CD	19	20	94.335	17.0611	3.81499
CD	20	20	87.8	15.492	3.46412
CD	21	20	81.84	14.4369	3.22819
CD	22	20	76.305	13.1281	2.93554
CD	23	20	70.745	12.0786	2.70086
CD	24	20	66.155	11.1018	2.48244
CD	25	20	61.035	10.2194	2.28514
CD	26	20	57.325	9.80483	2.19243
CD	27	20	53.345	8.73218	1.95258
CD	28	20	49.95	7.85771	1.75704
CD	29	20	47.435	7.6555	1.71182
CD	30	20	44.13	7.22409	1.61536
CD	31	20	41.96	6.60274	1.47642
CD	32	20	38.465	6.18558	1.38314
CD	33	20	34.885	5.45983	1.22086
CD	34	20	33.51	5.24193	1.17213
CD	35	20	30.71	4.57106	1.02212
CD	36	20	28.23	4.10418	0.917723
CD	37	20	26.705	3.86924	0.865189
CD	38	20	25.84	3.66051	0.818516
CD	39	20	24.53	3.41946	0.764615
CD	40	20	22.97	3.22704	0.721588
Control	2	20	658.005	120.624	26.9723
Control	3	20	586.33	110.089	24.6166
Control	4	20	514.19	98.5951	22.0465
Control	5	20	454.9	88.4157	19.7704
Control	6	20	398.545	77.6068	17.3534
Control	7	20	358.035	70.1454	15.685
Control	8	20	322.27	62.6646	14.0122
Control	9	20	296.11	56.8683	12.7161
Control	10	20	267.535	50.7574	11.3497
Control	11	20	248.45	47.4559	10.6115
Control	12	20	224.2	42.1801	9.43175
Control	13	20	208.58	39.729	8.88367
Control	14	20	196.055	37.5701	8.40093
Control	15	20	182.015	34.573	7.73075
Control	16	20	172.28	32.7021	7.31241
Control	17	20	159.31	30.6388	6.85105
Control	18	20	150.315	28.3716	6.34409
Control	19	20	139.195	26.3583	5.89389
Control	20	20	128.445	23.7869	5.31891
Control	21	20	118.575	21.8867	4.89401
Control	22	20	108.46	19.6397	4.39157
Control	23	20	98.45	17.3683	3.88368
Control	24	20	91.86	15.8034	3.53374
Control	25	20	85.12	14.5948	3.26349
Control	26	20	79.6	13.5201	3.02318
Control	27	20	73.195	12.183	2.72419
Control	28	20	66.695	10.8073	2.41659
Control	29	20	63.285	10.1763	2.27548
Control	30	20	59.78	9.27496	2.07394
Control	31	20	56	8.39561	1.87732
Control	32	20	50.225	7.86878	1.75951
Control	33	20	45.445	6.70597	1.4995
Control	34	20	43.255	6.19308	1.38481
Control	35	20	39.665	5.59636	1.25138
Control	36	20	35.295	4.84317	1.08297
Control	37	20	33.545	4.56468	1.02069
Control	38	20	32.655	4.36161	0.975286
Control	39	20	30.68	4.00113	0.89468
Control	40	20	27.74	3.66281	0.81903
UC	2	20	509.16	67.3346	15.0565
UC	3	20	461.615	60.7577	13.5858
UC	4	20	416.965	53.9486	12.0633
UC	5	20	373.055	47.8881	10.7081
UC	6	20	331.71	40.4611	9.04738
UC	7	20	301.7	35.7593	7.99602
UC	8	20	276.015	32.1477	7.18845
UC	9	20	254.7	29.3767	6.56882
UC	10	20	237.495	26.3719	5.89695
UC	11	20	222.38	24.5787	5.49596
UC	12	20	204.845	22.5843	5.05
UC	13	20	193.155	21.0942	4.7168
UC	14	20	183.27	19.8284	4.43377
UC	15	20	170.93	18.5421	4.14613
UC	16	20	163.075	17.7683	3.97311
UC	17	20	152.66	16.6669	3.72683
UC	18	20	144.365	15.5438	3.47571
UC	19	20	135.86	14.6425	3.27416
UC	20	20	126.86	13.3294	2.98055
UC	21	20	117.325	12.4496	2.78381
UC	22	20	108.045	11.2136	2.50745
UC	23	20	99.91	9.94791	2.22442
UC	24	20	93.605	9.33767	2.08797
UC	25	20	86.875	8.61473	1.92631
UC	26	20	81.75	7.8612	1.75782
UC	27	20	74.925	7.28906	1.62988
UC	28	20	68.21	6.52525	1.45909
UC	29	20	64.855	6.20844	1.38825
UC	30	20	60.93	5.74549	1.28473
UC	31	20	57.21	5.39531	1.20643
UC	32	20	52.08	4.825	1.0789
UC	33	20	47.4	4.30618	0.96289
UC	34	20	45.165	4.06555	0.909085
UC	35	20	41.34	3.7034	0.828105
UC	36	20	36.645	3.21992	0.719995
UC	37	20	34.445	3.04518	0.680923
UC	38	20	33.335	2.9025	0.649018
UC	39	20	31.02	2.7594	0.617022
UC	40	20	28.595	2.61684	0.585144

## Sheet: fig3a2
	Group.1	x	fraction	ymax	ymin	labelPosition	label
1	Control	6904.29	0.398631	0.398631	0	0.199316	Control value: 39.86%
2	CD	4292.23	0.247819	0.64645	0.398631	0.522541	CD value: 24.78%
3	UC	6123.48	0.35355	1	0.64645	0.823225	UC value: 35.35%

## Sheet: fig3b
variable	integrase	demovir	value	Perc	Condition
320	TRUE	Unassigned	-2.77996	>40%	UC
320	TRUE	Other	-3.93991	>40%	UC
320	TRUE	Unassigned	-3.81233	>40%	UC
320	TRUE	Unassigned	-3.39261	>40%	UC
320	TRUE	Siphoviridae	-2.00739	>40%	UC
320	TRUE	Siphoviridae	-3.65507	>40%	UC
320	TRUE	Unassigned	-4.13772	>40%	UC
320	TRUE	Unassigned	-3.97455	>40%	UC
320	TRUE	Unassigned	-2.44855	>40%	UC
320	TRUE	Siphoviridae	-3.20971	>40%	UC
320	TRUE	Unassigned	-4.30437	>40%	UC
320	TRUE	Unassigned	-2.61957	>40%	UC
320	TRUE	Unassigned	-3.20915	>40%	UC
320	TRUE	Unassigned	-3.73504	00-10%	UC
320	TRUE	Siphoviridae	-2.37955	00-10%	UC
320	TRUE	Unassigned	-4.17248	00-10%	UC
320	TRUE	Unassigned	-4.99985	00-10%	UC
320	TRUE	Unassigned	-4.09676	00-10%	UC
320	TRUE	Siphoviridae	-3.25043	20-30%	UC
320	TRUE	Siphoviridae	-1.62247	20-30%	UC
320	TRUE	Siphoviridae	-4.00334	20-30%	UC
320	TRUE	Unassigned	-3.06697	20-30%	UC
320	TRUE	Myoviridae	-3.25792	20-30%	UC
320	TRUE	Unassigned	-4.41102	20-30%	UC
320	TRUE	Unassigned	-2.23413	20-30%	UC
320	TRUE	Unassigned	-2.77033	20-30%	UC
320	TRUE	Siphoviridae	-3.25886	20-30%	UC
320	TRUE	Unassigned	-2.7152	20-30%	UC
320	TRUE	Unassigned	-3.45728	10-20%	UC
320	TRUE	Siphoviridae	-2.58435	10-20%	UC
320	TRUE	Siphoviridae	-2.87392	10-20%	UC
320	TRUE	Unassigned	-4.38076	10-20%	UC
320	TRUE	Unassigned	-3.78184	10-20%	UC
320	TRUE	Siphoviridae	-0.805596	10-20%	UC
320	TRUE	Unassigned	-4.05144	10-20%	UC
320	TRUE	Unassigned	-3.78079	10-20%	UC
320	TRUE	Myoviridae	-3.30824	10-20%	UC
320	TRUE	Podoviridae	-2.98366	10-20%	UC
320	TRUE	Siphoviridae	-3.85373	10-20%	UC
320	TRUE	Siphoviridae	-2.45326	10-20%	UC
320	TRUE	Unassigned	-4.14494	10-20%	UC
320	TRUE	Siphoviridae	-3.0147	00-10%	UC
320	TRUE	Unassigned	-2.85659	30-40%	UC
320	TRUE	Unassigned	-4.52856	30-40%	UC
320	TRUE	Unassigned	-4.05735	30-40%	UC
320	TRUE	Unassigned	-3.71837	30-40%	UC
320	TRUE	Siphoviridae	-3.59708	30-40%	UC
320	TRUE	Unassigned	-4.15476	30-40%	UC
320	TRUE	Siphoviridae	-2.46143	30-40%	UC
320	TRUE	Unassigned	-3.85249	30-40%	UC
320	TRUE	Unassigned	-4.54654	00-10%	UC
320	TRUE	Unassigned	-4.44355	00-10%	UC
320	TRUE	Siphoviridae	-2.70354	00-10%	UC
320	TRUE	Siphoviridae	-3.98282	00-10%	UC
320	TRUE	Myoviridae	-3.39261	00-10%	UC
320	TRUE	Unassigned	-3.88725	00-10%	UC
324	TRUE	Siphoviridae	-2.61036	20-30%	UC
324	TRUE	Unassigned	-4.42861	10-20%	UC
324	TRUE	Unassigned	-4.59879	>40%	UC
324	TRUE	Siphoviridae	-3.34778	20-30%	UC
324	TRUE	Myoviridae	-2.70076	20-30%	UC
324	TRUE	Unassigned	-3.33464	00-10%	UC
324	TRUE	Siphoviridae	-3.10104	00-10%	UC
324	TRUE	Myoviridae	-2.19293	00-10%	UC
324	TRUE	Unassigned	-3.00713	00-10%	UC
324	TRUE	Siphoviridae	-2.86143	00-10%	UC
324	TRUE	Unassigned	-5.44683	00-10%	UC
324	TRUE	Unassigned	-3.22276	00-10%	UC
324	TRUE	Siphoviridae	-1.91412	00-10%	UC
324	TRUE	Unassigned	-4.28333	00-10%	UC
324	TRUE	Siphoviridae	-3.15038	00-10%	UC
324	TRUE	Siphoviridae	-3.17345	00-10%	UC
324	TRUE	Myoviridae	-4.65846	00-10%	UC
324	TRUE	Siphoviridae	-3.45624	00-10%	UC
324	TRUE	Siphoviridae	-2.85029	00-10%	UC
324	TRUE	Siphoviridae	-4.17246	00-10%	UC
324	TRUE	Siphoviridae	-2.8879	00-10%	UC
324	TRUE	Siphoviridae	-3.47991	00-10%	UC
324	TRUE	Siphoviridae	-2.95255	00-10%	UC
324	TRUE	Siphoviridae	-1.45845	00-10%	UC
324	TRUE	Siphoviridae	-2.63975	00-10%	UC
324	TRUE	Unassigned	-3.04054	00-10%	UC
324	TRUE	Unassigned	-1.73188	00-10%	UC
324	TRUE	Siphoviridae	-2.71303	00-10%	UC
324	TRUE	Siphoviridae	-3.17169	00-10%	UC
324	TRUE	Unassigned	-3.38452	00-10%	UC
324	TRUE	Siphoviridae	-3.4296	00-10%	UC
324	TRUE	Siphoviridae	-4.9982	00-10%	UC
324	TRUE	Siphoviridae	-2.35323	00-10%	UC
324	TRUE	Siphoviridae	-3.17356	00-10%	UC
324	TRUE	Unassigned	-4.35743	00-10%	UC
324	TRUE	Myoviridae	-2.65211	00-10%	UC
324	TRUE	Unassigned	-3.89631	00-10%	UC
324	TRUE	Siphoviridae	-2.16237	00-10%	UC
324	TRUE	Unassigned	-3.10451	00-10%	UC
324	TRUE	Siphoviridae	-2.28337	00-10%	UC
324	TRUE	Myoviridae	-1.46485	10-20%	UC
324	TRUE	Siphoviridae	-2.97792	30-40%	UC
324	TRUE	Myoviridae	-2.72123	00-10%	UC
324	TRUE	Unassigned	-4.95614	10-20%	UC
324	TRUE	Siphoviridae	-2.6246	10-20%	UC
324	TRUE	Unassigned	-3.99381	10-20%	UC
324	TRUE	Siphoviridae	-1.94653	10-20%	UC
324	TRUE	Podoviridae	-3.84945	30-40%	UC
343	TRUE	Unassigned	-5.1184	00-10%	Control
343	TRUE	Unassigned	-2.78099	>40%	Control
343	TRUE	Unassigned	-3.51945	>40%	Control
343	TRUE	Unassigned	-3.12907	>40%	Control
343	TRUE	Unassigned	-3.81737	>40%	Control
343	TRUE	Siphoviridae	-3.39334	>40%	Control
343	TRUE	Siphoviridae	-2.0222	>40%	Control
343	TRUE	Siphoviridae	-2.98653	>40%	Control
343	TRUE	Unassigned	-3.55696	>40%	Control
343	TRUE	Unassigned	-2.97434	>40%	Control
343	TRUE	Unassigned	-4.2976	>40%	Control
343	TRUE	Unassigned	-3.96061	>40%	Control
343	TRUE	Unassigned	-3.5912	>40%	Control
343	TRUE	Siphoviridae	-2.74052	>40%	Control
343	TRUE	Unassigned	-3.13807	>40%	Control
343	TRUE	Unassigned	-2.04699	>40%	Control
343	TRUE	Unassigned	-2.53197	>40%	Control
343	TRUE	Siphoviridae	-2.38155	00-10%	Control
343	TRUE	Unassigned	-4.52154	00-10%	Control
343	TRUE	Unassigned	-4.45835	00-10%	Control
343	TRUE	Unassigned	-3.7788	00-10%	Control
343	TRUE	Unassigned	-4.14615	00-10%	Control
343	TRUE	Podoviridae	-3.89531	10-20%	Control
343	TRUE	Unassigned	-3.40961	10-20%	Control
343	TRUE	Unassigned	-3.39412	10-20%	Control
343	TRUE	Podoviridae	-2.16871	10-20%	Control
343	TRUE	Unassigned	-3.34719	10-20%	Control
343	TRUE	Unassigned	-3.69868	10-20%	Control
343	TRUE	Unassigned	-4.14176	10-20%	Control
343	TRUE	Unassigned	-3.69789	10-20%	Control
343	TRUE	Siphoviridae	-1.39361	10-20%	Control
343	TRUE	Siphoviridae	-2.20358	10-20%	Control
343	TRUE	Unassigned	-3.35355	10-20%	Control
343	TRUE	Unassigned	-3.67495	20-30%	Control
343	TRUE	Unassigned	-3.43845	20-30%	Control
343	TRUE	Siphoviridae	-2.93479	20-30%	Control
343	TRUE	Unassigned	-4.73305	20-30%	Control
343	TRUE	Unassigned	-3.52733	20-30%	Control
343	TRUE	Unassigned	-3.35426	20-30%	Control
343	TRUE	Unassigned	-3.9221	20-30%	Control
343	TRUE	Unassigned	-2.69781	20-30%	Control
343	TRUE	Unassigned	-4.22843	20-30%	Control
343	TRUE	Unassigned	-3.04164	20-30%	Control
343	TRUE	Unassigned	-2.43578	20-30%	Control
343	TRUE	Siphoviridae	-3.33477	10-20%	Control
343	TRUE	Unassigned	-2.23062	10-20%	Control
343	TRUE	Unassigned	-4.47213	10-20%	Control
343	TRUE	Siphoviridae	-3.54741	10-20%	Control
343	TRUE	Unassigned	-4.28225	10-20%	Control
343	TRUE	Podoviridae	-3.45384	00-10%	Control
343	TRUE	Unassigned	-3.63308	00-10%	Control
343	TRUE	Myoviridae	-3.19461	00-10%	Control
343	TRUE	Unassigned	-3.9117	00-10%	Control
343	TRUE	Siphoviridae	-2.92355	00-10%	Control
343	TRUE	Unassigned	-4.10416	30-40%	Control
343	TRUE	Unassigned	-3.04094	30-40%	Control
343	TRUE	Unassigned	-3.40081	30-40%	Control
343	TRUE	Unassigned	-3.39765	30-40%	Control
343	TRUE	Podoviridae	-3.04164	30-40%	Control
343	TRUE	Siphoviridae	-3.86198	30-40%	Control
343	TRUE	Unassigned	-3.49269	30-40%	Control
343	TRUE	Unassigned	-3.76852	30-40%	Control
343	TRUE	Unassigned	-4.1184	30-40%	Control
343	TRUE	Unassigned	-3.4333	30-40%	Control
343	TRUE	Unassigned	-2.91882	30-40%	Control
343	TRUE	Unassigned	-4.21017	30-40%	Control
343	TRUE	Unassigned	-3.80213	30-40%	Control
343	TRUE	Unassigned	-3.45789	30-40%	Control
343	TRUE	Siphoviridae	-2.20322	00-10%	Control
343	TRUE	Siphoviridae	-4.1902	20-30%	Control
343	TRUE	Siphoviridae	-3.41002	20-30%	Control
343	TRUE	Siphoviridae	-2.0614	20-30%	Control
350	TRUE	Unassigned	-2.97353	10-20%	CD
350	TRUE	Unassigned	-2.64245	10-20%	CD
350	TRUE	Siphoviridae	-2.91311	10-20%	CD
350	TRUE	Unassigned	-3.68233	10-20%	CD
350	TRUE	Myoviridae	-1.72691	00-10%	CD
350	TRUE	Siphoviridae	-1.17457	00-10%	CD
350	TRUE	Myoviridae	-2.49662	10-20%	CD
350	TRUE	Unassigned	-2.93926	10-20%	CD
350	TRUE	Unassigned	-2.64034	00-10%	CD
350	TRUE	Siphoviridae	-2.23624	00-10%	CD
350	TRUE	Unassigned	-2.94107	>40%	CD
350	TRUE	Unassigned	-3.01356	>40%	CD
350	TRUE	Unassigned	-3.34476	>40%	CD
350	TRUE	Unassigned	-3.30545	>40%	CD
350	TRUE	Unassigned	-3.21527	>40%	CD
350	TRUE	Unassigned	-2.49879	>40%	CD
350	TRUE	Siphoviridae	-1.03068	00-10%	CD
350	TRUE	Unassigned	-3.7389	00-10%	CD
350	TRUE	Unassigned	-3.57689	00-10%	CD
350	TRUE	Unassigned	-3.71324	00-10%	CD
350	TRUE	Unassigned	-2.62207	10-20%	CD
350	TRUE	Unassigned	-3.06321	00-10%	CD
350	TRUE	Siphoviridae	-3.71682	00-10%	CD
350	TRUE	Unassigned	-3.19863	20-30%	CD
350	TRUE	Unassigned	-2.77594	20-30%	CD
350	TRUE	Myoviridae	-2.17604	20-30%	CD
350	TRUE	Unassigned	-2.62963	20-30%	CD
350	TRUE	Unassigned	-3.28772	00-10%	CD
350	TRUE	Unassigned	-3.52085	00-10%	CD
350	TRUE	Unassigned	-3.26558	00-10%	CD
350	TRUE	Unassigned	-3.78257	30-40%	CD
350	TRUE	Myoviridae	-3.48997	30-40%	CD
350	TRUE	Podoviridae	-1.71214	30-40%	CD
350	TRUE	Unassigned	-2.66352	30-40%	CD
361	TRUE	Siphoviridae	-3.49459	00-10%	CD
361	TRUE	Siphoviridae	-3.88212	00-10%	CD
361	TRUE	Siphoviridae	-4.54271	00-10%	CD
361	TRUE	Unassigned	-3.89571	00-10%	CD
361	TRUE	Myoviridae	-4.57446	00-10%	CD
361	TRUE	Siphoviridae	-3.08256	00-10%	CD
361	TRUE	Siphoviridae	-4.12422	00-10%	CD
361	TRUE	Unassigned	-4.08985	00-10%	CD
361	TRUE	Siphoviridae	-2.03679	00-10%	CD
361	TRUE	Siphoviridae	-2.61727	20-30%	CD
361	TRUE	Unassigned	-4.00664	10-20%	CD
363	TRUE	Unassigned	-2.81868	>40%	UC
363	TRUE	Unassigned	-2.60328	>40%	UC
363	TRUE	Unassigned	-3.81069	>40%	UC
363	TRUE	Siphoviridae	-3.50726	>40%	UC
363	TRUE	Siphoviridae	-2.17024	>40%	UC
363	TRUE	Unassigned	-2.62012	>40%	UC
363	TRUE	Siphoviridae	-2.0983	>40%	UC
363	TRUE	Unassigned	-3.49202	>40%	UC
363	TRUE	Unassigned	-2.77434	>40%	UC
363	TRUE	Unassigned	-3.06447	>40%	UC
363	TRUE	Siphoviridae	-2.48984	>40%	UC
363	TRUE	Unassigned	-3.26015	>40%	UC
363	TRUE	Unassigned	-3.19157	>40%	UC
363	TRUE	Unassigned	-2.82732	>40%	UC
363	TRUE	Unassigned	-3.39905	>40%	UC
363	TRUE	Myoviridae	-4.4663	00-10%	UC
363	TRUE	Unassigned	-2.9064	>40%	UC
363	TRUE	Unassigned	-2.78893	>40%	UC
363	TRUE	Unassigned	-2.70588	>40%	UC
363	TRUE	Other	-3.20564	>40%	UC
363	TRUE	Unassigned	-2.64676	00-10%	UC
363	TRUE	Unassigned	-3.37288	00-10%	UC
363	TRUE	Unassigned	-2.6699	00-10%	UC
363	TRUE	Unassigned	-4.07273	00-10%	UC
363	TRUE	Siphoviridae	-3.12438	00-10%	UC
363	TRUE	Unassigned	-3.64348	00-10%	UC
363	TRUE	Unassigned	-2.98272	00-10%	UC
363	TRUE	Siphoviridae	-2.28425	00-10%	UC
363	TRUE	Siphoviridae	-2.49318	00-10%	UC
363	TRUE	Unassigned	-3.21224	00-10%	UC
363	TRUE	Unassigned	-2.37455	00-10%	UC
363	TRUE	Siphoviridae	-2.98702	10-20%	UC
363	TRUE	Unassigned	-2.95677	00-10%	UC
363	TRUE	Unassigned	-2.70008	00-10%	UC
363	TRUE	Unassigned	-3.61352	00-10%	UC
363	TRUE	Unassigned	-2.80213	10-20%	UC
363	TRUE	Unassigned	-3.75873	10-20%	UC
363	TRUE	Unassigned	-3.65843	10-20%	UC
363	TRUE	Unassigned	-3.82533	10-20%	UC
363	TRUE	Unassigned	-2.7131	10-20%	UC
363	TRUE	Podoviridae	-3.40655	10-20%	UC
363	TRUE	Unassigned	-3.0149	10-20%	UC
363	TRUE	Unassigned	-2.9468	10-20%	UC
363	TRUE	Unassigned	-3.84048	10-20%	UC
363	TRUE	Unassigned	-4.29021	10-20%	UC
363	TRUE	Unassigned	-4.05553	10-20%	UC
363	TRUE	Unassigned	-3.80591	10-20%	UC
363	TRUE	Unassigned	-3.39812	10-20%	UC
363	TRUE	Unassigned	-4.38712	10-20%	UC
363	TRUE	Siphoviridae	-2.83007	10-20%	UC
363	TRUE	Unassigned	-3.42	10-20%	UC
363	TRUE	Unassigned	-3.09942	10-20%	UC
363	TRUE	Siphoviridae	-0.890805	00-10%	UC
363	TRUE	Siphoviridae	-2.263	00-10%	UC
363	TRUE	Unassigned	-2.82582	00-10%	UC
363	TRUE	Siphoviridae	-2.52616	00-10%	UC
363	TRUE	Unassigned	-3.99648	20-30%	UC
363	TRUE	Unassigned	-2.8143	20-30%	UC
363	TRUE	Unassigned	-3.82039	20-30%	UC
363	TRUE	Unassigned	-3.21772	20-30%	UC
363	TRUE	Unassigned	-3.11509	20-30%	UC
363	TRUE	Unassigned	-4.33597	20-30%	UC
363	TRUE	Unassigned	-1.89705	20-30%	UC
363	TRUE	Unassigned	-4.05133	20-30%	UC
363	TRUE	Myoviridae	-3.64676	20-30%	UC
363	TRUE	Siphoviridae	-2.35673	20-30%	UC
363	TRUE	Siphoviridae	-2.59898	20-30%	UC
363	TRUE	Unassigned	-2.97494	30-40%	UC
363	TRUE	Unassigned	-3.8981	30-40%	UC
363	TRUE	Unassigned	-2.56145	30-40%	UC
363	TRUE	Unassigned	-2.88113	30-40%	UC
363	TRUE	Myoviridae	-3.47177	30-40%	UC
363	TRUE	Siphoviridae	-2.74884	30-40%	UC
363	TRUE	Podoviridae	-2.10495	30-40%	UC
363	TRUE	Siphoviridae	-2.32903	30-40%	UC
363	TRUE	Unassigned	-3.71426	30-40%	UC
363	TRUE	Myoviridae	-3.71618	30-40%	UC
363	TRUE	Unassigned	-2.97389	30-40%	UC
363	TRUE	Unassigned	-2.7903	30-40%	UC
363	TRUE	Unassigned	-4.29021	20-30%	UC
363	TRUE	Siphoviridae	-2.29914	20-30%	UC
363	TRUE	Unassigned	-2.80734	20-30%	UC
363	TRUE	Unassigned	-3.88652	30-40%	UC
363	TRUE	Siphoviridae	-1.88916	30-40%	UC
363	TRUE	Myoviridae	-2.20875	20-30%	UC
363	TRUE	Unassigned	-3.28375	30-40%	UC
363	TRUE	Unassigned	-2.77744	30-40%	UC
365	TRUE	Unassigned	-3.62225	00-10%	UC
365	TRUE	Myoviridae	-2.55282	00-10%	UC
365	TRUE	Unassigned	-2.84895	>40%	UC
365	TRUE	Unassigned	-2.76528	>40%	UC
365	TRUE	Unassigned	-2.3341	>40%	UC
365	TRUE	Other	-2.64199	>40%	UC
365	TRUE	Unassigned	-3.46155	>40%	UC
365	TRUE	Unassigned	-3.77552	>40%	UC
365	TRUE	Unassigned	-4.45506	00-10%	UC
365	TRUE	Siphoviridae	-3.49669	>40%	UC
365	TRUE	Siphoviridae	-2.04699	>40%	UC
365	TRUE	Siphoviridae	-2.92518	>40%	UC
365	TRUE	Unassigned	-3.96457	>40%	UC
365	TRUE	Unassigned	-2.65368	>40%	UC
365	TRUE	Unassigned	-3.50919	>40%	UC
365	TRUE	Unassigned	-3.76988	>40%	UC
365	TRUE	Unassigned	-3.19603	>40%	UC
365	TRUE	Siphoviridae	-2.89791	>40%	UC
365	TRUE	Unassigned	-3.49557	>40%	UC
365	TRUE	Unassigned	-2.45299	>40%	UC
365	TRUE	Unassigned	-3.52009	>40%	UC
365	TRUE	Unassigned	-2.84811	>40%	UC
365	TRUE	Unassigned	-2.93032	00-10%	UC
365	TRUE	Unassigned	-3.63234	00-10%	UC
365	TRUE	Unassigned	-4.31676	00-10%	UC
365	TRUE	Unassigned	-4.36361	00-10%	UC
365	TRUE	Unassigned	-4.23389	00-10%	UC
365	TRUE	Unassigned	-4.27447	00-10%	UC
365	TRUE	Siphoviridae	-2.07531	00-10%	UC
365	TRUE	Siphoviridae	-3.44732	00-10%	UC
365	TRUE	Unassigned	-4.2951	00-10%	UC
365	TRUE	Siphoviridae	-3.46745	00-10%	UC
365	TRUE	Unassigned	-3.74404	00-10%	UC
365	TRUE	Unassigned	-3.72721	00-10%	UC
365	TRUE	Unassigned	-4.10439	00-10%	UC
365	TRUE	Unassigned	-4.21009	00-10%	UC
365	TRUE	Unassigned	-4.34216	00-10%	UC
365	TRUE	Unassigned	-4.05848	00-10%	UC
365	TRUE	Unassigned	-3.29182	00-10%	UC
365	TRUE	Siphoviridae	-2.79053	00-10%	UC
365	TRUE	Unassigned	-3.37815	00-10%	UC
365	TRUE	Unassigned	-4.21202	00-10%	UC
365	TRUE	Unassigned	-4.20433	00-10%	UC
365	TRUE	Unassigned	-4.11356	00-10%	UC
365	TRUE	Unassigned	-3.63799	00-10%	UC
365	TRUE	Unassigned	-4.28581	00-10%	UC
365	TRUE	Unassigned	-3.29934	00-10%	UC
365	TRUE	Unassigned	-2.77037	00-10%	UC
365	TRUE	Siphoviridae	-3.99524	00-10%	UC
365	TRUE	Siphoviridae	-2.25834	00-10%	UC
365	TRUE	Siphoviridae	-4.38329	00-10%	UC
365	TRUE	Siphoviridae	-2.56344	00-10%	UC
365	TRUE	Myoviridae	-3.73749	00-10%	UC
365	TRUE	Siphoviridae	-2.72576	00-10%	UC
365	TRUE	Unassigned	-4.28352	10-20%	UC
365	TRUE	Unassigned	-3.8227	10-20%	UC
365	TRUE	Siphoviridae	-3.56314	00-10%	UC
365	TRUE	Siphoviridae	-2.43181	00-10%	UC
365	TRUE	Siphoviridae	-3.56972	00-10%	UC
365	TRUE	Unassigned	-2.40478	00-10%	UC
365	TRUE	Unassigned	-3.68837	00-10%	UC
365	TRUE	Unassigned	-3.82827	00-10%	UC
365	TRUE	Unassigned	-4.9712	10-20%	UC
365	TRUE	Unassigned	-3.01265	10-20%	UC
365	TRUE	Unassigned	-3.20874	10-20%	UC
365	TRUE	Siphoviridae	-3.05861	10-20%	UC
365	TRUE	Unassigned	-3.30483	10-20%	UC
365	TRUE	Unassigned	-3.94737	30-40%	UC
365	TRUE	Unassigned	-3.1269	30-40%	UC
365	TRUE	Unassigned	-2.89398	30-40%	UC
365	TRUE	Siphoviridae	-3.72785	20-30%	UC
365	TRUE	Siphoviridae	-3.28215	20-30%	UC
365	TRUE	Siphoviridae	-3.57864	20-30%	UC
365	TRUE	Unassigned	-3.62225	20-30%	UC
365	TRUE	Unassigned	-3.36831	20-30%	UC
365	TRUE	Unassigned	-3.1458	20-30%	UC
365	TRUE	Unassigned	-4.03079	20-30%	UC
365	TRUE	Myoviridae	-3.86679	20-30%	UC
365	TRUE	Unassigned	-3.11496	20-30%	UC
365	TRUE	Unassigned	-3.74537	20-30%	UC
365	TRUE	Unassigned	-3.79068	20-30%	UC
365	TRUE	Unassigned	-4.07655	20-30%	UC
365	TRUE	Unassigned	-3.23246	20-30%	UC
365	TRUE	Siphoviridae	-2.79914	20-30%	UC
365	TRUE	Myoviridae	-2.73226	10-20%	UC
365	TRUE	Siphoviridae	-4.44833	10-20%	UC
365	TRUE	Myoviridae	-3.51773	10-20%	UC
365	TRUE	Unassigned	-4.43842	10-20%	UC
365	TRUE	Other	-2.24429	10-20%	UC
365	TRUE	Siphoviridae	-2.34748	10-20%	UC
365	TRUE	Unassigned	-3.79735	10-20%	UC
365	TRUE	Myoviridae	-3.9349	10-20%	UC
365	TRUE	Unassigned	-3.39377	10-20%	UC
365	TRUE	Unassigned	-3.28996	10-20%	UC
365	TRUE	Unassigned	-3.86243	10-20%	UC
365	TRUE	Myoviridae	-2.86793	10-20%	UC
365	TRUE	Unassigned	-2.94474	10-20%	UC
365	TRUE	Unassigned	-3.54025	10-20%	UC
365	TRUE	Unassigned	-3.03361	10-20%	UC
365	TRUE	Siphoviridae	-3.98708	10-20%	UC
365	TRUE	Unassigned	-3.69421	10-20%	UC
365	TRUE	Unassigned	-3.62026	10-20%	UC
365	TRUE	Unassigned	-3.34479	00-10%	UC
365	TRUE	Unassigned	-4.63285	00-10%	UC
365	TRUE	Siphoviridae	-2.11406	10-20%	UC
365	TRUE	Siphoviridae	-3.82428	00-10%	UC
365	TRUE	Siphoviridae	-2.83004	00-10%	UC
365	TRUE	Siphoviridae	-1.85588	00-10%	UC
365	TRUE	Unassigned	-3.10062	20-30%	UC
365	TRUE	Unassigned	-3.93593	20-30%	UC
365	TRUE	Unassigned	-4.00117	20-30%	UC
365	TRUE	Unassigned	-3.84962	20-30%	UC
365	TRUE	Myoviridae	-2.41072	20-30%	UC
365	TRUE	Unassigned	-3.50919	20-30%	UC
365	TRUE	Unassigned	-3.38387	20-30%	UC
365	TRUE	Myoviridae	-2.69216	10-20%	UC
365	TRUE	Unassigned	-4.40693	10-20%	UC
365	TRUE	Siphoviridae	-2.30289	30-40%	UC
365	TRUE	Siphoviridae	-2.7763	30-40%	UC
365	TRUE	Unassigned	-3.89295	30-40%	UC
365	TRUE	Unassigned	-3.73749	30-40%	UC
365	TRUE	Unassigned	-3.97009	30-40%	UC
365	TRUE	Unassigned	-3.77623	30-40%	UC
365	TRUE	Unassigned	-3.48928	30-40%	UC
365	TRUE	Unassigned	-4.61288	10-20%	UC
365	TRUE	Siphoviridae	-1.3465	10-20%	UC
365	TRUE	Unassigned	-2.83767	30-40%	UC
365	TRUE	Siphoviridae	-3.69657	30-40%	UC
365	TRUE	Unassigned	-2.50781	30-40%	UC
365	TRUE	Unassigned	-2.88402	30-40%	UC
365	TRUE	Podoviridae	-2.43956	30-40%	UC
365	TRUE	Myoviridae	-3.03904	30-40%	UC
365	TRUE	Unassigned	-3.30893	30-40%	UC
365	TRUE	Myoviridae	-3.25094	30-40%	UC
365	TRUE	Unassigned	-3.403	30-40%	UC
365	TRUE	Unassigned	-3.4006	30-40%	UC
367	TRUE	Unassigned	-3.34708	>40%	UC
367	TRUE	Unassigned	-3.75382	>40%	UC
367	TRUE	Unassigned	-3.8926	>40%	UC
367	TRUE	Unassigned	-3.15645	>40%	UC
367	TRUE	Other	-3.34108	>40%	UC
367	TRUE	Unassigned	-4.5255	>40%	UC
367	TRUE	Unassigned	-3.75234	>40%	UC
367	TRUE	Siphoviridae	-2.73467	>40%	UC
367	TRUE	Siphoviridae	-3.43381	>40%	UC
367	TRUE	Unassigned	-3.41075	>40%	UC
367	TRUE	Unassigned	-3.07978	>40%	UC
367	TRUE	Unassigned	-3.52533	>40%	UC
367	TRUE	Unassigned	-3.13935	>40%	UC
367	TRUE	Unassigned	-3.37564	>40%	UC
367	TRUE	Unassigned	-3.38213	>40%	UC
367	TRUE	Siphoviridae	-2.83602	>40%	UC
367	TRUE	Siphoviridae	-3.00281	>40%	UC
367	TRUE	Unassigned	-3.71313	>40%	UC
367	TRUE	Unassigned	-4.04605	>40%	UC
367	TRUE	Unassigned	-4.08426	00-10%	UC
367	TRUE	Unassigned	-4.46056	00-10%	UC
367	TRUE	Siphoviridae	-4.49835	00-10%	UC
367	TRUE	Unassigned	-4.90712	00-10%	UC
367	TRUE	Unassigned	-3.95381	00-10%	UC
367	TRUE	Unassigned	-4.76462	00-10%	UC
367	TRUE	Unassigned	-4.59157	00-10%	UC
367	TRUE	Siphoviridae	-2.69227	00-10%	UC
367	TRUE	Unassigned	-4.96571	00-10%	UC
367	TRUE	Unassigned	-3.46786	>40%	UC
367	TRUE	Unassigned	-3.09942	>40%	UC
367	TRUE	Siphoviridae	-4.71856	00-10%	UC
367	TRUE	Unassigned	-3.74184	00-10%	UC
367	TRUE	Unassigned	-3.97944	00-10%	UC
367	TRUE	Unassigned	-4.05367	00-10%	UC
367	TRUE	Siphoviridae	-4.68191	00-10%	UC
367	TRUE	Siphoviridae	-3.64074	00-10%	UC
367	TRUE	Siphoviridae	-3.36546	00-10%	UC
367	TRUE	Unassigned	-3.75234	00-10%	UC
367	TRUE	Unassigned	-4.40012	00-10%	UC
367	TRUE	Siphoviridae	-3.62571	00-10%	UC
367	TRUE	Siphoviridae	-2.23642	00-10%	UC
367	TRUE	Unassigned	-4.6895	00-10%	UC
367	TRUE	Siphoviridae	-3.34223	10-20%	UC
367	TRUE	Unassigned	-5.32889	10-20%	UC
367	TRUE	Unassigned	-4.37588	10-20%	UC
367	TRUE	Siphoviridae	-4.18676	10-20%	UC
367	TRUE	Unassigned	-3.53453	10-20%	UC
367	TRUE	Siphoviridae	-4.53974	10-20%	UC
367	TRUE	Unassigned	-4.37341	10-20%	UC
367	TRUE	Unassigned	-4.68442	10-20%	UC
367	TRUE	Unassigned	-4.66227	10-20%	UC
367	TRUE	Unassigned	-4.32446	10-20%	UC
367	TRUE	Unassigned	-4.23781	10-20%	UC
367	TRUE	Siphoviridae	-3.19184	10-20%	UC
367	TRUE	Unassigned	-2.96964	10-20%	UC
367	TRUE	Unassigned	-4.5	10-20%	UC
367	TRUE	Unassigned	-4.26965	10-20%	UC
367	TRUE	Siphoviridae	-3.53185	00-10%	UC
367	TRUE	Unassigned	-4.2073	00-10%	UC
367	TRUE	Unassigned	-4.36486	10-20%	UC
367	TRUE	Unassigned	-4.32116	10-20%	UC
367	TRUE	Unassigned	-4.04431	10-20%	UC
367	TRUE	Unassigned	-3.42054	10-20%	UC
367	TRUE	Unassigned	-3.45146	10-20%	UC
367	TRUE	Unassigned	-4.22535	10-20%	UC
367	TRUE	Unassigned	-4.25909	10-20%	UC
367	TRUE	Myoviridae	-4.21838	10-20%	UC
367	TRUE	Unassigned	-3.61439	10-20%	UC
367	TRUE	Unassigned	-4.21925	10-20%	UC
367	TRUE	Unassigned	-4.57556	10-20%	UC
367	TRUE	Unassigned	-2.52031	10-20%	UC
367	TRUE	Unassigned	-4.6671	10-20%	UC
367	TRUE	Unassigned	-4.4258	00-10%	UC
367	TRUE	Unassigned	-3.93139	10-20%	UC
367	TRUE	Siphoviridae	-3.41048	10-20%	UC
367	TRUE	Unassigned	-4.47591	00-10%	UC
367	TRUE	Unassigned	-4.04316	00-10%	UC
367	TRUE	Unassigned	-4.71856	00-10%	UC
367	TRUE	Unassigned	-4.22272	00-10%	UC
367	TRUE	Unassigned	-4.23242	00-10%	UC
367	TRUE	Unassigned	-4.47435	10-20%	UC
367	TRUE	Unassigned	-4.09323	00-10%	UC
367	TRUE	Unassigned	-4.18756	00-10%	UC
367	TRUE	Unassigned	-4.80268	00-10%	UC
367	TRUE	Unassigned	-4.91995	00-10%	UC
367	TRUE	Siphoviridae	-4.38466	00-10%	UC
367	TRUE	Unassigned	-5.10041	00-10%	UC
367	TRUE	Siphoviridae	-4.0849	00-10%	UC
367	TRUE	Unassigned	-3.57635	00-10%	UC
367	TRUE	Unassigned	-3.87856	00-10%	UC
367	TRUE	Siphoviridae	-2.79353	00-10%	UC
367	TRUE	Siphoviridae	-1.45031	00-10%	UC
367	TRUE	Unassigned	-4.51855	00-10%	UC
367	TRUE	Unassigned	-4.38466	00-10%	UC
367	TRUE	Siphoviridae	-1.61291	00-10%	UC
367	TRUE	Unassigned	-5.38847	00-10%	UC
367	TRUE	Podoviridae	-5.23871	00-10%	UC
367	TRUE	Podoviridae	-5.52201	00-10%	UC
367	TRUE	Unassigned	-5.44283	00-10%	UC
367	TRUE	Unassigned	-4.22976	00-10%	UC
367	TRUE	Unassigned	-4.19323	00-10%	UC
367	TRUE	Unassigned	-3.88253	00-10%	UC
367	TRUE	Myoviridae	-1.72259	00-10%	UC
367	TRUE	Unassigned	-4.09453	00-10%	UC
367	TRUE	Siphoviridae	-1.45894	00-10%	UC
367	TRUE	Unassigned	-3.84477	00-10%	UC
367	TRUE	Unassigned	-4.61246	00-10%	UC
367	TRUE	Unassigned	-4.61676	00-10%	UC
367	TRUE	Siphoviridae	-4.67691	00-10%	UC
367	TRUE	Unassigned	-4.5526	00-10%	UC
367	TRUE	Siphoviridae	-3.07281	00-10%	UC
367	TRUE	Siphoviridae	-3.49068	00-10%	UC
367	TRUE	Unassigned	-3.67791	00-10%	UC
367	TRUE	Siphoviridae	-4.37962	00-10%	UC
367	TRUE	Other	-3.5738	00-10%	UC
367	TRUE	Siphoviridae	-3.72794	00-10%	UC
367	TRUE	Unassigned	-4.1057	00-10%	UC
367	TRUE	Unassigned	-4.33337	00-10%	UC
367	TRUE	Unassigned	-3.41643	10-20%	UC
367	TRUE	Unassigned	-4.36124	10-20%	UC
367	TRUE	Myoviridae	-3.59505	10-20%	UC
367	TRUE	Unassigned	-2.73808	10-20%	UC
367	TRUE	Unassigned	-2.9572	10-20%	UC
367	TRUE	Unassigned	-1.49199	10-20%	UC
367	TRUE	Unassigned	-3.28638	00-10%	UC
367	TRUE	Siphoviridae	-5.12756	00-10%	UC
367	TRUE	Unassigned	-4.28146	00-10%	UC
367	TRUE	Siphoviridae	-4.08426	00-10%	UC
367	TRUE	Siphoviridae	-2.70042	00-10%	UC
367	TRUE	Unassigned	-4.99053	00-10%	UC
367	TRUE	Unassigned	-4.83359	00-10%	UC
367	TRUE	Myoviridae	-3.96813	20-30%	UC
367	TRUE	Siphoviridae	-3.60001	20-30%	UC
367	TRUE	Siphoviridae	-3.79285	20-30%	UC
367	TRUE	Siphoviridae	-3.68468	20-30%	UC
367	TRUE	Unassigned	-4.38213	20-30%	UC
367	TRUE	Unassigned	-3.85177	20-30%	UC
367	TRUE	Unassigned	-3.78482	20-30%	UC
367	TRUE	Unassigned	-4.6082	20-30%	UC
367	TRUE	Unassigned	-4.10041	20-30%	UC
367	TRUE	Unassigned	-4.34361	20-30%	UC
367	TRUE	Unassigned	-4.06808	20-30%	UC
367	TRUE	Unassigned	-3.57184	20-30%	UC
367	TRUE	Unassigned	-4.51341	20-30%	UC
367	TRUE	Unassigned	-4.37588	20-30%	UC
367	TRUE	Unassigned	-4.41616	20-30%	UC
367	TRUE	Myoviridae	-3.86191	20-30%	UC
367	TRUE	Unassigned	-4.44139	20-30%	UC
367	TRUE	Myoviridae	-3.7202	20-30%	UC
367	TRUE	Unassigned	-3.96959	20-30%	UC
367	TRUE	Unassigned	-3.48411	20-30%	UC
367	TRUE	Unassigned	-2.74978	20-30%	UC
367	TRUE	Siphoviridae	-3.73102	00-10%	UC
367	TRUE	Siphoviridae	-1.94379	00-10%	UC
367	TRUE	Unassigned	-4.89465	00-10%	UC
367	TRUE	Unassigned	-4.30295	00-10%	UC
367	TRUE	Unassigned	-5.12756	00-10%	UC
367	TRUE	Siphoviridae	-2.92678	00-10%	UC
367	TRUE	Unassigned	-4.20815	00-10%	UC
367	TRUE	Myoviridae	-3.09033	30-40%	UC
367	TRUE	Unassigned	-4.05426	30-40%	UC
367	TRUE	Siphoviridae	-4.42859	30-40%	UC
367	TRUE	Unassigned	-4.53079	30-40%	UC
367	TRUE	Unassigned	-3.97596	30-40%	UC
367	TRUE	Unassigned	-3.75028	30-40%	UC
367	TRUE	Podoviridae	-3.31132	30-40%	UC
367	TRUE	Myoviridae	-3.671	30-40%	UC
367	TRUE	Unassigned	-3.61203	30-40%	UC
367	TRUE	Unassigned	-4.20899	30-40%	UC
367	TRUE	Siphoviridae	-3.96764	30-40%	UC
367	TRUE	Unassigned	-3.47482	30-40%	UC
367	TRUE	Siphoviridae	-3.63126	30-40%	UC
367	TRUE	Siphoviridae	-3.26357	30-40%	UC
367	TRUE	Unassigned	-4.02508	30-40%	UC
367	TRUE	Unassigned	-3.48157	30-40%	UC
367	TRUE	Unassigned	-3.97007	30-40%	UC
367	TRUE	Unassigned	-4.15205	30-40%	UC
367	TRUE	Unassigned	-2.9713	30-40%	UC
367	TRUE	Unassigned	-3.34338	30-40%	UC
367	TRUE	Unassigned	-3.90084	30-40%	UC
370	TRUE	Unassigned	-3.5323	>40%	CD
370	TRUE	Unassigned	-2.68966	>40%	CD
370	TRUE	Unassigned	-3.63846	>40%	CD
370	TRUE	Siphoviridae	-1.51339	>40%	CD
370	TRUE	Unassigned	-4.01412	>40%	CD
370	TRUE	Unassigned	-2.73437	>40%	CD
370	TRUE	Siphoviridae	-3.7918	>40%	CD
370	TRUE	Unassigned	-2.78173	>40%	CD
370	TRUE	Unassigned	-4.35986	00-10%	CD
370	TRUE	Siphoviridae	-3.34343	10-20%	CD
370	TRUE	Siphoviridae	-3.20595	00-10%	CD
370	TRUE	Myoviridae	-3.76839	10-20%	CD
370	TRUE	Unassigned	-2.54182	10-20%	CD
370	TRUE	Unassigned	-3.64648	10-20%	CD
370	TRUE	Unassigned	-2.33733	00-10%	CD
370	TRUE	Siphoviridae	-2.28599	00-10%	CD
370	TRUE	Unassigned	-2.87155	00-10%	CD
370	TRUE	Unassigned	-2.51912	00-10%	CD
370	TRUE	Siphoviridae	-3.46602	00-10%	CD
370	TRUE	Siphoviridae	-2.35075	00-10%	CD
370	TRUE	Unassigned	-3.09824	00-10%	CD
370	TRUE	Siphoviridae	-2.29934	10-20%	CD
370	TRUE	Unassigned	-3.21485	00-10%	CD
370	TRUE	Siphoviridae	-3.08001	00-10%	CD
370	TRUE	Unassigned	-3.81355	30-40%	CD
370	TRUE	Podoviridae	-3.12482	30-40%	CD
370	TRUE	Podoviridae	-1.23664	30-40%	CD
370	TRUE	Siphoviridae	-3.05492	30-40%	CD
370	TRUE	Unassigned	-3.98447	30-40%	CD
370	TRUE	Unassigned	-4.34952	00-10%	CD
370	TRUE	Myoviridae	-2.537	20-30%	CD
370	TRUE	Unassigned	-4.10575	20-30%	CD
370	TRUE	Unassigned	-3.11667	20-30%	CD
370	TRUE	Myoviridae	-2.54961	20-30%	CD
370	TRUE	Unassigned	-3.76974	20-30%	CD
370	TRUE	Unassigned	-3.881	20-30%	CD
370	TRUE	Unassigned	-2.41395	20-30%	CD
377	TRUE	Unassigned	-5.01597	00-10%	UC
377	TRUE	Siphoviridae	-2.63525	10-20%	UC
377	TRUE	Myoviridae	-2.94477	00-10%	UC
377	TRUE	Siphoviridae	-2.8886	00-10%	UC
377	TRUE	Myoviridae	-3.28938	00-10%	UC
377	TRUE	Siphoviridae	-4.53167	00-10%	UC
377	TRUE	Unassigned	-4.69032	00-10%	UC
377	TRUE	Unassigned	-3.23566	00-10%	UC
377	TRUE	Unassigned	-3.95277	>40%	UC
377	TRUE	Unassigned	-3.89705	>40%	UC
377	TRUE	Unassigned	-3.63879	>40%	UC
377	TRUE	Siphoviridae	-3.4519	>40%	UC
377	TRUE	Unassigned	-3.87715	>40%	UC
377	TRUE	Unassigned	-4.28898	>40%	UC
377	TRUE	Siphoviridae	-2.58461	00-10%	UC
377	TRUE	Unassigned	-3.35574	10-20%	UC
377	TRUE	Siphoviridae	-1.09608	00-10%	UC
377	TRUE	Unassigned	-2.16036	00-10%	UC
377	TRUE	Siphoviridae	-2.15063	00-10%	UC
377	TRUE	Siphoviridae	-5.10393	00-10%	UC
377	TRUE	Siphoviridae	-2.69527	00-10%	UC
377	TRUE	Siphoviridae	-2.22515	00-10%	UC
377	TRUE	Unassigned	-4.01888	00-10%	UC
377	TRUE	Unassigned	-4.11288	00-10%	UC
377	TRUE	Siphoviridae	-2.248	00-10%	UC
377	TRUE	Unassigned	-4.28224	10-20%	UC
377	TRUE	Unassigned	-4.39619	10-20%	UC
377	TRUE	Siphoviridae	-2.85516	10-20%	UC
377	TRUE	Siphoviridae	-3.85461	10-20%	UC
377	TRUE	Siphoviridae	-3.08266	10-20%	UC
377	TRUE	Myoviridae	-3.11807	10-20%	UC
377	TRUE	Siphoviridae	-2.02357	10-20%	UC
377	TRUE	Unassigned	-3.73684	10-20%	UC
377	TRUE	Unassigned	-4.0337	10-20%	UC
377	TRUE	Unassigned	-4.52931	00-10%	UC
377	TRUE	Siphoviridae	-4.09516	00-10%	UC
377	TRUE	Unassigned	-4.71494	00-10%	UC
377	TRUE	Unassigned	-4.40319	00-10%	UC
377	TRUE	Siphoviridae	-3.8782	00-10%	UC
377	TRUE	Unassigned	-3.43944	00-10%	UC
377	TRUE	Unassigned	-4.15166	00-10%	UC
377	TRUE	Unassigned	-3.41791	00-10%	UC
377	TRUE	Siphoviridae	-4.85461	00-10%	UC
377	TRUE	Siphoviridae	-1.98867	00-10%	UC
377	TRUE	Siphoviridae	-2.64156	00-10%	UC
377	TRUE	Unassigned	-3.53813	00-10%	UC
377	TRUE	Unassigned	-2.29842	00-10%	UC
377	TRUE	Siphoviridae	-3.81412	00-10%	UC
377	TRUE	Siphoviridae	-3.07347	00-10%	UC
377	TRUE	Siphoviridae	-3.6832	30-40%	UC
377	TRUE	Unassigned	-3.90036	30-40%	UC
377	TRUE	Unassigned	-3.28694	30-40%	UC
377	TRUE	Unassigned	-3.77087	30-40%	UC
377	TRUE	Siphoviridae	-2.74673	30-40%	UC
377	TRUE	Unassigned	-2.66978	00-10%	UC
377	TRUE	Siphoviridae	-2.65699	00-10%	UC
377	TRUE	Siphoviridae	-3.63366	00-10%	UC
377	TRUE	Siphoviridae	-3.56062	20-30%	UC
377	TRUE	Siphoviridae	-2.59742	20-30%	UC
377	TRUE	Siphoviridae	-2.91297	20-30%	UC
377	TRUE	Unassigned	-3.88031	20-30%	UC
377	TRUE	Myoviridae	-2.14257	20-30%	UC
377	TRUE	Unassigned	-3.95465	20-30%	UC
377	TRUE	Unassigned	-4.27693	20-30%	UC
377	TRUE	Unassigned	-4.24758	00-10%	UC
378	TRUE	Unassigned	-3.9197	>40%	UC
378	TRUE	Unassigned	-3.64182	>40%	UC
378	TRUE	Unassigned	-3.75776	00-10%	UC
378	TRUE	Siphoviridae	-3.44125	00-10%	UC
378	TRUE	Unassigned	-3.01256	>40%	UC
378	TRUE	Other	-3.40249	>40%	UC
378	TRUE	Unassigned	-3.42102	>40%	UC
378	TRUE	Unassigned	-3.58672	>40%	UC
378	TRUE	Unassigned	-3.22781	>40%	UC
378	TRUE	Siphoviridae	-3.43059	>40%	UC
378	TRUE	Siphoviridae	-3.83068	>40%	UC
378	TRUE	Unassigned	-3.97551	>40%	UC
378	TRUE	Unassigned	-3.94565	>40%	UC
378	TRUE	Unassigned	-3.48454	>40%	UC
378	TRUE	Unassigned	-3.75776	>40%	UC
378	TRUE	Siphoviridae	-2.84871	>40%	UC
378	TRUE	Unassigned	-4.76281	>40%	UC
378	TRUE	Unassigned	-3.72819	>40%	UC
378	TRUE	Unassigned	-4.55125	>40%	UC
378	TRUE	Unassigned	-3.21637	>40%	UC
378	TRUE	Siphoviridae	-2.74845	00-10%	UC
378	TRUE	Unassigned	-3.68983	20-30%	UC
378	TRUE	Unassigned	-4.48796	20-30%	UC
378	TRUE	Unassigned	-3.14957	20-30%	UC
378	TRUE	Unassigned	-3.8786	30-40%	UC
378	TRUE	Unassigned	-4.10045	30-40%	UC
378	TRUE	Unassigned	-4.14376	30-40%	UC
378	TRUE	Unassigned	-3.84776	30-40%	UC
378	TRUE	Unassigned	-4.04309	30-40%	UC
378	TRUE	Siphoviridae	-4.0191	00-10%	UC
378	TRUE	Siphoviridae	-3.26201	00-10%	UC
378	TRUE	Unassigned	-4.345	00-10%	UC
378	TRUE	Siphoviridae	-3.26582	00-10%	UC
378	TRUE	Siphoviridae	-2.78582	10-20%	UC
378	TRUE	Unassigned	-3.92503	10-20%	UC
378	TRUE	Siphoviridae	-4.55125	10-20%	UC
378	TRUE	Myoviridae	-3.49839	10-20%	UC
378	TRUE	Unassigned	-4.73594	10-20%	UC
378	TRUE	Unassigned	-3.93248	10-20%	UC
378	TRUE	Unassigned	-3.71641	10-20%	UC
378	TRUE	Siphoviridae	-3.61241	00-10%	UC
378	TRUE	Siphoviridae	-4.95779	00-10%	UC
378	TRUE	Unassigned	-3.78704	00-10%	UC
378	TRUE	Siphoviridae	-1.55858	00-10%	UC
378	TRUE	Siphoviridae	-2.51133	00-10%	UC
378	TRUE	Siphoviridae	-4.11372	10-20%	UC
378	TRUE	Unassigned	-4.15615	10-20%	UC
378	TRUE	Siphoviridae	-4.38569	10-20%	UC
378	TRUE	Unassigned	-4.1221	10-20%	UC
378	TRUE	Unassigned	-4.29033	10-20%	UC
378	TRUE	Siphoviridae	-3.70737	20-30%	UC
378	TRUE	Siphoviridae	-4.85512	20-30%	UC
378	TRUE	Unassigned	-4.14154	10-20%	UC
378	TRUE	Unassigned	-4.19187	00-10%	UC
378	TRUE	Siphoviridae	-2.53473	00-10%	UC
378	TRUE	Unassigned	-4.38569	00-10%	UC
378	TRUE	Siphoviridae	-2.24166	00-10%	UC
378	TRUE	Siphoviridae	-2.85018	00-10%	UC
378	TRUE	Unassigned	-3.85972	20-30%	UC
378	TRUE	Unassigned	-3.59355	20-30%	UC
378	TRUE	Unassigned	-4.48552	20-30%	UC
378	TRUE	Siphoviridae	-2.84351	20-30%	UC
378	TRUE	Unassigned	-3.70332	20-30%	UC
378	TRUE	Unassigned	-4.47826	20-30%	UC
378	TRUE	Unassigned	-4.35754	20-30%	UC
378	TRUE	Myoviridae	-3.34009	30-40%	UC
378	TRUE	Unassigned	-3.41496	30-40%	UC
378	TRUE	Unassigned	-4.06476	30-40%	UC
378	TRUE	Unassigned	-3.66003	30-40%	UC
378	TRUE	Siphoviridae	-3.72606	30-40%	UC
378	TRUE	Unassigned	-3.10075	30-40%	UC
378	TRUE	Siphoviridae	-3.88346	00-10%	UC
378	TRUE	Unassigned	-3.59574	00-10%	UC
378	TRUE	Unassigned	-4.71475	00-10%	UC
378	TRUE	Unassigned	-3.63764	00-10%	UC
378	TRUE	Unassigned	-4.15274	00-10%	UC
379	TRUE	Siphoviridae	-4.55359	00-10%	CD
379	TRUE	Unassigned	-4.48104	20-30%	CD
379	TRUE	Unassigned	-3.88318	20-30%	CD
379	TRUE	Unassigned	-3.86779	>40%	CD
379	TRUE	Siphoviridae	-3.3732	>40%	CD
379	TRUE	Unassigned	-4.25682	>40%	CD
379	TRUE	Unassigned	-3.61304	>40%	CD
379	TRUE	Unassigned	-4.33288	20-30%	CD
379	TRUE	Unassigned	-4.48344	00-10%	CD
379	TRUE	Siphoviridae	-4.94177	00-10%	CD
379	TRUE	Unassigned	-4.42725	00-10%	CD
379	TRUE	Unassigned	-4.07647	00-10%	CD
379	TRUE	Unassigned	-3.24919	00-10%	CD
379	TRUE	Unassigned	-3.95864	20-30%	CD
379	TRUE	Unassigned	-4.78207	00-10%	CD
379	TRUE	Unassigned	-4.02931	10-20%	CD
379	TRUE	Unassigned	-4.11683	10-20%	CD
379	TRUE	Unassigned	-3.67479	10-20%	CD
379	TRUE	Unassigned	-4.14342	10-20%	CD
379	TRUE	Unassigned	-5.04215	00-10%	CD
379	TRUE	Unassigned	-4.52893	00-10%	CD
379	TRUE	Unassigned	-4.21867	00-10%	CD
379	TRUE	Unassigned	-4.29551	30-40%	CD
379	TRUE	Podoviridae	-3.26675	30-40%	CD
380	TRUE	Unassigned	-1.60704	00-10%	CD
380	TRUE	Siphoviridae	-3.31029	10-20%	CD
380	TRUE	Unassigned	-2.7111	10-20%	CD
380	TRUE	Unassigned	-3.36288	10-20%	CD
380	TRUE	Unassigned	-3.52678	>40%	CD
380	TRUE	Unassigned	-3.61515	>40%	CD
380	TRUE	Unassigned	-3.05175	>40%	CD
380	TRUE	Siphoviridae	-3.75974	>40%	CD
380	TRUE	Unassigned	-3.3586	>40%	CD
380	TRUE	Unassigned	-2.61823	>40%	CD
380	TRUE	Unassigned	-2.79782	>40%	CD
380	TRUE	Unassigned	-2.32571	>40%	CD
380	TRUE	Unassigned	-3.0839	10-20%	CD
380	TRUE	Podoviridae	-1.35588	00-10%	CD
380	TRUE	Unassigned	-2.56958	>40%	CD
380	TRUE	Unassigned	-2.56872	>40%	CD
380	TRUE	Unassigned	-3.56442	>40%	CD
380	TRUE	Unassigned	-2.77585	>40%	CD
380	TRUE	Siphoviridae	-3.43144	>40%	CD
380	TRUE	Siphoviridae	-1.42713	>40%	CD
380	TRUE	Unassigned	-3.18322	>40%	CD
380	TRUE	Unassigned	-2.8854	>40%	CD
380	TRUE	Siphoviridae	-1.99263	10-20%	CD
380	TRUE	Unassigned	-3.66606	10-20%	CD
380	TRUE	Unassigned	-3.66176	00-10%	CD
380	TRUE	Myoviridae	-2.8854	10-20%	CD
380	TRUE	Unassigned	-3.32383	10-20%	CD
380	TRUE	Unassigned	-3.28173	10-20%	CD
380	TRUE	Unassigned	-3.76514	10-20%	CD
380	TRUE	Unassigned	-3.94395	10-20%	CD
380	TRUE	Unassigned	-3.09594	00-10%	CD
380	TRUE	Unassigned	-3.67259	00-10%	CD
380	TRUE	Myoviridae	-4.10593	00-10%	CD
380	TRUE	Unassigned	-2.94765	00-10%	CD
380	TRUE	Unassigned	-3.68146	00-10%	CD
380	TRUE	Unassigned	-2.40117	20-30%	CD
380	TRUE	Unassigned	-3.26425	20-30%	CD
380	TRUE	Unassigned	-2.60508	20-30%	CD
380	TRUE	Unassigned	-3.26855	20-30%	CD
380	TRUE	Unassigned	-4.00547	20-30%	CD
380	TRUE	Unassigned	-2.65793	20-30%	CD
380	TRUE	Unassigned	-2.73626	20-30%	CD
380	TRUE	Siphoviridae	-3.12978	20-30%	CD
380	TRUE	Unassigned	-3.99613	20-30%	CD
380	TRUE	Unassigned	-3.43906	20-30%	CD
380	TRUE	Unassigned	-2.69998	20-30%	CD
380	TRUE	Myoviridae	-2.72622	20-30%	CD
380	TRUE	Unassigned	-3.54438	20-30%	CD
380	TRUE	Siphoviridae	-2.84541	00-10%	CD
380	TRUE	Unassigned	-1.72488	30-40%	CD
380	TRUE	Siphoviridae	-3.36073	30-40%	CD
380	TRUE	Unassigned	-3.72374	30-40%	CD
380	TRUE	Unassigned	-2.5993	30-40%	CD
380	TRUE	Unassigned	-2.74163	30-40%	CD
380	TRUE	Unassigned	-3.78741	30-40%	CD
380	TRUE	Unassigned	-3.52835	30-40%	CD
380	TRUE	Unassigned	-2.51901	20-30%	CD
380	TRUE	Unassigned	-2.946	00-10%	CD
380	TRUE	Unassigned	-3.59086	00-10%	CD
380	TRUE	Unassigned	-3.30368	30-40%	CD
380	TRUE	Podoviridae	-2.82189	30-40%	CD
381	TRUE	Unassigned	-3.62121	00-10%	UC
381	TRUE	Unassigned	-3.56954	00-10%	UC
381	TRUE	Siphoviridae	-3.195	00-10%	UC
381	TRUE	Siphoviridae	-3.1748	00-10%	UC
381	TRUE	Unassigned	-3.37179	00-10%	UC
381	TRUE	Unassigned	-4.48434	00-10%	UC
381	TRUE	Siphoviridae	-3.34785	00-10%	UC
381	TRUE	Unassigned	-4.23616	00-10%	UC
381	TRUE	Unassigned	-2.7489	00-10%	UC
381	TRUE	Siphoviridae	-4.2211	00-10%	UC
381	TRUE	Siphoviridae	-2.48466	00-10%	UC
381	TRUE	Siphoviridae	-3.39843	00-10%	UC
381	TRUE	Unassigned	-3.96146	00-10%	UC
381	TRUE	Myoviridae	-3.57202	00-10%	UC
381	TRUE	Myoviridae	-4.22982	00-10%	UC
381	TRUE	Unassigned	-3.70884	>40%	UC
381	TRUE	Unassigned	-3.41875	>40%	UC
381	TRUE	Unassigned	-4.78537	>40%	UC
381	TRUE	Siphoviridae	-3.48299	>40%	UC
381	TRUE	Unassigned	-3.88003	>40%	UC
381	TRUE	Unassigned	-4.45589	>40%	UC
381	TRUE	Unassigned	-4.16885	>40%	UC
381	TRUE	Unassigned	-3.74687	>40%	UC
381	TRUE	Siphoviridae	-3.56707	>40%	UC
381	TRUE	Unassigned	-4.02807	>40%	UC
381	TRUE	Unassigned	-4.03929	>40%	UC
381	TRUE	Siphoviridae	-3.06807	00-10%	UC
381	TRUE	Siphoviridae	-3.72546	00-10%	UC
381	TRUE	Unassigned	-5.42522	00-10%	UC
381	TRUE	Siphoviridae	-2.71726	00-10%	UC
381	TRUE	Unassigned	-4.32204	00-10%	UC
381	TRUE	Siphoviridae	-4.71074	00-10%	UC
381	TRUE	Unassigned	-4.12518	00-10%	UC
381	TRUE	Unassigned	-3.93963	00-10%	UC
381	TRUE	Siphoviridae	-2.68275	00-10%	UC
381	TRUE	Unassigned	-3.19535	00-10%	UC
381	TRUE	Siphoviridae	-2.62028	00-10%	UC
381	TRUE	Podoviridae	-2.94092	00-10%	UC
381	TRUE	Unassigned	-4.01406	00-10%	UC
381	TRUE	Unassigned	-4.29782	30-40%	UC
381	TRUE	Myoviridae	-4.05248	30-40%	UC
381	TRUE	Unassigned	-4.62152	30-40%	UC
381	TRUE	Unassigned	-4.20416	30-40%	UC
381	TRUE	Unassigned	-4.47318	30-40%	UC
381	TRUE	Siphoviridae	-2.86892	30-40%	UC
381	TRUE	Unassigned	-3.6537	30-40%	UC
381	TRUE	Unassigned	-4.07833	10-20%	UC
381	TRUE	Siphoviridae	-3.71533	10-20%	UC
381	TRUE	Unassigned	-4.98231	10-20%	UC
381	TRUE	Siphoviridae	-3.7565	20-30%	UC
381	TRUE	Siphoviridae	-2.38182	20-30%	UC
381	TRUE	Siphoviridae	-3.03372	20-30%	UC
381	TRUE	Myoviridae	-2.52759	20-30%	UC
381	TRUE	Siphoviridae	-4.04831	20-30%	UC
381	TRUE	Myoviridae	-2.90509	20-30%	UC
381	TRUE	Unassigned	-4.59738	20-30%	UC
381	TRUE	Unassigned	-4.1413	20-30%	UC
381	TRUE	Unassigned	-4.10963	20-30%	UC
381	TRUE	Unassigned	-3.7231	20-30%	UC
381	TRUE	Myoviridae	-3.86455	20-30%	UC
381	TRUE	Unassigned	-3.58041	20-30%	UC
381	TRUE	Unassigned	-4.2413	20-30%	UC
381	TRUE	Unassigned	-3.46143	10-20%	UC
381	TRUE	Siphoviridae	-3.20846	10-20%	UC
381	TRUE	Siphoviridae	-2.12939	10-20%	UC
381	TRUE	Myoviridae	-3.28922	10-20%	UC
381	TRUE	Siphoviridae	-2.35047	10-20%	UC
381	TRUE	Myoviridae	-3.50781	10-20%	UC
381	TRUE	Unassigned	-4.45167	10-20%	UC
381	TRUE	Unassigned	-4.86455	10-20%	UC
381	TRUE	Siphoviridae	-3.40667	10-20%	UC
381	TRUE	Siphoviridae	-1.54943	10-20%	UC
381	TRUE	Unassigned	-2.97539	00-10%	UC
381	TRUE	Siphoviridae	-2.90313	00-10%	UC
381	TRUE	Unassigned	-3.96555	00-10%	UC
381	TRUE	Unassigned	-3.89841	00-10%	UC
381	TRUE	Unassigned	-3.0338	00-10%	UC
381	TRUE	Unassigned	-4.31586	00-10%	UC
381	TRUE	Siphoviridae	-3.72783	00-10%	UC
381	TRUE	Unassigned	-1.28271	00-10%	UC
381	TRUE	Other	-3.78492	00-10%	UC
381	TRUE	Unassigned	-3.82365	00-10%	UC
382	TRUE	Siphoviridae	-3.47191	00-10%	CD
382	TRUE	Unassigned	-4.90291	00-10%	CD
382	TRUE	Siphoviridae	-4.87426	00-10%	CD
382	TRUE	Siphoviridae	-3.27755	20-30%	CD
382	TRUE	Siphoviridae	-3.07668	20-30%	CD
382	TRUE	Unassigned	-4.56409	20-30%	CD
382	TRUE	Unassigned	-4.15986	20-30%	CD
382	TRUE	Unassigned	-4.1031	20-30%	CD
382	TRUE	Unassigned	-3.40821	>40%	CD
382	TRUE	Unassigned	-3.88031	>40%	CD
382	TRUE	Unassigned	-3.88219	>40%	CD
382	TRUE	Siphoviridae	-4.02457	>40%	CD
382	TRUE	Siphoviridae	-4.08098	>40%	CD
382	TRUE	Unassigned	-4.82208	>40%	CD
382	TRUE	Unassigned	-3.245	>40%	CD
382	TRUE	Siphoviridae	-3.3097	>40%	CD
382	TRUE	Unassigned	-4.17994	>40%	CD
382	TRUE	Unassigned	-3.27128	>40%	CD
382	TRUE	Unassigned	-4.56864	00-10%	CD
382	TRUE	Siphoviridae	-3.17308	00-10%	CD
382	TRUE	Unassigned	-4.46357	00-10%	CD
382	TRUE	Unassigned	-4.84307	00-10%	CD
382	TRUE	Siphoviridae	-1.63752	00-10%	CD
382	TRUE	Unassigned	-4.22621	30-40%	CD
382	TRUE	Siphoviridae	-4.54854	30-40%	CD
382	TRUE	Unassigned	-4.0453	30-40%	CD
382	TRUE	Podoviridae	-3.33524	30-40%	CD
382	TRUE	Myoviridae	-3.69205	30-40%	CD
382	TRUE	Siphoviridae	-3.26829	30-40%	CD
382	TRUE	Podoviridae	-2.70798	30-40%	CD
382	TRUE	Siphoviridae	-3.49579	30-40%	CD
382	TRUE	Unassigned	-4.84307	30-40%	CD
382	TRUE	Unassigned	-4.99006	00-10%	CD
382	TRUE	Siphoviridae	-3.93041	00-10%	CD
382	TRUE	Unassigned	-3.99491	20-30%	CD
382	TRUE	Siphoviridae	-4.20492	20-30%	CD
382	TRUE	Myoviridae	-4.69205	20-30%	CD
382	TRUE	Unassigned	-5.055	20-30%	CD
382	TRUE	Unassigned	-4.08848	20-30%	CD
382	TRUE	Unassigned	-4.62728	10-20%	CD
382	TRUE	Siphoviridae	-2.90752	10-20%	CD
382	TRUE	Siphoviridae	-2.61702	00-10%	CD
382	TRUE	Unassigned	-1.96321	00-10%	CD
382	TRUE	Siphoviridae	-3.04715	00-10%	CD
382	TRUE	Myoviridae	-3.87058	00-10%	CD
382	TRUE	Unassigned	-4.02653	00-10%	CD
382	TRUE	Siphoviridae	-3.32234	00-10%	CD
382	TRUE	Siphoviridae	-4.61694	00-10%	CD
382	TRUE	Unassigned	-4.14842	00-10%	CD
382	TRUE	Siphoviridae	-3.45452	10-20%	CD
382	TRUE	Myoviridae	-3.45364	10-20%	CD
382	TRUE	Unassigned	-3.71099	10-20%	CD
382	TRUE	Other	-2.70628	10-20%	CD
382	TRUE	Unassigned	-4.45645	10-20%	CD
382	TRUE	Unassigned	-4.34496	10-20%	CD
382	TRUE	Unassigned	-3.94321	10-20%	CD
382	TRUE	Unassigned	-4.47264	10-20%	CD
382	TRUE	Podoviridae	-2.27851	10-20%	CD
382	TRUE	Podoviridae	-3.2078	10-20%	CD
382	TRUE	Unassigned	-4.23993	10-20%	CD
382	TRUE	Siphoviridae	-2.56536	00-10%	CD
382	TRUE	Unassigned	-2.76904	00-10%	CD
382	TRUE	Siphoviridae	-2.07109	00-10%	CD
382	TRUE	Siphoviridae	-3.09998	00-10%	CD
382	TRUE	Siphoviridae	-2.09704	10-20%	CD
382	TRUE	Unassigned	-4.79817	10-20%	CD
386	TRUE	Unassigned	-3.56884	>40%	CD
386	TRUE	Siphoviridae	-3.65384	>40%	CD
386	TRUE	Unassigned	-4.76936	>40%	CD
386	TRUE	Unassigned	-3.35093	>40%	CD
386	TRUE	Siphoviridae	-2.04495	00-10%	CD
386	TRUE	Siphoviridae	-2.15299	00-10%	CD
386	TRUE	Unassigned	-5.08709	00-10%	CD
386	TRUE	Unassigned	-4.27747	00-10%	CD
386	TRUE	Siphoviridae	-2.2993	00-10%	CD
386	TRUE	Unassigned	-4.1673	00-10%	CD
386	TRUE	Unassigned	-4.17766	00-10%	CD
386	TRUE	Siphoviridae	-2.80322	00-10%	CD
386	TRUE	Unassigned	-5.3633	00-10%	CD
386	TRUE	Podoviridae	-5.47245	00-10%	CD
386	TRUE	Unassigned	-4.14826	30-40%	CD
386	TRUE	Unassigned	-3.65763	10-20%	CD
386	TRUE	Siphoviridae	-3.35093	20-30%	CD
386	TRUE	Myoviridae	-3.45442	20-30%	CD
386	TRUE	Unassigned	-3.59628	20-30%	CD
386	TRUE	Myoviridae	-3.93433	20-30%	CD
386	TRUE	Siphoviridae	-2.85971	10-20%	CD
386	TRUE	Unassigned	-4.66113	10-20%	CD
386	TRUE	Siphoviridae	-1.93052	10-20%	CD
386	TRUE	Unassigned	-4.18507	00-10%	CD
386	TRUE	Siphoviridae	-2.68273	10-20%	CD
393	TRUE	Unassigned	-1.90312	00-10%	CD
393	TRUE	Unassigned	-2.23197	>40%	CD
393	TRUE	Unassigned	-2.06501	>40%	CD
393	TRUE	Unassigned	-3.02532	>40%	CD
393	TRUE	Unassigned	-1.32658	>40%	CD
393	TRUE	Unassigned	-3.04346	00-10%	CD
393	TRUE	Unassigned	-2.60861	00-10%	CD
393	TRUE	Siphoviridae	-3.36149	00-10%	CD
393	TRUE	Myoviridae	-3.72786	00-10%	CD
393	TRUE	Unassigned	-2.87265	00-10%	CD
393	TRUE	Unassigned	-3.56234	00-10%	CD
393	TRUE	Unassigned	-3.80082	00-10%	CD
393	TRUE	Unassigned	-2.1142	00-10%	CD
393	TRUE	Siphoviridae	-2.61685	00-10%	CD
393	TRUE	Unassigned	-2.68708	00-10%	CD
393	TRUE	Unassigned	-3.56082	00-10%	CD
393	TRUE	Unassigned	-2.95534	00-10%	CD
393	TRUE	Siphoviridae	-1.41784	00-10%	CD
393	TRUE	Unassigned	-3.719	00-10%	CD
393	TRUE	Siphoviridae	-2.75607	00-10%	CD
393	TRUE	Unassigned	-3.51051	00-10%	CD
393	TRUE	Unassigned	-2.13121	30-40%	CD
393	TRUE	Unassigned	-3.4246	30-40%	CD
393	TRUE	Unassigned	-2.88856	30-40%	CD
393	TRUE	Podoviridae	-1.73853	30-40%	CD
393	TRUE	Unassigned	-1.99538	30-40%	CD
393	TRUE	Siphoviridae	-2.15377	00-10%	CD
393	TRUE	Unassigned	-3.41907	00-10%	CD
393	TRUE	Unassigned	-2.87768	20-30%	CD
393	TRUE	Myoviridae	-3.42017	20-30%	CD
393	TRUE	Unassigned	-2.19526	20-30%	CD
393	TRUE	Siphoviridae	-2.35121	00-10%	CD
393	TRUE	Unassigned	-2.93002	00-10%	CD
393	TRUE	Unassigned	-2.94785	10-20%	CD
393	TRUE	Unassigned	-2.63149	10-20%	CD
393	TRUE	Siphoviridae	-2.80401	10-20%	CD
393	TRUE	Unassigned	-2.70222	10-20%	CD
393	TRUE	Unassigned	-4.20275	10-20%	CD
394	TRUE	Siphoviridae	-2.4793	20-30%	CD
394	TRUE	Myoviridae	-2.48316	20-30%	CD
394	TRUE	Unassigned	-2.76051	20-30%	CD
394	TRUE	Unassigned	-2.99136	20-30%	CD
394	TRUE	Unassigned	-2.72033	00-10%	CD
394	TRUE	Myoviridae	-1.30851	00-10%	CD
394	TRUE	Siphoviridae	-1.92525	00-10%	CD
394	TRUE	Unassigned	-2.82913	>40%	CD
394	TRUE	Other	-2.99478	>40%	CD
394	TRUE	Siphoviridae	-2.11888	>40%	CD
394	TRUE	Unassigned	-2.92021	>40%	CD
394	TRUE	Unassigned	-2.02014	>40%	CD
394	TRUE	Siphoviridae	-2.72155	10-20%	CD
394	TRUE	Siphoviridae	-0.964776	00-10%	CD
394	TRUE	Siphoviridae	-3.10066	00-10%	CD
394	TRUE	Unassigned	-3.58665	30-40%	CD
394	TRUE	Myoviridae	-3.05491	30-40%	CD
394	TRUE	Unassigned	-3.08628	30-40%	CD
394	TRUE	Unassigned	-2.37974	30-40%	CD
394	TRUE	Unassigned	-3.12317	30-40%	CD
394	TRUE	Siphoviridae	-1.9178	10-20%	CD
394	TRUE	Myoviridae	-2.52888	00-10%	CD
395	TRUE	Siphoviridae	-3.40247	00-10%	UC
395	TRUE	Siphoviridae	-4.50377	00-10%	UC
395	TRUE	Unassigned	-3.86552	>40%	UC
395	TRUE	Unassigned	-3.71613	>40%	UC
395	TRUE	Unassigned	-3.59087	>40%	UC
395	TRUE	Other	-3.50612	>40%	UC
395	TRUE	Unassigned	-3.8702	>40%	UC
395	TRUE	Unassigned	-3.90641	>40%	UC
395	TRUE	Unassigned	-4.46366	>40%	UC
395	TRUE	Siphoviridae	-3.90641	>40%	UC
395	TRUE	Siphoviridae	-2.21361	>40%	UC
395	TRUE	Siphoviridae	-3.82913	>40%	UC
395	TRUE	Unassigned	-4.26543	>40%	UC
395	TRUE	Unassigned	-3.9021	>40%	UC
395	TRUE	Unassigned	-4.15004	>40%	UC
395	TRUE	Unassigned	-3.29897	>40%	UC
395	TRUE	Siphoviridae	-3.44287	>40%	UC
395	TRUE	Unassigned	-4.06232	>40%	UC
395	TRUE	Unassigned	-2.96666	>40%	UC
395	TRUE	Unassigned	-4.16834	>40%	UC
395	TRUE	Unassigned	-3.34993	>40%	UC
395	TRUE	Unassigned	-5.18595	00-10%	UC
395	TRUE	Unassigned	-4.09205	00-10%	UC
395	TRUE	Unassigned	-4.77329	00-10%	UC
395	TRUE	Unassigned	-3.57868	00-10%	UC
395	TRUE	Siphoviridae	-3.44559	00-10%	UC
395	TRUE	Unassigned	-3.78562	00-10%	UC
395	TRUE	Myoviridae	-4.11369	00-10%	UC
395	TRUE	Unassigned	-4.32613	00-10%	UC
395	TRUE	Unassigned	-4.84217	00-10%	UC
395	TRUE	Siphoviridae	-4.33554	00-10%	UC
395	TRUE	Siphoviridae	-3.20181	00-10%	UC
395	TRUE	Myoviridae	-3.94851	30-40%	UC
395	TRUE	Siphoviridae	-4.02769	30-40%	UC
395	TRUE	Unassigned	-4.20274	30-40%	UC
395	TRUE	Unassigned	-3.89745	30-40%	UC
395	TRUE	Podoviridae	-4.62716	30-40%	UC
395	TRUE	Unassigned	-4.35059	30-40%	UC
395	TRUE	Unassigned	-4.65934	30-40%	UC
395	TRUE	Siphoviridae	-4.12983	30-40%	UC
395	TRUE	Podoviridae	-2.45659	30-40%	UC
395	TRUE	Unassigned	-4.84901	30-40%	UC
395	TRUE	Unassigned	-3.98277	30-40%	UC
395	TRUE	Unassigned	-4.47081	30-40%	UC
395	TRUE	Unassigned	-3.64403	30-40%	UC
395	TRUE	Unassigned	-4.31895	30-40%	UC
395	TRUE	Unassigned	-4.40905	00-10%	UC
395	TRUE	Unassigned	-4.63762	00-10%	UC
395	TRUE	Siphoviridae	-4.03982	20-30%	UC
395	TRUE	Siphoviridae	-3.9253	20-30%	UC
395	TRUE	Siphoviridae	-2.80025	20-30%	UC
395	TRUE	Siphoviridae	-4.06232	20-30%	UC
395	TRUE	Siphoviridae	-4.44018	20-30%	UC
395	TRUE	Unassigned	-4.24781	20-30%	UC
395	TRUE	Unassigned	-3.57868	20-30%	UC
395	TRUE	Unassigned	-3.88868	20-30%	UC
395	TRUE	Unassigned	-3.56718	20-30%	UC
395	TRUE	Unassigned	-4.47081	20-30%	UC
395	TRUE	Unassigned	-4.83211	20-30%	UC
395	TRUE	Unassigned	-4.15073	20-30%	UC
395	TRUE	Unassigned	-4.55144	10-20%	UC
395	TRUE	Unassigned	-4.5728	10-20%	UC
395	TRUE	Unassigned	-3.89707	10-20%	UC
395	TRUE	Unassigned	-4.77912	10-20%	UC
395	TRUE	Unassigned	-4.22265	00-10%	UC
395	TRUE	Unassigned	-4.60107	00-10%	UC
395	TRUE	Siphoviridae	-2.89072	00-10%	UC
395	TRUE	Unassigned	-4.64835	00-10%	UC
395	TRUE	Siphoviridae	-3.61714	10-20%	UC
395	TRUE	Unassigned	-5.77329	10-20%	UC
395	TRUE	Myoviridae	-4.28662	10-20%	UC
395	TRUE	Siphoviridae	-2.79584	10-20%	UC
395	TRUE	Unassigned	-4.26453	10-20%	UC
395	TRUE	Myoviridae	-4.77329	10-20%	UC
395	TRUE	Myoviridae	-4.1705	10-20%	UC
395	TRUE	Unassigned	-4.06458	10-20%	UC
395	TRUE	Unassigned	-4.58954	10-20%	UC
395	TRUE	Unassigned	-3.9995	10-20%	UC
395	TRUE	Unassigned	-4.64188	00-10%	UC
395	TRUE	Unassigned	-4.21139	00-10%	UC
395	TRUE	Unassigned	-4.69896	10-20%	UC
395	TRUE	Unassigned	-5.0303	10-20%	UC
395	TRUE	Unassigned	-4.74526	10-20%	UC
395	TRUE	Unassigned	-3.56808	10-20%	UC
395	TRUE	Siphoviridae	-4.49913	10-20%	UC
395	TRUE	Unassigned	-4.34407	10-20%	UC
395	TRUE	Unassigned	-4.3859	10-20%	UC
395	TRUE	Podoviridae	-3.37005	10-20%	UC
411	TRUE	Unassigned	-4.07142	00-10%	CD
411	TRUE	Unassigned	-4.03078	00-10%	CD
411	TRUE	Siphoviridae	-2.63129	00-10%	CD
411	TRUE	Unassigned	-3.51163	>40%	CD
411	TRUE	Unassigned	-3.14577	>40%	CD
411	TRUE	Unassigned	-3.46843	>40%	CD
411	TRUE	Other	-3.34084	>40%	CD
411	TRUE	Unassigned	-3.94532	>40%	CD
411	TRUE	Unassigned	-2.74077	>40%	CD
411	TRUE	Unassigned	-3.92042	00-10%	CD
411	TRUE	Siphoviridae	-3.36129	00-10%	CD
411	TRUE	Unassigned	-4.37523	00-10%	CD
411	TRUE	Unassigned	-3.11738	>40%	CD
411	TRUE	Unassigned	-3.45033	>40%	CD
411	TRUE	Siphoviridae	-3.55422	>40%	CD
411	TRUE	Siphoviridae	-3.34292	>40%	CD
411	TRUE	Siphoviridae	-3.56419	>40%	CD
411	TRUE	Unassigned	-3.24345	>40%	CD
411	TRUE	Unassigned	-4.45033	>40%	CD
411	TRUE	Unassigned	-3.8325	>40%	CD
411	TRUE	Unassigned	-3.36894	>40%	CD
411	TRUE	Unassigned	-3.84386	>40%	CD
411	TRUE	Siphoviridae	-2.74907	>40%	CD
411	TRUE	Unassigned	-3.3881	>40%	CD
411	TRUE	Unassigned	-2.94929	>40%	CD
411	TRUE	Unassigned	-4.01668	>40%	CD
411	TRUE	Unassigned	-4.06044	>40%	CD
411	TRUE	Unassigned	-4.42244	20-30%	CD
411	TRUE	Siphoviridae	-3.98519	20-30%	CD
411	TRUE	Unassigned	-4.49955	00-10%	CD
411	TRUE	Unassigned	-4.04974	00-10%	CD
411	TRUE	Siphoviridae	-3.07945	00-10%	CD
411	TRUE	Siphoviridae	-3.92834	00-10%	CD
411	TRUE	Siphoviridae	-3.47284	00-10%	CD
411	TRUE	Unassigned	-2.69032	00-10%	CD
411	TRUE	Unassigned	-4.59646	00-10%	CD
411	TRUE	Siphoviridae	-3.8944	20-30%	CD
411	TRUE	Siphoviridae	-2.52042	20-30%	CD
411	TRUE	Siphoviridae	-3.24913	20-30%	CD
411	TRUE	Unassigned	-3.66486	20-30%	CD
411	TRUE	Myoviridae	-3.2838	20-30%	CD
411	TRUE	Unassigned	-3.85893	20-30%	CD
411	TRUE	Unassigned	-2.83701	20-30%	CD
411	TRUE	Unassigned	-3.98368	20-30%	CD
411	TRUE	Unassigned	-3.51087	20-30%	CD
411	TRUE	Unassigned	-4.15713	20-30%	CD
411	TRUE	Myoviridae	-4.04102	20-30%	CD
411	TRUE	Unassigned	-3.21767	20-30%	CD
411	TRUE	Siphoviridae	-2.73625	10-20%	CD
411	TRUE	Siphoviridae	-3.13524	10-20%	CD
411	TRUE	Unassigned	-4.15264	10-20%	CD
411	TRUE	Myoviridae	-4.23744	10-20%	CD
411	TRUE	Unassigned	-3.77739	10-20%	CD
411	TRUE	Unassigned	-4.09619	10-20%	CD
411	TRUE	Unassigned	-3.72181	10-20%	CD
411	TRUE	Siphoviridae	-3.24885	10-20%	CD
411	TRUE	Unassigned	-4.3552	10-20%	CD
411	TRUE	Myoviridae	-2.65719	10-20%	CD
411	TRUE	Unassigned	-4.30168	10-20%	CD
411	TRUE	Unassigned	-4.31284	10-20%	CD
411	TRUE	Podoviridae	-1.56288	10-20%	CD
411	TRUE	Unassigned	-3.86695	10-20%	CD
411	TRUE	Unassigned	-4.49217	10-20%	CD
411	TRUE	Unassigned	-4.20351	10-20%	CD
411	TRUE	Unassigned	-4.57824	10-20%	CD
411	TRUE	Unassigned	-4.48732	10-20%	CD
411	TRUE	Unassigned	-4.07889	00-10%	CD
411	TRUE	Unassigned	-3.79222	00-10%	CD
411	TRUE	Siphoviridae	-2.85593	00-10%	CD
411	TRUE	Unassigned	-4.76946	00-10%	CD
411	TRUE	Unassigned	-4.2429	00-10%	CD
411	TRUE	Siphoviridae	-3.68227	00-10%	CD
411	TRUE	Unassigned	-4.16281	10-20%	CD
411	TRUE	Siphoviridae	-3.68038	10-20%	CD
411	TRUE	Unassigned	-3.81883	10-20%	CD
411	TRUE	Myoviridae	-4.40413	10-20%	CD
411	TRUE	Unassigned	-4.18508	30-40%	CD
411	TRUE	Siphoviridae	-1.96392	30-40%	CD
411	TRUE	Siphoviridae	-4.0291	30-40%	CD
411	TRUE	Unassigned	-4.2787	30-40%	CD
411	TRUE	Unassigned	-3.4181	30-40%	CD
411	TRUE	Siphoviridae	-3.84386	30-40%	CD
411	TRUE	Unassigned	-3.18737	30-40%	CD
411	TRUE	Unassigned	-3.96589	30-40%	CD
411	TRUE	Myoviridae	-3.19126	30-40%	CD
411	TRUE	Unassigned	-3.64429	30-40%	CD
411	TRUE	Unassigned	-3.7008	30-40%	CD
411	TRUE	Siphoviridae	-2.64343	30-40%	CD
411	TRUE	Podoviridae	-3.39938	30-40%	CD
423	TRUE	Unassigned	-2.3134	00-10%	CD
423	TRUE	Unassigned	-3.86447	00-10%	CD
423	TRUE	Unassigned	-2.5602	>40%	CD
423	TRUE	Unassigned	-1.9976	>40%	CD
423	TRUE	Siphoviridae	-2.37277	>40%	CD
423	TRUE	Unassigned	-3.88036	>40%	CD
423	TRUE	Unassigned	-4.5074	>40%	CD
423	TRUE	Unassigned	-3.56344	>40%	CD
423	TRUE	Siphoviridae	-2.0746	>40%	CD
423	TRUE	Unassigned	-4.09596	>40%	CD
423	TRUE	Unassigned	-2.95911	>40%	CD
423	TRUE	Unassigned	-1.88109	>40%	CD
423	TRUE	Siphoviridae	-3.03257	00-10%	CD
423	TRUE	Unassigned	-1.95082	00-10%	CD
423	TRUE	Podoviridae	-2.86447	00-10%	CD
423	TRUE	Siphoviridae	-2.11786	00-10%	CD
423	TRUE	Siphoviridae	-1.62422	00-10%	CD
423	TRUE	Myoviridae	-2.37631	00-10%	CD
423	TRUE	Siphoviridae	-2.0123	00-10%	CD
423	TRUE	Unassigned	-0.950178	00-10%	CD
423	TRUE	Siphoviridae	-3.36869	00-10%	CD
423	TRUE	Myoviridae	-4.03411	00-10%	CD
423	TRUE	Unassigned	-3.19845	00-10%	CD
423	TRUE	Siphoviridae	-3.61737	00-10%	CD
423	TRUE	Siphoviridae	-2.44423	10-20%	CD
423	TRUE	Myoviridae	-2.22829	10-20%	CD
423	TRUE	Unassigned	-1.97977	10-20%	CD
423	TRUE	Other	-1.90196	10-20%	CD
423	TRUE	Unassigned	-4.12815	10-20%	CD
423	TRUE	Unassigned	-3.97324	10-20%	CD
423	TRUE	Unassigned	-2.6227	10-20%	CD
423	TRUE	Unassigned	-3.63848	10-20%	CD
423	TRUE	Unassigned	-3.14172	10-20%	CD
423	TRUE	Unassigned	-3.80615	10-20%	CD
423	TRUE	Unassigned	-2.54374	30-40%	CD
423	TRUE	Unassigned	-3.27695	30-40%	CD
423	TRUE	Siphoviridae	-3.8593	30-40%	CD
423	TRUE	Unassigned	-4.339	30-40%	CD
423	TRUE	Unassigned	-3.67895	30-40%	CD
423	TRUE	Unassigned	-3.96992	30-40%	CD
423	TRUE	Unassigned	-3.62032	30-40%	CD
423	TRUE	Unassigned	-2.37987	30-40%	CD
423	TRUE	Unassigned	-3.31487	30-40%	CD
423	TRUE	Siphoviridae	-4.40595	20-30%	CD
423	TRUE	Siphoviridae	-1.50458	20-30%	CD
423	TRUE	Unassigned	-2.93215	20-30%	CD
423	TRUE	Unassigned	-2.26567	20-30%	CD
423	TRUE	Unassigned	-2.80661	20-30%	CD
423	TRUE	Myoviridae	-2.64049	20-30%	CD
423	TRUE	Siphoviridae	-2.68065	00-10%	CD
423	TRUE	Unassigned	-1.45492	00-10%	CD
423	TRUE	Siphoviridae	-1.85267	00-10%	CD
423	TRUE	Siphoviridae	-2.10578	00-10%	CD
423	TRUE	Siphoviridae	-2.55891	00-10%	CD
427	TRUE	Siphoviridae	-3.73986	00-10%	UC
427	TRUE	Unassigned	-4.49675	00-10%	UC
427	TRUE	Unassigned	-3.31301	>40%	UC
427	TRUE	Unassigned	-3.89037	>40%	UC
427	TRUE	Unassigned	-3.29481	>40%	UC
427	TRUE	Unassigned	-4.11293	>40%	UC
427	TRUE	Siphoviridae	-3.34141	>40%	UC
427	TRUE	Siphoviridae	-4.14264	>40%	UC
427	TRUE	Unassigned	-3.8868	>40%	UC
427	TRUE	Unassigned	-3.8119	00-10%	UC
427	TRUE	Unassigned	-3.81914	00-10%	UC
427	TRUE	Unassigned	-4.74856	10-20%	UC
427	TRUE	Siphoviridae	-2.36605	00-10%	UC
427	TRUE	Myoviridae	-3.08715	00-10%	UC
427	TRUE	Unassigned	-4.48251	10-20%	UC
427	TRUE	Siphoviridae	-2.13394	10-20%	UC
427	TRUE	Siphoviridae	-3.20761	10-20%	UC
427	TRUE	Siphoviridae	-4.47694	10-20%	UC
427	TRUE	Unassigned	-3.77084	10-20%	UC
427	TRUE	Unassigned	-4.62752	10-20%	UC
427	TRUE	Myoviridae	-2.276	10-20%	UC
427	TRUE	Unassigned	-3.70203	10-20%	UC
427	TRUE	Myoviridae	-3.33678	10-20%	UC
427	TRUE	Unassigned	-4.28191	10-20%	UC
427	TRUE	Unassigned	-3.61101	>40%	UC
427	TRUE	Unassigned	-4.0942	>40%	UC
427	TRUE	Unassigned	-4.18148	>40%	UC
427	TRUE	Siphoviridae	-3.28368	>40%	UC
427	TRUE	Unassigned	-4.18854	>40%	UC
427	TRUE	Unassigned	-3.13894	>40%	UC
427	TRUE	Unassigned	-3.71047	10-20%	UC
427	TRUE	Unassigned	-3.76759	10-20%	UC
427	TRUE	Siphoviridae	-3.79146	00-10%	UC
427	TRUE	Unassigned	-4.34651	00-10%	UC
427	TRUE	Siphoviridae	-4.3324	00-10%	UC
427	TRUE	Siphoviridae	-2.78259	00-10%	UC
427	TRUE	Unassigned	-3.6459	00-10%	UC
427	TRUE	Unassigned	-3.81975	00-10%	UC
427	TRUE	Unassigned	-4.64346	00-10%	UC
427	TRUE	Podoviridae	-0.873957	10-20%	UC
427	TRUE	Podoviridae	-1.68827	10-20%	UC
427	TRUE	Siphoviridae	-2.75697	10-20%	UC
427	TRUE	Unassigned	-3.81732	10-20%	UC
427	TRUE	Siphoviridae	-3.73183	00-10%	UC
427	TRUE	Siphoviridae	-4.48815	00-10%	UC
427	TRUE	Unassigned	-3.08727	30-40%	UC
427	TRUE	Unassigned	-3.53108	30-40%	UC
427	TRUE	Unassigned	-4.19427	00-10%	UC
427	TRUE	Siphoviridae	-3.09869	00-10%	UC
427	TRUE	Unassigned	-4.80952	00-10%	UC
427	TRUE	Unassigned	-3.66509	00-10%	UC
427	TRUE	Siphoviridae	-4.16634	00-10%	UC
427	TRUE	Unassigned	-3.48872	00-10%	UC
427	TRUE	Unassigned	-3.93406	00-10%	UC
427	TRUE	Unassigned	-3.48957	30-40%	UC
427	TRUE	Unassigned	-4.21952	30-40%	UC
427	TRUE	Siphoviridae	-3.69925	30-40%	UC
427	TRUE	Siphoviridae	-3.64959	30-40%	UC
427	TRUE	Unassigned	-3.4401	30-40%	UC
427	TRUE	Siphoviridae	-1.83801	00-10%	UC
427	TRUE	Siphoviridae	-4.05271	20-30%	UC
427	TRUE	Siphoviridae	-3.74088	20-30%	UC
427	TRUE	Siphoviridae	-4.16499	20-30%	UC
427	TRUE	Unassigned	-3.69329	20-30%	UC
427	TRUE	Unassigned	-3.58153	20-30%	UC
427	TRUE	Unassigned	-4.65165	20-30%	UC
427	TRUE	Siphoviridae	-3.55557	20-30%	UC
427	TRUE	Siphoviridae	-4.61214	00-10%	UC
427	TRUE	Myoviridae	-2.20621	00-10%	UC
427	TRUE	Unassigned	-1.6193	00-10%	UC
427	TRUE	Unassigned	-2.23866	00-10%	UC
430	TRUE	Siphoviridae	-3.49273	00-10%	CD
430	TRUE	Unassigned	-4.45742	00-10%	CD
430	TRUE	Unassigned	-3.7027	00-10%	CD
430	TRUE	Unassigned	-2.87952	00-10%	CD
430	TRUE	Unassigned	-4.5045	00-10%	CD
430	TRUE	Unassigned	-3.60266	00-10%	CD
430	TRUE	Unassigned	-3.61063	00-10%	CD
430	TRUE	Myoviridae	-3.84507	10-20%	CD
430	TRUE	Siphoviridae	-3.5149	10-20%	CD
430	TRUE	Unassigned	-4.2068	10-20%	CD
430	TRUE	Siphoviridae	-2.4974	10-20%	CD
430	TRUE	Unassigned	-4.78927	10-20%	CD
430	TRUE	Myoviridae	-2.55137	10-20%	CD
430	TRUE	Siphoviridae	-3.12692	10-20%	CD
430	TRUE	Unassigned	-3.67434	10-20%	CD
430	TRUE	Siphoviridae	-3.88858	10-20%	CD
430	TRUE	Unassigned	-3.83149	10-20%	CD
430	TRUE	Unassigned	-2.99904	10-20%	CD
430	TRUE	Unassigned	-3.55769	10-20%	CD
430	TRUE	Siphoviridae	-2.4478	10-20%	CD
430	TRUE	Unassigned	-3.44136	10-20%	CD
430	TRUE	Myoviridae	-4.07032	10-20%	CD
430	TRUE	Myoviridae	-2.65988	10-20%	CD
430	TRUE	Unassigned	-3.88458	10-20%	CD
430	TRUE	Unassigned	-4.27542	10-20%	CD
430	TRUE	Unassigned	-3.95432	10-20%	CD
430	TRUE	Unassigned	-4.52486	10-20%	CD
430	TRUE	Unassigned	-3.78482	10-20%	CD
430	TRUE	Unassigned	-3.7247	10-20%	CD
430	TRUE	Siphoviridae	-3.98629	10-20%	CD
430	TRUE	Unassigned	-4.41495	10-20%	CD
430	TRUE	Unassigned	-4.60474	10-20%	CD
430	TRUE	Unassigned	-3.63635	10-20%	CD
430	TRUE	Siphoviridae	-2.55407	10-20%	CD
430	TRUE	Siphoviridae	-3.33757	10-20%	CD
430	TRUE	Siphoviridae	-2.73613	00-10%	CD
430	TRUE	Unassigned	-5.04199	00-10%	CD
430	TRUE	Unassigned	-2.74625	00-10%	CD
430	TRUE	Unassigned	-4.03071	00-10%	CD
430	TRUE	Siphoviridae	-3.93335	20-30%	CD
430	TRUE	Myoviridae	-2.92516	20-30%	CD
430	TRUE	Unassigned	-2.7359	20-30%	CD
430	TRUE	Unassigned	-3.12264	20-30%	CD
430	TRUE	Unassigned	-4.25256	20-30%	CD
430	TRUE	Siphoviridae	-2.25978	20-30%	CD
430	TRUE	Unassigned	-3.01809	20-30%	CD
430	TRUE	Unassigned	-4.31214	20-30%	CD
430	TRUE	Unassigned	-4.05007	20-30%	CD
430	TRUE	Unassigned	-4.85835	20-30%	CD
430	TRUE	Myoviridae	-3.46161	20-30%	CD
430	TRUE	Unassigned	-3.91934	20-30%	CD
430	TRUE	Unassigned	-3.92717	20-30%	CD
430	TRUE	Unassigned	-3.18024	20-30%	CD
430	TRUE	Unassigned	-4.80886	20-30%	CD
430	TRUE	Unassigned	-3.56525	00-10%	CD
430	TRUE	Podoviridae	-3.05628	00-10%	CD
430	TRUE	Unassigned	-3.23456	00-10%	CD
430	TRUE	Unassigned	-3.77235	00-10%	CD
430	TRUE	Unassigned	-4.17929	00-10%	CD
430	TRUE	Unassigned	-3.93873	>40%	CD
430	TRUE	Unassigned	-2.6298	>40%	CD
430	TRUE	Unassigned	-3.39081	>40%	CD
430	TRUE	Other	-4.48505	>40%	CD
430	TRUE	Unassigned	-3.57959	>40%	CD
430	TRUE	Unassigned	-2.62609	>40%	CD
430	TRUE	Siphoviridae	-3.25126	>40%	CD
430	TRUE	Siphoviridae	-2.19487	>40%	CD
430	TRUE	Siphoviridae	-3.11717	>40%	CD
430	TRUE	Unassigned	-3.41522	>40%	CD
430	TRUE	Unassigned	-3.12873	>40%	CD
430	TRUE	Unassigned	-3.14465	>40%	CD
430	TRUE	Unassigned	-4.23438	>40%	CD
430	TRUE	Unassigned	-3.56411	>40%	CD
430	TRUE	Siphoviridae	-2.57504	>40%	CD
430	TRUE	Unassigned	-3.42587	>40%	CD
430	TRUE	Unassigned	-2.82416	>40%	CD
430	TRUE	Unassigned	-3.45981	>40%	CD
430	TRUE	Unassigned	-3.04336	>40%	CD
430	TRUE	Siphoviridae	-3.39133	00-10%	CD
430	TRUE	Unassigned	-4.37874	00-10%	CD
430	TRUE	Unassigned	-3.3738	00-10%	CD
430	TRUE	Unassigned	-3.69698	10-20%	CD
430	TRUE	Unassigned	-2.77137	30-40%	CD
430	TRUE	Unassigned	-4.09414	30-40%	CD
430	TRUE	Siphoviridae	-4.10723	30-40%	CD
430	TRUE	Unassigned	-3.82868	30-40%	CD
430	TRUE	Unassigned	-2.60328	30-40%	CD
430	TRUE	Myoviridae	-2.74579	30-40%	CD
430	TRUE	Unassigned	-3.49662	30-40%	CD
430	TRUE	Unassigned	-3.45861	30-40%	CD
430	TRUE	Unassigned	-4.25816	30-40%	CD
430	TRUE	Siphoviridae	-3.41522	30-40%	CD
430	TRUE	Unassigned	-3.96091	30-40%	CD
430	TRUE	Unassigned	-3.1173	30-40%	CD
430	TRUE	Unassigned	-3.21592	30-40%	CD
430	TRUE	Unassigned	-4.12346	30-40%	CD
430	TRUE	Unassigned	-3.16586	30-40%	CD
430	TRUE	Unassigned	-2.85514	30-40%	CD
430	TRUE	Siphoviridae	-1.69815	00-10%	CD
430	TRUE	Unassigned	-2.9798	00-10%	CD
430	TRUE	Siphoviridae	-4.28133	00-10%	CD
430	TRUE	Unassigned	-4.8975	00-10%	CD
430	TRUE	Unassigned	-3.32797	00-10%	CD
430	TRUE	Siphoviridae	-2.57248	00-10%	CD
430	TRUE	Siphoviridae	-2.77637	00-10%	CD
430	TRUE	Unassigned	-4.04428	00-10%	CD
430	TRUE	Unassigned	-4.88938	00-10%	CD
430	TRUE	Unassigned	-3.44539	00-10%	CD
430	TRUE	Unassigned	-4.32511	00-10%	CD
430	TRUE	Siphoviridae	-4.78927	00-10%	CD
430	TRUE	Unassigned	-4.02408	00-10%	CD
430	TRUE	Unassigned	-4.15639	00-10%	CD
430	TRUE	Unassigned	-3.25929	00-10%	CD
430	TRUE	Unassigned	-4.66753	00-10%	CD
430	TRUE	Unassigned	-2.58117	00-10%	CD
430	TRUE	Unassigned	-3.19673	00-10%	CD
430	TRUE	Siphoviridae	-3.70637	00-10%	CD
430	TRUE	Unassigned	-3.67779	00-10%	CD
430	TRUE	Unassigned	-3.85685	00-10%	CD
430	TRUE	Siphoviridae	-2.93335	00-10%	CD
430	TRUE	Unassigned	-4.19202	00-10%	CD
430	TRUE	Unassigned	-2.53924	00-10%	CD
430	TRUE	Siphoviridae	-3.74498	00-10%	CD
430	TRUE	Myoviridae	-4.46949	00-10%	CD
430	TRUE	Siphoviridae	-3.01776	00-10%	CD
431	TRUE	Unassigned	-4.48939	00-10%	Control
431	TRUE	Siphoviridae	-2.87559	00-10%	Control
431	TRUE	Unassigned	-3.20312	00-10%	Control
431	TRUE	Unassigned	-5.03224	10-20%	Control
431	TRUE	Siphoviridae	-3.22037	10-20%	Control
431	TRUE	Siphoviridae	-2.52385	10-20%	Control
431	TRUE	Siphoviridae	-2.3894	10-20%	Control
431	TRUE	Siphoviridae	-2.93985	10-20%	Control
431	TRUE	Podoviridae	-1.63631	10-20%	Control
431	TRUE	Myoviridae	-3.02197	10-20%	Control
431	TRUE	Unassigned	-3.15638	00-10%	Control
431	TRUE	Siphoviridae	-4.07989	20-30%	Control
431	TRUE	Siphoviridae	-3.10332	00-10%	Control
431	TRUE	Unassigned	-4.6429	00-10%	Control
431	TRUE	Siphoviridae	-2.89094	00-10%	Control
431	TRUE	Unassigned	-3.72781	00-10%	Control
431	TRUE	Siphoviridae	-3.15086	00-10%	Control
431	TRUE	Siphoviridae	-2.2114	10-20%	Control
431	TRUE	Unassigned	-3.91895	10-20%	Control
431	TRUE	Siphoviridae	-2.38637	00-10%	Control
431	TRUE	Siphoviridae	-2.8523	00-10%	Control
431	TRUE	Podoviridae	-3.87947	30-40%	Control
431	TRUE	Siphoviridae	-1.30445	30-40%	Control
431	TRUE	Unassigned	-3.9196	00-10%	Control
431	TRUE	Unassigned	-3.77273	00-10%	Control
431	TRUE	Siphoviridae	-1.88047	00-10%	Control
431	TRUE	Unassigned	-3.44446	00-10%	Control
431	TRUE	Siphoviridae	-2.83347	00-10%	Control
431	TRUE	Unassigned	-2.56723	00-10%	Control
431	TRUE	Unassigned	-4.66792	00-10%	Control
452	TRUE	Unassigned	-4.5969	00-10%	UC
452	TRUE	Siphoviridae	-5.02287	00-10%	UC
452	TRUE	Siphoviridae	-3.20395	00-10%	UC
452	TRUE	Siphoviridae	-3.57368	00-10%	UC
452	TRUE	Siphoviridae	-4.01416	00-10%	UC
452	TRUE	Siphoviridae	-2.98806	00-10%	UC
452	TRUE	Unassigned	-4.23365	00-10%	UC
452	TRUE	Unassigned	-4.58353	00-10%	UC
452	TRUE	Myoviridae	-4.41059	00-10%	UC
452	TRUE	Siphoviridae	-2.49102	00-10%	UC
452	TRUE	Siphoviridae	-2.81131	00-10%	UC
452	TRUE	Siphoviridae	-2.2587	00-10%	UC
452	TRUE	Podoviridae	-4.72704	00-10%	UC
452	TRUE	Siphoviridae	-3.07785	00-10%	UC
452	TRUE	Podoviridae	-4.97402	00-10%	UC
452	TRUE	Siphoviridae	-3.08951	00-10%	UC
452	TRUE	Unassigned	-4.15127	00-10%	UC
452	TRUE	Unassigned	-2.78785	00-10%	UC
452	TRUE	Unassigned	-4.36508	00-10%	UC
452	TRUE	Siphoviridae	-2.03531	00-10%	UC
452	TRUE	Unassigned	-4.39205	>40%	UC
452	TRUE	Unassigned	-3.21798	>40%	UC
452	TRUE	Other	-3.00628	>40%	UC
452	TRUE	Unassigned	-3.81778	>40%	UC
452	TRUE	Unassigned	-3.981	>40%	UC
452	TRUE	Unassigned	-4.48176	>40%	UC
452	TRUE	Unassigned	-4.4969	10-20%	UC
452	TRUE	Siphoviridae	-1.35494	10-20%	UC
452	TRUE	Unassigned	-4.39448	10-20%	UC
452	TRUE	Unassigned	-5.06065	10-20%	UC
452	TRUE	Siphoviridae	-2.94967	10-20%	UC
452	TRUE	Unassigned	-3.78309	30-40%	UC
452	TRUE	Unassigned	-4.2614	30-40%	UC
452	TRUE	Myoviridae	-4.52063	30-40%	UC
452	TRUE	Podoviridae	-3.98525	30-40%	UC
452	TRUE	Siphoviridae	-3.54061	30-40%	UC
452	TRUE	Unassigned	-3.41554	30-40%	UC
452	TRUE	Unassigned	-4.18748	30-40%	UC
452	TRUE	Siphoviridae	-1.19728	30-40%	UC
452	TRUE	Unassigned	-4.15405	30-40%	UC
452	TRUE	Unassigned	-4.39326	00-10%	UC
452	TRUE	Unassigned	-3.67833	00-10%	UC
452	TRUE	Unassigned	-4.59112	00-10%	UC
452	TRUE	Unassigned	-4.94282	00-10%	UC
452	TRUE	Siphoviridae	-2.50259	00-10%	UC
452	TRUE	Unassigned	-3.36101	00-10%	UC
452	TRUE	Unassigned	-3.55392	00-10%	UC
452	TRUE	Myoviridae	-3.97171	00-10%	UC
452	TRUE	Unassigned	-3.23433	00-10%	UC
452	TRUE	Siphoviridae	-4.59496	00-10%	UC
452	TRUE	Unassigned	-4.30567	00-10%	UC
452	TRUE	Unassigned	-4.51578	00-10%	UC
452	TRUE	Siphoviridae	-2.23271	00-10%	UC
452	TRUE	Siphoviridae	-3.86364	00-10%	UC
452	TRUE	Siphoviridae	-3.98715	00-10%	UC
452	TRUE	Siphoviridae	-3.4627	>40%	UC
452	TRUE	Siphoviridae	-3.72391	>40%	UC
452	TRUE	Unassigned	-3.95459	>40%	UC
452	TRUE	Unassigned	-4.31267	>40%	UC
452	TRUE	Unassigned	-4.94282	>40%	UC
452	TRUE	Unassigned	-3.84266	>40%	UC
452	TRUE	Siphoviridae	-3.63118	>40%	UC
452	TRUE	Unassigned	-3.75766	>40%	UC
452	TRUE	Unassigned	-4.76245	>40%	UC
452	TRUE	Myoviridae	-4.33969	10-20%	UC
452	TRUE	Myoviridae	-3.08484	10-20%	UC
452	TRUE	Unassigned	-4.70411	10-20%	UC
452	TRUE	Siphoviridae	-3.28999	10-20%	UC
452	TRUE	Siphoviridae	-4.81681	10-20%	UC
452	TRUE	Siphoviridae	-3.5182	10-20%	UC
452	TRUE	Unassigned	-4.02287	10-20%	UC
452	TRUE	Myoviridae	-4.51578	20-30%	UC
452	TRUE	Unassigned	-4.3813	20-30%	UC
452	TRUE	Unassigned	-4.52719	20-30%	UC
452	TRUE	Unassigned	-4.12302	20-30%	UC
452	TRUE	Siphoviridae	-2.58282	20-30%	UC
452	TRUE	Unassigned	-4.84334	00-10%	UC
452	TRUE	Siphoviridae	-3.32152	00-10%	UC
452	TRUE	Unassigned	-3.78668	00-10%	UC
452	TRUE	Unassigned	-3.96172	00-10%	UC
452	TRUE	Unassigned	-4.37311	00-10%	UC
452	TRUE	Unassigned	-3.34119	00-10%	UC
452	TRUE	Unassigned	-4.54921	00-10%	UC
452	TRUE	Unassigned	-4.4516	00-10%	UC
452	TRUE	Unassigned	-3.14988	00-10%	UC
452	TRUE	Siphoviridae	-2.32948	00-10%	UC
452	TRUE	Siphoviridae	-2.40817	00-10%	UC
452	TRUE	Siphoviridae	-1.11244	00-10%	UC
452	TRUE	Unassigned	-4.63118	00-10%	UC
452	TRUE	Siphoviridae	-2.11328	00-10%	UC
452	TRUE	Unassigned	-4.5724	00-10%	UC
452	TRUE	Unassigned	-4.14029	00-10%	UC
452	TRUE	Unassigned	-4.87896	00-10%	UC
452	TRUE	Siphoviridae	-4.72443	20-30%	UC
452	TRUE	Siphoviridae	-3.65114	20-30%	UC
452	TRUE	Myoviridae	-3.33905	20-30%	UC
452	TRUE	Unassigned	-4.36965	20-30%	UC
452	TRUE	Unassigned	-3.6446	20-30%	UC
452	TRUE	Siphoviridae	-4.24818	00-10%	UC
452	TRUE	Unassigned	-3.39314	00-10%	UC
452	TRUE	Unassigned	-4.3333	00-10%	UC
452	TRUE	Siphoviridae	-3.99776	00-10%	UC
452	TRUE	Siphoviridae	-4.06178	00-10%	UC
452	TRUE	Siphoviridae	-4.35165	00-10%	UC
452	TRUE	Unassigned	-3.88344	00-10%	UC
452	TRUE	Myoviridae	-4.00217	00-10%	UC
452	TRUE	Unassigned	-4.08145	00-10%	UC
452	TRUE	Unassigned	-3.93262	00-10%	UC
452	TRUE	Siphoviridae	-4.11019	00-10%	UC
452	TRUE	Unassigned	-4.64395	00-10%	UC
452	TRUE	Unassigned	-3.73283	00-10%	UC
452	TRUE	Siphoviridae	-1.96456	00-10%	UC
452	TRUE	Unassigned	-4.12107	00-10%	UC
452	TRUE	Unassigned	-4.4006	00-10%	UC
452	TRUE	Unassigned	-4.24904	00-10%	UC
452	TRUE	Unassigned	-4.00663	00-10%	UC
452	TRUE	Siphoviridae	-3.9929	00-10%	UC
452	TRUE	Other	-4.20995	00-10%	UC
452	TRUE	Siphoviridae	-1.43668	00-10%	UC
452	TRUE	Siphoviridae	-1.51687	00-10%	UC
452	TRUE	Unassigned	-4.02029	00-10%	UC
452	TRUE	Unassigned	-3.79823	00-10%	UC
452	TRUE	Myoviridae	-4.3957	00-10%	UC
452	TRUE	Siphoviridae	-5.07791	00-10%	UC
452	TRUE	Unassigned	-4.57423	00-10%	UC
452	TRUE	Siphoviridae	-4.29684	00-10%	UC
452	TRUE	Unassigned	-3.81681	00-10%	UC
452	TRUE	Unassigned	-3.11381	00-10%	UC
452	TRUE	Unassigned	-4.45299	00-10%	UC
452	TRUE	Unassigned	-3.22402	00-10%	UC
452	TRUE	Siphoviridae	-2.93957	00-10%	UC
456	TRUE	Unassigned	-4.06352	10-20%	UC
456	TRUE	Myoviridae	-2.11646	10-20%	UC
456	TRUE	Unassigned	-4.71115	10-20%	UC
456	TRUE	Unassigned	-4.97184	00-10%	UC
456	TRUE	Siphoviridae	-4.31552	00-10%	UC
456	TRUE	Siphoviridae	-2.83686	00-10%	UC
456	TRUE	Unassigned	-3.65465	>40%	UC
456	TRUE	Unassigned	-1.73139	>40%	UC
456	TRUE	Unassigned	-4.2239	>40%	UC
456	TRUE	Unassigned	-4.36111	>40%	UC
456	TRUE	Siphoviridae	-3.53276	>40%	UC
456	TRUE	Unassigned	-3.53892	>40%	UC
456	TRUE	Unassigned	-4.76423	>40%	UC
456	TRUE	Unassigned	-3.99707	>40%	UC
456	TRUE	Unassigned	-3.86441	>40%	UC
456	TRUE	Siphoviridae	-4.06094	10-20%	UC
456	TRUE	Siphoviridae	-3.5975	10-20%	UC
456	TRUE	Unassigned	-4.06008	00-10%	UC
456	TRUE	Siphoviridae	-1.9942	10-20%	UC
456	TRUE	Unassigned	-4.46103	10-20%	UC
456	TRUE	Unassigned	-4.26454	10-20%	UC
456	TRUE	Unassigned	-4.70732	10-20%	UC
456	TRUE	Siphoviridae	-2.49936	00-10%	UC
456	TRUE	Siphoviridae	-4.58525	00-10%	UC
456	TRUE	Myoviridae	-4.43789	30-40%	UC
456	TRUE	Unassigned	-3.92349	30-40%	UC
456	TRUE	Siphoviridae	-4.60889	30-40%	UC
456	TRUE	Unassigned	-3.7077	30-40%	UC
456	TRUE	Unassigned	-3.99633	30-40%	UC
456	TRUE	Unassigned	-4.69977	30-40%	UC
456	TRUE	Siphoviridae	-3.17933	30-40%	UC
456	TRUE	Siphoviridae	-1.92981	00-10%	UC
456	TRUE	Unassigned	-3.7911	00-10%	UC
456	TRUE	Siphoviridae	-2.42398	00-10%	UC
456	TRUE	Unassigned	-2.63444	00-10%	UC
456	TRUE	Unassigned	-4.48319	00-10%	UC
456	TRUE	Siphoviridae	-4.22016	00-10%	UC
456	TRUE	Siphoviridae	-4.08208	00-10%	UC
456	TRUE	Myoviridae	-3.04906	00-10%	UC
456	TRUE	Siphoviridae	-1.57473	00-10%	UC
456	TRUE	Myoviridae	-3.16774	00-10%	UC
456	TRUE	Siphoviridae	-4.36978	00-10%	UC
456	TRUE	Siphoviridae	-3.05948	00-10%	UC
456	TRUE	Siphoviridae	-2.95948	00-10%	UC
456	TRUE	Unassigned	-2.73586	00-10%	UC
456	TRUE	Siphoviridae	-3.15453	20-30%	UC
456	TRUE	Myoviridae	-3.61717	20-30%	UC
456	TRUE	Siphoviridae	-2.67787	20-30%	UC
456	TRUE	Myoviridae	-3.76077	20-30%	UC
456	TRUE	Unassigned	-3.97535	20-30%	UC
456	TRUE	Unassigned	-4.22767	20-30%	UC
456	TRUE	Myoviridae	-5.28711	00-10%	UC
456	TRUE	Siphoviridae	-4.43585	00-10%	UC
456	TRUE	Siphoviridae	-4.98608	00-10%	UC
456	TRUE	Unassigned	-4.33935	10-20%	UC
456	TRUE	Unassigned	-3.50679	10-20%	UC
456	TRUE	Unassigned	-1.90434	00-10%	UC
456	TRUE	Siphoviridae	-3.79621	00-10%	UC
456	TRUE	Siphoviridae	-3.48754	00-10%	UC
456	TRUE	Unassigned	-3.88456	00-10%	UC
456	TRUE	Siphoviridae	-2.27825	00-10%	UC
456	TRUE	Unassigned	-3.99485	00-10%	UC
456	TRUE	Unassigned	-4.03913	00-10%	UC
456	TRUE	Unassigned	-4.6181	00-10%	UC
456	TRUE	Other	-3.29367	00-10%	UC
456	TRUE	Siphoviridae	-4.29294	00-10%	UC
456	TRUE	Unassigned	-4.31862	00-10%	UC
456	TRUE	Siphoviridae	-2.46794	20-30%	UC
456	TRUE	Siphoviridae	-3.20612	00-10%	UC
456	TRUE	Siphoviridae	-3.60436	00-10%	UC
456	TRUE	Unassigned	-3.41592	00-10%	UC
456	TRUE	Unassigned	-4.76859	00-10%	UC
456	TRUE	Unassigned	-4.16873	00-10%	UC
456	TRUE	Unassigned	-4.18103	00-10%	UC
456	TRUE	Unassigned	-4.02387	00-10%	UC
456	TRUE	Myoviridae	-4.23531	00-10%	UC
456	TRUE	Siphoviridae	-4.00988	00-10%	UC
456	TRUE	Unassigned	-4.46756	00-10%	UC
456	TRUE	Unassigned	-3.47419	00-10%	UC
456	TRUE	Unassigned	-4.48093	00-10%	UC
456	TRUE	Unassigned	-4.20193	00-10%	UC
502	TRUE	Unassigned	-3.43393	>40%	UC
502	TRUE	Unassigned	-3.82052	>40%	UC
502	TRUE	Unassigned	-3.6731	>40%	UC
502	TRUE	Other	-3.76519	>40%	UC
502	TRUE	Unassigned	-3.46084	>40%	UC
502	TRUE	Unassigned	-3.25105	>40%	UC
502	TRUE	Unassigned	-3.10991	>40%	UC
502	TRUE	Siphoviridae	-3.46283	>40%	UC
502	TRUE	Siphoviridae	-3.23701	>40%	UC
502	TRUE	Unassigned	-3.70091	>40%	UC
502	TRUE	Unassigned	-3.83436	>40%	UC
502	TRUE	Unassigned	-3.96034	>40%	UC
502	TRUE	Siphoviridae	-2.78286	>40%	UC
502	TRUE	Unassigned	-3.61564	>40%	UC
502	TRUE	Unassigned	-3.0792	>40%	UC
502	TRUE	Unassigned	-4.37531	10-20%	UC
502	TRUE	Siphoviridae	-3.16014	10-20%	UC
502	TRUE	Unassigned	-2.97477	10-20%	UC
502	TRUE	Siphoviridae	-3.23191	00-10%	UC
502	TRUE	Unassigned	-3.95618	00-10%	UC
502	TRUE	Siphoviridae	-4.04541	00-10%	UC
502	TRUE	Unassigned	-4.5624	10-20%	UC
502	TRUE	Siphoviridae	-3.77598	20-30%	UC
502	TRUE	Unassigned	-4.21022	20-30%	UC
502	TRUE	Myoviridae	-3.76121	20-30%	UC
502	TRUE	Unassigned	-3.52789	20-30%	UC
502	TRUE	Unassigned	-2.8641	20-30%	UC
502	TRUE	Unassigned	-3.85189	10-20%	UC
502	TRUE	Siphoviridae	-3.3764	10-20%	UC
502	TRUE	Siphoviridae	-3.36353	10-20%	UC
502	TRUE	Unassigned	-3.75596	10-20%	UC
502	TRUE	Unassigned	-4.59716	10-20%	UC
502	TRUE	Unassigned	-2.97327	30-40%	UC
502	TRUE	Unassigned	-4.34898	00-10%	UC
502	TRUE	Siphoviridae	-1.47968	00-10%	UC
502	TRUE	Unassigned	-4.45886	00-10%	UC
502	TRUE	Siphoviridae	-0.820622	00-10%	UC
502	TRUE	Myoviridae	-1.75329	00-10%	UC
502	TRUE	Siphoviridae	-1.48411	00-10%	UC
502	TRUE	Unassigned	-3.89101	00-10%	UC
502	TRUE	Unassigned	-4.2531	00-10%	UC
502	TRUE	Siphoviridae	-1.91047	00-10%	UC
502	TRUE	Unassigned	-3.35724	00-10%	UC
502	TRUE	Siphoviridae	-3.05465	00-10%	UC
502	TRUE	Unassigned	-3.67095	00-10%	UC
502	TRUE	Unassigned	-3.81302	00-10%	UC
502	TRUE	Siphoviridae	-2.89333	00-10%	UC
502	TRUE	Unassigned	-3.95618	00-10%	UC
502	TRUE	Unassigned	-3.41806	10-20%	UC
502	TRUE	Myoviridae	-3.63396	10-20%	UC
502	TRUE	Unassigned	-2.96538	10-20%	UC
502	TRUE	Unassigned	-3.90919	10-20%	UC
502	TRUE	Unassigned	-1.50701	10-20%	UC
502	TRUE	Unassigned	-4.32416	10-20%	UC
502	TRUE	Unassigned	-3.45233	10-20%	UC
502	TRUE	Unassigned	-3.92815	10-20%	UC
502	TRUE	Unassigned	-4.40334	10-20%	UC
502	TRUE	Unassigned	-3.52712	10-20%	UC
502	TRUE	Unassigned	-2.52146	10-20%	UC
502	TRUE	Unassigned	-3.81901	30-40%	UC
502	TRUE	Myoviridae	-4.04795	30-40%	UC
502	TRUE	Unassigned	-3.59626	30-40%	UC
502	TRUE	Siphoviridae	-4.18498	30-40%	UC
502	TRUE	Unassigned	-4.22532	30-40%	UC
502	TRUE	Unassigned	-3.47222	30-40%	UC
502	TRUE	Unassigned	-4.07428	30-40%	UC
502	TRUE	Unassigned	-3.85027	00-10%	UC
502	TRUE	Unassigned	-3.94596	00-10%	UC
502	TRUE	Siphoviridae	-2.30694	00-10%	UC
502	TRUE	Unassigned	-4.49307	00-10%	UC
502	TRUE	Siphoviridae	-3.30435	00-10%	UC
502	TRUE	Myoviridae	-3.0275	30-40%	UC
504	TRUE	Siphoviridae	-3.53427	00-10%	UC
504	TRUE	Siphoviridae	-2.31014	00-10%	UC
504	TRUE	Myoviridae	-4.101	00-10%	UC
504	TRUE	Unassigned	-3.25882	00-10%	UC
504	TRUE	Unassigned	-3.47743	00-10%	UC
504	TRUE	Siphoviridae	-2.61871	00-10%	UC
504	TRUE	Unassigned	-3.47421	00-10%	UC
504	TRUE	Siphoviridae	-2.41067	00-10%	UC
504	TRUE	Unassigned	-3.21433	00-10%	UC
504	TRUE	Unassigned	-3.81728	00-10%	UC
504	TRUE	Unassigned	-2.22921	00-10%	UC
504	TRUE	Unassigned	-2.51997	>40%	UC
504	TRUE	Unassigned	-2.51625	>40%	UC
504	TRUE	Unassigned	-2.54113	>40%	UC
504	TRUE	Unassigned	-2.71322	>40%	UC
504	TRUE	Unassigned	-2.01486	>40%	UC
504	TRUE	Unassigned	-3.14525	>40%	UC
504	TRUE	Siphoviridae	-2.63187	>40%	UC
504	TRUE	Siphoviridae	-1.86551	>40%	UC
504	TRUE	Siphoviridae	-2.1053	>40%	UC
504	TRUE	Unassigned	-3.00627	>40%	UC
504	TRUE	Unassigned	-2.68317	>40%	UC
504	TRUE	Unassigned	-2.828	>40%	UC
504	TRUE	Unassigned	-2.6068	>40%	UC
504	TRUE	Unassigned	-3.38084	>40%	UC
504	TRUE	Siphoviridae	-1.93083	>40%	UC
504	TRUE	Unassigned	-2.82583	>40%	UC
504	TRUE	Unassigned	-2.29366	>40%	UC
504	TRUE	Unassigned	-3.11061	>40%	UC
504	TRUE	Unassigned	-2.21433	>40%	UC
504	TRUE	Unassigned	-2.24755	00-10%	UC
504	TRUE	Unassigned	-2.50699	00-10%	UC
504	TRUE	Siphoviridae	-3.63534	00-10%	UC
504	TRUE	Unassigned	-2.86343	10-20%	UC
504	TRUE	Myoviridae	-1.95304	10-20%	UC
504	TRUE	Siphoviridae	-3.35451	10-20%	UC
504	TRUE	Unassigned	-2.75063	10-20%	UC
504	TRUE	Unassigned	-2.74551	10-20%	UC
504	TRUE	Siphoviridae	-2.77173	10-20%	UC
504	TRUE	Unassigned	-2.94339	10-20%	UC
504	TRUE	Siphoviridae	-2.68187	10-20%	UC
504	TRUE	Unassigned	-3.39263	10-20%	UC
504	TRUE	Myoviridae	-3.34847	10-20%	UC
504	TRUE	Unassigned	-2.83677	10-20%	UC
504	TRUE	Unassigned	-4.20821	10-20%	UC
504	TRUE	Unassigned	-2.65896	10-20%	UC
504	TRUE	Myoviridae	-3.16603	10-20%	UC
504	TRUE	Unassigned	-3.29973	10-20%	UC
504	TRUE	Podoviridae	-2.55771	10-20%	UC
504	TRUE	Siphoviridae	-1.86745	00-10%	UC
504	TRUE	Unassigned	-3.17078	00-10%	UC
504	TRUE	Unassigned	-3.45234	00-10%	UC
504	TRUE	Myoviridae	-2.14714	00-10%	UC
504	TRUE	Unassigned	-2.42804	30-40%	UC
504	TRUE	Unassigned	-2.74671	30-40%	UC
504	TRUE	Unassigned	-2.84123	30-40%	UC
504	TRUE	Siphoviridae	-3.34967	30-40%	UC
504	TRUE	Unassigned	-3.3953	30-40%	UC
504	TRUE	Unassigned	-2.61183	30-40%	UC
504	TRUE	Unassigned	-2.56259	30-40%	UC
504	TRUE	Podoviridae	-3.31612	30-40%	UC
504	TRUE	Siphoviridae	-3.01732	30-40%	UC
504	TRUE	Siphoviridae	-2.0914	30-40%	UC
504	TRUE	Unassigned	-3.16211	30-40%	UC
504	TRUE	Unassigned	-3.31835	30-40%	UC
504	TRUE	Unassigned	-2.70963	30-40%	UC
504	TRUE	Unassigned	-3.38343	30-40%	UC
504	TRUE	Unassigned	-2.90762	30-40%	UC
504	TRUE	Unassigned	-3.43442	30-40%	UC
504	TRUE	Unassigned	-2.66019	30-40%	UC
504	TRUE	Unassigned	-2.5862	00-10%	UC
504	TRUE	Myoviridae	-2.92809	20-30%	UC
504	TRUE	Siphoviridae	-2.42288	20-30%	UC
504	TRUE	Siphoviridae	-1.92577	20-30%	UC
504	TRUE	Siphoviridae	-2.40014	20-30%	UC
504	TRUE	Myoviridae	-2.11767	20-30%	UC
504	TRUE	Unassigned	-3.53797	20-30%	UC
504	TRUE	Unassigned	-2.65287	20-30%	UC
504	TRUE	Unassigned	-2.63488	20-30%	UC
504	TRUE	Unassigned	-3.01287	20-30%	UC
504	TRUE	Unassigned	-2.49472	20-30%	UC
504	TRUE	Unassigned	-3.5306	20-30%	UC
504	TRUE	Unassigned	-3.0652	20-30%	UC
504	TRUE	Unassigned	-3.84648	00-10%	UC
504	TRUE	Siphoviridae	-2.91729	00-10%	UC
508	TRUE	Siphoviridae	-2.17563	>40%	UC
508	TRUE	Unassigned	-2.62449	>40%	UC
508	TRUE	Unassigned	-3.24536	>40%	UC
508	TRUE	Unassigned	-2.59447	>40%	UC
508	TRUE	Unassigned	-2.98461	>40%	UC
508	TRUE	Unassigned	-2.15576	>40%	UC
508	TRUE	Siphoviridae	-2.26722	>40%	UC
508	TRUE	Unassigned	-2.79072	>40%	UC
508	TRUE	Unassigned	-4.01557	>40%	UC
508	TRUE	Unassigned	-1.49976	>40%	UC
508	TRUE	Unassigned	-2.1507	>40%	UC
508	TRUE	Other	-2.75873	>40%	UC
508	TRUE	Siphoviridae	-1.10186	>40%	UC
508	TRUE	Siphoviridae	-2.54511	>40%	UC
508	TRUE	Unassigned	-2.62295	>40%	UC
508	TRUE	Unassigned	-2.93955	>40%	UC
508	TRUE	Siphoviridae	-0.854767	00-10%	UC
508	TRUE	Unassigned	-3.76985	00-10%	UC
508	TRUE	Siphoviridae	-3.18837	00-10%	UC
508	TRUE	Unassigned	-3.64491	00-10%	UC
508	TRUE	Unassigned	-2.48828	00-10%	UC
508	TRUE	Siphoviridae	-1.84461	00-10%	UC
508	TRUE	Unassigned	-2.97936	00-10%	UC
508	TRUE	Myoviridae	-2.75457	00-10%	UC
508	TRUE	Podoviridae	-3.39053	00-10%	UC
508	TRUE	Unassigned	-2.69246	00-10%	UC
508	TRUE	Siphoviridae	-2.27676	20-30%	UC
508	TRUE	Siphoviridae	-2.74942	20-30%	UC
508	TRUE	Unassigned	-2.20136	20-30%	UC
508	TRUE	Unassigned	-2.90382	20-30%	UC
508	TRUE	Unassigned	-3.33003	20-30%	UC
508	TRUE	Unassigned	-2.48884	20-30%	UC
508	TRUE	Unassigned	-2.21819	20-30%	UC
508	TRUE	Unassigned	-2.00744	20-30%	UC
508	TRUE	Unassigned	-3.1281	20-30%	UC
508	TRUE	Siphoviridae	-2.32673	20-30%	UC
508	TRUE	Unassigned	-3.21593	20-30%	UC
508	TRUE	Unassigned	-3.00164	20-30%	UC
508	TRUE	Unassigned	-3.17318	00-10%	UC
508	TRUE	Unassigned	-2.94353	30-40%	UC
508	TRUE	Siphoviridae	-3.65303	30-40%	UC
508	TRUE	Siphoviridae	-2.48354	30-40%	UC
508	TRUE	Unassigned	-2.79924	30-40%	UC
508	TRUE	Unassigned	-2.33022	30-40%	UC
508	TRUE	Unassigned	-3.02997	30-40%	UC
508	TRUE	Unassigned	-2.63145	30-40%	UC
508	TRUE	Unassigned	-2.68007	00-10%	UC
508	TRUE	Siphoviridae	-3.09062	00-10%	UC
508	TRUE	Siphoviridae	-2.11331	10-20%	UC
508	TRUE	Siphoviridae	-1.00504	10-20%	UC
508	TRUE	Unassigned	-2.9149	10-20%	UC
508	TRUE	Unassigned	-2.20412	10-20%	UC
508	TRUE	Unassigned	-2.57282	10-20%	UC
[truncated: 4,823 more rows]

## Sheet: fig3c
demovir	variable	value	Perc
Siphoviridae	320	-3.41237	>40%
Myoviridae	320	-3.63287	>40%
Siphoviridae	320	-4.0903	>40%
Siphoviridae	320	-1.82962	>40%
Myoviridae	320	-4.5113	>40%
Siphoviridae	320	-3.10665	>40%
Siphoviridae	320	-2.00739	>40%
Siphoviridae	320	-3.65507	>40%
Siphoviridae	320	-3.64806	>40%
Myoviridae	320	-3.0791	>40%
Siphoviridae	320	-3.20971	>40%
CrAss-like phage	320	-0.33145	>40%
Myoviridae	320	-3.85998	>40%
Podoviridae	320	-3.63437	>40%
Siphoviridae	324	-0.991049	>40%
CrAss-like phage	324	-1.55941	>40%
Siphoviridae	324	-2.98694	>40%
Siphoviridae	343	-3.26453	>40%
Siphoviridae	343	-4.5598	>40%
Myoviridae	343	-3.02481	>40%
Siphoviridae	343	-3.15958	>40%
Siphoviridae	343	-2.05673	>40%
Myoviridae	343	-3.92079	>40%
Siphoviridae	343	-3.10396	>40%
Siphoviridae	343	-3.39334	>40%
Siphoviridae	343	-2.0222	>40%
Siphoviridae	343	-2.98653	>40%
Podoviridae	343	-3.41613	>40%
Siphoviridae	343	-3.79226	>40%
Myoviridae	343	-2.64425	>40%
Siphoviridae	343	-2.74052	>40%
CrAss-like phage	343	-0.541703	>40%
Myoviridae	343	-4.26164	>40%
Myoviridae	343	-3.66464	>40%
Siphoviridae	343	-2.67146	>40%
Myoviridae	343	-2.94148	>40%
Siphoviridae	350	-2.89273	>40%
Siphoviridae	350	-2.82417	>40%
Myoviridae	350	-3.80397	>40%
CrAss-like phage	350	-0.690382	>40%
Myoviridae	350	-2.56156	>40%
Myoviridae	350	-2.45169	>40%
Podoviridae	350	-2.13346	>40%
Siphoviridae	361	-0.0142418	>40%
Siphoviridae	361	-3.59468	>40%
Siphoviridae	363	-2.80805	>40%
Microviridae	363	-4.15455	>40%
Siphoviridae	363	-2.6706	>40%
Myoviridae	363	-3.19796	>40%
Siphoviridae	363	-3.57282	>40%
Myoviridae	363	-2.33823	>40%
Siphoviridae	363	-3.41515	>40%
Siphoviridae	363	-3.50726	>40%
Siphoviridae	363	-2.17024	>40%
Siphoviridae	363	-3.81794	>40%
Siphoviridae	363	-2.48984	>40%
Podoviridae	363	-2.85246	>40%
Siphoviridae	363	-3.31786	>40%
Myoviridae	363	-2.13966	>40%
Siphoviridae	363	-2.0983	>40%
Myoviridae	363	-2.79676	>40%
Siphoviridae	363	-1.90985	>40%
Myoviridae	363	-2.21637	>40%
Podoviridae	363	-3.11124	>40%
Siphoviridae	365	-2.95988	>40%
Microviridae	365	-2.66475	>40%
Siphoviridae	365	-3.38157	>40%
Myoviridae	365	-3.46885	>40%
Siphoviridae	365	-1.599	>40%
Siphoviridae	365	-2.94896	>40%
Siphoviridae	365	-2.05962	>40%
Myoviridae	365	-4.20243	>40%
Siphoviridae	365	-2.64027	>40%
Siphoviridae	365	-3.49669	>40%
Siphoviridae	365	-2.04699	>40%
Siphoviridae	365	-4.44833	>40%
Siphoviridae	365	-2.92518	>40%
Podoviridae	365	-3.15099	>40%
Siphoviridae	365	-3.48418	>40%
Myoviridae	365	-2.52684	>40%
Siphoviridae	365	-2.89791	>40%
CrAss-like phage	365	-1.70451	>40%
Myoviridae	365	-3.17399	>40%
Myoviridae	365	-3.14165	>40%
Myoviridae	365	-3.48164	>40%
Siphoviridae	365	-3.25392	>40%
Myoviridae	365	-2.65647	>40%
Podoviridae	365	-3.62175	>40%
Siphoviridae	367	-3.50331	>40%
Microviridae	367	-2.65492	>40%
Siphoviridae	367	-3.28417	>40%
Myoviridae	367	-3.14792	>40%
Siphoviridae	367	-3.24629	>40%
Siphoviridae	367	-3.61957	>40%
Siphoviridae	367	-3.29898	>40%
Myoviridae	367	-2.88488	>40%
Myoviridae	367	-3.63778	>40%
Siphoviridae	367	-3.99983	>40%
Siphoviridae	367	-3.43381	>40%
Siphoviridae	367	-2.83602	>40%
Siphoviridae	367	-4.82653	>40%
Siphoviridae	367	-3.00281	>40%
Podoviridae	367	-3.66637	>40%
Siphoviridae	367	-4.64349	>40%
Siphoviridae	367	-2.58883	>40%
Myoviridae	367	-2.40871	>40%
Siphoviridae	367	-2.73467	>40%
CrAss-like phage	367	-1.88731	>40%
Myoviridae	367	-4.16637	>40%
Myoviridae	367	-4.51341	>40%
Myoviridae	367	-4.4148	>40%
Siphoviridae	367	-3.64997	>40%
Myoviridae	367	-2.88794	>40%
Podoviridae	367	-4.35647	>40%
Siphoviridae	370	-3.35673	>40%
Microviridae	370	-4.21075	>40%
Siphoviridae	370	-1.51339	>40%
Siphoviridae	370	-4.4796	>40%
Siphoviridae	370	-2.84597	>40%
Siphoviridae	370	-3.09853	>40%
Siphoviridae	370	-3.7918	>40%
Siphoviridae	377	-3.43486	>40%
Siphoviridae	377	-3.3518	>40%
Siphoviridae	377	-3.39601	>40%
Siphoviridae	377	-3.24316	>40%
Siphoviridae	377	-4.30417	>40%
Siphoviridae	377	-0.41729	>40%
Siphoviridae	377	-3.4519	>40%
CrAss-like phage	377	-1.35551	>40%
Siphoviridae	377	-3.87662	>40%
Siphoviridae	378	-3.14521	>40%
Myoviridae	378	-3.54813	>40%
Siphoviridae	378	-3.89395	>40%
Myoviridae	378	-4.27504	>40%
Siphoviridae	378	-3.43059	>40%
Siphoviridae	378	-3.83068	>40%
Podoviridae	378	-4.3761	>40%
Siphoviridae	378	-1.20849	>40%
Myoviridae	378	-2.80672	>40%
Siphoviridae	378	-2.84871	>40%
CrAss-like phage	378	-0.286446	>40%
Myoviridae	378	-4.65315	>40%
Myoviridae	378	-4.13171	>40%
Siphoviridae	378	-4.16075	>40%
Myoviridae	378	-3.44235	>40%
Podoviridae	378	-3.64322	>40%
Siphoviridae	379	-4.26544	>40%
Siphoviridae	379	-3.3732	>40%
Myoviridae	379	-4.20582	>40%
CrAss-like phage	379	-0.180097	>40%
Siphoviridae	380	-2.6828	>40%
Microviridae	380	-2.47012	>40%
Siphoviridae	380	-1.87009	>40%
Myoviridae	380	-3.17477	>40%
Siphoviridae	380	-2.92472	>40%
Siphoviridae	380	-3.43144	>40%
Siphoviridae	380	-1.42713	>40%
Podoviridae	380	-3.66391	>40%
Siphoviridae	380	-3.43906	>40%
Siphoviridae	380	-3.01165	>40%
Myoviridae	380	-2.17855	>40%
Siphoviridae	380	-3.75974	>40%
CrAss-like phage	380	-1.19169	>40%
Myoviridae	380	-3.80194	>40%
Myoviridae	380	-2.75521	>40%
Siphoviridae	380	-3.64088	>40%
Myoviridae	380	-2.13363	>40%
Siphoviridae	381	-3.53976	>40%
Siphoviridae	381	-3.44667	>40%
Siphoviridae	381	-3.4745	>40%
Myoviridae	381	-3.58012	>40%
Myoviridae	381	-4.17547	>40%
Siphoviridae	381	-3.03832	>40%
Siphoviridae	381	-3.48299	>40%
Podoviridae	381	-3.64543	>40%
Siphoviridae	381	-4.98231	>40%
Siphoviridae	381	-1.3173	>40%
Myoviridae	381	-3.2774	>40%
Siphoviridae	381	-3.56707	>40%
CrAss-like phage	381	-0.405401	>40%
Myoviridae	381	-4.03525	>40%
Siphoviridae	381	-3.83976	>40%
Myoviridae	381	-3.29168	>40%
Podoviridae	381	-2.86244	>40%
Siphoviridae	382	-3.9943	>40%
Microviridae	382	-4.34633	>40%
Myoviridae	382	-3.47027	>40%
Siphoviridae	382	-3.88455	>40%
Siphoviridae	382	-4.02457	>40%
Siphoviridae	382	-4.08098	>40%
Siphoviridae	382	-0.66062	>40%
Myoviridae	382	-3.17006	>40%
Siphoviridae	382	-3.3097	>40%
CrAss-like phage	382	-0.746419	>40%
Myoviridae	382	-5.055	>40%
Myoviridae	382	-3.1541	>40%
Podoviridae	382	-3.38379	>40%
Siphoviridae	386	-4.37802	>40%
Microviridae	386	-4.42545	>40%
Siphoviridae	386	-4.52282	>40%
Myoviridae	386	-3.64699	>40%
Siphoviridae	386	-3.65384	>40%
Podoviridae	386	-4.24322	>40%
Siphoviridae	386	-4.60154	>40%
Myoviridae	386	-4.68746	>40%
Myoviridae	386	-4.94341	>40%
Microviridae	393	-2.08299	>40%
Siphoviridae	393	-2.88469	>40%
Siphoviridae	393	-2.33064	>40%
Siphoviridae	393	-2.82955	>40%
Podoviridae	393	-3.48291	>40%
Siphoviridae	394	-2.40936	>40%
Siphoviridae	394	-2.51084	>40%
Siphoviridae	394	-2.11888	>40%
Siphoviridae	394	-3.67033	>40%
Siphoviridae	394	-2.84832	>40%
CrAss-like phage	394	-0.655919	>40%
Myoviridae	394	-3.1914	>40%
Podoviridae	394	-1.39919	>40%
Siphoviridae	395	-3.48578	>40%
Microviridae	395	-3.78532	>40%
Siphoviridae	395	-3.92489	>40%
Myoviridae	395	-4.24437	>40%
Siphoviridae	395	-3.61573	>40%
Siphoviridae	395	-4.09325	>40%
Siphoviridae	395	-2.87401	>40%
Myoviridae	395	-4.20042	>40%
Myoviridae	395	-4.15699	>40%
Siphoviridae	395	-4.3282	>40%
Siphoviridae	395	-3.90641	>40%
Siphoviridae	395	-2.21361	>40%
Siphoviridae	395	-5.29617	>40%
Siphoviridae	395	-3.82913	>40%
Podoviridae	395	-3.79924	>40%
Siphoviridae	395	-4.57463	>40%
Myoviridae	395	-3.05269	>40%
Siphoviridae	395	-3.44287	>40%
Myoviridae	395	-4.53441	>40%
Myoviridae	395	-4.06402	>40%
Myoviridae	395	-5.12983	>40%
Myoviridae	395	-3.49438	>40%
Siphoviridae	411	-3.06253	>40%
Microviridae	411	-4.8561	>40%
Myoviridae	411	-3.61711	>40%
Siphoviridae	411	-3.52458	>40%
Siphoviridae	411	-3.17486	>40%
Siphoviridae	411	-2.94985	>40%
Myoviridae	411	-2.98262	>40%
Myoviridae	411	-3.87927	>40%
Siphoviridae	411	-3.06938	>40%
Siphoviridae	411	-3.55422	>40%
Siphoviridae	411	-3.34292	>40%
Siphoviridae	411	-3.67218	>40%
Siphoviridae	411	-3.56419	>40%
Podoviridae	411	-4.09325	>40%
Myoviridae	411	-3.22871	>40%
Siphoviridae	411	-2.74907	>40%
Myoviridae	411	-4.31771	>40%
Myoviridae	411	-4.31608	>40%
Myoviridae	411	-4.26692	>40%
Siphoviridae	423	-3.23106	>40%
Siphoviridae	423	-2.20064	>40%
Siphoviridae	423	-2.37277	>40%
Siphoviridae	423	-3.43397	>40%
Myoviridae	423	-4.2007	>40%
Siphoviridae	423	-2.0746	>40%
Myoviridae	423	-2.59178	>40%
Myoviridae	423	-4.64003	>40%
Myoviridae	423	-3.46914	>40%
Siphoviridae	427	-3.01588	>40%
Siphoviridae	427	-3.84354	>40%
Myoviridae	427	-4.20302	>40%
Siphoviridae	427	-3.96612	>40%
Siphoviridae	427	-3.87627	>40%
Siphoviridae	427	-2.81684	>40%
Myoviridae	427	-3.92699	>40%
Siphoviridae	427	-4.15962	>40%
Siphoviridae	427	-3.34141	>40%
Siphoviridae	427	-4.66	>40%
Siphoviridae	427	-4.14264	>40%
Siphoviridae	427	-1.64361	>40%
Myoviridae	427	-3.8533	>40%
Siphoviridae	427	-3.28368	>40%
Siphoviridae	427	-2.80608	>40%
Myoviridae	427	-3.61632	>40%
Podoviridae	427	-2.22296	>40%
Siphoviridae	430	-2.48391	>40%
Siphoviridae	430	-2.73806	>40%
Siphoviridae	430	-4.08522	>40%
Siphoviridae	430	-2.86113	>40%
Siphoviridae	430	-3.07535	>40%
Myoviridae	430	-3.30413	>40%
Myoviridae	430	-4.34531	>40%
Siphoviridae	430	-3.52278	>40%
Siphoviridae	430	-3.25126	>40%
Siphoviridae	430	-2.19487	>40%
Siphoviridae	430	-4.00793	>40%
Siphoviridae	430	-3.11717	>40%
Podoviridae	430	-3.86666	>40%
Siphoviridae	430	-4.38625	>40%
Myoviridae	430	-3.9228	>40%
Siphoviridae	430	-2.57504	>40%
Myoviridae	430	-3.39056	>40%
Myoviridae	430	-3.49208	>40%
Myoviridae	430	-3.91506	>40%
Podoviridae	430	-3.27347	>40%
Microviridae	431	-3.4731	>40%
Siphoviridae	431	-1.56176	>40%
CrAss-like phage	431	-0.542995	>40%
Podoviridae	431	-3.48429	>40%
Siphoviridae	452	-4.41312	>40%
Siphoviridae	452	-4.15616	>40%
Siphoviridae	452	-2.77335	>40%
Siphoviridae	452	-4.54574	>40%
Myoviridae	452	-4.0328	>40%
Siphoviridae	452	-3.71874	>40%
Siphoviridae	452	-3.4627	>40%
Siphoviridae	452	-3.72391	>40%
Podoviridae	452	-3.88344	>40%
Siphoviridae	452	-1.31389	>40%
Myoviridae	452	-3.20821	>40%
Siphoviridae	452	-3.63118	>40%
Myoviridae	452	-5.2659	>40%
Myoviridae	452	-4.627	>40%
Myoviridae	452	-2.22052	>40%
Podoviridae	452	-2.38949	>40%
Siphoviridae	456	-4.25234	>40%
Microviridae	456	-4.9069	>40%
Siphoviridae	456	-3.54912	>40%
Myoviridae	456	-3.67326	>40%
Siphoviridae	456	-3.88975	>40%
Siphoviridae	456	-3.53276	>40%
Siphoviridae	456	-5.31707	>40%
Siphoviridae	456	-0.756068	>40%
Myoviridae	456	-2.88079	>40%
CrAss-like phage	456	-1.4864	>40%
Myoviridae	456	-4.80999	>40%
Siphoviridae	456	-4.03023	>40%
Myoviridae	456	-3.21156	>40%
Podoviridae	456	-1.8327	>40%
Siphoviridae	502	-3.63991	>40%
Microviridae	502	-4.07975	>40%
Siphoviridae	502	-3.30068	>40%
Myoviridae	502	-3.17666	>40%
Siphoviridae	502	-3.4945	>40%
Myoviridae	502	-3.03314	>40%
Myoviridae	502	-4.33392	>40%
Siphoviridae	502	-3.46283	>40%
Siphoviridae	502	-3.23701	>40%
Siphoviridae	502	-4.47222	>40%
Myoviridae	502	-2.45168	>40%
Siphoviridae	502	-2.78286	>40%
CrAss-like phage	502	-1.55537	>40%
Siphoviridae	502	-3.58909	>40%
Myoviridae	502	-3.52482	>40%
Siphoviridae	504	-2.5214	>40%
Microviridae	504	-3.60399	>40%
Siphoviridae	504	-3.70578	>40%
Myoviridae	504	-3.32854	>40%
Siphoviridae	504	-2.16125	>40%
Siphoviridae	504	-2.64639	>40%
Siphoviridae	504	-2.37711	>40%
Myoviridae	504	-2.48591	>40%
Myoviridae	504	-3.0627	>40%
Siphoviridae	504	-2.44749	>40%
Siphoviridae	504	-2.63187	>40%
Siphoviridae	504	-1.86551	>40%
Siphoviridae	504	-3.74283	>40%
Siphoviridae	504	-2.1053	>40%
Myoviridae	504	-1.99634	>40%
Siphoviridae	504	-1.93083	>40%
CrAss-like phage	504	-0.794697	>40%
Myoviridae	504	-3.25493	>40%
Myoviridae	504	-2.63418	>40%
Siphoviridae	508	-2.21176	>40%
Siphoviridae	508	-2.25231	>40%
Myoviridae	508	-2.46614	>40%
Myoviridae	508	-3.54161	>40%
Siphoviridae	508	-2.98198	>40%
Siphoviridae	508	-2.17563	>40%
Siphoviridae	508	-1.10186	>40%
Siphoviridae	508	-3.56774	>40%
Siphoviridae	508	-2.54511	>40%
Podoviridae	508	-2.60608	>40%
Myoviridae	508	-3.49081	>40%
Siphoviridae	508	-2.26722	>40%
Myoviridae	508	-2.94114	>40%
Podoviridae	508	-3.22963	>40%
Siphoviridae	509	-2.83147	>40%
Myoviridae	509	-2.31205	>40%
Siphoviridae	509	-1.55381	>40%
Siphoviridae	509	-1.87595	>40%
Siphoviridae	509	-3.51785	>40%
CrAss-like phage	509	-1.91579	>40%
Myoviridae	509	-3.15522	>40%
Myoviridae	509	-3.34175	>40%
Myoviridae	509	-4.16797	>40%
Myoviridae	509	-2.62761	>40%
Podoviridae	509	-2.33437	>40%
Siphoviridae	510	-3.02053	>40%
Myoviridae	510	-3.50302	>40%
Siphoviridae	510	-3.47783	>40%
Siphoviridae	510	-2.22976	>40%
Siphoviridae	510	-3.34457	>40%
Siphoviridae	510	-3.24811	>40%
Myoviridae	510	-2.31985	>40%
Myoviridae	510	-3.16474	>40%
Myoviridae	510	-3.04017	>40%
Myoviridae	510	-2.46607	>40%
Siphoviridae	511	-2.77931	>40%
Myoviridae	511	-2.92938	>40%
Siphoviridae	511	-3.77639	>40%
Myoviridae	511	-2.49458	>40%
Myoviridae	511	-4.316	>40%
Siphoviridae	511	-1.97443	>40%
Siphoviridae	511	-3.76534	>40%
Siphoviridae	511	-3.11529	>40%
Siphoviridae	511	-2.76056	>40%
Podoviridae	511	-3.09431	>40%
Siphoviridae	511	-3.8628	>40%
Myoviridae	511	-2.10487	>40%
Siphoviridae	511	-2.23425	>40%
Myoviridae	511	-2.99675	>40%
Myoviridae	511	-4.12467	>40%
Siphoviridae	511	-2.17793	>40%
Myoviridae	511	-2.08165	>40%
Podoviridae	511	-3.66107	>40%
Siphoviridae	512	-3.29697	>40%
Siphoviridae	512	-3.44019	>40%
Myoviridae	512	-3.73547	>40%
Siphoviridae	512	-3.32848	>40%
Siphoviridae	512	-2.46458	>40%
Myoviridae	512	-3.3884	>40%
Myoviridae	512	-4.60345	>40%
Siphoviridae	512	-2.79444	>40%
Siphoviridae	512	-3.44368	>40%
Siphoviridae	512	-2.75254	>40%
Siphoviridae	512	-4.79674	>40%
Siphoviridae	512	-3.34817	>40%
Podoviridae	512	-3.78186	>40%
Siphoviridae	512	-4.692	>40%
Myoviridae	512	-2.46706	>40%
Siphoviridae	512	-2.44855	>40%
Myoviridae	512	-3.53494	>40%
Myoviridae	512	-4.44019	>40%
Myoviridae	512	-4.56321	>40%
Myoviridae	512	-2.58366	>40%
Siphoviridae	514	-1.38224	>40%
Siphoviridae	514	-2.15763	>40%
Siphoviridae	514	-3.8226	>40%
Siphoviridae	514	-0.435022	>40%
Siphoviridae	514	-3.32754	>40%
Siphoviridae	514	-1.68964	>40%
Siphoviridae	515	-2.22415	>40%
Siphoviridae	515	-2.24686	>40%
Myoviridae	515	-3.17638	>40%
Siphoviridae	515	-2.91399	>40%
Myoviridae	515	-2.84246	>40%
Siphoviridae	515	-3.05897	>40%
Siphoviridae	515	-2.93629	>40%
Siphoviridae	515	-2.00092	>40%
Siphoviridae	515	-3.75604	>40%
Siphoviridae	515	-2.67568	>40%
Podoviridae	515	-2.41707	>40%
Myoviridae	515	-2.61534	>40%
Siphoviridae	515	-1.88605	>40%
CrAss-like phage	515	-2.14941	>40%
Myoviridae	515	-3.90359	>40%
Myoviridae	515	-3.4562	>40%
Myoviridae	515	-3.41772	>40%
Myoviridae	515	-2.73847	>40%
Siphoviridae	517	-2.45214	>40%
Microviridae	517	-3.34965	>40%
Siphoviridae	517	-2.27181	>40%
Myoviridae	517	-2.53627	>40%
Myoviridae	517	-2.85643	>40%
Siphoviridae	517	-3.69877	>40%
Siphoviridae	517	-2.59359	>40%
Siphoviridae	517	-4.27418	>40%
Siphoviridae	517	-2.56783	>40%
Podoviridae	517	-2.73516	>40%
Myoviridae	517	-2.53514	>40%
Siphoviridae	517	-2.19251	>40%
Siphoviridae	519	-2.64293	>40%
Siphoviridae	519	-2.26741	>40%
Myoviridae	519	-3.06261	>40%
Siphoviridae	519	-3.13	>40%
Siphoviridae	519	-1.5425	>40%
Siphoviridae	519	-2.8699	>40%
Siphoviridae	519	-1.53305	>40%
Podoviridae	519	-2.49486	>40%
Siphoviridae	519	-2.61026	>40%
Siphoviridae	519	-2.97054	>40%
Myoviridae	519	-3.60712	>40%
Myoviridae	519	-3.31717	>40%
Podoviridae	519	-2.43103	>40%
Siphoviridae	520	-2.78448	>40%
Microviridae	520	-3.92296	>40%
Siphoviridae	520	-3.50144	>40%
Siphoviridae	520	-3.92804	>40%
Siphoviridae	520	-3.66434	>40%
Siphoviridae	520	-1.58465	>40%
Siphoviridae	520	-1.84168	>40%
Siphoviridae	520	-4.1947	>40%
Siphoviridae	520	-3.39656	>40%
Podoviridae	520	-3.47906	>40%
Siphoviridae	520	-3.95984	>40%
Siphoviridae	520	-3.1655	>40%
Myoviridae	520	-2.87249	>40%
Myoviridae	520	-1.93812	>40%
Myoviridae	520	-3.66994	>40%
Siphoviridae	520	-2.90856	>40%
Podoviridae	520	-2.96984	>40%
Siphoviridae	521	-3.32751	>40%
Siphoviridae	521	-2.88102	>40%
Siphoviridae	521	-1.74011	>40%
Myoviridae	521	-3.91773	>40%
Siphoviridae	521	-3.5138	>40%
Siphoviridae	521	-3.2672	>40%
Siphoviridae	521	-2.71978	>40%
Siphoviridae	521	-3.14159	>40%
Siphoviridae	521	-3.94415	>40%
Siphoviridae	521	-3.31454	>40%
Siphoviridae	522	-2.65288	>40%
Siphoviridae	522	-2.38243	>40%
Siphoviridae	522	-1.75029	>40%
Siphoviridae	522	-2.77281	>40%
Siphoviridae	522	-2.65156	>40%
Siphoviridae	522	-1.819	>40%
Siphoviridae	522	-4.03227	>40%
Siphoviridae	522	-2.77018	>40%
Podoviridae	522	-2.54556	>40%
Siphoviridae	522	-2.78189	>40%
Myoviridae	522	-3.84958	>40%
Siphoviridae	522	-2.84129	>40%
Myoviridae	522	-3.38395	>40%
Myoviridae	522	-4.41648	>40%
Myoviridae	522	-2.98547	>40%
Siphoviridae	526	-2.48217	>40%
Siphoviridae	526	-2.99952	>40%
Siphoviridae	526	-2.51348	>40%
Myoviridae	526	-2.76074	>40%
Siphoviridae	526	-2.9926	>40%
Siphoviridae	526	-4.14045	>40%
Siphoviridae	526	-3.42491	>40%
Podoviridae	526	-3.38499	>40%
Myoviridae	526	-2.47325	>40%
Siphoviridae	526	-2.90717	>40%
CrAss-like phage	526	-0.608959	>40%
Myoviridae	526	-3.36431	>40%
Siphoviridae	901	-2.58131	>40%
Microviridae	901	-2.83239	>40%
Siphoviridae	901	-2.15292	>40%
Myoviridae	901	-3.42565	>40%
Siphoviridae	901	-3.88933	>40%
Siphoviridae	901	-2.88977	>40%
Myoviridae	901	-2.06083	>40%
Myoviridae	901	-3.58066	>40%
Siphoviridae	901	-2.24035	>40%
Siphoviridae	901	-2.84814	>40%
Siphoviridae	901	-1.83427	>40%
Siphoviridae	901	-3.73355	>40%
Siphoviridae	901	-2.22547	>40%
Podoviridae	901	-2.62726	>40%
Siphoviridae	901	-3.26629	>40%
Myoviridae	901	-2.22181	>40%
Siphoviridae	901	-1.92583	>40%
Myoviridae	901	-2.82892	>40%
Myoviridae	901	-3.37222	>40%
Myoviridae	901	-2.7354	>40%
Siphoviridae	902	-3.38054	>40%
Microviridae	902	-2.6157	>40%
Myoviridae	902	-3.45399	>40%
Siphoviridae	902	-2.7782	>40%
Siphoviridae	902	-3.08959	>40%
Siphoviridae	902	-2.6999	>40%
Myoviridae	902	-1.90294	>40%
Myoviridae	902	-3.39633	>40%
Siphoviridae	902	-3.06803	>40%
Siphoviridae	902	-2.41559	>40%
Podoviridae	902	-3.11348	>40%
Siphoviridae	902	-2.68602	>40%
Myoviridae	902	-2.14036	>40%
Siphoviridae	902	-2.95512	>40%
Myoviridae	902	-4.1105	>40%
Myoviridae	902	-2.8246	>40%
Myoviridae	902	-3.55222	>40%
Myoviridae	902	-2.2823	>40%
Siphoviridae	904	-3.81898	>40%
Siphoviridae	904	-4.64101	>40%
Siphoviridae	904	-3.00964	>40%
Siphoviridae	904	-3.15745	>40%
Siphoviridae	904	-4.55013	>40%
Siphoviridae	904	-1.39162	>40%
Myoviridae	904	-4.20441	>40%
Siphoviridae	904	-4.43363	>40%
CrAss-like phage	904	-2.47507	>40%
Myoviridae	904	-4.57514	>40%
Myoviridae	904	-4.60167	>40%
Siphoviridae	904	-3.59387	>40%
Podoviridae	904	-2.68127	>40%
Siphoviridae	907	-3.01195	>40%
Siphoviridae	907	-3.26995	>40%
Myoviridae	907	-4.52032	>40%
Siphoviridae	907	-3.7413	>40%
Siphoviridae	907	-3.89805	>40%
Myoviridae	907	-3.27757	>40%
Myoviridae	907	-3.24183	>40%
Siphoviridae	907	-3.05067	>40%
Siphoviridae	907	-3.20081	>40%
Siphoviridae	907	-2.2577	>40%
Siphoviridae	907	-4.2685	>40%
Siphoviridae	907	-3.37641	>40%
Podoviridae	907	-3.1647	>40%
Siphoviridae	907	-4.5101	>40%
Siphoviridae	907	-1.35236	>40%
Myoviridae	907	-3.14357	>40%
Siphoviridae	907	-2.79584	>40%
Myoviridae	907	-4.88829	>40%
Myoviridae	907	-3.63436	>40%
Myoviridae	907	-4.6522	>40%
Siphoviridae	907	-2.73984	>40%
Podoviridae	907	-2.55754	>40%
Siphoviridae	908	-3.35488	>40%
Microviridae	908	-4.38934	>40%
Siphoviridae	908	-3.9451	>40%
Myoviridae	908	-3.55861	>40%
Siphoviridae	908	-3.88772	>40%
Siphoviridae	908	-3.8733	>40%
Myoviridae	908	-2.73176	>40%
Myoviridae	908	-3.43834	>40%
Siphoviridae	908	-3.20417	>40%
Siphoviridae	908	-3.41572	>40%
Siphoviridae	908	-2.88389	>40%
Siphoviridae	908	-4.61902	>40%
Siphoviridae	908	-3.02242	>40%
Podoviridae	908	-3.35185	>40%
Myoviridae	908	-2.92203	>40%
Siphoviridae	908	-2.73799	>40%
Myoviridae	908	-5.50914	>40%
Myoviridae	908	-4.2878	>40%
Myoviridae	908	-3.28704	>40%
Siphoviridae	912	-3.56075	>40%
Siphoviridae	912	-3.27739	>40%
Siphoviridae	912	-3.80711	>40%
Podoviridae	912	-4.11063	>40%
Siphoviridae	912	-4.08073	>40%
CrAss-like phage	912	-2.0486	>40%
Siphoviridae	912	-3.54229	>40%
Podoviridae	912	-3.11083	>40%
Siphoviridae	913	-3.4013	>40%
Siphoviridae	913	-3.13067	>40%
Siphoviridae	913	-2.70397	>40%
Siphoviridae	913	-3.57739	>40%
Siphoviridae	913	-2.26255	>40%
Myoviridae	913	-2.82672	>40%
Myoviridae	913	-3.24097	>40%
Siphoviridae	913	-2.79787	>40%
Siphoviridae	913	-3.01723	>40%
Siphoviridae	913	-1.96152	>40%
Siphoviridae	913	-3.3228	>40%
Podoviridae	913	-3.38521	>40%
Siphoviridae	913	-4.09081	>40%
Myoviridae	913	-2.11605	>40%
Siphoviridae	913	-2.35325	>40%
Myoviridae	913	-2.94997	>40%
Myoviridae	913	-3.37739	>40%
Myoviridae	913	-3.33788	>40%
Myoviridae	913	-3.50232	>40%
Siphoviridae	915	-3.23547	>40%
Microviridae	915	-4.1862	>40%
Siphoviridae	915	-3.45968	>40%
Myoviridae	915	-3.27265	>40%
Siphoviridae	915	-3.15368	>40%
Siphoviridae	915	-4.35529	>40%
Siphoviridae	915	-2.84625	>40%
Myoviridae	915	-2.94935	>40%
Myoviridae	915	-3.24893	>40%
Siphoviridae	915	-4.15783	>40%
Siphoviridae	915	-3.35513	>40%
Siphoviridae	915	-2.85619	>40%
Siphoviridae	915	-4.53299	>40%
Siphoviridae	915	-2.83775	>40%
Podoviridae	915	-4.61217	>40%
Siphoviridae	915	-4.16812	>40%
Siphoviridae	915	-2.59852	>40%
Myoviridae	915	-2.87812	>40%
Siphoviridae	915	-2.58796	>40%
CrAss-like phage	915	-0.782687	>40%
Myoviridae	915	-3.94878	>40%
Myoviridae	915	-4.58686	>40%
Siphoviridae	915	-3.19809	>40%
Myoviridae	915	-3.25449	>40%
Siphoviridae	916	-3.83143	>40%
Microviridae	916	-4.73986	>40%
Myoviridae	916	-4.34903	>40%
Siphoviridae	916	-4.48852	>40%
Myoviridae	916	-4.49739	>40%
Siphoviridae	916	-4.4197	>40%
Siphoviridae	916	-2.07738	>40%
Siphoviridae	916	-3.79131	>40%
Siphoviridae	916	-1.15097	>40%
Myoviridae	916	-3.86768	>40%
Myoviridae	916	-3.22816	>40%
Myoviridae	916	-4.66134	>40%
Siphoviridae	916	-4.09234	>40%
Myoviridae	916	-4.55988	>40%
Podoviridae	916	-2.92497	>40%
Siphoviridae	917	-3.97684	>40%
Microviridae	917	-4.59939	>40%
Siphoviridae	917	-4.33807	>40%
Siphoviridae	917	-4.66179	>40%
Siphoviridae	917	-4.66179	>40%
Siphoviridae	917	-4.45512	>40%
Siphoviridae	917	-4.08516	>40%
Siphoviridae	917	-3.38402	>40%
Siphoviridae	917	-4.50023	>40%
Siphoviridae	917	-4.02311	>40%
Siphoviridae	917	-1.33688	>40%
Myoviridae	917	-4.43145	>40%
Siphoviridae	917	-4.18096	>40%
Myoviridae	917	-4.44595	>40%
Myoviridae	917	-4.52672	>40%
Siphoviridae	917	-3.99372	>40%
Podoviridae	917	-2.47254	>40%
Siphoviridae	918	-3.68306	>40%
Myoviridae	918	-3.3257	>40%
Siphoviridae	918	-2.41192	>40%
Siphoviridae	918	-4.38771	>40%
Siphoviridae	918	-2.79751	>40%
Siphoviridae	918	-4.99999	>40%
Siphoviridae	918	-4.21841	>40%
Siphoviridae	918	-2.0942	>40%
Siphoviridae	918	-4.27429	>40%
CrAss-like phage	918	-0.509534	>40%
Myoviridae	918	-3.96874	>40%
Myoviridae	918	-4.20605	>40%
Podoviridae	918	-3.43931	>40%
Siphoviridae	919	-3.35721	>40%
Siphoviridae	919	-3.19421	>40%
Myoviridae	919	-4.48186	>40%
Siphoviridae	919	-2.95736	>40%
Siphoviridae	919	-4.10498	>40%
Myoviridae	919	-3.41729	>40%
Siphoviridae	919	-2.95711	>40%
Siphoviridae	919	-3.54895	>40%
Siphoviridae	919	-2.99604	>40%
Siphoviridae	919	-4.8357	>40%
Siphoviridae	919	-2.87576	>40%
Podoviridae	919	-3.65023	>40%
Siphoviridae	919	-4.4102	>40%
Siphoviridae	919	-1.86147	>40%
Myoviridae	919	-3.09486	>40%
Siphoviridae	919	-3.03476	>40%
Myoviridae	919	-4.03624	>40%
Podoviridae	919	-0.556073	>40%
Siphoviridae	920	-3.52687	>40%
Microviridae	920	-4.51186	>40%
Siphoviridae	920	-4.50908	>40%
Siphoviridae	920	-2.7069	>40%
Siphoviridae	920	-4.1051	>40%
Siphoviridae	920	-3.64429	>40%
Siphoviridae	920	-2.51752	>40%
Siphoviridae	920	-4.46694	>40%
Siphoviridae	920	-4.18385	>40%
Siphoviridae	920	-1.33208	>40%
Myoviridae	920	-3.92683	>40%
Myoviridae	920	-4.2625	>40%
Siphoviridae	920	-2.13374	>40%
Podoviridae	920	-3.76747	>40%
Siphoviridae	921	-3.50165	>40%
Siphoviridae	921	-3.47302	>40%
Podoviridae	921	-3.7347	>40%
Siphoviridae	921	-1.02224	>40%
CrAss-like phage	921	-2.46629	>40%
Siphoviridae	921	-2.2334	>40%
Podoviridae	921	-2.14343	>40%
Siphoviridae	922	-3.61906	>40%
Siphoviridae	922	-1.97568	>40%
Siphoviridae	922	-3.67179	>40%
Siphoviridae	922	-1.35916	>40%
Myoviridae	922	-3.61332	>40%
Siphoviridae	922	-4.45341	>40%
CrAss-like phage	922	-1.41088	>40%
Myoviridae	922	-2.95602	>40%
Siphoviridae	922	-4.89274	>40%
Myoviridae	922	-3.50332	>40%
Podoviridae	922	-2.53666	>40%
Siphoviridae	923	-4.52794	>40%
Myoviridae	923	-4.57302	>40%
Myoviridae	923	-4.50997	>40%
Siphoviridae	923	-3.86899	>40%
Siphoviridae	923	-4.09703	>40%
Siphoviridae	923	-2.00841	>40%
Siphoviridae	923	-4.36742	>40%
Myoviridae	923	-4.29373	>40%
Podoviridae	923	-1.81714	>40%
Siphoviridae	924	-4.7925	>40%
Siphoviridae	924	-5.13011	>40%
Siphoviridae	924	-4.32147	>40%
Siphoviridae	924	-2.11913	>40%
CrAss-like phage	924	-0.355785	>40%
Myoviridae	924	-5.52805	>40%
Myoviridae	924	-3.75067	>40%
Podoviridae	924	-4.0186	>40%
Siphoviridae	925	-3.7662	>40%
Microviridae	925	-4.59924	>40%
Siphoviridae	925	-3.61164	>40%
Podoviridae	925	-4.30345	>40%
Siphoviridae	925	-4.05555	>40%
Siphoviridae	925	-1.62803	>40%
Myoviridae	925	-4.80493	>40%
Myoviridae	925	-4.26929	>40%
Myoviridae	925	-4.64877	>40%
Siphoviridae	925	-3.78693	>40%
Podoviridae	925	-2.92914	>40%
Siphoviridae	926	-2.96804	>40%
Microviridae	926	-4.45081	>40%
Siphoviridae	926	-2.90674	>40%
Myoviridae	926	-3.21889	>40%
Siphoviridae	926	-2.97887	>40%
Siphoviridae	926	-4.21996	>40%
Siphoviridae	926	-2.99768	>40%
Myoviridae	926	-2.67088	>40%
Myoviridae	926	-2.60799	>40%
Siphoviridae	926	-4.43737	>40%
Siphoviridae	926	-3.35727	>40%
Siphoviridae	926	-2.97422	>40%
Siphoviridae	926	-4.24612	>40%
Siphoviridae	926	-2.83301	>40%
Podoviridae	926	-3.22723	>40%
Siphoviridae	926	-4.18284	>40%
Siphoviridae	926	-2.46389	>40%
Myoviridae	926	-2.57113	>40%
Siphoviridae	926	-2.59114	>40%
CrAss-like phage	926	-1.14048	>40%
Myoviridae	926	-4.63493	>40%
Myoviridae	926	-3.68926	>40%
Myoviridae	926	-4.83975	>40%
Siphoviridae	926	-4.94651	>40%
Myoviridae	926	-3.18579	>40%
Podoviridae	926	-2.07786	>40%
Siphoviridae	927	-2.71628	>40%
Microviridae	927	-4.79114	>40%
Siphoviridae	927	-2.54072	>40%
Myoviridae	927	-3.10873	>40%
Siphoviridae	927	-3.18962	>40%
Siphoviridae	927	-3.58407	>40%
Myoviridae	927	-3.33985	>40%
Myoviridae	927	-3.06298	>40%
Siphoviridae	927	-3.15997	>40%
Siphoviridae	927	-3.07126	>40%
Siphoviridae	927	-2.76999	>40%
Siphoviridae	927	-4.0224	>40%
Siphoviridae	927	-2.95711	>40%
Podoviridae	927	-3.03421	>40%
Siphoviridae	927	-3.55591	>40%
Myoviridae	927	-2.65285	>40%
Siphoviridae	927	-2.39289	>40%
CrAss-like phage	927	-1.62899	>40%
Myoviridae	927	-4.0373	>40%
Myoviridae	927	-4.01084	>40%
Myoviridae	927	-3.83309	>40%
Siphoviridae	927	-3.78643	>40%
Myoviridae	927	-3.09718	>40%
Podoviridae	927	-3.28855	>40%
Siphoviridae	928	-3.26747	>40%
Microviridae	928	-4.817	>40%
Myoviridae	928	-3.40924	>40%
Siphoviridae	928	-3.27204	>40%
Myoviridae	928	-4.01082	>40%
Siphoviridae	928	-3.77448	>40%
Siphoviridae	928	-3.48804	>40%
Siphoviridae	928	-2.66071	>40%
Siphoviridae	928	-3.46426	>40%
Myoviridae	928	-3.13731	>40%
Siphoviridae	928	-2.85953	>40%
CrAss-like phage	928	-0.357366	>40%
Myoviridae	928	-3.9289	>40%
Myoviridae	928	-4.43165	>40%
Siphoviridae	928	-4.13576	>40%
Myoviridae	928	-4.01374	>40%
Siphoviridae	929	-3.49032	>40%
Microviridae	929	-3.03322	>40%
Siphoviridae	929	-3.60961	>40%
Myoviridae	929	-4.95672	>40%
Siphoviridae	929	-3.50818	>40%
Siphoviridae	929	-4.55749	>40%
Siphoviridae	929	-2.75549	>40%
Myoviridae	929	-3.49121	>40%
Siphoviridae	929	-3.65279	>40%
Siphoviridae	929	-4.06596	>40%
Siphoviridae	929	-3.03237	>40%
Podoviridae	929	-3.78892	>40%
Siphoviridae	929	-3.37609	>40%
Myoviridae	929	-4.91948	>40%
Siphoviridae	929	-1.6944	>40%
Podoviridae	929	-1.98552	>40%
Siphoviridae	930	-2.60124	>40%
Microviridae	930	-4.06602	>40%
Siphoviridae	930	-2.4111	>40%
Myoviridae	930	-3.28361	>40%
Siphoviridae	930	-3.64947	>40%
Siphoviridae	930	-3.77539	>40%
Siphoviridae	930	-2.42644	>40%
Myoviridae	930	-3.33296	>40%
Siphoviridae	930	-2.53545	>40%
Siphoviridae	930	-3.00099	>40%
Siphoviridae	930	-4.03623	>40%
Siphoviridae	930	-2.65036	>40%
Podoviridae	930	-2.97314	>40%
Siphoviridae	930	-3.76628	>40%
Myoviridae	930	-3.1061	>40%
Siphoviridae	930	-2.28048	>40%
Myoviridae	930	-2.75912	>40%
Myoviridae	930	-3.40237	>40%
Myoviridae	930	-4.01287	>40%
Siphoviridae	930	-2.30348	>40%
Myoviridae	930	-3.30713	>40%
Podoviridae	930	-1.9259	>40%
Microviridae	931	-3.53499	>40%
Siphoviridae	931	-4.31029	>40%
Siphoviridae	931	-2.45296	>40%
Myoviridae	931	-3.74399	>40%
Siphoviridae	932	-2.65198	>40%
Microviridae	932	-3.89931	>40%
Siphoviridae	932	-2.64418	>40%
Myoviridae	932	-3.19937	>40%
Siphoviridae	932	-3.91928	>40%
Myoviridae	932	-1.91446	>40%
Myoviridae	932	-2.37771	>40%
Siphoviridae	932	-2.3622	>40%
Siphoviridae	932	-2.96363	>40%
Siphoviridae	932	-2.00976	>40%
Siphoviridae	932	-4.24125	>40%
Siphoviridae	932	-1.9341	>40%
Podoviridae	932	-2.7835	>40%
Siphoviridae	932	-3.81128	>40%
Myoviridae	932	-2.0195	>40%
Siphoviridae	932	-2.1842	>40%
Myoviridae	932	-3.38036	>40%
Myoviridae	932	-3.62729	>40%
Myoviridae	932	-3.40858	>40%
Podoviridae	932	-2.88515	>40%
Siphoviridae	933	-3.99218	>40%
Microviridae	933	-5.20328	>40%
Myoviridae	933	-3.92964	>40%
Myoviridae	933	-4.55547	>40%
Siphoviridae	933	-3.83187	>40%
Siphoviridae	933	-3.14385	>40%
Siphoviridae	933	-3.61678	>40%
Podoviridae	933	-4.00728	>40%
Myoviridae	933	-3.14427	>40%
Siphoviridae	933	-3.50949	>40%
Myoviridae	933	-4.38179	>40%
Podoviridae	933	-2.49001	>40%
Myoviridae	934	-2.79497	>40%
Myoviridae	934	-3.63963	>40%
Siphoviridae	934	-3.0574	>40%
Siphoviridae	934	-3.38781	>40%
Myoviridae	934	-2.13042	>40%
Siphoviridae	934	-2.73654	>40%
Myoviridae	934	-3.82671	>40%
Myoviridae	934	-2.43377	>40%
Podoviridae	934	-3.36911	>40%
Siphoviridae	936	-2.93029	>40%
Microviridae	936	-4.43035	>40%
Siphoviridae	936	-3.63187	>40%
Myoviridae	936	-3.18035	>40%
Siphoviridae	936	-3.15436	>40%
Siphoviridae	936	-3.58954	>40%
Siphoviridae	936	-2.72105	>40%
Myoviridae	936	-3.70485	>40%
Myoviridae	936	-2.95411	>40%
Siphoviridae	936	-3.62977	>40%
Siphoviridae	936	-3.17949	>40%
Siphoviridae	936	-3.28044	>40%
Siphoviridae	936	-4.41151	>40%
Siphoviridae	936	-2.6615	>40%
Podoviridae	936	-3.2958	>40%
Siphoviridae	936	-4.36568	>40%
Siphoviridae	936	-4.06955	>40%
Myoviridae	936	-2.77001	>40%
Siphoviridae	936	-2.54828	>40%
CrAss-like phage	936	-2.49875	>40%
Myoviridae	936	-3.13172	>40%
Myoviridae	936	-4.04453	>40%
Myoviridae	936	-3.87615	>40%
Siphoviridae	936	-3.28261	>40%
Myoviridae	936	-3.43995	>40%
Podoviridae	936	-2.4181	>40%
Siphoviridae	937	-3.63611	>40%
Microviridae	937	-4.20648	>40%
Siphoviridae	937	-3.99968	>40%
Myoviridae	937	-3.87391	>40%
Siphoviridae	937	-2.71615	>40%
Siphoviridae	937	-4.64075	>40%
Myoviridae	937	-4.18759	>40%
Myoviridae	937	-3.81918	>40%
Siphoviridae	937	-3.6891	>40%
Siphoviridae	937	-3.62136	>40%
Siphoviridae	937	-2.9096	>40%
Siphoviridae	937	-3.50944	>40%
Siphoviridae	937	-2.33153	>40%
Myoviridae	937	-3.42708	>40%
Siphoviridae	937	-3.36092	>40%
CrAss-like phage	937	-0.810417	>40%
Myoviridae	937	-3.69172	>40%
Myoviridae	937	-4.67405	>40%
Myoviridae	937	-3.93027	>40%
Podoviridae	937	-2.83288	>40%
Siphoviridae	938	-3.16283	>40%
Microviridae	938	-4.37058	>40%
Siphoviridae	938	-2.90747	>40%
Myoviridae	938	-4.10999	>40%
Siphoviridae	938	-4.5416	>40%
Myoviridae	938	-3.34155	>40%
Siphoviridae	938	-4.04891	>40%
Siphoviridae	938	-3.48915	>40%
Siphoviridae	938	-3.41569	>40%
Siphoviridae	938	-4.48496	>40%
Siphoviridae	938	-3.05268	>40%
Podoviridae	938	-3.40404	>40%
Siphoviridae	938	-3.96113	>40%
Siphoviridae	938	-1.89446	>40%
Myoviridae	938	-3.85802	>40%
Siphoviridae	938	-3.17334	>40%
CrAss-like phage	938	-1.70784	>40%
Myoviridae	938	-4.10364	>40%
Myoviridae	938	-4.34925	>40%
Myoviridae	938	-3.98625	>40%
Podoviridae	938	-2.43102	>40%
Siphoviridae	939	-4.19971	>40%
Siphoviridae	939	-5.03176	>40%
Myoviridae	939	-4.25952	>40%
Siphoviridae	939	-4.38248	>40%
Siphoviridae	939	-4.69506	>40%
Siphoviridae	939	-3.09022	>40%
Siphoviridae	939	-4.14107	>40%
Siphoviridae	939	-5.14766	>40%
Siphoviridae	939	-1.42324	>40%
Myoviridae	939	-3.47221	>40%
Siphoviridae	939	-3.90947	>40%
CrAss-like phage	939	-1.17752	>40%
Myoviridae	939	-4.58712	>40%
Siphoviridae	939	-3.37811	>40%
Myoviridae	939	-3.52078	>40%
Podoviridae	939	-2.05261	>40%
Siphoviridae	941	-3.67221	>40%
Myoviridae	941	-3.30903	>40%
Siphoviridae	941	-2.53413	>40%
Podoviridae	941	-3.60476	>40%
Siphoviridae	941	-1.77634	>40%
Siphoviridae	941	-3.05249	>40%
Myoviridae	941	-3.87598	>40%
Myoviridae	941	-3.10706	>40%
Myoviridae	941	-3.57005	>40%
Podoviridae	941	-2.00193	>40%
Siphoviridae	942	-3.18797	>40%
Microviridae	942	-3.21621	>40%
Siphoviridae	942	-3.68955	>40%
Myoviridae	942	-3.72104	>40%
Siphoviridae	942	-4.55011	>40%
Siphoviridae	942	-2.40574	>40%
Myoviridae	942	-3.44006	>40%
Myoviridae	942	-4.85114	>40%
Siphoviridae	942	-3.4691	>40%
Siphoviridae	942	-3.50986	>40%
Siphoviridae	942	-3.04388	>40%
Siphoviridae	942	-4.95759	>40%
Siphoviridae	942	-3.48777	>40%
Podoviridae	942	-4.03774	>40%
Siphoviridae	942	-3.71502	>40%
Myoviridae	942	-4.24283	>40%
Siphoviridae	942	-2.94328	>40%
CrAss-like phage	942	-0.291343	>40%
Myoviridae	942	-3.94648	>40%
Myoviridae	942	-4.42992	>40%
Siphoviridae	943	-3.1315	>40%
Microviridae	943	-4.45237	>40%
Siphoviridae	943	-3.02584	>40%
Myoviridae	943	-2.77699	>40%
Siphoviridae	943	-3.25322	>40%
Siphoviridae	943	-4.48153	>40%
Siphoviridae	943	-1.94555	>40%
Myoviridae	943	-3.85528	>40%
Siphoviridae	943	-3.80547	>40%
Siphoviridae	943	-3.07122	>40%
Siphoviridae	943	-1.82452	>40%
Siphoviridae	943	-5.01665	>40%
Siphoviridae	943	-3.03838	>40%
Podoviridae	943	-3.87647	>40%
Siphoviridae	943	-3.40235	>40%
Myoviridae	943	-2.0513	>40%
Siphoviridae	943	-2.69615	>40%
Myoviridae	943	-3.61377	>40%
Siphoviridae	943	-2.94599	>40%
Myoviridae	943	-3.13326	>40%
Siphoviridae	944	-3.43412	>40%
Siphoviridae	944	-3.42908	>40%
Siphoviridae	944	-4.35734	>40%
Siphoviridae	944	-3.41674	>40%
Myoviridae	944	-3.46688	>40%
Myoviridae	944	-3.80588	>40%
Siphoviridae	944	-3.87535	>40%
Podoviridae	944	-3.77065	>40%
Siphoviridae	944	-4.57271	>40%
Myoviridae	944	-3.43842	>40%
CrAss-like phage	944	-0.863972	>40%
Myoviridae	944	-3.37551	>40%
Podoviridae	944	-4.32738	>40%
Siphoviridae	945	-3.08471	>40%
Siphoviridae	945	-2.88237	>40%
Myoviridae	945	-4.04516	>40%
Siphoviridae	945	-4.59619	>40%
Siphoviridae	945	-3.286	>40%
Siphoviridae	945	-3.71787	>40%
Siphoviridae	945	-3.3123	>40%
Siphoviridae	945	-4.52335	>40%
Siphoviridae	945	-3.55686	>40%
Podoviridae	945	-3.37449	>40%
Siphoviridae	945	-1.79663	>40%
Myoviridae	945	-3.36797	>40%
Siphoviridae	945	-3.36022	>40%
Siphoviridae	946	-2.31868	>40%
Microviridae	946	-2.52756	>40%
Myoviridae	946	-2.76628	>40%
Siphoviridae	946	-2.74547	>40%
Myoviridae	946	-2.88856	>40%
Siphoviridae	946	-3.81284	>40%
Siphoviridae	946	-3.62216	>40%
Siphoviridae	946	-2.99169	>40%
Siphoviridae	946	-0.71842	>40%
Siphoviridae	946	-3.42736	>40%
Myoviridae	946	-2.89465	>40%
Siphoviridae	947	-4.13623	>40%
Microviridae	947	-4.69236	>40%
Siphoviridae	947	-4.70793	>40%
Siphoviridae	947	-2.82545	>40%
Siphoviridae	947	-4.07675	>40%
Siphoviridae	947	-0.752015	>40%
Myoviridae	947	-4.51831	>40%
Myoviridae	947	-2.95771	>40%
Siphoviridae	947	-2.90899	>40%
CrAss-like phage	320	-2.22455	30-40%
CrAss-like phage	320	-2.63079	30-40%
CrAss-like phage	320	-2.55301	30-40%
CrAss-like phage	320	-2.47966	30-40%
Siphoviridae	320	-1.35701	30-40%
Siphoviridae	320	-3.59708	30-40%
CrAss-like phage	320	-2.71601	30-40%
Siphoviridae	320	-2.46143	30-40%
Podoviridae	324	-3.84945	30-40%
Myoviridae	324	-0.550029	30-40%
Siphoviridae	324	-2.97792	30-40%
CrAss-like phage	343	-2.79284	30-40%
CrAss-like phage	343	-2.99704	30-40%
Podoviridae	343	-3.04164	30-40%
CrAss-like phage	343	-2.41997	30-40%
CrAss-like phage	343	-2.34807	30-40%
Siphoviridae	343	-3.86198	30-40%
Myoviridae	343	-1.18719	30-40%
Myoviridae	343	-3.35461	30-40%
Podoviridae	343	-3.43975	30-40%
CrAss-like phage	343	-2.95419	30-40%
Microviridae	343	-3.24196	30-40%
Siphoviridae	343	-3.2303	30-40%
CrAss-like phage	350	-3.54675	30-40%
Myoviridae	350	-3.48997	30-40%
CrAss-like phage	350	-2.99274	30-40%
CrAss-like phage	350	-2.24852	30-40%
Podoviridae	350	-1.71214	30-40%
CrAss-like phage	350	-2.91311	30-40%
CrAss-like phage	361	-5.30767	30-40%
CrAss-like phage	361	-5.57652	30-40%
CrAss-like phage	361	-4.92561	30-40%
Myoviridae	363	-3.71618	30-40%
Myoviridae	363	-4.17627	30-40%
Myoviridae	363	-3.47177	30-40%
Myoviridae	363	-3.08204	30-40%
Siphoviridae	363	-2.74884	30-40%
Podoviridae	363	-2.10495	30-40%
Myoviridae	363	-1.54026	30-40%
Siphoviridae	363	-1.67609	30-40%
Siphoviridae	363	-2.32903	30-40%
Myoviridae	363	-3.49318	30-40%
Siphoviridae	363	-3.96115	30-40%
Podoviridae	363	-2.36775	30-40%
Siphoviridae	363	-1.88916	30-40%
Microviridae	363	-2.82483	30-40%
Siphoviridae	363	-3.60298	30-40%
CrAss-like phage	365	-3.37729	30-40%
CrAss-like phage	365	-3.86766	30-40%
Myoviridae	365	-3.03904	30-40%
Myoviridae	365	-3.64687	30-40%
Myoviridae	365	-4.21009	30-40%
Siphoviridae	365	-3.69657	30-40%
Podoviridae	365	-2.43956	30-40%
Myoviridae	365	-3.25094	30-40%
CrAss-like phage	365	-3.26824	30-40%
Myoviridae	365	-2.37152	30-40%
Siphoviridae	365	-1.75669	30-40%
Siphoviridae	365	-2.30289	30-40%
Siphoviridae	365	-2.7763	30-40%
Myoviridae	365	-4.45847	30-40%
Podoviridae	365	-1.83986	30-40%
Siphoviridae	365	-3.23902	30-40%
Siphoviridae	365	-3.58684	30-40%
Microviridae	365	-2.07786	30-40%
Siphoviridae	365	-3.96567	30-40%
CrAss-like phage	367	-4.10972	30-40%
CrAss-like phage	367	-4.42719	30-40%
Myoviridae	367	-3.09033	30-40%
Myoviridae	367	-3.86764	30-40%
Myoviridae	367	-4.57165	30-40%
Myoviridae	367	-4.05604	30-40%
Siphoviridae	367	-4.42859	30-40%
Podoviridae	367	-3.31132	30-40%
Myoviridae	367	-3.671	30-40%
Myoviridae	367	-3.23287	30-40%
Siphoviridae	367	-4.04201	30-40%
CrAss-like phage	367	-3.51205	30-40%
Siphoviridae	367	-3.96764	30-40%
Siphoviridae	367	-3.63126	30-40%
Siphoviridae	367	-3.26357	30-40%
Myoviridae	367	-3.59711	30-40%
Podoviridae	367	-3.70643	30-40%
Siphoviridae	367	-3.80568	30-40%
Podoviridae	367	-3.62023	30-40%
Microviridae	367	-3.76705	30-40%
Siphoviridae	367	-3.36245	30-40%
Podoviridae	370	-3.12482	30-40%
Podoviridae	370	-1.23664	30-40%
Siphoviridae	370	-3.05492	30-40%
Podoviridae	370	-3.31327	30-40%
CrAss-like phage	377	-3.22114	30-40%
CrAss-like phage	377	-3.58301	30-40%
Myoviridae	377	-3.59328	30-40%
Myoviridae	377	-4.0917	30-40%
Siphoviridae	377	-3.6832	30-40%
CrAss-like phage	377	-3.54152	30-40%
CrAss-like phage	377	-2.95882	30-40%
Siphoviridae	377	-2.63291	30-40%
CrAss-like phage	377	-2.90259	30-40%
Siphoviridae	377	-4.27299	30-40%
Microviridae	377	-1.95909	30-40%
Podoviridae	377	-4.0322	30-40%
Siphoviridae	377	-2.74673	30-40%
Microviridae	377	-2.80374	30-40%
CrAss-like phage	378	-2.55164	30-40%
CrAss-like phage	378	-2.68521	30-40%
Myoviridae	378	-3.34009	30-40%
Myoviridae	378	-3.63729	30-40%
CrAss-like phage	378	-2.18489	30-40%
CrAss-like phage	378	-1.21483	30-40%
Siphoviridae	378	-3.72606	30-40%
Myoviridae	378	-2.19662	30-40%
Siphoviridae	378	-2.3993	30-40%
Myoviridae	378	-4.0191	30-40%
CrAss-like phage	378	-1.057	30-40%
Siphoviridae	378	-4.55985	30-40%
Microviridae	378	-4.00034	30-40%
Podoviridae	378	-3.2331	30-40%
CrAss-like phage	379	-2.19675	30-40%
CrAss-like phage	379	-2.5509	30-40%
Myoviridae	379	-4.15117	30-40%
Myoviridae	379	-4.81684	30-40%
Podoviridae	379	-3.26675	30-40%
CrAss-like phage	379	-1.99201	30-40%
CrAss-like phage	379	-2.19915	30-40%
Myoviridae	379	-4.29551	30-40%
Podoviridae	379	-3.30831	30-40%
CrAss-like phage	379	-2.41474	30-40%
Microviridae	379	-4.35551	30-40%
Siphoviridae	379	-4.18001	30-40%
Myoviridae	380	-2.80819	30-40%
Podoviridae	380	-2.82189	30-40%
Siphoviridae	380	-1.84371	30-40%
Siphoviridae	380	-3.36073	30-40%
CrAss-like phage	381	-2.53328	30-40%
CrAss-like phage	381	-2.84084	30-40%
Myoviridae	381	-4.32204	30-40%
Myoviridae	381	-4.83315	30-40%
Myoviridae	381	-4.53465	30-40%
Myoviridae	381	-4.05248	30-40%
CrAss-like phage	381	-2.36003	30-40%
CrAss-like phage	381	-2.02111	30-40%
Siphoviridae	381	-2.99642	30-40%
CrAss-like phage	381	-2.37433	30-40%
Siphoviridae	381	-4.74234	30-40%
Microviridae	381	-3.85014	30-40%
Siphoviridae	381	-2.86892	30-40%
Microviridae	381	-4.71457	30-40%
CrAss-like phage	382	-2.7493	30-40%
CrAss-like phage	382	-3.05262	30-40%
Myoviridae	382	-5.22414	30-40%
Siphoviridae	382	-4.54854	30-40%
Podoviridae	382	-3.33524	30-40%
Myoviridae	382	-3.69205	30-40%
CrAss-like phage	382	-2.70163	30-40%
Siphoviridae	382	-1.57557	30-40%
CrAss-like phage	382	-2.20887	30-40%
Siphoviridae	382	-3.26829	30-40%
Podoviridae	382	-2.70798	30-40%
Siphoviridae	382	-3.49579	30-40%
Siphoviridae	382	-4.13897	30-40%
Microviridae	382	-4.72028	30-40%
Microviridae	382	-3.39133	30-40%
Microviridae	386	-1.91935	30-40%
Podoviridae	386	-3.67278	30-40%
Siphoviridae	386	-4.49581	30-40%
Podoviridae	393	-1.73853	30-40%
Podoviridae	393	-2.52881	30-40%
CrAss-like phage	393	-3.77511	30-40%
CrAss-like phage	394	-2.93393	30-40%
CrAss-like phage	394	-3.07373	30-40%
Myoviridae	394	-3.05491	30-40%
CrAss-like phage	394	-1.94759	30-40%
CrAss-like phage	394	-2.06678	30-40%
Myoviridae	395	-3.94851	30-40%
Myoviridae	395	-4.68693	30-40%
Myoviridae	395	-5.16405	30-40%
Siphoviridae	395	-4.02769	30-40%
Podoviridae	395	-4.62716	30-40%
Siphoviridae	395	-4.12983	30-40%
Podoviridae	395	-2.45659	30-40%
Siphoviridae	395	-2.15352	30-40%
Myoviridae	395	-3.79313	30-40%
Siphoviridae	395	-4.88868	30-40%
Podoviridae	395	-4.0164	30-40%
Siphoviridae	395	-3.78354	30-40%
Myoviridae	411	-3.89936	30-40%
Siphoviridae	411	-3.84386	30-40%
Myoviridae	411	-3.19126	30-40%
CrAss-like phage	411	-4.8341	30-40%
Myoviridae	411	-3.44395	30-40%
Siphoviridae	411	-2.64343	30-40%
Podoviridae	411	-3.39938	30-40%
Siphoviridae	411	-4.0291	30-40%
Myoviridae	411	-3.59957	30-40%
Podoviridae	411	-3.0581	30-40%
CrAss-like phage	411	-4.87336	30-40%
Siphoviridae	411	-4.49708	30-40%
Microviridae	411	-2.23718	30-40%
Siphoviridae	411	-1.96392	30-40%
Siphoviridae	411	-3.59214	30-40%
Myoviridae	423	-3.57933	30-40%
Siphoviridae	423	-3.8593	30-40%
Siphoviridae	423	-1.44652	30-40%
Siphoviridae	423	-3.18193	30-40%
Microviridae	423	-3.69625	30-40%
CrAss-like phage	427	-5.19572	30-40%
Myoviridae	427	-3.70764	30-40%
Siphoviridae	427	-3.14136	30-40%
Siphoviridae	427	-3.69925	30-40%
Siphoviridae	427	-3.64959	30-40%
CrAss-like phage	427	-4.84677	30-40%
Siphoviridae	427	-4.51751	30-40%
Microviridae	427	-4.5393	30-40%
Podoviridae	427	-4.28014	30-40%
Siphoviridae	427	-4.44239	30-40%
Myoviridae	430	-4.074	30-40%
Myoviridae	430	-3.50816	30-40%
Myoviridae	430	-4.34993	30-40%
Siphoviridae	430	-4.10723	30-40%
Myoviridae	430	-2.74579	30-40%
Myoviridae	430	-0.212466	30-40%
Siphoviridae	430	-3.41522	30-40%
Siphoviridae	430	-3.27153	30-40%
CrAss-like phage	430	-5.2068	30-40%
Siphoviridae	430	-3.64497	30-40%
Podoviridae	430	-4.70796	30-40%
Siphoviridae	430	-4.08019	30-40%
CrAss-like phage	431	-2.83797	30-40%
CrAss-like phage	431	-3.13085	30-40%
CrAss-like phage	431	-2.40445	30-40%
Siphoviridae	431	-1.69403	30-40%
CrAss-like phage	431	-2.77048	30-40%
Podoviridae	431	-3.87947	30-40%
Podoviridae	431	-3.6326	30-40%
CrAss-like phage	431	-2.1334	30-40%
Siphoviridae	431	-1.30445	30-40%
Microviridae	431	-3.70039	30-40%
Myoviridae	452	-4.46427	30-40%
Myoviridae	452	-4.52063	30-40%
Siphoviridae	452	-1.10148	30-40%
Podoviridae	452	-3.98525	30-40%
Myoviridae	452	-1.94363	30-40%
Siphoviridae	452	-3.54061	30-40%
Podoviridae	452	-2.36118	30-40%
Siphoviridae	452	-1.19728	30-40%
Microviridae	452	-4.76817	30-40%
CrAss-like phage	456	-3.64234	30-40%
Myoviridae	456	-4.43789	30-40%
Myoviridae	456	-4.73484	30-40%
Myoviridae	456	-4.67787	30-40%
Myoviridae	456	-3.31816	30-40%
Siphoviridae	456	-4.60889	30-40%
Myoviridae	456	-1.25426	30-40%
Siphoviridae	456	-3.35413	30-40%
Myoviridae	456	-3.51699	30-40%
Podoviridae	456	-1.92394	30-40%
Microviridae	456	-4.73484	30-40%
Podoviridae	456	-4.5739	30-40%
Siphoviridae	456	-3.17933	30-40%
Microviridae	456	-3.27259	30-40%
Siphoviridae	456	-3.7418	30-40%
Myoviridae	502	-3.0275	30-40%
Myoviridae	502	-4.04795	30-40%
Myoviridae	502	-4.14168	30-40%
Siphoviridae	502	-4.18498	30-40%
Myoviridae	502	-3.65001	30-40%
Siphoviridae	502	-3.80711	30-40%
Microviridae	502	-3.86678	30-40%
Podoviridae	502	-4.01595	30-40%
Siphoviridae	502	-3.65412	30-40%
CrAss-like phage	504	-2.94198	30-40%
CrAss-like phage	504	-3.25785	30-40%
Myoviridae	504	-2.69847	30-40%
Myoviridae	504	-2.82655	30-40%
Siphoviridae	504	-3.34967	30-40%
Podoviridae	504	-3.31612	30-40%
CrAss-like phage	504	-2.73809	30-40%
Myoviridae	504	-2.42818	30-40%
CrAss-like phage	504	-2.58558	30-40%
Siphoviridae	504	-3.01732	30-40%
Myoviridae	504	-0.971679	30-40%
Siphoviridae	504	-2.0914	30-40%
Myoviridae	504	-2.60033	30-40%
Siphoviridae	504	-2.3957	30-40%
Siphoviridae	508	-3.65303	30-40%
Siphoviridae	508	-1.05029	30-40%
Siphoviridae	508	-2.48354	30-40%
Myoviridae	508	-3.02319	30-40%
Siphoviridae	508	-3.30176	30-40%
Microviridae	508	-3.37298	30-40%
Podoviridae	508	-2.51577	30-40%
Myoviridae	509	-2.46992	30-40%
CrAss-like phage	509	-3.26603	30-40%
Siphoviridae	509	-2.8587	30-40%
Myoviridae	510	-1.32088	30-40%
Siphoviridae	510	-2.59071	30-40%
CrAss-like phage	511	-3.88235	30-40%
Myoviridae	511	-3.71589	30-40%
Myoviridae	511	-4.12467	30-40%
Siphoviridae	511	-3.07608	30-40%
Podoviridae	511	-2.14932	30-40%
Myoviridae	511	-2.83708	30-40%
Myoviridae	511	-2.65123	30-40%
Siphoviridae	511	-2.40656	30-40%
Podoviridae	511	-2.18082	30-40%
Siphoviridae	511	-2.96142	30-40%
Siphoviridae	511	-2.58246	30-40%
Siphoviridae	511	-3.01265	30-40%
Siphoviridae	511	-3.97783	30-40%
Myoviridae	512	-3.55033	30-40%
Myoviridae	512	-4.74122	30-40%
Siphoviridae	512	-3.72475	30-40%
Podoviridae	512	-3.98994	30-40%
Myoviridae	512	-0.0702226	30-40%
Siphoviridae	512	-2.15754	30-40%
Myoviridae	512	-4.30242	30-40%
Siphoviridae	512	-3.5444	30-40%
Siphoviridae	512	-4.71319	30-40%
Microviridae	512	-4.03536	30-40%
Myoviridae	515	-3.83053	30-40%
Myoviridae	515	-3.05849	30-40%
Myoviridae	515	-2.98623	30-40%
Siphoviridae	515	-3.16474	30-40%
Myoviridae	515	-2.59143	30-40%
Siphoviridae	515	-2.28903	30-40%
Siphoviridae	515	-2.65781	30-40%
Siphoviridae	515	-2.70721	30-40%
Myoviridae	515	-3.42647	30-40%
Siphoviridae	515	-3.45501	30-40%
Siphoviridae	515	-3.80075	30-40%
Podoviridae	515	-3.40281	30-40%
Siphoviridae	515	-2.99885	30-40%
Siphoviridae	517	-3.05921	30-40%
Myoviridae	517	-2.40565	30-40%
Siphoviridae	517	-2.23581	30-40%
Siphoviridae	517	-1.6003	30-40%
Siphoviridae	517	-2.60274	30-40%
Myoviridae	517	-3.4875	30-40%
Podoviridae	517	-2.78617	30-40%
Siphoviridae	517	-2.10455	30-40%
Myoviridae	519	-3.1738	30-40%
Siphoviridae	519	-3.24363	30-40%
Podoviridae	519	-2.74797	30-40%
Siphoviridae	519	-1.13063	30-40%
Siphoviridae	519	-2.36275	30-40%
Myoviridae	520	-3.41655	30-40%
Siphoviridae	520	-2.87791	30-40%
Siphoviridae	520	-1.24573	30-40%
Siphoviridae	520	-2.20069	30-40%
Podoviridae	521	-2.63866	30-40%
Myoviridae	521	-0.558085	30-40%
Myoviridae	522	-2.77149	30-40%
Siphoviridae	522	-4.06109	30-40%
Podoviridae	522	-2.70402	30-40%
Myoviridae	522	-3.28579	30-40%
Siphoviridae	522	-1.09939	30-40%
Siphoviridae	522	-2.17427	30-40%
Siphoviridae	522	-3.31764	30-40%
Myoviridae	526	-2.79802	30-40%
CrAss-like phage	526	-2.76074	30-40%
CrAss-like phage	526	-2.5892	30-40%
Myoviridae	526	-0.66961	30-40%
Siphoviridae	526	-3.17561	30-40%
Microviridae	526	-2.86809	30-40%
Siphoviridae	526	-2.55124	30-40%
Myoviridae	901	-2.95437	30-40%
Myoviridae	901	-2.82586	30-40%
Myoviridae	901	-3.29675	30-40%
Myoviridae	901	-3.38308	30-40%
Siphoviridae	901	-3.14837	30-40%
Myoviridae	901	-2.99684	30-40%
Siphoviridae	901	-2.78171	30-40%
Siphoviridae	901	-2.09319	30-40%
Siphoviridae	901	-3.39141	30-40%
Siphoviridae	901	-3.53544	30-40%
Siphoviridae	901	-3.68137	30-40%
CrAss-like phage	902	-4.67279	30-40%
Myoviridae	902	-3.35473	30-40%
CrAss-like phage	902	-4.22563	30-40%
Siphoviridae	902	-1.79735	30-40%
Siphoviridae	902	-2.30497	30-40%
Myoviridae	902	-3.84028	30-40%
Siphoviridae	902	-4.17448	30-40%
CrAss-like phage	904	-4.57836	30-40%
CrAss-like phage	904	-4.76099	30-40%
CrAss-like phage	904	-4.23418	30-40%
Siphoviridae	904	-2.96471	30-40%
CrAss-like phage	904	-3.74978	30-40%
Myoviridae	904	-1.75301	30-40%
Siphoviridae	904	-3.35445	30-40%
Podoviridae	904	-3.02695	30-40%
Microviridae	904	-3.68222	30-40%
Microviridae	904	-2.4277	30-40%
Myoviridae	907	-4.49035	30-40%
Myoviridae	907	-3.80611	30-40%
Siphoviridae	907	-4.34079	30-40%
Podoviridae	907	-3.23267	30-40%
Myoviridae	907	-3.53078	30-40%
Siphoviridae	907	-1.79963	30-40%
Siphoviridae	907	-3.33535	30-40%
Siphoviridae	907	-2.82052	30-40%
Siphoviridae	907	-4.12031	30-40%
Siphoviridae	907	-3.7679	30-40%
Microviridae	907	-3.76699	30-40%
Podoviridae	907	-3.31652	30-40%
Microviridae	907	-4.34769	30-40%
Myoviridae	908	-4.04062	30-40%
Myoviridae	908	-3.99452	30-40%
Myoviridae	908	-4.89449	30-40%
Myoviridae	908	-3.17813	30-40%
Siphoviridae	908	-4.42153	30-40%
Myoviridae	908	-3.72887	30-40%
Myoviridae	908	-2.92011	30-40%
Siphoviridae	908	-3.49705	30-40%
Siphoviridae	908	-3.02846	30-40%
Myoviridae	908	-3.50356	30-40%
Siphoviridae	908	-4.08445	30-40%
Siphoviridae	908	-4.7758	30-40%
Microviridae	908	-3.5873	30-40%
Podoviridae	908	-3.42699	30-40%
Siphoviridae	908	-3.63103	30-40%
CrAss-like phage	912	-4.97097	30-40%
Siphoviridae	912	-2.58901	30-40%
Myoviridae	912	-1.37244	30-40%
Podoviridae	912	-2.61657	30-40%
CrAss-like phage	912	-5.05015	30-40%
Microviridae	912	-2.94152	30-40%
Siphoviridae	912	-2.53853	30-40%
Microviridae	912	-3.82175	30-40%
Myoviridae	913	-3.58358	30-40%
Myoviridae	913	-3.05431	30-40%
Siphoviridae	913	-3.4013	30-40%
Siphoviridae	913	-2.5044	30-40%
Siphoviridae	913	-2.26314	30-40%
Myoviridae	913	-2.93571	30-40%
Podoviridae	913	-3.09822	30-40%
Siphoviridae	913	-2.78184	30-40%
CrAss-like phage	915	-2.78244	30-40%
CrAss-like phage	915	-2.97796	30-40%
Myoviridae	915	-4.88517	30-40%
Myoviridae	915	-4.30112	30-40%
Siphoviridae	915	-3.67499	30-40%
Myoviridae	915	-3.14195	30-40%
CrAss-like phage	915	-2.89689	30-40%
Myoviridae	915	-3.53857	30-40%
Siphoviridae	915	-3.65217	30-40%
CrAss-like phage	915	-2.19608	30-40%
Siphoviridae	915	-4.15177	30-40%
Podoviridae	915	-2.9007	30-40%
Siphoviridae	915	-3.76173	30-40%
Myoviridae	915	-3.51364	30-40%
Siphoviridae	915	-3.85579	30-40%
CrAss-like phage	915	-2.52707	30-40%
Microviridae	915	-4.22597	30-40%
Podoviridae	915	-3.93639	30-40%
Siphoviridae	915	-2.8059	30-40%
Siphoviridae	915	-3.50023	30-40%
CrAss-like phage	916	-5.22889	30-40%
Myoviridae	916	-4.37189	30-40%
CrAss-like phage	916	-4.38207	30-40%
Myoviridae	916	-3.98792	30-40%
Podoviridae	916	-2.54379	30-40%
CrAss-like phage	916	-4.42535	30-40%
Microviridae	916	-2.29733	30-40%
Siphoviridae	916	-3.43708	30-40%
Siphoviridae	916	-4.27599	30-40%
Myoviridae	917	-3.97915	30-40%
Myoviridae	917	-4.74811	30-40%
Myoviridae	917	-4.45977	30-40%
Siphoviridae	917	-4.8473	30-40%
Podoviridae	917	-3.90693	30-40%
Siphoviridae	917	-2.33076	30-40%
Podoviridae	917	-2.66246	30-40%
Siphoviridae	917	-4.73689	30-40%
Microviridae	917	-4.47164	30-40%
Siphoviridae	917	-4.61753	30-40%
CrAss-like phage	918	-3.03255	30-40%
CrAss-like phage	918	-2.96491	30-40%
CrAss-like phage	918	-2.43706	30-40%
Myoviridae	918	-3.33025	30-40%
Siphoviridae	918	-3.07195	30-40%
CrAss-like phage	918	-1.923	30-40%
Siphoviridae	918	-3.90061	30-40%
Siphoviridae	918	-3.61097	30-40%
CrAss-like phage	918	-2.12594	30-40%
Microviridae	918	-4.59521	30-40%
Siphoviridae	918	-2.41918	30-40%
Microviridae	918	-4.69553	30-40%
CrAss-like phage	919	-5.27691	30-40%
Myoviridae	919	-4.85877	30-40%
Myoviridae	919	-4.18499	30-40%
Myoviridae	919	-3.95617	30-40%
Siphoviridae	919	-4.37902	30-40%
Podoviridae	919	-4.2728	30-40%
Myoviridae	919	-3.64128	30-40%
CrAss-like phage	919	-4.45925	30-40%
Myoviridae	919	-3.453	30-40%
CrAss-like phage	919	-4.07734	30-40%
Siphoviridae	919	-4.41872	30-40%
Myoviridae	919	-1.68045	30-40%
Siphoviridae	919	-3.15384	30-40%
Siphoviridae	919	-4.43776	30-40%
Myoviridae	919	-3.99925	30-40%
Podoviridae	919	-2.29165	30-40%
Siphoviridae	919	-3.88355	30-40%
Podoviridae	919	-3.65391	30-40%
Microviridae	919	-4.49362	30-40%
Siphoviridae	919	-3.82791	30-40%
Myoviridae	920	-4.49816	30-40%
Myoviridae	920	-4.55886	30-40%
Myoviridae	920	-3.66716	30-40%
Podoviridae	920	-2.87273	30-40%
Siphoviridae	920	-1.642	30-40%
Myoviridae	920	-0.853246	30-40%
Siphoviridae	920	-3.65615	30-40%
Siphoviridae	920	-3.79276	30-40%
Siphoviridae	920	-4.0576	30-40%
Podoviridae	920	-4.16716	30-40%
Podoviridae	921	-2.9974	30-40%
Myoviridae	921	-0.324232	30-40%
Siphoviridae	921	-2.73354	30-40%
Siphoviridae	921	-3.46449	30-40%
Microviridae	921	-3.99341	30-40%
Microviridae	921	-3.60399	30-40%
CrAss-like phage	922	-3.56538	30-40%
CrAss-like phage	922	-3.74343	30-40%
Myoviridae	922	-4.4724	30-40%
CrAss-like phage	922	-3.16106	30-40%
CrAss-like phage	922	-3.16714	30-40%
Podoviridae	922	-2.84284	30-40%
CrAss-like phage	922	-3.21753	30-40%
Podoviridae	922	-4.22282	30-40%
Microviridae	922	-2.22362	30-40%
Siphoviridae	923	-2.4422	30-40%
Podoviridae	923	-4.07064	30-40%
Podoviridae	923	-1.98734	30-40%
CrAss-like phage	923	-5.16835	30-40%
Microviridae	923	-2.23073	30-40%
Siphoviridae	923	-2.71929	30-40%
Microviridae	923	-3.59781	30-40%
CrAss-like phage	924	-2.85496	30-40%
CrAss-like phage	924	-2.23075	30-40%
Podoviridae	924	-5.68484	30-40%
CrAss-like phage	924	-1.50406	30-40%
Myoviridae	924	-3.06409	30-40%
Podoviridae	924	-3.42383	30-40%
Siphoviridae	924	-4.95843	30-40%
CrAss-like phage	924	-1.52598	30-40%
Microviridae	924	-4.34156	30-40%
Siphoviridae	925	-2.91331	30-40%
Myoviridae	925	-2.50285	30-40%
Podoviridae	925	-1.38072	30-40%
Siphoviridae	925	-4.3141	30-40%
Microviridae	925	-3.05651	30-40%
Siphoviridae	925	-1.6577	30-40%
Microviridae	925	-1.57753	30-40%
Myoviridae	926	-3.07307	30-40%
Myoviridae	926	-4.0672	30-40%
Myoviridae	926	-4.42221	30-40%
Myoviridae	926	-3.84704	30-40%
Siphoviridae	926	-3.53346	30-40%
Myoviridae	926	-3.93805	30-40%
Myoviridae	926	-2.53269	30-40%
Siphoviridae	926	-1.41897	30-40%
Siphoviridae	926	-3.12503	30-40%
Siphoviridae	926	-2.54031	30-40%
Siphoviridae	926	-3.46891	30-40%
Siphoviridae	926	-2.51171	30-40%
Myoviridae	926	-3.75641	30-40%
Podoviridae	926	-2.55488	30-40%
Siphoviridae	926	-3.99385	30-40%
Microviridae	926	-3.63528	30-40%
Siphoviridae	926	-2.27811	30-40%
CrAss-like phage	927	-4.07613	30-40%
CrAss-like phage	927	-3.83073	30-40%
Myoviridae	927	-3.21877	30-40%
Myoviridae	927	-2.83252	30-40%
Myoviridae	927	-3.79676	30-40%
Myoviridae	927	-4.37385	30-40%
Siphoviridae	927	-3.19952	30-40%
Myoviridae	927	-2.71498	30-40%
CrAss-like phage	927	-3.72988	30-40%
Myoviridae	927	-2.55106	30-40%
CrAss-like phage	927	-3.10006	30-40%
Siphoviridae	927	-3.84122	30-40%
Podoviridae	927	-2.55927	30-40%
Siphoviridae	927	-2.89498	30-40%
Myoviridae	927	-3.33216	30-40%
Siphoviridae	927	-3.91809	30-40%
CrAss-like phage	927	-3.18994	30-40%
Siphoviridae	927	-3.33426	30-40%
Podoviridae	927	-3.36651	30-40%
Siphoviridae	927	-3.36555	30-40%
CrAss-like phage	928	-2.25908	30-40%
CrAss-like phage	928	-2.60432	30-40%
Myoviridae	928	-3.54021	30-40%
Myoviridae	928	-4.63679	30-40%
Myoviridae	928	-4.43938	30-40%
Myoviridae	928	-3.58473	30-40%
CrAss-like phage	928	-2.63868	30-40%
Myoviridae	928	-4.15021	30-40%
Siphoviridae	928	-3.08495	30-40%
CrAss-like phage	928	-1.16108	30-40%
Podoviridae	928	-2.77741	30-40%
Myoviridae	928	-0.970067	30-40%
Siphoviridae	928	-3.46207	30-40%
Siphoviridae	928	-3.60481	30-40%
Myoviridae	928	-4.28188	30-40%
Podoviridae	928	-3.54054	30-40%
CrAss-like phage	928	-1.58588	30-40%
Siphoviridae	928	-4.03988	30-40%
Myoviridae	929	-4.86372	30-40%
Siphoviridae	929	-4.21577	30-40%
Podoviridae	929	-3.87058	30-40%
Siphoviridae	929	-2.13236	30-40%
Myoviridae	929	-1.19549	30-40%
Siphoviridae	929	-3.10002	30-40%
Podoviridae	929	-0.986033	30-40%
Siphoviridae	929	-4.44235	30-40%
Podoviridae	929	-4.56008	30-40%
Siphoviridae	929	-2.28696	30-40%
Myoviridae	930	-3.45632	30-40%
Myoviridae	930	-3.29739	30-40%
Myoviridae	930	-4.07906	30-40%
Siphoviridae	930	-3.71184	30-40%
Podoviridae	930	-3.11378	30-40%
Myoviridae	930	-2.76964	30-40%
Myoviridae	930	-2.27888	30-40%
Siphoviridae	930	-1.62388	30-40%
Podoviridae	930	-2.31123	30-40%
Siphoviridae	930	-2.94951	30-40%
Siphoviridae	930	-2.84381	30-40%
Myoviridae	930	-3.88229	30-40%
Podoviridae	930	-2.2533	30-40%
Siphoviridae	930	-3.32636	30-40%
Siphoviridae	930	-3.85143	30-40%
Podoviridae	930	-4.09801	30-40%
Siphoviridae	930	-3.78336	30-40%
Podoviridae	931	-4.04526	30-40%
Myoviridae	931	-2.43927	30-40%
Microviridae	931	-4.19168	30-40%
Siphoviridae	931	-2.42684	30-40%
Myoviridae	932	-4.01301	30-40%
Myoviridae	932	-3.2317	30-40%
Myoviridae	932	-3.2894	30-40%
Siphoviridae	932	-3.35039	30-40%
Podoviridae	932	-2.45963	30-40%
Myoviridae	932	-2.67932	30-40%
Myoviridae	932	-2.84654	30-40%
Siphoviridae	932	-2.43608	30-40%
Podoviridae	932	-3.15806	30-40%
Siphoviridae	932	-2.82483	30-40%
Siphoviridae	932	-2.41111	30-40%
Myoviridae	932	-3.44387	30-40%
Podoviridae	932	-2.4163	30-40%
Siphoviridae	932	-3.24719	30-40%
Microviridae	932	-3.10559	30-40%
Podoviridae	932	-4.08155	30-40%
Siphoviridae	932	-2.2563	30-40%
Siphoviridae	932	-3.76772	30-40%
Myoviridae	933	-4.56646	30-40%
Siphoviridae	933	-2.54386	30-40%
Podoviridae	933	-2.78942	30-40%
Myoviridae	933	-1.80703	30-40%
Siphoviridae	933	-2.45948	30-40%
Podoviridae	933	-4.26173	30-40%
Siphoviridae	933	-4.30627	30-40%
Microviridae	933	-3.71925	30-40%
Siphoviridae	933	-2.74585	30-40%
Myoviridae	934	-3.6214	30-40%
Siphoviridae	934	-2.04634	30-40%
CrAss-like phage	934	-4.21755	30-40%
Microviridae	934	-2.94128	30-40%
Siphoviridae	934	-2.60477	30-40%
Microviridae	934	-3.94066	30-40%
Myoviridae	936	-3.42691	30-40%
Myoviridae	936	-3.37098	30-40%
Myoviridae	936	-3.88156	30-40%
Myoviridae	936	-3.65419	30-40%
Siphoviridae	936	-3.34846	30-40%
Myoviridae	936	-3.40151	30-40%
Myoviridae	936	-3.15433	30-40%
Siphoviridae	936	-1.93798	30-40%
Siphoviridae	936	-3.99967	30-40%
Podoviridae	936	-3.43395	30-40%
Myoviridae	936	-0.647826	30-40%
Siphoviridae	936	-3.00123	30-40%
Siphoviridae	936	-2.62346	30-40%
Siphoviridae	936	-3.02464	30-40%
Myoviridae	936	-3.46209	30-40%
Podoviridae	936	-3.83196	30-40%
Siphoviridae	936	-3.82845	30-40%
CrAss-like phage	936	-5.25915	30-40%
Siphoviridae	936	-4.316	30-40%
Podoviridae	936	-2.60542	30-40%
Siphoviridae	936	-1.93079	30-40%
Siphoviridae	936	-3.2291	30-40%
Myoviridae	937	-4.15307	30-40%
Myoviridae	937	-3.94705	30-40%
Myoviridae	937	-2.81411	30-40%
Podoviridae	937	-2.568	30-40%
Podoviridae	937	-3.5541	30-40%
Microviridae	937	-4.22847	30-40%
Siphoviridae	937	-4.34118	30-40%
Myoviridae	938	-3.94992	30-40%
Myoviridae	938	-3.47225	30-40%
Siphoviridae	938	-3.84828	30-40%
Myoviridae	938	-4.18488	30-40%
Myoviridae	938	-3.74442	30-40%
Siphoviridae	938	-2.39525	30-40%
Myoviridae	938	-1.23581	30-40%
Siphoviridae	938	-2.49325	30-40%
Siphoviridae	938	-3.41006	30-40%
Siphoviridae	938	-3.74962	30-40%
Myoviridae	938	-4.12381	30-40%
Siphoviridae	938	-4.55033	30-40%
Podoviridae	938	-3.55077	30-40%
Siphoviridae	938	-4.17362	30-40%
CrAss-like phage	939	-3.57534	30-40%
CrAss-like phage	939	-3.90244	30-40%
Myoviridae	939	-4.96649	30-40%
Myoviridae	939	-4.37036	30-40%
CrAss-like phage	939	-3.74768	30-40%
Siphoviridae	939	-2.15149	30-40%
CrAss-like phage	939	-2.91359	30-40%
Podoviridae	939	-3.11775	30-40%
Podoviridae	939	-3.00642	30-40%
Siphoviridae	939	-4.21316	30-40%
CrAss-like phage	939	-3.33506	30-40%
Microviridae	939	-4.94675	30-40%
CrAss-like phage	941	-5.16181	30-40%
Myoviridae	941	-4.15642	30-40%
CrAss-like phage	941	-4.26902	30-40%
Siphoviridae	941	-3.26111	30-40%
Siphoviridae	941	-2.88939	30-40%
Podoviridae	941	-1.86961	30-40%
CrAss-like phage	941	-4.0649	30-40%
Siphoviridae	941	-1.96209	30-40%
Microviridae	941	-3.02768	30-40%
CrAss-like phage	942	-2.16948	30-40%
CrAss-like phage	942	-2.51543	30-40%
Podoviridae	942	-3.17016	30-40%
Myoviridae	942	-3.72385	30-40%
CrAss-like phage	942	-2.55447	30-40%
Myoviridae	942	-3.79126	30-40%
CrAss-like phage	942	-1.0373	30-40%
Siphoviridae	942	-3.31874	30-40%
Podoviridae	942	-3.72338	30-40%
Siphoviridae	942	-3.54046	30-40%
Siphoviridae	942	-3.37465	30-40%
Myoviridae	942	-4.49686	30-40%
CrAss-like phage	942	-1.50539	30-40%
Microviridae	942	-4.06777	30-40%
Myoviridae	943	-3.42294	30-40%
Myoviridae	943	-2.05995	30-40%
Myoviridae	943	-4.01151	30-40%
Siphoviridae	943	-4.58682	30-40%
Podoviridae	943	-4.13884	30-40%
Myoviridae	943	-3.13638	30-40%
Myoviridae	943	-2.71119	30-40%
Siphoviridae	943	-2.43057	30-40%
Siphoviridae	943	-3.84263	30-40%
Podoviridae	943	-2.47281	30-40%
Siphoviridae	943	-2.33584	30-40%
Myoviridae	943	-3.26901	30-40%
Siphoviridae	943	-3.20853	30-40%
Siphoviridae	943	-4.0208	30-40%
Podoviridae	943	-3.09695	30-40%
Siphoviridae	943	-3.33821	30-40%
CrAss-like phage	944	-3.29949	30-40%
CrAss-like phage	944	-3.65286	30-40%
Myoviridae	944	-4.07722	30-40%
CrAss-like phage	944	-2.60004	30-40%
CrAss-like phage	944	-1.97604	30-40%
Podoviridae	944	-3.18289	30-40%
CrAss-like phage	944	-2.63573	30-40%
Microviridae	944	-2.82237	30-40%
Podoviridae	944	-3.88846	30-40%
Myoviridae	945	-3.585	30-40%
Myoviridae	945	-4.53961	30-40%
Myoviridae	945	-3.97655	30-40%
Podoviridae	945	-3.04347	30-40%
Siphoviridae	945	-3.74947	30-40%
Siphoviridae	945	-1.2919	30-40%
CrAss-like phage	946	-4.15146	30-40%
Myoviridae	946	-3.04469	30-40%
Myoviridae	946	-3.39543	30-40%
Siphoviridae	946	-3.15425	30-40%
Myoviridae	946	-3.35744	30-40%
CrAss-like phage	946	-3.20343	30-40%
CrAss-like phage	946	-3.71805	30-40%
Siphoviridae	946	-3.70299	30-40%
CrAss-like phage	320	-2.68742	20-30%
CrAss-like phage	320	-1.75499	20-30%
CrAss-like phage	320	-2.64017	20-30%
CrAss-like phage	320	-2.70751	20-30%
Siphoviridae	320	-3.25043	20-30%
Siphoviridae	320	-1.62247	20-30%
CrAss-like phage	320	-2.03573	20-30%
Siphoviridae	320	-4.00334	20-30%
Podoviridae	320	-3.17508	20-30%
Siphoviridae	320	-3.52042	20-30%
Myoviridae	320	-3.25792	20-30%
Myoviridae	320	-4.21595	20-30%
Myoviridae	320	-3.38919	20-30%
Podoviridae	320	-2.88886	20-30%
Siphoviridae	320	-3.25886	20-30%
Siphoviridae	324	-3.34778	20-30%
Siphoviridae	324	-3.21444	20-30%
Myoviridae	324	-2.70076	20-30%
Siphoviridae	324	-3.44766	20-30%
Siphoviridae	324	-3.79593	20-30%
Siphoviridae	324	-2.61036	20-30%
Siphoviridae	324	-3.29938	20-30%
Myoviridae	324	-1.52658	20-30%
CrAss-like phage	324	-1.91312	20-30%
Podoviridae	324	-1.75606	20-30%
Siphoviridae	343	-4.1902	20-30%
CrAss-like phage	343	-2.78042	20-30%
CrAss-like phage	343	-2.4692	20-30%
CrAss-like phage	343	-1.95372	20-30%
CrAss-like phage	343	-2.74278	20-30%
CrAss-like phage	343	-2.75811	20-30%
CrAss-like phage	343	-4.0586	20-30%
CrAss-like phage	343	-2.85358	20-30%
Siphoviridae	343	-3.41002	20-30%
Siphoviridae	343	-2.56561	20-30%
Siphoviridae	343	-2.0614	20-30%
CrAss-like phage	343	-2.26589	20-30%
Siphoviridae	343	-2.93479	20-30%
Siphoviridae	343	-3.86428	20-30%
Myoviridae	343	-3.54519	20-30%
CrAss-like phage	343	-2.59181	20-30%
Myoviridae	343	-3.74078	20-30%
Myoviridae	343	-3.57433	20-30%
Myoviridae	343	-3.7147	20-30%
CrAss-like phage	350	-3.16412	20-30%
CrAss-like phage	350	-3.12658	20-30%
CrAss-like phage	350	-2.01165	20-30%
CrAss-like phage	350	-2.79143	20-30%
CrAss-like phage	350	-2.79271	20-30%
CrAss-like phage	350	-2.87069	20-30%
CrAss-like phage	350	-2.46818	20-30%
Myoviridae	350	-2.99683	20-30%
Myoviridae	350	-2.17604	20-30%
Siphoviridae	361	-2.61727	20-30%
Siphoviridae	361	-2.47667	20-30%
Myoviridae	363	-3.21467	20-30%
Siphoviridae	363	-2.35673	20-30%
Siphoviridae	363	-2.59898	20-30%
Siphoviridae	363	-3.16854	20-30%
Myoviridae	363	-3.30945	20-30%
Myoviridae	363	-3.88652	20-30%
[truncated: 8,992 more rows]

## Sheet: fig4a
Subject	Shared_by	Condition	N_samples	Viruses	Perc
320	Total	UC	3	275	NA
343	Total	Control	3	315	NA
350	Total	CD	3	350	NA
363	Total	UC	3	526	NA
365	Total	UC	3	916	NA
367	Total	UC	3	1438	NA
370	Total	CD	3	200	NA
377	Total	UC	3	409	NA
378	Total	UC	3	696	NA
379	Total	CD	3	208	NA
380	Total	CD	3	379	NA
381	Total	UC	3	599	NA
382	Total	CD	3	298	NA
386	Total	CD	3	197	NA
393	Total	CD	3	285	NA
394	Total	CD	3	115	NA
395	Total	UC	3	502	NA
411	Total	CD	3	454	NA
423	Total	CD	3	213	NA
427	Total	UC	3	465	NA
430	Total	CD	3	947	NA
431	Total	Control	3	157	NA
452	Total	UC	3	1126	NA
456	Total	UC	3	685	NA
502	Total	UC	3	338	NA
504	Total	UC	3	426	NA
508	Total	UC	3	286	NA
509	Total	UC	3	219	NA
510	Total	CD	3	171	NA
511	Total	CD	3	649	NA
512	Total	UC	3	407	NA
514	Total	CD	3	201	NA
515	Total	CD	3	1228	NA
517	Total	UC	3	489	NA
519	Total	CD	3	235	NA
520	Total	UC	3	353	NA
521	Total	CD	3	232	NA
522	Total	CD	3	378	NA
526	Total	UC	3	290	NA
901	Total	Control	3	1179	NA
902	Total	Control	3	987	NA
904	Total	Control	3	422	NA
907	Total	Control	3	507	NA
908	Total	Control	3	1424	NA
912	Total	Control	3	536	NA
913	Total	Control	3	544	NA
915	Total	Control	3	942	NA
916	Total	Control	3	904	NA
917	Total	Control	3	494	NA
918	Total	Control	3	254	NA
919	Total	Control	3	1185	NA
920	Total	Control	3	422	NA
921	Total	Control	3	262	NA
923	Total	Control	3	537	NA
924	Total	Control	3	380	NA
925	Total	Control	3	481	NA
926	Total	Control	3	1289	NA
927	Total	Control	3	1341	NA
928	Total	Control	3	639	NA
929	Total	Control	3	688	NA
930	Total	Control	3	992	NA
931	Total	Control	3	223	NA
932	Total	Control	3	748	NA
933	Total	Control	3	533	NA
936	Total	Control	3	1907	NA
937	Total	Control	3	677	NA
938	Total	Control	3	868	NA
939	Total	Control	3	496	NA
941	Total	Control	3	718	NA
942	Total	Control	3	485	NA
943	Total	Control	3	714	NA
944	Total	Control	3	535	NA
945	Total	Control	3	263	NA
946	Total	Control	3	296	NA
947	Total	Control	3	455	NA

## Sheet: fig4b
Subject	Shared_by	Condition	N_samples	Viruses	Perc
320	3 ppl	UC	3	24	8.72727
343	3 ppl	Control	3	42	13.3333
350	3 ppl	CD	3	20	5.71429
363	3 ppl	UC	3	2	0.380228
365	3 ppl	UC	3	14	1.52838
367	3 ppl	UC	3	2	0.139082
370	3 ppl	CD	3	32	16
377	3 ppl	UC	3	0	0
378	3 ppl	UC	3	2	0.287356
379	3 ppl	CD	3	20	9.61538
380	3 ppl	CD	3	80	21.1082
381	3 ppl	UC	3	3	0.500835
382	3 ppl	CD	3	34	11.4094
386	3 ppl	CD	3	29	14.7208
393	3 ppl	CD	3	74	25.9649
394	3 ppl	CD	3	17	14.7826
395	3 ppl	UC	3	22	4.38247
411	3 ppl	CD	3	11	2.42291
423	3 ppl	CD	3	4	1.87793
427	3 ppl	UC	3	8	1.72043
430	3 ppl	CD	3	13	1.37276
431	3 ppl	Control	3	50	31.8471
452	3 ppl	UC	3	36	3.19716
456	3 ppl	UC	3	61	8.90511
502	3 ppl	UC	3	5	1.47929
504	3 ppl	UC	3	0	0
508	3 ppl	UC	3	10	3.4965
509	3 ppl	UC	3	0	0
510	3 ppl	CD	3	3	1.75439
511	3 ppl	CD	3	12	1.849
512	3 ppl	UC	3	27	6.63391
514	3 ppl	CD	3	0	0
515	3 ppl	CD	3	24	1.9544
517	3 ppl	UC	3	9	1.84049
519	3 ppl	CD	3	3	1.2766
520	3 ppl	UC	3	60	16.9972
521	3 ppl	CD	3	33	14.2241
522	3 ppl	CD	3	9	2.38095
526	3 ppl	UC	3	76	26.2069
901	3 ppl	Control	3	131	11.1111
902	3 ppl	Control	3	81	8.20669
904	3 ppl	Control	3	1	0.236967
907	3 ppl	Control	3	28	5.52268
908	3 ppl	Control	3	30	2.10674
912	3 ppl	Control	3	5	0.932836
913	3 ppl	Control	3	28	5.14706
915	3 ppl	Control	3	2	0.212314
916	3 ppl	Control	3	70	7.74336
917	3 ppl	Control	3	38	7.69231
918	3 ppl	Control	3	7	2.75591
919	3 ppl	Control	3	40	3.37553
920	3 ppl	Control	3	24	5.6872
921	3 ppl	Control	3	3	1.14504
923	3 ppl	Control	3	86	16.0149
924	3 ppl	Control	3	89	23.4211
925	3 ppl	Control	3	64	13.3056
926	3 ppl	Control	3	66	5.12025
927	3 ppl	Control	3	189	14.094
928	3 ppl	Control	3	2	0.312989
929	3 ppl	Control	3	19	2.76163
930	3 ppl	Control	3	50	5.04032
931	3 ppl	Control	3	20	8.96861
932	3 ppl	Control	3	31	4.14439
933	3 ppl	Control	3	60	11.257
936	3 ppl	Control	3	170	8.91453
937	3 ppl	Control	3	9	1.32939
938	3 ppl	Control	3	30	3.45622
939	3 ppl	Control	3	75	15.121
941	3 ppl	Control	3	104	14.4847
942	3 ppl	Control	3	0	0
943	3 ppl	Control	3	171	23.9496
944	3 ppl	Control	3	7	1.30841
945	3 ppl	Control	3	16	6.08365
946	3 ppl	Control	3	10	3.37838
947	3 ppl	Control	3	48	10.5495

## Sheet: fig4c
Subject	Shared_by	Condition	N_samples	Viruses	Perc
320	2 ppl	UC	3	30	10.9091
343	2 ppl	Control	3	36	11.4286
350	2 ppl	CD	3	44	12.5714
363	2 ppl	UC	3	55	10.4563
365	2 ppl	UC	3	275	30.0218
367	2 ppl	UC	3	48	3.33797
370	2 ppl	CD	3	41	20.5
377	2 ppl	UC	3	86	21.0269
378	2 ppl	UC	3	53	7.61494
379	2 ppl	CD	3	18	8.65385
380	2 ppl	CD	3	100	26.3852
381	2 ppl	UC	3	61	10.1836
382	2 ppl	CD	3	38	12.7517
386	2 ppl	CD	3	51	25.8883
393	2 ppl	CD	3	102	35.7895
394	2 ppl	CD	3	20	17.3913
395	2 ppl	UC	3	139	27.6892
411	2 ppl	CD	3	66	14.5374
423	2 ppl	CD	3	73	34.2723
427	2 ppl	UC	3	40	8.60215
430	2 ppl	CD	3	122	12.8828
431	2 ppl	Control	3	31	19.7452
452	2 ppl	UC	3	210	18.6501
456	2 ppl	UC	3	219	31.9708
502	2 ppl	UC	3	17	5.02959
504	2 ppl	UC	3	25	5.86854
508	2 ppl	UC	3	77	26.9231
509	2 ppl	UC	3	25	11.4155
510	2 ppl	CD	3	5	2.92398
511	2 ppl	CD	3	105	16.1787
512	2 ppl	UC	3	103	25.3071
514	2 ppl	CD	3	6	2.98507
515	2 ppl	CD	3	201	16.3681
517	2 ppl	UC	3	137	28.0164
519	2 ppl	CD	3	9	3.82979
520	2 ppl	UC	3	103	29.1785
521	2 ppl	CD	3	96	41.3793
522	2 ppl	CD	3	105	27.7778
526	2 ppl	UC	3	58	20
901	2 ppl	Control	3	329	27.905
902	2 ppl	Control	3	490	49.6454
904	2 ppl	Control	3	48	11.3744
907	2 ppl	Control	3	149	29.3886
908	2 ppl	Control	3	681	47.823
912	2 ppl	Control	3	78	14.5522
913	2 ppl	Control	3	79	14.5221
915	2 ppl	Control	3	41	4.35244
916	2 ppl	Control	3	236	26.1062
917	2 ppl	Control	3	62	12.5506
918	2 ppl	Control	3	53	20.8661
919	2 ppl	Control	3	208	17.5527
920	2 ppl	Control	3	137	32.4645
921	2 ppl	Control	3	28	10.687
923	2 ppl	Control	3	228	42.4581
924	2 ppl	Control	3	88	23.1579
925	2 ppl	Control	3	187	38.8773
926	2 ppl	Control	3	542	42.0481
927	2 ppl	Control	3	417	31.0962
928	2 ppl	Control	3	117	18.3099
929	2 ppl	Control	3	141	20.4942
930	2 ppl	Control	3	259	26.1089
931	2 ppl	Control	3	75	33.6323
932	2 ppl	Control	3	155	20.7219
933	2 ppl	Control	3	84	15.7598
936	2 ppl	Control	3	583	30.5716
937	2 ppl	Control	3	231	34.1211
938	2 ppl	Control	3	68	7.8341
939	2 ppl	Control	3	116	23.3871
941	2 ppl	Control	3	204	28.4123
942	2 ppl	Control	3	92	18.9691
943	2 ppl	Control	3	350	49.0196
944	2 ppl	Control	3	174	32.5234
945	2 ppl	Control	3	70	26.616
946	2 ppl	Control	3	90	30.4054
947	2 ppl	Control	3	178	39.1209

## Sheet: fig4d
Subject	Shared_by	Condition	N_samples	Viruses	Perc
320	1 ppl	UC	3	221	80.3636
343	1 ppl	Control	3	237	75.2381
350	1 ppl	CD	3	286	81.7143
363	1 ppl	UC	3	469	89.1635
365	1 ppl	UC	3	627	68.4498
367	1 ppl	UC	3	1388	96.5229
370	1 ppl	CD	3	127	63.5
377	1 ppl	UC	3	323	78.9731
378	1 ppl	UC	3	641	92.0977
379	1 ppl	CD	3	170	81.7308
380	1 ppl	CD	3	199	52.5066
381	1 ppl	UC	3	535	89.3155
382	1 ppl	CD	3	226	75.8389
386	1 ppl	CD	3	117	59.3909
393	1 ppl	CD	3	109	38.2456
394	1 ppl	CD	3	78	67.8261
395	1 ppl	UC	3	341	67.9283
411	1 ppl	CD	3	377	83.0396
423	1 ppl	CD	3	136	63.8498
427	1 ppl	UC	3	417	89.6774
430	1 ppl	CD	3	812	85.7445
431	1 ppl	Control	3	76	48.4076
452	1 ppl	UC	3	880	78.1528
456	1 ppl	UC	3	405	59.1241
502	1 ppl	UC	3	316	93.4911
504	1 ppl	UC	3	401	94.1315
508	1 ppl	UC	3	199	69.5804
509	1 ppl	UC	3	194	88.5845
510	1 ppl	CD	3	163	95.3216
511	1 ppl	CD	3	532	81.9723
512	1 ppl	UC	3	277	68.059
514	1 ppl	CD	3	195	97.0149
515	1 ppl	CD	3	1003	81.6775
517	1 ppl	UC	3	343	70.1431
519	1 ppl	CD	3	223	94.8936
520	1 ppl	UC	3	190	53.8244
521	1 ppl	CD	3	103	44.3966
522	1 ppl	CD	3	264	69.8413
526	1 ppl	UC	3	156	53.7931
901	1 ppl	Control	3	719	60.9839
902	1 ppl	Control	3	416	42.1479
904	1 ppl	Control	3	373	88.3886
907	1 ppl	Control	3	330	65.0888
908	1 ppl	Control	3	713	50.0702
912	1 ppl	Control	3	453	84.5149
913	1 ppl	Control	3	437	80.3309
915	1 ppl	Control	3	899	95.4352
916	1 ppl	Control	3	598	66.1504
917	1 ppl	Control	3	394	79.7571
918	1 ppl	Control	3	194	76.378
919	1 ppl	Control	3	937	79.0717
920	1 ppl	Control	3	261	61.8483
921	1 ppl	Control	3	231	88.1679
923	1 ppl	Control	3	223	41.527
924	1 ppl	Control	3	203	53.4211
925	1 ppl	Control	3	230	47.817
926	1 ppl	Control	3	681	52.8317
927	1 ppl	Control	3	735	54.8098
928	1 ppl	Control	3	520	81.3772
929	1 ppl	Control	3	528	76.7442
930	1 ppl	Control	3	683	68.8508
931	1 ppl	Control	3	128	57.3991
932	1 ppl	Control	3	562	75.1337
933	1 ppl	Control	3	389	72.9831
936	1 ppl	Control	3	1154	60.5139
937	1 ppl	Control	3	437	64.5495
938	1 ppl	Control	3	770	88.7097
939	1 ppl	Control	3	305	61.4919
941	1 ppl	Control	3	410	57.1031
942	1 ppl	Control	3	393	81.0309
943	1 ppl	Control	3	193	27.0308
944	1 ppl	Control	3	354	66.1682
945	1 ppl	Control	3	177	67.3004
946	1 ppl	Control	3	196	66.2162
947	1 ppl	Control	3	229	50.3297

## Sheet: fig4e_CD
	X350_NG.17954_350_T1_NODE_32_length_85941_cov_16.821473	X365_NG.17954_365_T2_NODE_78_length_13423_cov_5.332510	X927_NG.20060_394T3_NODE_18_length_10528_cov_7.836628	X923_NG.20060_923T1_NODE_15_length_40055_cov_5.898300	X925_NG.20060_925T2_NODE_27_length_57018_cov_355.472447	X936_NG.20060_936T3_NODE_919_length_28813_cov_191.929376	X939_NG.20060_939T2_NODE_18_length_43898_cov_26.672924	X939_NG.20060_939T2_NODE_481_length_5144_cov_8.016113	X916_NG.21159_520T1_NODE_21_length_37884_cov_20.849983	X945_NG.21159_945T2_NODE_27_length_20334_cov_251.332955	X919_VC_1_0	X512_VC_1000_0	X456_VC_11_0	X926_VC_11_0	X917_VC_11_0	X917_VC_119_0	X941_VC_119_0	X320_VC_120_1	X502_VC_1228_3	X926_VC_1257_0	X925_VC_1277_0	X945_VC_128_0	X932_VC_129_0	X512_VC_129_0	X943_VC_129_0	X927_VC_129_0	X929_VC_130_0	X936_VC_1304_0	X930_VC_1325_0	X936_VC_1325_0	X913_VC_1407_0	X901_VC_141_0	X919_VC_1526_0	X933_VC_1573_0	X386_VC_1573_0	X924_VC_1585_0	X927_VC_168_0	X924_VC_182_0	X924_VC_2106_0	X913_VC_213_0	X941_VC_2185_0	X386_VC_2281_0	X919_VC_23_11	X520_VC_2338_0	X456_VC_234_0	X901_VC_238_0	X515_VC_238_0	X916_VC_238_0	X943_VC_243_0
T1_value	0.078843	0.000392701	0.00113574	0.0020977	0.00465022	0.00571494	0.00176969	4.28476e-05	0.00150322	0.00527701	0.0165872	0.000216399	0.00495361	0.00336894	0.000954657	0.0058203	0.00302142	0.00397045	0.0539029	0.0019902	0.00232205	0.0184904	0.0113279	0.000565899	0.000464612	0.000478207	0.000486121	0.00313783	0.00140213	0.00374791	0.00205668	0.00167799	0.0230527	0.000187808	0.000297565	0.00458597	0.0014918	0.000862216	0.00202574	0.00120546	0.014491	0.00194561	0.0018493	0.00246561	0.00466364	0.00920607	0.0383142	0.00720305	0.0063476
T2_value	0.20128	0.000367694	8.64895e-05	0.000699747	0.0646931	0.00298874	0.0052015	0.000192501	0.044445	0.0423607	0.0413285	6.12582e-05	0.0267031	0.0267031	0.0267031	0.0020298	0.0020298	0.0832261	0.853373	0.00214637	0.00275457	0.000677835	0.00110861	0.00110861	0.00110861	0.00110861	0.162832	0.00152069	0.000553352	0.000553352	0.00991118	0.00564579	0.0626553	0.00626059	0.00626059	0.000670011	0.00172855	9.24892e-05	0.0013779	0.011321	0.0214841	0.000468745	0.0149205	0.000912945	0.00430028	0.0177761	0.0177761	0.0177761	0.0145958
T3_value	0.0767434	0.00245952	0.000312494	0.000492641	0.00303296	0.00536679	0.0034724	0.000160955	0.0118404	0.00426219	0.0729544	0.00067891	0.000298535	0.000298535	0.000298535	0.046103	0.046103	0.253856	0.0894308	0.000732391	0.00159649	0.00342508	0.00208962	0.00208962	0.00208962	0.00208962	0.00131257	0.0010184	0.000584014	0.000584014	0.00112979	0.00444615	0.00332184	2.67596e-05	2.67596e-05	0.00626446	0.00150029	9.58357e-05	0.227618	0.00110137	0.0034746	0.000463048	0.000960531	0.000154878	0.00433263	0.147149	0.147149	0.147149	0.0185274
[truncated: 32 more columns]

## Sheet: fig4e_UC
	X386_NG.17954_386_T3_NODE_16_length_56410_cov_34.673623	X431_NG.17954_431_T2_NODE_20_length_44039_cov_6.553087	X431_NG.17954_431_T2_NODE_232_length_2813_cov_4.108774	X919_NG.17954_919_T2_NODE_49_length_53389_cov_330.417276	X920_NG.17954_920_T2_NODE_17_length_41859_cov_146.272701	X920_NG.17954_920_T2_NODE_5_length_62991_cov_36.819436	X927_NG.17954_927_T1_NODE_10_length_41885_cov_28.044514	X927_NG.17954_927_T1_NODE_11_length_41874_cov_8.157608	X927_NG.17954_927_T1_NODE_17_length_33983_cov_275.483406	X929_NG.17954_929_T1_NODE_496_length_11040_cov_10.451525	X938_NG.17954_938_T2_NODE_6_length_84656_cov_9.601376	X430_NG.20060_394T3_NODE_18_length_10528_cov_7.836628	X517_NG.20060_394T3_NODE_18_length_10528_cov_7.836628	X923_NG.20060_923T1_NODE_242_length_6944_cov_6.400203	X923_NG.20060_923T2_NODE_5_length_115977_cov_24.135246	X925_NG.20060_925T2_NODE_42_length_45367_cov_6.902388	X927_NG.20060_927T3_NODE_49_length_78230_cov_772.514193	X938_NG.20060_931T1_NODE_6_length_50921_cov_13.981894	X936_NG.20060_936T3_NODE_292_length_67726_cov_33.781103	X947_NG.20060_947T2_NODE_35_length_24672_cov_69.833448	X520_NG.21159_520T2_NODE_43_length_18421_cov_6.146249	X947_VC_1078_0	X939_VC_110_2	X943_VC_111_0	X924_VC_119_0	X939_VC_120_0	X431_VC_1228_0	X933_VC_1297_0	X930_VC_130_0	X517_VC_1325_0	X924_VC_1346_0	X927_VC_1348_0	X902_VC_1365_0	X902_VC_1468_0	X515_VC_1468_0	X902_VC_147_0	X512_VC_15_0	X519_VC_15_0	X908_VC_152_0	X930_VC_1583_0	X411_VC_169_1	X936_VC_1872_0	X924_VC_1885_0	X919_VC_189_0	X925_VC_189_0	X452_VC_2013_0	X901_VC_213_0	X393_VC_213_0	X343_VC_213_0
T1_value	0.00351737	0.000763838	5.88714e-05	0.011168	0.0166809	0.0189213	0.0181705	0.00542011	0.149851	0.00034957	0.00321511	0.00292083	0.00775547	0.000251778	0.00251642	0.000866174	0.253382	0.00265342	0.00604465	0.00161925	0.00583587	0.0511343	0.000583293	0.00531877	0.000254493	0.00333079	0.00283924	0.000225223	0.00219872	0.00175706	0.00826568	0.000304077	0.0162255	0.00189561	0.00905971	0.00530318	0.00215883	0.13349	0.0811257	0.00246264	0.00183089	0.00248066	0.000966516	0.00943944	0.000325472	0.3346	0.000668381	0.00212903	0.00272459
T2_value	0.00579295	0.00160233	6.05692e-05	0.0515924	0.0438825	0.0186651	0.0794595	0.00294695	0.0720566	0.000698904	0.00268568	8.64895e-05	8.64895e-05	6.24247e-05	0.0152152	0.00113664	0.135224	0.00535176	0.0026821	0.00420896	0.0126276	0.000567277	0.00399294	0.00188042	0.0020298	0.00172274	0.00243844	0.0281496	0.162832	0.000553352	0.000294877	0.000522526	0.00677522	0.00127612	0.00127612	0.00336364	0.00397745	0.00397745	0.0301356	0.00774043	0.255352	0.00103942	8.40551e-05	0.00105834	0.00105834	0.106028	0.011321	0.011321	0.011321
T3_value	0.00502417	0.00250897	5.2041e-05	0.000531645	0.00108209	0.00124907	0.00132385	0.00335994	0.136576	0.000663871	0.01002	0.000312494	0.000312494	0.000200675	0.00290573	0.00159271	0.218218	0.00367536	0.00191103	0.00236831	0.000906038	0.0045206	0.00463553	0.00448039	0.046103	0.0261408	0.0130082	0.0074656	0.00131257	0.000584014	0.000401733	0.000111895	0.00328111	0.000990796	0.000990796	0.000379371	0.00971144	0.00971144	0.0602232	0.00150594	0.170403	0.00092915	3.93431e-05	0.000326355	0.000326355	0.291399	0.00110137	0.00110137	0.00110137
[truncated: 66 more columns]

[truncated: 31 more sheets: fig4e_control, figS1a, figS1b, figS1c, figS1d, figS1f, figS1g, figS1h, figS2b, figS2c, figS2d, figS2e, figS2f, figS2g, figS2h, figS2i, figS2j, figS2k, figS2l, figS2m …]
